# Supplementary material for: Differential Proteomics Analysis of the Subcutaneous Connective Tissues in Alcian Blue Tracks along Conception Vessel and Adjacent Nonmeridian in Rats
Source: Evid Based Complement Alternat Med. 2021 May 4;2021:5550694. doi: 10.1155/2021/5550694 (PMC8116161; doi:10.1155/2021/5550694)
Supplement: Supplementary Materials — 1. The data of qualitative identification of protein. 2. The false discovery rate (FDR) of SWATH data. 3. The data of biological process (Gene Ontology (GO) analysis of differential proteins). 4. The data of cell component (GO analysis of differential proteins). 5. The data of molecular function (GO analysis of differential proteins). 6. The data of KEGG analysis. 7. The data of biological progress and KEEG link. 8. The data of protein-protein interaction (PPI). 9. The information analysis note. 10. The data of western blot analysis: the upregulated differential proteins involved in ATP metabolism (ATP5E, GAPDH), redox reactions (Gpx-3), and Ca2+ transmembrane transport (CACNA2D1). [file 5550694.f1.zip › 5550694.f1/1-PCK-(kick out 10-12 and 25 - 27).txt]

Row	Index	Peak Name	m/z	Ret. Time	Group	Use	t-value	p-value	Mean 1	Mean 2	Median 1	Median 2	Sigma 1	Sigma 2	Delta	Fold Change	Log (Fold Change)
1	1	sp|A2ASS6|TITIN_MOUSE	N/A	N/A	Titin OS=Mus musculus GN=Ttn PE=1 SV=1	TRUE	2.896381067	0.00925	378155.9338	130291.5023	342118.9009	79611.34293	266284.0239	116130.9513	247864.4316	2.902383711	0.462754828
2	2	sp|Q5SX39|MYH4_MOUSE	N/A	N/A	Myosin-4 OS=Mus musculus GN=Myh4 PE=1 SV=1	TRUE	2.506792688	0.02143	2983886.625	1205602.133	2104414.664	645452.284	1952335.674	1303134.114	1778284.492	2.475017705	0.39357831
3	3	tr|E9Q447|E9Q447_MOUSE	N/A	N/A	Spectrin alpha chain, non-erythrocytic 1 OS=Mus musculus GN=Sptan1 PE=1 SV=1	TRUE	-5.023771718	7.54E-05	133072.9102	302016.5136	109395.5622	286629.1072	58654.61758	86855.18107	-168943.6033	0.440614682	-0.355941035
4	4	tr|B7FAV1|B7FAV1_MOUSE	N/A	N/A	Filamin, alpha (Fragment) OS=Mus musculus GN=Flna PE=1 SV=1	TRUE	-2.514081092	0.0211	257910.8352	410687.5424	266859.7955	439133.9561	38339.76235	178141.8653	-152776.7072	0.627997708	-0.202041942
5	5	tr|Q5SXR6|Q5SXR6_MOUSE	N/A	N/A	Clathrin heavy chain OS=Mus musculus GN=Cltc PE=1 SV=1	TRUE	-3.348534431	0.00337	382188.6624	632152.6478	361447.2387	583697.7826	131188.1149	192312.3287	-249963.9854	0.604582871	-0.218544162
6	6	sp|P19096|FAS_MOUSE	N/A	N/A	Fatty acid synthase OS=Mus musculus GN=Fasn PE=1 SV=2	TRUE	4.234574032	0.00045	3207306.931	356642.2574	3842510.008	226239.0117	2312868.007	367733.1054	2850664.674	8.9930648	0.953907723
7	7	sp|Q8R429|AT2A1_MOUSE	N/A	N/A	Sarcoplasmic/endoplasmic reticulum calcium ATPase 1 OS=Mus musculus GN=Atp2a1 PE=2 SV=1	TRUE	2.946999565	0.00828	2937316.348	1014893.029	2549855.248	921372.0551	2064118.645	825525.3614	1922423.319	2.894212753	0.461530453
8	8	sp|O88990|ACTN3_MOUSE	N/A	N/A	Alpha-actinin-3 OS=Mus musculus GN=Actn3 PE=2 SV=1	TRUE	3.853778349	0.00107	1651694.977	425525.0495	1474197.203	372469.5947	1027572.416	362416.2198	1226169.927	3.881545819	0.589004717
9	9	sp|P26039|TLN1_MOUSE	N/A	N/A	Talin-1 OS=Mus musculus GN=Tln1 PE=1 SV=2	TRUE	-3.682830463	0.00158	220760.618	415486.2006	219834.8172	378954.0986	55778.58089	150237.6293	-194725.5825	0.531330806	-0.274635003
10	10	sp|Q9WUB3|PYGM_MOUSE	N/A	N/A	Glycogen phosphorylase, muscle form OS=Mus musculus GN=Pygm PE=1 SV=3	TRUE	3.616772023	0.00184	2487970.065	765202.748	1902498.394	418531.3424	1404826.695	761688.7063	1722767.317	3.251386736	0.51206863
11	11	sp|P20152|VIME_MOUSE	N/A	N/A	Vimentin OS=Mus musculus GN=Vim PE=1 SV=3	TRUE	-5.005943339	7.85E-05	1844591.063	5647919.514	1845167.39	5569363.877	686353.4396	2187482.287	-3803328.451	0.326596556	-0.485988399
12	12	tr|E9Q1W3|E9Q1W3_MOUSE	N/A	N/A	Protein Neb OS=Mus musculus GN=Neb PE=4 SV=1	TRUE	2.67434655	0.015	265890.2007	89075.6314	203439.37	92411.02138	221411.1127	56363.82463	176814.5693	2.984993724	0.474943422
13	13	sp|Q5XKE0|MYPC2_MOUSE	N/A	N/A	Myosin-binding protein C, fast-type OS=Mus musculus GN=Mybpc2 PE=1 SV=1	TRUE	3.753770113	0.00134	1531863.893	273052.946	2271900.331	273546.3424	1149990.97	192778.9426	1258810.947	5.610135015	0.748973313
14	14	sp|P01027|CO3_MOUSE	N/A	N/A	Complement C3 OS=Mus musculus GN=C3 PE=1 SV=3	TRUE	-3.090364939	0.00602	1510453.15	2479766.21	1549249.987	2470992.274	323399.1923	893230.8268	-969313.0605	0.60911111	-0.215303479
15	15	sp|P58771|TPM1_MOUSE	N/A	N/A	Tropomyosin alpha-1 chain OS=Mus musculus GN=Tpm1 PE=1 SV=1	TRUE	5.141369119	5.80E-05	5720078.451	1292185.476	4364948.867	1043538.154	2721249.204	1096876.004	4427892.975	4.426669822	0.64607713
16	16	tr|A2AQ53|A2AQ53_MOUSE	N/A	N/A	Fibrillin-1 OS=Mus musculus GN=Fbn1 PE=4 SV=1	TRUE	-2.691151022	0.01446	73443.96533	201289.4562	44603.51853	191691.2298	60034.7694	132008.6197	-127845.4909	0.364867424	-0.43786491
17	17	sp|P68134|ACTS_MOUSE	N/A	N/A	Actin, alpha skeletal muscle OS=Mus musculus GN=Acta1 PE=1 SV=1	TRUE	2.364657602	0.02884	1576703.65	852648.9826	1693655.808	880106.9537	796973.4411	609031.8204	724054.6674	1.849182585	0.266979795
18	18	sp|Q01853|TERA_MOUSE	N/A	N/A	Transitional endoplasmic reticulum ATPase OS=Mus musculus GN=Vcp PE=1 SV=4	TRUE	-3.1119593	0.00574	576824.9927	1011641.976	555173.317	900229.2615	211827.7626	375221.3843	-434816.9835	0.57018689	-0.243982772
19	19	tr|Q6P6L5|Q6P6L5_MOUSE	N/A	N/A	Protein Mybpc1 OS=Mus musculus GN=Mybpc1 PE=2 SV=1	TRUE	2.140927384	0.04546	1416287.348	675191.9352	1694096.775	645588.972	1014360.165	562229.2794	741095.413	2.097607028	0.321724129
20	20	tr|Q14BI5|Q14BI5_MOUSE	N/A	N/A	Myomesin 2 OS=Mus musculus GN=Myom2 PE=2 SV=1	TRUE	3.641773995	0.00174	534935.9115	125770.519	632081.1831	76245.52544	368856.6851	114824.6068	409165.3925	4.253269493	0.628722901
21	21	tr|G5E8R3|G5E8R3_MOUSE	N/A	N/A	Pyruvate carboxylase OS=Mus musculus GN=Pcx PE=1 SV=1	TRUE	3.203769063	0.00467	2197814.983	260181.5475	1149034.567	185592.9174	2100190.095	203518.1936	1937633.436	8.447236186	0.926714637
22	22	sp|Q5SWU9-2|ACACA_MOUSE	N/A	N/A	Isoform 2 of Acetyl-CoA carboxylase 1 OS=Mus musculus GN=Acaca	TRUE	3.372245112	0.0032	246743.9764	33762.25905	192051.8525	25339.43738	218436.8533	27050.74324	212981.7173	7.30827804	0.863815062
23	23	sp|P07356|ANXA2_MOUSE	N/A	N/A	Annexin A2 OS=Mus musculus GN=Anxa2 PE=1 SV=2	TRUE	-3.256657187	0.00415	1762693.989	3579240.215	1841380.984	3664800.509	352058.3624	1635147.201	-1816546.226	0.492477141	-0.307613923
24	24	sp|P21550|ENOB_MOUSE	N/A	N/A	Beta-enolase OS=Mus musculus GN=Eno3 PE=1 SV=3	TRUE	3.030398533	0.00688	756231.4929	121911.1128	535150.2195	99957.45799	722542.2344	97591.02531	634320.3801	6.2031383	0.792611464
25	25	tr|Q3V117|Q3V117_MOUSE	N/A	N/A	ATP-citrate synthase OS=Mus musculus GN=Acly PE=1 SV=1	TRUE	3.6202787	0.00182	897858.4215	124323.1457	841183.2409	112415.4269	740108.614	84710.86532	773535.2758	7.221973162	0.85865587
26	26	sp|Q99KI0|ACON_MOUSE	N/A	N/A	Aconitate hydratase, mitochondrial OS=Mus musculus GN=Aco2 PE=1 SV=1	TRUE	3.154610635	0.00522	2314514.441	855498.2897	1806385.48	714570.3529	1427302.163	646980.042	1459016.151	2.705457707	0.432240749
27	27	sp|P48678|LMNA_MOUSE	N/A	N/A	Prelamin-A/C OS=Mus musculus GN=Lmna PE=1 SV=2	TRUE	-3.262431597	0.0041	588940.2917	1107581.322	525955.9785	981745.4558	298629.2938	399552.4814	-518641.0299	0.531735485	-0.274304356
28	28	tr|D3YW52|D3YW52_MOUSE	N/A	N/A	Alpha-2-macroglobulin OS=Mus musculus GN=Pzp PE=4 SV=1	TRUE	-4.954115075	8.81E-05	4619755.94	10652813.38	4443701.605	10217561.15	1357921.91	3439862.586	-6033057.444	0.43366534	-0.362845287
29	29	sp|Q9D0F9|PGM1_MOUSE	N/A	N/A	Phosphoglucomutase-1 OS=Mus musculus GN=Pgm1 PE=1 SV=4	TRUE	4.642677488	0.00018	1145911.478	240985.2634	1167638.449	232820.1782	650745.2309	171777.3252	904926.2146	4.755110174	0.677160584
30	30	tr|A6ZI44|A6ZI44_MOUSE	N/A	N/A	Aldolase A splice variant 2 OS=Mus musculus GN=Aldoa PE=2 SV=1	TRUE	8.524372118	6.45E-08	2179904.306	378507.6904	2262114.612	246473.7018	642434.9781	310701.3862	1801396.616	5.759207439	0.760362722
31	31	sp|Q8VDD5|MYH9_MOUSE	N/A	N/A	Myosin-9 OS=Mus musculus GN=Myh9 PE=1 SV=4	TRUE	-2.766046378	0.0123	57607.49892	134825.9591	51629.73533	133070.7892	28436.48418	79591.54226	-77218.46015	0.427273051	-0.369294498
32	32	sp|P57780|ACTN4_MOUSE	N/A	N/A	Alpha-actinin-4 OS=Mus musculus GN=Actn4 PE=1 SV=1	TRUE	-2.984940111	0.00761	144940.347	303168.9013	138589.5719	324793.5568	59760.74628	149545.1922	-158228.5544	0.478084481	-0.320495353
33	33	sp|P08032|SPTA1_MOUSE	N/A	N/A	Spectrin alpha chain, erythrocytic 1 OS=Mus musculus GN=Spta1 PE=2 SV=3	TRUE	-4.36832196	0.00033	143262.4636	604815.0105	162158.2534	520983.3748	79499.41322	307527.3739	-461552.547	0.236869888	-0.625490146
34	34	sp|P16858|G3P_MOUSE	N/A	N/A	Glyceraldehyde-3-phosphate dehydrogenase OS=Mus musculus GN=Gapdh PE=1 SV=2	TRUE	4.524015815	0.00023	6440182.912	1812285.968	7500730.807	1745279.357	3477630.611	707232.0831	4627896.945	3.553624001	0.550671474
35	35	tr|Q3UGX2|Q3UGX2_MOUSE	N/A	N/A	Spectrin beta 1 OS=Mus musculus GN=Sptb PE=1 SV=1	TRUE	-3.347991528	0.00338	40904.15779	97124.72467	37823.20244	93465.4931	27036.00183	44421.66648	-56220.56688	0.421150824	-0.375562346
36	36	sp|P19324|SERPH_MOUSE	N/A	N/A	Serpin H1 OS=Mus musculus GN=Serpinh1 PE=1 SV=3	TRUE	-3.081058595	0.00615	624900.1345	1182894.429	460279.2834	1192801.278	441221.7699	387006.0213	-557994.2947	0.528280563	-0.277135368
37	37	sp|P68372|TBB4B_MOUSE	N/A	N/A	Tubulin beta-4B chain OS=Mus musculus GN=Tubb4b PE=1 SV=1	TRUE	2.836066869	0.01056	323481.85	157375.6607	258598.5444	125996.7462	176022.0975	89098.6035	166106.1892	2.055475723	0.312912352
38	38	sp|Q02357-6|ANK1_MOUSE	N/A	N/A	Isoform 6 of Ankyrin-1 OS=Mus musculus GN=Ank1	TRUE	-4.098665298	0.00061	38008.43114	259234.8851	37927.49411	229177.6521	24925.64562	159460.2677	-221226.454	0.146617733	-0.8338135
39	39	tr|D3Z041|D3Z041_MOUSE	N/A	N/A	Long-chain-fatty-acid--CoA ligase 1 OS=Mus musculus GN=Acsl1 PE=1 SV=1	TRUE	4.714228981	0.00015	1887272.891	460607.3528	2024637.106	352769.4201	979745.511	339775.97	1426665.538	4.097357282	0.612503835
40	40	sp|P08113|ENPL_MOUSE	N/A	N/A	Endoplasmin OS=Mus musculus GN=Hsp90b1 PE=1 SV=2	TRUE	-2.505085628	0.02151	811296.2747	1957109.264	702676.5849	2023410.451	336581.6877	1332683.648	-1145812.989	0.414538059	-0.382435591
41	41	sp|Q61233|PLSL_MOUSE	N/A	N/A	Plastin-2 OS=Mus musculus GN=Lcp1 PE=1 SV=4	TRUE	-3.226844241	0.00444	61118.595	320339.6529	50166.13933	257922.9103	31681.66855	237898.6972	-259221.0579	0.190793099	-0.719437339
42	42	sp|P68369|TBA1A_MOUSE	N/A	N/A	Tubulin alpha-1A chain OS=Mus musculus GN=Tuba1a PE=1 SV=1	TRUE	-8.861033796	3.56E-08	144816.9907	587461.7846	140859.5091	572683.6715	90150.20523	127500.7106	-442644.7938	0.246513041	-0.608160101
43	43	sp|P09411|PGK1_MOUSE	N/A	N/A	Phosphoglycerate kinase 1 OS=Mus musculus GN=Pgk1 PE=1 SV=4	TRUE	2.369466986	0.02856	1485508.461	757865.5767	1642710.2	649726.3063	1000868.655	330433.937	727642.8845	1.960121302	0.292282949
44	44	sp|P11276|FINC_MOUSE	N/A	N/A	Fibronectin OS=Mus musculus GN=Fn1 PE=1 SV=4	TRUE	-2.711498895	0.01384	194608.788	404443.8365	121469.2277	376673.605	161057.2482	185293.942	-209835.0485	0.481176298	-0.317695774
45	45	sp|Q78PY7|SND1_MOUSE	N/A	N/A	Staphylococcal nuclease domain-containing protein 1 OS=Mus musculus GN=Snd1 PE=1 SV=1	TRUE	-2.378327118	0.02804	169027.6891	303354.1902	189978.5152	272089.3368	97089.16044	146563.8638	-134326.5011	0.557195828	-0.253992144
46	46	tr|A2AVJ7|A2AVJ7_MOUSE	N/A	N/A	Ribosome-binding protein 1 OS=Mus musculus GN=Rrbp1 PE=1 SV=1	TRUE	3.061717206	0.00642	469995.8886	231816.3463	584484.8378	218931.3893	231207.4863	121985.1696	238179.5424	2.027449299	0.306950002
47	47	sp|Q61598|GDIB_MOUSE	N/A	N/A	Rab GDP dissociation inhibitor beta OS=Mus musculus GN=Gdi2 PE=1 SV=1	TRUE	3.922301441	0.00091	456973.0444	210604.6023	505693.4007	198034.9232	171415.3579	116951.2873	246368.4421	2.169815091	0.336422725
48	48	tr|F8WHL2|F8WHL2_MOUSE	N/A	N/A	Coatomer subunit alpha OS=Mus musculus GN=Copa PE=1 SV=1	TRUE	2.336312671	0.03058	288776.2538	173532.8167	328285.2007	151349.5002	129025.9521	97501.89552	115243.4371	1.664101692	0.221179862
49	49	sp|P11983|TCPA_MOUSE	N/A	N/A	T-complex protein 1 subunit alpha OS=Mus musculus GN=Tcp1 PE=1 SV=3	TRUE	-2.120857762	0.04731	137318.5369	255846.457	80195.31096	235085.3456	115862.0041	134097.0434	-118527.9202	0.536722448	-0.27025024
50	50	sp|P97384|ANX11_MOUSE	N/A	N/A	Annexin A11 OS=Mus musculus GN=Anxa11 PE=1 SV=2	TRUE	-3.464457042	0.0026	208618.0208	376228.2348	221262.6148	380937.6454	64191.02178	133398.9059	-167610.214	0.554498577	-0.256099564
51	51	sp|P47857|PFKAM_MOUSE	N/A	N/A	ATP-dependent 6-phosphofructokinase, muscle type OS=Mus musculus GN=Pfkm PE=1 SV=3	TRUE	2.100741952	0.04924	287495.8249	178124.208	296682.8994	164075.4498	137071.4322	102049.3444	109371.6169	1.614018825	0.207908596
52	52	tr|K3W4M2|K3W4M2_MOUSE	N/A	N/A	Ryanodine receptor 1 OS=Mus musculus GN=Ryr1 PE=4 SV=1	TRUE	2.981210525	0.00767	164738.2606	38445.25481	162069.5274	36077.30261	144125.4593	28893.4594	126293.0058	4.28500894	0.631951732
53	53	sp|P17427|AP2A2_MOUSE	N/A	N/A	AP-2 complex subunit alpha-2 OS=Mus musculus GN=Ap2a2 PE=1 SV=2	TRUE	-2.15742995	0.04399	98849.53807	165206.5392	97164.91603	163319.0892	53558.30652	79482.23558	-66357.00115	0.598339137	-0.223052589
54	54	sp|P51885|LUM_MOUSE	N/A	N/A	Lumican OS=Mus musculus GN=Lum PE=1 SV=2	TRUE	-4.170945024	0.00052	2483445.046	9868652.277	2760192.721	9825784.316	1022258.476	5204783.774	-7385207.231	0.251649868	-0.599203293
55	55	tr|A2AIM4|A2AIM4_MOUSE	N/A	N/A	Tropomyosin beta chain OS=Mus musculus GN=Tpm2 PE=3 SV=1	TRUE	4.768177343	0.00013	3544223.179	837334.1619	3208199.543	670961.3134	1763959.281	774546.2195	2706889.017	4.232746424	0.626622251
56	56	sp|Q922R8|PDIA6_MOUSE	N/A	N/A	Protein disulfide-isomerase A6 OS=Mus musculus GN=Pdia6 PE=1 SV=3	TRUE	-2.545487822	0.01975	494333.7545	874294.9904	482322.9452	754845.3746	138292.9404	428971.4774	-379961.236	0.565408426	-0.247637724
57	57	sp|O54724|PTRF_MOUSE	N/A	N/A	Polymerase I and transcript release factor OS=Mus musculus GN=Ptrf PE=1 SV=1	TRUE	-3.045075898	0.00666	215275.9962	626020.7338	223994.7946	679417.8165	74277.73935	397006.5737	-410744.7375	0.343879978	-0.46359311
58	58	tr|J3QN31|J3QN31_MOUSE	N/A	N/A	Adenylosuccinate synthetase isozyme 1 OS=Mus musculus GN=Adssl1 PE=3 SV=1	TRUE	2.269565551	0.03507	149236.6163	63729.50954	126256.1541	52968.3494	124914.0817	35511.78706	85507.10675	2.341719203	0.369534817
59	59	sp|P14733|LMNB1_MOUSE	N/A	N/A	Lamin-B1 OS=Mus musculus GN=Lmnb1 PE=1 SV=3	TRUE	-2.650611955	0.01578	114370.1269	222714.9728	125644.2682	181659.0968	43837.79814	115949.4055	-108344.8459	0.513526888	-0.289436812
60	60	sp|P42932|TCPQ_MOUSE	N/A	N/A	T-complex protein 1 subunit theta OS=Mus musculus GN=Cct8 PE=1 SV=3	TRUE	-2.198799507	0.04048	355892.8001	618057.7423	259727.033	556299.3879	206238.8834	308785.3394	-262164.9423	0.575824516	-0.239709849
61	61	sp|P97298|PEDF_MOUSE	N/A	N/A	Pigment epithelium-derived factor OS=Mus musculus GN=Serpinf1 PE=1 SV=2	TRUE	2.428164434	0.02528	951316.0518	472833.4951	962092.462	439683.2816	614870.9182	264539.265	478482.5567	2.011947254	0.303616591
62	62	sp|A2AUC9|KLH41_MOUSE	N/A	N/A	Kelch-like protein 41 OS=Mus musculus GN=Klhl41 PE=1 SV=1	TRUE	2.276924087	0.03455	279738.261	127069.5607	335627.5307	87294.79568	193924.3056	112187.6185	152668.7003	2.201457685	0.342710342
63	63	sp|Q99JY0|ECHB_MOUSE	N/A	N/A	Trifunctional enzyme subunit beta, mitochondrial OS=Mus musculus GN=Hadhb PE=1 SV=1	TRUE	3.858572347	0.00106	684485.4457	447480.0642	680754.8248	392250.2037	104409.3149	159956.0887	237005.3815	1.52964456	0.184590526
64	64	sp|Q3U7R1|ESYT1_MOUSE	N/A	N/A	Extended synaptotagmin-1 OS=Mus musculus GN=Esyt1 PE=1 SV=2	TRUE	-2.281550814	0.03422	125194.4862	231927.735	111863.7748	255701.038	80492.21613	121360.5086	-106733.2489	0.539799546	-0.267767485
65	65	tr|E9PYJ9|E9PYJ9_MOUSE	N/A	N/A	LIM domain-binding protein 3 OS=Mus musculus GN=Ldb3 PE=4 SV=1	TRUE	2.735929895	0.01313	297333.8686	89781.18567	291443.4394	53024.46339	247793.722	80415.82636	207552.6829	3.311761438	0.520059045
66	66	sp|Q61292|LAMB2_MOUSE	N/A	N/A	Laminin subunit beta-2 OS=Mus musculus GN=Lamb2 PE=2 SV=2	TRUE	-2.763249033	0.01237	15228.58785	34887.09269	13695.67091	32771.18943	6772.524755	20402.01222	-19658.50483	0.43651066	-0.360005146
67	67	tr|Q542I8|Q542I8_MOUSE	N/A	N/A	Integrin beta OS=Mus musculus GN=Itgb2 PE=2 SV=1	TRUE	-2.680175831	0.01481	24939.77007	94898.62642	19384.48029	59974.90256	14877.54927	76755.30449	-69958.85635	0.262804331	-0.580367481
68	68	sp|P14152|MDHC_MOUSE	N/A	N/A	Malate dehydrogenase, cytoplasmic OS=Mus musculus GN=Mdh1 PE=1 SV=3	TRUE	3.073503225	0.00625	1165268.405	246638.9216	1059165.467	145570.2769	919249.8556	423081.5478	918629.4835	4.724592523	0.674364358
69	69	tr|E9Q7Q3|E9Q7Q3_MOUSE	N/A	N/A	Tropomyosin alpha-3 chain OS=Mus musculus GN=Tpm3 PE=3 SV=1	TRUE	2.485210162	0.02243	871788.4511	564138.6725	838301.5316	591677.325	407513.2218	123909.2905	307649.7786	1.545344245	0.189025239
70	70	sp|P32848|PRVA_MOUSE	N/A	N/A	Parvalbumin alpha OS=Mus musculus GN=Pvalb PE=1 SV=3	TRUE	8.339140975	9.00E-08	4442055.602	634301.7594	4285742.522	623518.9647	1506439.142	449043.7611	3807753.843	7.003063662	0.845288074
71	71	sp|Q9JK53|PRELP_MOUSE	N/A	N/A	Prolargin OS=Mus musculus GN=Prelp PE=1 SV=2	TRUE	-2.694974714	0.01434	1483158.228	2483768.604	1554557.391	2489057.842	781074.7218	883676.3033	-1000610.376	0.597140259	-0.223923648
72	72	sp|O09165|CASQ1_MOUSE	N/A	N/A	Calsequestrin-1 OS=Mus musculus GN=Casq1 PE=2 SV=3	TRUE	2.129774546	0.04648	3878701.783	1536196.138	3286360.598	811102.258	3211697.51	1801247.385	2342505.644	2.524874061	0.402239721
73	73	sp|P63101|1433Z_MOUSE	N/A	N/A	14-3-3 protein zeta/delta OS=Mus musculus GN=Ywhaz PE=1 SV=1	TRUE	-6.205041193	5.83E-06	104117.9608	343688.44	100337.0482	308880.1103	39717.03553	109974.7024	-239570.4792	0.302942865	-0.518639271
74	74	sp|Q9QZ47-10|TNNT3_MOUSE	N/A	N/A	Isoform B3e17 of Troponin T, fast skeletal muscle OS=Mus musculus GN=Tnnt3	TRUE	4.048744278	0.00069	785199.7955	145742.5861	888236.7526	78946.52199	516643.8931	165723.9423	639457.2094	5.387579682	0.731393706
75	75	tr|E9Q5L2|E9Q5L2_MOUSE	N/A	N/A	Inter alpha-trypsin inhibitor, heavy chain 4 OS=Mus musculus GN=Itih4 PE=4 SV=1	TRUE	-4.702054917	0.00016	279956.6145	737178.6915	245561.9283	791333.4973	179578.0052	246048.7073	-457222.0771	0.379767643	-0.42048204
76	76	tr|G3X9T8|G3X9T8_MOUSE	N/A	N/A	Ceruloplasmin OS=Mus musculus GN=Cp PE=4 SV=1	TRUE	-4.156747164	0.00054	149217.2257	535900.3818	123530.1721	513465.5851	67639.61169	271191.3133	-386683.1562	0.278442096	-0.555265105
77	77	tr|Q3TCR7|Q3TCR7_MOUSE	N/A	N/A	Dynamin-2 OS=Mus musculus GN=Dnm2 PE=1 SV=1	TRUE	-2.884323479	0.0095	30358.25567	54162.4589	23870.0649	55158.07075	18795.22909	18658.08375	-23804.20323	0.560503646	-0.251421558
78	78	sp|O54734|OST48_MOUSE	N/A	N/A	Dolichyl-diphosphooligosaccharide--protein glycosyltransferase 48 kDa subunit OS=Mus musculus GN=Ddost PE=1 SV=2	TRUE	-3.610794704	0.00186	431730.0322	786273.3659	394371.8884	768328.4187	177811.469	250300.1616	-354543.3337	0.549083882	-0.260361304
79	79	tr|E9Q1X8|E9Q1X8_MOUSE	N/A	N/A	Voltage-dependent calcium channel subunit alpha-2/delta-1 OS=Mus musculus GN=Cacna2d1 PE=1 SV=2	TRUE	2.123287512	0.04709	143311.3963	71035.66751	127729.9028	47453.65333	95537.84439	60453.40159	72275.72881	2.017456883	0.304804262
80	80	sp|Q9CWK8|SNX2_MOUSE	N/A	N/A	Sorting nexin-2 OS=Mus musculus GN=Snx2 PE=1 SV=2	TRUE	-3.586013395	0.00197	62963.62878	186015.155	66811.76824	173979.2424	27589.06518	99529.10901	-123051.5263	0.338486554	-0.470458579
81	81	sp|P26041|MOES_MOUSE	N/A	N/A	Moesin OS=Mus musculus GN=Msn PE=1 SV=3	TRUE	-2.938753528	0.00843	35844.96908	108442.4312	27175.34245	93558.02206	27055.16361	69919.10321	-72597.4621	0.330543761	-0.480771035
82	82	sp|P17751|TPIS_MOUSE	N/A	N/A	Triosephosphate isomerase OS=Mus musculus GN=Tpi1 PE=1 SV=4	TRUE	4.009269629	0.00075	1059677.504	520932.8048	1113953.009	504896.5132	417155.9967	183954.7362	538744.6993	2.034192307	0.308392008
83	83	sp|P04919|B3AT_MOUSE	N/A	N/A	Band 3 anion transport protein OS=Mus musculus GN=Slc4a1 PE=1 SV=1	TRUE	-3.932268481	0.00089	422164.7697	1499658.146	238551.6851	1162270.06	351018.7128	759843.8947	-1077493.376	0.281507336	-0.550510283
84	84	sp|Q8BH64|EHD2_MOUSE	N/A	N/A	EH domain-containing protein 2 OS=Mus musculus GN=Ehd2 PE=1 SV=1	TRUE	3.119956983	0.00564	256012.9679	94961.19639	160590.7828	80022.47904	161707.3681	68208.48242	161051.7715	2.695974542	0.430715787
85	85	sp|P48036|ANXA5_MOUSE	N/A	N/A	Annexin A5 OS=Mus musculus GN=Anxa5 PE=1 SV=1	TRUE	-5.383997833	3.40E-05	343160.0706	1622250.733	329089.1413	1744864.444	306932.2276	657917.5178	-1279090.663	0.211533312	-0.674621231
86	86	tr|Q5SX75|Q5SX75_MOUSE	N/A	N/A	Procollagen-proline, 2-oxoglutarate 4-dioxygenase (Proline 4-hydroxylase), alpha II polypeptide, isoform CRA_f OS=Mus musculus GN=P4ha2 PE=1 SV=1	TRUE	2.26827495	0.03516	193353.0528	107186.4588	200987.8912	110641.4169	110898.3138	62246.40312	86166.59405	1.803894401	0.256211111
87	87	sp|P28653|PGS1_MOUSE	N/A	N/A	Biglycan OS=Mus musculus GN=Bgn PE=2 SV=1	TRUE	-3.108492858	0.00578	445183.2483	848995.3911	508740.5968	834974.5798	331587.5318	264469.2844	-403812.1427	0.524364741	-0.280366519
88	88	tr|F8WIX8|F8WIX8_MOUSE	N/A	N/A	Histone H2A OS=Mus musculus GN=Hist1h2al PE=3 SV=1	TRUE	-2.210203004	0.03956	1398032.434	3307958.623	767432.35	2713760.877	1042205.258	2417315.084	-1909926.189	0.422626941	-0.374042822
89	89	sp|Q61704|ITIH3_MOUSE	N/A	N/A	Inter-alpha-trypsin inhibitor heavy chain H3 OS=Mus musculus GN=Itih3 PE=1 SV=3	TRUE	-2.773142299	0.01211	90066.82865	252222.028	95096.85004	239424.8778	64366.25957	165407.2474	-162155.1993	0.357093428	-0.447218142
90	90	sp|Q3V1D3|AMPD1_MOUSE	N/A	N/A	AMP deaminase 1 OS=Mus musculus GN=Ampd1 PE=2 SV=2	TRUE	2.781377644	0.0119	135711.6811	62192.89773	163771.5096	68798.33494	81277.31706	37444.1964	73518.78338	2.182108988	0.338876438
91	91	sp|P61161|ARP2_MOUSE	N/A	N/A	Actin-related protein 2 OS=Mus musculus GN=Actr2 PE=1 SV=1	TRUE	-3.308381465	0.00369	76865.39701	159167.1248	75443.34151	183737.8225	48710.8769	61414.15129	-82301.72783	0.48292257	-0.316122497
92	92	sp|P04117|FABP4_MOUSE	N/A	N/A	Fatty acid-binding protein, adipocyte OS=Mus musculus GN=Fabp4 PE=1 SV=3	TRUE	2.861646998	0.00998	837114.8496	260448.4911	626620.3971	220372.2333	678954.3809	159601.6838	576666.3585	3.214128238	0.5070632
93	93	sp|P20801|TNNC2_MOUSE	N/A	N/A	Troponin C, skeletal muscle OS=Mus musculus GN=Tnnc2 PE=1 SV=2	TRUE	2.261740762	0.03563	378148.9517	166572.9688	401561.132	151799.3	287447.3231	132825.6326	211575.9829	2.270169971	0.356058375
94	94	tr|E0CXN5|E0CXN5_MOUSE	N/A	N/A	Glycerol-3-phosphate dehydrogenase [NAD(+)], cytoplasmic OS=Mus musculus GN=Gpd1 PE=1 SV=1	TRUE	6.408977727	3.81E-06	200895.7465	27111.5951	210459.1775	27662.80466	93700.78139	12086.89645	173784.1514	7.409956727	0.869815672
95	95	sp|Q60605|MYL6_MOUSE	N/A	N/A	Myosin light polypeptide 6 OS=Mus musculus GN=Myl6 PE=1 SV=3	TRUE	-4.009757068	0.00075	362770.193	690895.6772	380293.5275	707860.8827	160445.0035	201899.3413	-328125.4842	0.525072316	-0.279780879
96	96	sp|P51174|ACADL_MOUSE	N/A	N/A	Long-chain specific acyl-CoA dehydrogenase, mitochondrial OS=Mus musculus GN=Acadl PE=1 SV=2	TRUE	-3.651769659	0.0017	70054.24207	189607.816	71758.07219	158636.0367	27123.23961	94794.47866	-119553.5739	0.369469168	-0.432421797
97	97	sp|Q9DCW4|ETFB_MOUSE	N/A	N/A	Electron transfer flavoprotein subunit beta OS=Mus musculus GN=Etfb PE=1 SV=3	TRUE	3.025750679	0.00695	459510.9359	119277.7692	278463.1427	106394.2838	383725.0753	72329.52059	340233.1666	3.852444079	0.585736343
98	98	sp|Q61033|LAP2A_MOUSE	N/A	N/A	Lamina-associated polypeptide 2, isoforms alpha/zeta OS=Mus musculus GN=Tmpo PE=1 SV=4	TRUE	-3.390832042	0.00307	89653.61379	159641.6729	82076.87583	157185.5894	39102.45588	51695.55708	-69988.05911	0.561592798	-0.25057847
99	99	sp|Q61171|PRDX2_MOUSE	N/A	N/A	Peroxiredoxin-2 OS=Mus musculus GN=Prdx2 PE=1 SV=3	TRUE	-5.664719002	1.84E-05	119960.8965	498112.6801	115296.0162	506754.5417	37820.47146	196330.4759	-378151.7837	0.240830843	-0.618287895
100	100	sp|Q9Z1Q5|CLIC1_MOUSE	N/A	N/A	Chloride intracellular channel protein 1 OS=Mus musculus GN=Clic1 PE=1 SV=3	TRUE	-2.201203908	0.04028	81138.50862	163471.7762	87834.73189	153405.7463	56442.5629	100553.0606	-82333.26761	0.496345672	-0.304215761
101	101	sp|P09055|ITB1_MOUSE	N/A	N/A	Integrin beta-1 OS=Mus musculus GN=Itgb1 PE=1 SV=1	TRUE	-4.20212817	0.00048	60427.17173	115339.0515	65531.01901	114588.2207	23738.21509	33272.93686	-54911.87981	0.52390904	-0.280744108
102	102	sp|P40124|CAP1_MOUSE	N/A	N/A	Adenylyl cyclase-associated protein 1 OS=Mus musculus GN=Cap1 PE=1 SV=4	TRUE	-2.93880193	0.00843	115662.0232	197652.8767	101448.7348	192746.1103	47260.21462	72732.6126	-81990.85352	0.585177535	-0.232712355
103	103	tr|D3YVN7|D3YVN7_MOUSE	N/A	N/A	Elongation factor Tu OS=Mus musculus GN=Gm9755 PE=3 SV=1	TRUE	3.137746913	0.00542	106755.6677	47769.68278	110114.8587	43753.10644	56880.79895	28039.6681	58985.98494	2.234799595	0.349238584
104	104	tr|E9PWE8|E9PWE8_MOUSE	N/A	N/A	Dihydropyrimidinase-related protein 3 OS=Mus musculus GN=Dpysl3 PE=1 SV=1	TRUE	-2.347705942	0.02987	161592.9279	285099.6742	127744.669	245854.8864	123168.0865	116410.4061	-123506.7463	0.566794502	-0.246574371
105	105	sp|Q64525|H2B2B_MOUSE	N/A	N/A	Histone H2B type 2-B OS=Mus musculus GN=Hist2h2bb PE=1 SV=3	TRUE	-5.314797434	3.95E-05	34858.95752	111225.3491	26810.20686	116204.84	19242.37652	39556.30657	-76366.3916	0.313408389	-0.503889383
106	106	sp|P06801|MAOX_MOUSE	N/A	N/A	NADP-dependent malic enzyme OS=Mus musculus GN=Me1 PE=1 SV=2	TRUE	3.587605317	0.00196	546515.321	61810.03807	545972.9023	49551.30998	468407.2686	50798.10057	484705.2829	8.841853816	0.94654333
107	107	sp|Q8K2B3|SDHA_MOUSE	N/A	N/A	Succinate dehydrogenase [ubiquinone] flavoprotein subunit, mitochondrial OS=Mus musculus GN=Sdha PE=1 SV=1	TRUE	2.893200021	0.00932	120820.111	61438.55584	99985.4521	56567.6675	59700.78613	33910.67031	59381.55513	1.966519384	0.293698232
108	108	sp|P32261|ANT3_MOUSE	N/A	N/A	Antithrombin-III OS=Mus musculus GN=Serpinc1 PE=1 SV=1	TRUE	-3.813694156	0.00117	603611.1037	1122527.027	720701.6213	992537.722	256927.448	341253.9663	-518915.9236	0.53772523	-0.269439586
109	109	sp|P59999|ARPC4_MOUSE	N/A	N/A	Actin-related protein 2/3 complex subunit 4 OS=Mus musculus GN=Arpc4 PE=1 SV=3	TRUE	-3.603055287	0.0019	314090.823	710998.1103	228079.2953	626296.9439	149996.6269	302378.6653	-396907.2873	0.441760419	-0.354813199
110	110	sp|Q9WU78|PDC6I_MOUSE	N/A	N/A	Programmed cell death 6-interacting protein OS=Mus musculus GN=Pdcd6ip PE=1 SV=3	TRUE	3.42291172	0.00285	7607.869316	2156.842647	6872.094512	1162.117764	4693.118408	2551.464044	5451.026669	3.527317733	0.547444582
111	111	sp|Q62318|TIF1B_MOUSE	N/A	N/A	Transcription intermediary factor 1-beta OS=Mus musculus GN=Trim28 PE=1 SV=3	TRUE	-2.831743657	0.01066	29973.45455	70366.61102	21122.57313	64055.61294	23874.49355	37322.09869	-40393.15647	0.425961321	-0.370629835
112	112	sp|Q8VCT4|CES1D_MOUSE	N/A	N/A	Carboxylesterase 1D OS=Mus musculus GN=Ces1d PE=1 SV=1	TRUE	2.665051562	0.0153	759494.7435	232176.9884	535253.0503	151667.2212	628145.9309	246611.8731	527317.7551	3.271188711	0.514705599
113	113	sp|Q99LC5|ETFA_MOUSE	N/A	N/A	Electron transfer flavoprotein subunit alpha, mitochondrial OS=Mus musculus GN=Etfa PE=1 SV=2	TRUE	3.474649301	0.00254	186105.6667	82656.67014	171144.7851	81794.40345	96152.93909	33913.00809	103448.9965	2.251550496	0.352481692
114	114	tr|E9Q133|E9Q133_MOUSE	N/A	N/A	T-complex protein 1 subunit gamma OS=Mus musculus GN=Cct3 PE=3 SV=1	TRUE	-2.426393993	0.02537	196951.4346	356207.3297	185804.0891	314355.205	92201.09712	179123.5542	-159255.8951	0.552912358	-0.257343703
115	115	tr|D3YYN7|D3YYN7_MOUSE	N/A	N/A	Sodium/potassium-transporting ATPase subunit alpha-2 OS=Mus musculus GN=Atp1a2 PE=3 SV=1	TRUE	3.602632127	0.0019	92511.98806	52009.59479	90820.20608	48449.08521	29756.16098	21881.76193	40502.39327	1.778748487	0.250114544
116	116	sp|P35979|RL12_MOUSE	N/A	N/A	60S ribosomal protein L12 OS=Mus musculus GN=Rpl12 PE=1 SV=2	TRUE	3.102000727	0.00587	279022.1148	125775.3164	287650.6332	93709.20636	146810.3865	77492.81451	153246.7984	2.218417117	0.346043208
117	117	sp|P11247|PERM_MOUSE	N/A	N/A	Myeloperoxidase OS=Mus musculus GN=Mpo PE=2 SV=2	TRUE	-3.249745748	0.00422	23013.87828	104911.7599	16608.52961	98075.3778	16037.28398	73855.77086	-81897.88164	0.219364143	-0.658834361
118	118	sp|P61979|HNRPK_MOUSE	N/A	N/A	Heterogeneous nuclear ribonucleoprotein K OS=Mus musculus GN=Hnrnpk PE=1 SV=1	TRUE	-2.223402216	0.03852	41465.77458	78443.6203	44148.69169	70202.48113	27905.74294	43482.09075	-36977.84572	0.528606079	-0.276867846
119	119	sp|Q99MQ4|ASPN_MOUSE	N/A	N/A	Asporin OS=Mus musculus GN=Aspn PE=1 SV=1	TRUE	-5.954530929	9.89E-06	756013.3734	1743985.504	633342.9087	1716426.053	309071.1814	418416.9734	-987972.1302	0.43349751	-0.363013393
120	120	sp|Q9Z204|HNRPC_MOUSE	N/A	N/A	Heterogeneous nuclear ribonucleoproteins C1/C2 OS=Mus musculus GN=Hnrnpc PE=1 SV=1	TRUE	-3.894389565	0.00098	4113.428855	26735.77468	2172.099009	29155.47623	4852.644979	16811.48144	-22622.34582	0.153854859	-0.812888782
121	121	tr|A2A513|A2A513_MOUSE	N/A	N/A	Keratin, type I cytoskeletal 10 OS=Mus musculus GN=Krt10 PE=3 SV=1	TRUE	-2.145130198	0.04508	160355.0964	298980.2339	139257.4276	294875.441	85668.11969	178212.8051	-138625.1375	0.536340126	-0.27055971
122	122	sp|P06684|CO5_MOUSE	N/A	N/A	Complement C5 OS=Mus musculus GN=C5 PE=1 SV=2	TRUE	-4.028794761	0.00072	98000.74268	265700.0676	90023.11579	237705.1314	43679.77484	118337.6753	-167699.3249	0.368839736	-0.433162298
123	123	tr|A2A841|A2A841_MOUSE	N/A	N/A	Protein 4.1 OS=Mus musculus GN=Epb4.1 PE=1 SV=1	TRUE	-3.481530667	0.0025	15764.63412	55801.7115	18669.29204	47579.73245	8030.03875	33583.71225	-40037.07737	0.28251166	-0.548963624
124	124	sp|P51863|VA0D1_MOUSE	N/A	N/A	V-type proton ATPase subunit d 1 OS=Mus musculus GN=Atp6v0d1 PE=1 SV=2	TRUE	-2.805346396	0.01129	34316.86367	93105.12974	30425.30722	91765.37052	16066.04576	60936.505	-58788.26607	0.368581879	-0.43346602
125	125	sp|Q61753|SERA_MOUSE	N/A	N/A	D-3-phosphoglycerate dehydrogenase OS=Mus musculus GN=Phgdh PE=1 SV=3	TRUE	2.213666989	0.03928	47949.23459	17861.78133	43552.17939	13883.82642	43052.45234	17117.29215	30087.45326	2.684459836	0.428856911
126	126	sp|Q91ZJ5|UGPA_MOUSE	N/A	N/A	UTP--glucose-1-phosphate uridylyltransferase OS=Mus musculus GN=Ugp2 PE=2 SV=3	TRUE	3.238337648	0.00433	114998.973	21107.9567	77449.95048	14635.88883	99353.60778	16981.92637	93891.01632	5.448133831	0.736247767
127	127	sp|P50580|PA2G4_MOUSE	N/A	N/A	Proliferation-associated protein 2G4 OS=Mus musculus GN=Pa2g4 PE=1 SV=3	TRUE	-3.023283628	0.00699	28448.19519	90034.52806	22515.11611	72549.4924	18473.95843	58634.19647	-61586.33287	0.315969837	-0.500354373
128	128	sp|Q9Z1N5|DX39B_MOUSE	N/A	N/A	Spliceosome RNA helicase Ddx39b OS=Mus musculus GN=Ddx39b PE=1 SV=1	TRUE	-2.987065784	0.00758	51253.51147	137974.9985	56242.07778	114200.9566	34869.65653	81259.35746	-86721.48701	0.371469556	-0.430076773
129	129	tr|E9QPA6|E9QPA6_MOUSE	N/A	N/A	T-complex protein 1 subunit zeta OS=Mus musculus GN=Cct6a PE=1 SV=1	TRUE	-2.893374831	0.00931	35931.85704	98765.71073	17984.0057	88483.54613	34641.86878	57589.47978	-62833.85369	0.363809026	-0.43912653
130	130	sp|Q6WVG3|KCD12_MOUSE	N/A	N/A	BTB/POZ domain-containing protein KCTD12 OS=Mus musculus GN=Kctd12 PE=1 SV=1	TRUE	-4.674391029	0.00017	54475.97553	221523.2986	72057.30672	239675.94	33785.54923	102540.6231	-167047.323	0.245915332	-0.609214394
131	131	tr|D3Z722|D3Z722_MOUSE	N/A	N/A	40S ribosomal protein S19 OS=Mus musculus GN=Rps19 PE=1 SV=1	TRUE	-2.806280736	0.01127	63556.70122	228459.4439	61321.53172	168503.1799	37514.90211	172190.7282	-164902.7427	0.278196866	-0.555647767
132	132	tr|Q80YQ1|Q80YQ1_MOUSE	N/A	N/A	Thrombospondin 1 OS=Mus musculus GN=Thbs1 PE=2 SV=1	TRUE	-2.531510354	0.02034	48882.98924	152082.5323	37376.12923	104853.8067	43761.81047	115627.6663	-103199.5431	0.321424088	-0.49292158
133	133	sp|P24527|LKHA4_MOUSE	N/A	N/A	Leukotriene A-4 hydrolase OS=Mus musculus GN=Lta4h PE=1 SV=4	TRUE	2.29243286	0.03347	138602.9568	42525.85724	87796.33903	38477.69893	139703.1251	37536.39536	96077.09957	3.259263088	0.513119418
134	134	sp|P29788|VTNC_MOUSE	N/A	N/A	Vitronectin OS=Mus musculus GN=Vtn PE=1 SV=2	TRUE	-4.629124655	0.00018	295008.692	1143410.143	251097.1225	1049644.219	124896.7462	535757.0575	-848401.4514	0.258007762	-0.588367229
135	135	sp|P11531|DMD_MOUSE	N/A	N/A	Dystrophin OS=Mus musculus GN=Dmd PE=1 SV=3	TRUE	4.623521459	0.00019	41247.06683	12264.74606	40891.92203	11438.5244	20751.19323	5989.678824	28982.32077	3.363059181	0.52673451
136	136	sp|P15105|GLNA_MOUSE	N/A	N/A	Glutamine synthetase OS=Mus musculus GN=Glul PE=1 SV=6	TRUE	2.653761155	0.01567	158383.1288	68310.61613	108215.6758	66031.64408	107435.6778	42884.24003	90072.51271	2.318572688	0.365220716
137	137	sp|Q9DBJ1|PGAM1_MOUSE	N/A	N/A	Phosphoglycerate mutase 1 OS=Mus musculus GN=Pgam1 PE=1 SV=3	TRUE	6.208464031	5.78E-06	716535.3123	185521.2606	662058.715	171829.729	275669.3908	98571.34741	531014.0516	3.862281389	0.586843911
138	138	sp|Q9R0Y5|KAD1_MOUSE	N/A	N/A	Adenylate kinase isoenzyme 1 OS=Mus musculus GN=Ak1 PE=1 SV=1	TRUE	3.305694708	0.00372	283783.8914	75261.63551	376734.191	45374.51365	207835.0986	62701.71553	208522.2559	3.770631472	0.576414088
139	139	tr|B1AR28|B1AR28_MOUSE	N/A	N/A	Very long-chain-specific acyl-CoA dehydrogenase, mitochondrial OS=Mus musculus GN=Acadvl PE=1 SV=1	TRUE	4.228582838	0.00045	160655.895	77614.79766	133735.8137	74186.56925	53930.85775	36200.8127	83041.09739	2.069913211	0.315952136
140	140	sp|Q06890|CLUS_MOUSE	N/A	N/A	Clusterin OS=Mus musculus GN=Clu PE=1 SV=1	TRUE	-5.458778582	2.88E-05	13139.21505	129586.4769	7899.083562	120078.0413	10315.31001	62967.89194	-116447.2619	0.101393412	-0.993990262
141	141	tr|Q6ZWQ9|Q6ZWQ9_MOUSE	N/A	N/A	MCG5400 OS=Mus musculus GN=Myl12a PE=1 SV=1	TRUE	-3.924852784	0.00091	122899.2008	613999.5562	128421.8182	549685.8851	34360.89715	371778.9022	-491100.3554	0.20016171	-0.698618998
142	142	tr|Q59IW6|Q59IW6_MOUSE	N/A	N/A	Protein Abi3bp OS=Mus musculus GN=Abi3bp PE=2 SV=1	TRUE	-2.55711646	0.01927	43133.93261	74123.47781	39742.29924	64451.81851	12178.88768	34594.49808	-30989.5452	0.581919978	-0.235136732
143	143	tr|E9QPX1|E9QPX1_MOUSE	N/A	N/A	Collagen alpha-1(XVIII) chain OS=Mus musculus GN=Col18a1 PE=4 SV=1	TRUE	-3.832097209	0.00112	51962.03711	149207.0015	49085.21775	140895.8769	33454.0501	70046.11425	-97244.96435	0.348254684	-0.458103034
144	144	sp|P49945|FRIL2_MOUSE	N/A	N/A	Ferritin light chain 2 OS=Mus musculus GN=Ftl2 PE=2 SV=2	TRUE	-4.475412218	0.00026	234732.31	559459.605	263115.3401	524662.8736	135190.3055	182961.1317	-324727.2949	0.41956972	-0.377195862
145	145	tr|A2BE93|A2BE93_MOUSE	N/A	N/A	Protein SET (Fragment) OS=Mus musculus GN=Set PE=1 SV=1	TRUE	-3.01496815	0.00712	268738.7267	419624.4215	280164.958	373095.7547	88685.40845	128561.9935	-150885.6948	0.640426803	-0.1935305
146	146	sp|P08752|GNAI2_MOUSE	N/A	N/A	Guanine nucleotide-binding protein G(i) subunit alpha-2 OS=Mus musculus GN=Gnai2 PE=1 SV=5	TRUE	-2.799241331	0.01144	258623.936	454958.1566	245343.6142	426178.0577	44370.67634	205591.0989	-196334.2205	0.568456532	-0.245302739
147	147	sp|Q8QZR5|ALAT1_MOUSE	N/A	N/A	Alanine aminotransferase 1 OS=Mus musculus GN=Gpt PE=2 SV=3	TRUE	5.741768432	1.56E-05	122273.4205	23306.64996	133892.963	21067.92945	57012.24016	16587.87613	98966.77057	5.246288967	0.719852208
148	148	sp|P47963|RL13_MOUSE	N/A	N/A	60S ribosomal protein L13 OS=Mus musculus GN=Rpl13 PE=2 SV=3	TRUE	3.555994386	0.00211	525752.2841	176139.7409	610196.8783	245889.3655	290912.5784	155935.9783	349612.5432	2.984858961	0.474923815
149	149	sp|Q9D051|ODPB_MOUSE	N/A	N/A	Pyruvate dehydrogenase E1 component subunit beta, mitochondrial OS=Mus musculus GN=Pdhb PE=1 SV=1	TRUE	3.275769673	0.00398	910010.8595	424542.4201	782103.5514	368472.073	313847.6927	351375.7091	485468.4394	2.143509851	0.331125484
150	150	sp|Q8CI51|PDLI5_MOUSE	N/A	N/A	PDZ and LIM domain protein 5 OS=Mus musculus GN=Pdlim5 PE=1 SV=4	TRUE	2.479065895	0.02272	148000.5591	50221.60817	160428.8706	23211.03004	124150.0769	51083.03844	97778.9509	2.946949818	0.469372741
151	151	sp|Q64433|CH10_MOUSE	N/A	N/A	10 kDa heat shock protein, mitochondrial OS=Mus musculus GN=Hspe1 PE=1 SV=2	TRUE	2.265666624	0.03535	766665.365	384446.759	676364.7064	366055.6627	569097.6573	131408.6404	382218.606	1.994204261	0.29976964
152	152	sp|P54116|STOM_MOUSE	N/A	N/A	Erythrocyte band 7 integral membrane protein OS=Mus musculus GN=Stom PE=1 SV=3	TRUE	-3.64783396	0.00171	42898.40232	197449.7669	41022.33959	169149.061	21841.05899	124894.6375	-154551.3645	0.21726236	-0.663015507
153	153	sp|Q2VLH6|C163A_MOUSE	N/A	N/A	Scavenger receptor cysteine-rich type 1 protein M130 OS=Mus musculus GN=Cd163 PE=2 SV=2	TRUE	-2.186817935	0.04147	611724.6323	1174199.901	651773.6778	1068464.587	270731.0904	731014.7267	-562475.2685	0.520971456	-0.283186071
154	154	tr|Q3U367|Q3U367_MOUSE	N/A	N/A	4-trimethylaminobutyraldehyde dehydrogenase OS=Mus musculus GN=Aldh9a1 PE=1 SV=1	TRUE	2.43380378	0.02498	185464.4826	110736.1192	181130.6349	111535.7985	89872.0693	50004.4794	74728.36339	1.674832782	0.223971453
155	155	sp|P50516|VATA_MOUSE	N/A	N/A	V-type proton ATPase catalytic subunit A OS=Mus musculus GN=Atp6v1a PE=1 SV=2	TRUE	-2.184830228	0.04163	22700.43009	51110.49708	24376.5627	40610.46562	15500.78486	36431.72834	-28410.06699	0.444144185	-0.352476019
156	156	sp|P46978|STT3A_MOUSE	N/A	N/A	Dolichyl-diphosphooligosaccharide--protein glycosyltransferase subunit STT3A OS=Mus musculus GN=Stt3a PE=1 SV=1	TRUE	-2.788903983	0.0117	224806.1082	473173.7666	200271.7128	503972.5333	139244.4596	237381.7296	-248367.6584	0.475102645	-0.323212552
157	157	tr|Q91VB8|Q91VB8_MOUSE	N/A	N/A	Alpha globin 1 OS=Mus musculus GN=Hba-a2 PE=1 SV=1	TRUE	-2.432582854	0.02504	1029215.133	6876225.376	1162563.811	4366195.969	323024.5604	7158591.418	-5847010.243	0.149677341	-0.82484394
158	158	sp|P70402|MYBPH_MOUSE	N/A	N/A	Myosin-binding protein H OS=Mus musculus GN=Mybph PE=1 SV=2	TRUE	2.37954493	0.02797	151358.591	63978.86669	190884.4416	28757.18695	108577.3824	58348.51585	87379.72429	2.365759177	0.373970533
159	159	tr|Q3U4W8|Q3U4W8_MOUSE	N/A	N/A	Ubiquitin carboxyl-terminal hydrolase OS=Mus musculus GN=Usp5 PE=1 SV=1	TRUE	2.101691526	0.04915	101535.0075	57110.21504	119612.1715	51711.05292	57421.98526	39635.19775	44424.79241	1.77787822	0.24990201
160	160	sp|O08749|DLDH_MOUSE	N/A	N/A	Dihydrolipoyl dehydrogenase, mitochondrial OS=Mus musculus GN=Dld PE=1 SV=2	TRUE	7.435264569	4.88E-07	270764.443	93207.03995	263473.0582	81202.79443	52892.84621	55056.03585	177557.4031	2.904978456	0.463142916
161	161	sp|Q9D8E6|RL4_MOUSE	N/A	N/A	60S ribosomal protein L4 OS=Mus musculus GN=Rpl4 PE=1 SV=3	TRUE	2.610552074	0.01719	115546.5207	56572.87955	80276.73369	50971.36059	72598.33033	26461.63325	58973.64118	2.042436617	0.310148588
162	162	sp|P45376|ALDR_MOUSE	N/A	N/A	Aldose reductase OS=Mus musculus GN=Akr1b1 PE=1 SV=3	TRUE	3.732160135	0.00141	112186.1089	49203.90987	124620.7354	42613.93022	47358.88145	29976.54361	62982.19901	2.280024274	0.357939471
163	163	sp|Q9R112|SQRD_MOUSE	N/A	N/A	Sulfide:quinone oxidoreductase, mitochondrial OS=Mus musculus GN=Sqrdl PE=1 SV=3	TRUE	-2.296674847	0.03318	20045.70565	39168.90149	18219.52615	33066.26038	11547.61268	22779.10474	-19123.19583	0.511776049	-0.290920043
164	164	sp|Q3TJD7|PDLI7_MOUSE	N/A	N/A	PDZ and LIM domain protein 7 OS=Mus musculus GN=Pdlim7 PE=2 SV=1	TRUE	2.49366535	0.02203	891877.86	250533.5112	772450.6882	151394.153	864520.9285	209821.6994	641344.3488	3.559914423	0.551439558
165	165	sp|Q63836|SBP2_MOUSE	N/A	N/A	Selenium-binding protein 2 OS=Mus musculus GN=Selenbp2 PE=1 SV=2	TRUE	2.109351098	0.04841	193663.2644	104867.1557	187222.1923	66045.40463	93785.28866	96669.44558	88796.10872	1.846748518	0.266407759
166	166	sp|Q9D783|KLH40_MOUSE	N/A	N/A	Kelch-like protein 40 OS=Mus musculus GN=Klhl40 PE=1 SV=1	TRUE	2.376953721	0.02812	123183.0464	66674.16158	110667.8962	54781.96944	57951.16121	50775.91518	56508.88483	1.847537989	0.266593377
167	167	tr|J3KMM5|J3KMM5_MOUSE	N/A	N/A	Calcium-transporting ATPase OS=Mus musculus GN=Atp2a2 PE=1 SV=1	TRUE	2.933516943	0.00853	1087240.958	215873.8912	906341.7189	100573.0377	999156.659	240263.8576	871367.0666	5.036463426	0.702125685
168	168	sp|P49722|PSA2_MOUSE	N/A	N/A	Proteasome subunit alpha type-2 OS=Mus musculus GN=Psma2 PE=1 SV=3	TRUE	-3.55225503	0.00213	5842.525691	23991.92507	4555.887878	25087.66359	4096.006238	14821.88028	-18149.39938	0.243520504	-0.613464466
169	169	tr|G5E902|G5E902_MOUSE	N/A	N/A	MCG10343, isoform CRA_b OS=Mus musculus GN=Slc25a3 PE=1 SV=1	TRUE	2.763188688	0.01238	172814.066	40571.71675	82283.73149	38767.22755	165217.8204	22225.81161	132242.3492	4.259471371	0.629355704
170	170	sp|Q8R146|APEH_MOUSE	N/A	N/A	Acylamino-acid-releasing enzyme OS=Mus musculus GN=Apeh PE=2 SV=3	TRUE	-2.355976251	0.02937	47355.23905	102675.5043	45789.48123	89780.92904	28350.30026	65674.65946	-55320.26522	0.461212627	-0.336098811
171	171	sp|Q99LD8|DDAH2_MOUSE	N/A	N/A	N(G),N(G)-dimethylarginine dimethylaminohydrolase 2 OS=Mus musculus GN=Ddah2 PE=1 SV=1	TRUE	2.459342959	0.02368	361907.3547	230969.6464	313552.1719	248136.6992	148214.9375	95935.22969	130937.7082	1.566904398	0.195042499
172	172	sp|Q6P5E4|UGGG1_MOUSE	N/A	N/A	UDP-glucose:glycoprotein glucosyltransferase 1 OS=Mus musculus GN=Uggt1 PE=1 SV=4	TRUE	-2.126031812	0.04683	2396.447031	6571.628738	1510.701718	5427.559861	2120.437223	5566.789926	-4175.181707	0.364665614	-0.438105186
173	173	sp|Q922U2|K2C5_MOUSE	N/A	N/A	Keratin, type II cytoskeletal 5 OS=Mus musculus GN=Krt5 PE=1 SV=1	TRUE	-4.714440264	0.00015	33413.31431	238147.1916	15993.9603	205419.3407	33490.45934	126241.7203	-204733.8773	0.140305305	-0.852925908
174	174	tr|B1B1A8|B1B1A8_MOUSE	N/A	N/A	Myosin light chain kinase, smooth muscle OS=Mus musculus GN=Mylk PE=1 SV=1	TRUE	2.169672287	0.04292	41058.00425	15874.29597	37685.80814	8925.34132	33266.6532	19797.34335	25183.70827	2.586445681	0.412703362
175	175	tr|G3UY93|G3UY93_MOUSE	N/A	N/A	Valine--tRNA ligase (Fragment) OS=Mus musculus GN=Vars PE=3 SV=1	TRUE	5.718813833	1.64E-05	48227.68689	14866.56732	39767.16177	13926.15867	19381.94673	5393.553996	33361.11956	3.244036491	0.511085731
176	176	sp|P63328|PP2BA_MOUSE	N/A	N/A	Serine/threonine-protein phosphatase 2B catalytic subunit alpha isoform OS=Mus musculus GN=Ppp3ca PE=1 SV=1	TRUE	4.044369623	0.00069	66074.91932	9063.408488	64540.38082	4758.809743	47974.1839	9557.445758	57011.51084	7.290294751	0.862745087
177	177	sp|Q8R0Y6|AL1L1_MOUSE	N/A	N/A	Cytosolic 10-formyltetrahydrofolate dehydrogenase OS=Mus musculus GN=Aldh1l1 PE=1 SV=1	TRUE	3.738055975	0.00139	29689.04094	17758.9159	31387.17285	20895.75262	6244.534928	7881.808046	11930.12504	1.671782281	0.223179718
178	178	sp|P06745|G6PI_MOUSE	N/A	N/A	Glucose-6-phosphate isomerase OS=Mus musculus GN=Gpi PE=1 SV=4	TRUE	3.977544645	0.00081	443205.9968	142983.0441	498404.2105	143004.5282	223816.579	119065.3218	300222.9527	3.099710177	0.491321089
179	179	sp|P49817|CAV1_MOUSE	N/A	N/A	Caveolin-1 OS=Mus musculus GN=Cav1 PE=1 SV=1	TRUE	-3.207883716	0.00463	86177.42131	356601.3865	50093.943	414079.6264	91553.23831	238812.6661	-270423.9652	0.24166317	-0.616789533
180	180	tr|E9Q8I0|E9Q8I0_MOUSE	N/A	N/A	Complement factor H OS=Mus musculus GN=Cfh PE=1 SV=1	TRUE	-2.915145818	0.00888	133362.7553	251790.8001	144623.5467	276538.4084	76132.03924	102202.4336	-118428.0448	0.529656982	-0.276005298
181	181	sp|Q6IRU2|TPM4_MOUSE	N/A	N/A	Tropomyosin alpha-4 chain OS=Mus musculus GN=Tpm4 PE=2 SV=3	TRUE	2.357743856	0.02926	776771.4345	225071.7257	447444.3168	48318.42135	693592.7138	369475.919	551699.7088	3.451217305	0.537972305
182	182	sp|Q9Z2I9|SUCB1_MOUSE	N/A	N/A	Succinyl-CoA ligase [ADP-forming] subunit beta, mitochondrial OS=Mus musculus GN=Sucla2 PE=1 SV=2	TRUE	4.114138442	0.00059	184389.3495	58384.19672	192039.7983	52775.34899	94535.3989	42814.43785	126005.1528	3.158206498	0.499440523
183	183	sp|Q91VI7|RINI_MOUSE	N/A	N/A	Ribonuclease inhibitor OS=Mus musculus GN=Rnh1 PE=1 SV=1	TRUE	-2.164265152	0.04339	5262.118918	24220.66446	3613.015413	11599.63011	6174.600984	25571.68924	-18958.54554	0.217257414	-0.663025395
184	184	sp|P50396|GDIA_MOUSE	N/A	N/A	Rab GDP dissociation inhibitor alpha OS=Mus musculus GN=Gdi1 PE=1 SV=3	TRUE	2.399659557	0.02682	206792.3865	118502.4872	172300.1398	101416.1666	99693.04747	69259.9225	88289.89933	1.745046804	0.24180708
185	185	sp|Q6IFZ6|K2C1B_MOUSE	N/A	N/A	Keratin, type II cytoskeletal 1b OS=Mus musculus GN=Krt77 PE=1 SV=1	TRUE	-3.74985038	0.00136	171057.109	455370.7929	181301.4592	407141.212	41741.09768	223156.8903	-284313.6839	0.375643567	-0.425224044
186	186	tr|A2A543|A2A543_MOUSE	N/A	N/A	Voltage-dependent L-type calcium channel subunit beta-1 OS=Mus musculus GN=Cacnb1 PE=1 SV=1	TRUE	2.932771876	0.00854	55764.05906	21883.26748	71770.02381	18590.256	35194.35603	16873.29603	33880.79158	2.548251038	0.40624221
187	187	sp|Q9CRB9|MIC19_MOUSE	N/A	N/A	MICOS complex subunit Mic19 OS=Mus musculus GN=Chchd3 PE=1 SV=1	TRUE	3.915205038	0.00093	73839.01836	28198.31092	60688.01151	26320.67332	37992.7129	12544.7402	45640.70743	2.618561749	0.41806282
188	188	sp|Q9R0N0|GALK1_MOUSE	N/A	N/A	Galactokinase OS=Mus musculus GN=Galk1 PE=2 SV=2	TRUE	2.415206698	0.02597	40052.52355	18122.99602	35410.63541	15393.29492	27370.68187	13693.24224	21929.52754	2.210038755	0.344399889
189	189	sp|Q9CQR2|RS21_MOUSE	N/A	N/A	40S ribosomal protein S21 OS=Mus musculus GN=Rps21 PE=2 SV=1	TRUE	3.058889762	0.00646	212618.9208	76831.21885	249319.3787	73313.00383	141638.3215	53988.32296	135787.7019	2.767350615	0.442064186
190	190	sp|P17918|PCNA_MOUSE	N/A	N/A	Proliferating cell nuclear antigen OS=Mus musculus GN=Pcna PE=1 SV=2	TRUE	-2.157501469	0.04398	13638.62631	33108.39657	10513.14714	21615.70765	9732.375925	25583.66451	-19469.77027	0.411938593	-0.385167518
191	191	sp|Q9R0P5|DEST_MOUSE	N/A	N/A	Destrin OS=Mus musculus GN=Dstn PE=1 SV=3	TRUE	-4.474857566	0.00026	187675.8516	469796.5344	168664.2567	466657.9742	98193.46384	168214.0517	-282120.6828	0.399483261	-0.398501414
192	192	tr|Q6P1B9|Q6P1B9_MOUSE	N/A	N/A	Bin1 protein OS=Mus musculus GN=Bin1 PE=1 SV=1	TRUE	2.82156441	0.0109	52723.75507	19711.35635	31091.79098	15946.65588	37255.7898	14372.43153	33012.39872	2.674790822	0.427289824
193	193	sp|Q8K1B8|URP2_MOUSE	N/A	N/A	Fermitin family homolog 3 OS=Mus musculus GN=Fermt3 PE=1 SV=1	TRUE	-3.891863171	0.00098	14805.35817	49691.37807	11783.86974	54359.74171	10073.33614	25297.50139	-34886.01991	0.297946218	-0.525862123
194	194	tr|E9PZB3|E9PZB3_MOUSE	N/A	N/A	Protein Gm5093 OS=Mus musculus GN=Gm5093 PE=3 SV=1	TRUE	-3.12778671	0.00554	228536.2104	606714.7378	272109.9344	694460.4102	152967.4082	335924.621	-378178.5273	0.376678192	-0.424029523
195	195	sp|Q3UQ28|PXDN_MOUSE	N/A	N/A	Peroxidasin homolog OS=Mus musculus GN=Pxdn PE=2 SV=2	TRUE	-2.804574587	0.01131	13113.49334	31725.77852	10431.24366	27535.05853	8430.442964	18426.60508	-18612.28518	0.413338741	-0.383693888
196	196	sp|P19253|RL13A_MOUSE	N/A	N/A	60S ribosomal protein L13a OS=Mus musculus GN=Rpl13a PE=1 SV=4	TRUE	2.524156657	0.02066	67625.32189	26884.34885	65345.16922	21215.75425	48672.74698	24315.34739	40740.97304	2.515416024	0.400609823
197	197	sp|O89053|COR1A_MOUSE	N/A	N/A	Coronin-1A OS=Mus musculus GN=Coro1a PE=1 SV=5	TRUE	-2.531803513	0.02033	7086.922395	24205.43858	3895.810488	17106.64623	8060.275818	18943.46425	-17118.51619	0.292782235	-0.533455279
198	198	sp|P46412|GPX3_MOUSE	N/A	N/A	Glutathione peroxidase 3 OS=Mus musculus GN=Gpx3 PE=2 SV=2	TRUE	-2.333031868	0.03079	1055742.431	2070836.011	932979.0236	2310286.055	637746.737	1177223.533	-1015093.58	0.509814599	-0.292587732
199	199	tr|S4R2V1|S4R2V1_MOUSE	N/A	N/A	Protein tyrosine phosphatase, receptor type, C, isoform CRA_b OS=Mus musculus GN=Ptprc PE=1 SV=1	TRUE	-2.247902103	0.03665	31678.12726	73288.49213	23168.70419	64034.9644	19776.80491	52529.32779	-41610.36486	0.432238764	-0.364276287
200	200	tr|G3X977|G3X977_MOUSE	N/A	N/A	Inter-alpha trypsin inhibitor, heavy chain 2 OS=Mus musculus GN=Itih2 PE=1 SV=1	TRUE	-3.540173129	0.00219	344220.0948	936259.2852	357257.998	774952.8465	115472.4325	488610.4874	-592039.1904	0.367654666	-0.434559918
201	201	sp|O89020|AFAM_MOUSE	N/A	N/A	Afamin OS=Mus musculus GN=Afm PE=1 SV=2	TRUE	-2.297157051	0.03315	390815.4533	680960.3021	401145.886	693416.3769	104318.9414	365786.5697	-290144.8487	0.573918116	-0.241150067
202	202	sp|P62821|RAB1A_MOUSE	N/A	N/A	Ras-related protein Rab-1A OS=Mus musculus GN=Rab1A PE=1 SV=3	TRUE	-3.348499006	0.00338	114055.1796	225261.4927	130738.1281	216184.6114	46355.08919	90746.54507	-111206.3131	0.506323465	-0.295571945
203	203	sp|P10605|CATB_MOUSE	N/A	N/A	Cathepsin B OS=Mus musculus GN=Ctsb PE=1 SV=2	TRUE	-3.829545226	0.00113	96765.97683	320238.9206	88644.70064	323879.1294	37723.81651	170923.1234	-223472.9438	0.302168071	-0.519751428
204	204	sp|P16332|MUTA_MOUSE	N/A	N/A	Methylmalonyl-CoA mutase, mitochondrial OS=Mus musculus GN=Mut PE=1 SV=2	TRUE	2.17315182	0.04262	47071.59201	26453.73657	47218.02385	22456.28304	28072.23678	15048.96477	20617.85544	1.779392937	0.250271862
205	205	tr|E9QPE7|E9QPE7_MOUSE	N/A	N/A	Myosin-11 OS=Mus musculus GN=Myh11 PE=1 SV=1	TRUE	-2.502686397	0.02162	38431.55182	85058.35455	25446.21614	73758.30668	29582.55724	49466.15302	-46626.80273	0.451825714	-0.345029056
206	206	tr|Q8C266|Q8C266_MOUSE	N/A	N/A	Ras-related protein Rab-5C OS=Mus musculus GN=Rab5c PE=2 SV=1	TRUE	-2.141678132	0.04539	131713.8592	267451.423	103936.713	249766.9818	103887.7426	166833.5646	-135737.5638	0.492477691	-0.307613438
207	207	sp|Q9D7N9|APMAP_MOUSE	N/A	N/A	Adipocyte plasma membrane-associated protein OS=Mus musculus GN=Apmap PE=1 SV=1	TRUE	2.67029533	0.01513	85313.08743	14304.70309	35694.15995	15669.21109	92242.7967	9662.761089	71008.38435	5.963988691	0.775536811
208	208	sp|Q9QYR9|ACOT2_MOUSE	N/A	N/A	Acyl-coenzyme A thioesterase 2, mitochondrial OS=Mus musculus GN=Acot2 PE=1 SV=2	TRUE	2.442072343	0.02455	74478.49978	24537.76011	52326.80985	13045.73406	66339.06767	22679.53209	49940.73967	3.035260735	0.482196004
209	209	sp|P61982|1433G_MOUSE	N/A	N/A	14-3-3 protein gamma OS=Mus musculus GN=Ywhag PE=1 SV=2	TRUE	3.570230902	0.00204	976804.8571	320825.1072	871354.6382	335929.1395	594236.4786	207537.6477	655979.7499	3.044664633	0.483539462
210	210	sp|O88844|IDHC_MOUSE	N/A	N/A	Isocitrate dehydrogenase [NADP] cytoplasmic OS=Mus musculus GN=Idh1 PE=1 SV=2	TRUE	2.176439355	0.04234	137212.0696	28785.17914	63308.31309	23065.12055	171984.1798	23133.43571	108426.8904	4.76676101	0.678223378
211	211	sp|Q9WVA4|TAGL2_MOUSE	N/A	N/A	Transgelin-2 OS=Mus musculus GN=Tagln2 PE=1 SV=4	TRUE	-2.697891045	0.01425	162215.4055	331194.2196	126394.5713	370498.1877	145918.224	139151.2644	-168978.8141	0.489789362	-0.309990652
212	212	sp|P52196|THTR_MOUSE	N/A	N/A	Thiosulfate sulfurtransferase OS=Mus musculus GN=Tst PE=1 SV=3	TRUE	4.217214725	0.00047	53149.98974	14949.97229	62253.87759	10735.09513	25917.39344	15502.82527	38200.01745	3.55518985	0.550862797
213	213	sp|O70251|EF1B_MOUSE	N/A	N/A	Elongation factor 1-beta OS=Mus musculus GN=Eef1b PE=1 SV=5	TRUE	-3.404133089	0.00298	93816.88158	163005.4281	107224.5406	151369.3321	38757.7157	50765.50532	-69188.5465	0.575544524	-0.239921074
214	214	tr|G3X9T7|G3X9T7_MOUSE	N/A	N/A	Galectin OS=Mus musculus GN=Lgals9 PE=4 SV=1	TRUE	-3.146668104	0.00531	98104.46225	514980.3803	81949.65047	390319.3235	54403.12899	392120.6695	-416875.9181	0.190501359	-0.720101922
215	215	sp|P62301|RS13_MOUSE	N/A	N/A	40S ribosomal protein S13 OS=Mus musculus GN=Rps13 PE=1 SV=2	TRUE	2.864861936	0.00991	55307.62566	24022.7979	40016.04109	23343.55301	31833.22925	17953.57593	31284.82776	2.302297422	0.362161427
216	216	tr|E9Q456|E9Q456_MOUSE	N/A	N/A	Tropomyosin alpha-1 chain OS=Mus musculus GN=Tpm1 PE=1 SV=1	TRUE	2.993870078	0.00746	818537.2222	195529.3296	1094196.911	62082.33011	655252.9611	269089.6221	623007.8926	4.186263125	0.621826522
217	217	sp|P11352|GPX1_MOUSE	N/A	N/A	Glutathione peroxidase 1 OS=Mus musculus GN=Gpx1 PE=1 SV=2	TRUE	-4.226973662	0.00046	479951.7759	1554253.97	574829.1162	1463082.926	167904.8092	743837.9919	-1074302.194	0.30879881	-0.510324382
218	218	tr|Q8C2Q8|Q8C2Q8_MOUSE	N/A	N/A	ATP synthase subunit gamma OS=Mus musculus GN=Atp5c1 PE=1 SV=1	TRUE	2.220530401	0.03874	12808.78094	4696.684855	10122.75314	2842.553029	11594.40278	4559.288904	8112.096082	2.727196168	0.435716378
219	219	tr|B7ZC46|B7ZC46_MOUSE	N/A	N/A	Septin-8 OS=Mus musculus GN=Sept8 PE=1 SV=1	TRUE	3.179338427	0.00494	42113.4819	10563.52377	51435.82003	12334.35003	33617.17157	7270.473638	31549.95813	3.9866888	0.600612336
220	220	sp|P31324|KAP3_MOUSE	N/A	N/A	cAMP-dependent protein kinase type II-beta regulatory subunit OS=Mus musculus GN=Prkar2b PE=1 SV=3	TRUE	-2.296650959	0.03318	6810.817438	11527.90709	3326.35216	11640.86239	6043.360638	3303.307632	-4717.089652	0.590811271	-0.228551228
221	221	tr|E9QPS5|E9QPS5_MOUSE	N/A	N/A	Latent-transforming growth factor beta-binding protein 4 OS=Mus musculus GN=Ltbp4 PE=4 SV=1	TRUE	-2.437684149	0.02478	9666.442754	40305.77326	3047.378932	30141.75297	11217.0277	36219.51365	-30639.3305	0.239827746	-0.620100574
222	222	sp|P43276|H15_MOUSE	N/A	N/A	Histone H1.5 OS=Mus musculus GN=Hist1h1b PE=1 SV=2	TRUE	-2.233554838	0.03773	12069.239	24476.80947	10576.34844	25333.07631	7121.817138	15402.45522	-12407.57048	0.493088734	-0.30707492
223	223	sp|P34022|RANG_MOUSE	N/A	N/A	Ran-specific GTPase-activating protein OS=Mus musculus GN=Ranbp1 PE=1 SV=2	TRUE	-2.334002604	0.03073	53957.28082	117589.1367	41083.95131	106930.1973	45710.48447	71294.8384	-63631.85586	0.458862803	-0.338317147
224	224	sp|Q9WTQ5|AKA12_MOUSE	N/A	N/A	A-kinase anchor protein 12 OS=Mus musculus GN=Akap12 PE=1 SV=1	TRUE	-2.730444411	0.01329	15256.59024	33514.19692	10067.26481	31270.30103	12367.24413	16909.8689	-18257.60668	0.455227684	-0.341771335
225	225	sp|Q8BH35|CO8B_MOUSE	N/A	N/A	Complement component C8 beta chain OS=Mus musculus GN=C8b PE=1 SV=1	TRUE	-2.404551095	0.02655	20742.13476	62576.92156	17749.14623	50038.50292	6445.867941	51562.28204	-41834.7868	0.331466206	-0.479560743
226	226	sp|Q9JHW9|AL1A3_MOUSE	N/A	N/A	Aldehyde dehydrogenase family 1 member A3 OS=Mus musculus GN=Aldh1a3 PE=2 SV=1	TRUE	-2.49415591	0.02201	4684.422875	20431.13088	2116.632865	14144.95268	4682.048563	18388.42146	-15746.708	0.229278688	-0.639636313
227	227	sp|Q02819|NUCB1_MOUSE	N/A	N/A	Nucleobindin-1 OS=Mus musculus GN=Nucb1 PE=1 SV=2	TRUE	2.111420961	0.04821	32208.36842	13181.00975	16614.49274	8867.248213	28292.3668	11800.12927	19027.35867	2.443543327	0.388020044
228	228	sp|Q9WVA3|BUB3_MOUSE	N/A	N/A	Mitotic checkpoint protein BUB3 OS=Mus musculus GN=Bub3 PE=2 SV=2	TRUE	-2.201413677	0.04027	20757.58964	58877.7945	15264.34422	49542.85864	12622.33137	50475.24167	-38120.20486	0.352553791	-0.452774611
229	229	tr|Q9CPQ9|Q9CPQ9_MOUSE	N/A	N/A	Protein Aldoart1 OS=Mus musculus GN=Aldoart1 PE=2 SV=1	TRUE	3.115249825	0.0057	857345.3622	135836.6964	584517.2266	70144.42151	796437.4902	123213.1753	721508.6657	6.311588728	0.800138692
230	230	tr|E9Q0U7|E9Q0U7_MOUSE	N/A	N/A	Heat shock protein 105 kDa OS=Mus musculus GN=Hsph1 PE=1 SV=1	TRUE	-2.556058226	0.01931	14063.85761	32072.0312	10462.41378	29076.76746	10245.60963	19093.97373	-18008.17359	0.438508479	-0.358022005
231	231	tr|E9PZC3|E9PZC3_MOUSE	N/A	N/A	Flavin reductase (NADPH) OS=Mus musculus GN=Blvrb PE=4 SV=1	TRUE	-2.360469284	0.0291	13536.31503	43447.14696	10956.35722	31582.37354	8888.382232	36998.53432	-29910.83193	0.311558203	-0.50646081
232	232	sp|Q921F2|TADBP_MOUSE	N/A	N/A	TAR DNA-binding protein 43 OS=Mus musculus GN=Tardbp PE=1 SV=1	TRUE	-4.273982004	0.00041	37900.09243	93765.22686	33387.03598	91381.75651	21108.74585	34548.91633	-55865.13443	0.404202002	-0.39340154
233	233	sp|Q07456|AMBP_MOUSE	N/A	N/A	Protein AMBP OS=Mus musculus GN=Ambp PE=2 SV=2	TRUE	-4.938229074	9.13E-05	21199.23229	230481.5246	16452.69237	179957.2979	15540.30069	125614.6286	-209282.2923	0.091978011	-1.036315984
234	234	tr|E9QA15|E9QA15_MOUSE	N/A	N/A	Protein Cald1 OS=Mus musculus GN=Cald1 PE=1 SV=1	TRUE	-2.095291393	0.04978	51807.11216	78706.22696	43809.8514	81092.62279	18558.66735	34836.01891	-26899.1148	0.658233969	-0.181619709
235	235	sp|Q9CZD3|SYG_MOUSE	N/A	N/A	Glycine--tRNA ligase OS=Mus musculus GN=Gars PE=1 SV=1	TRUE	2.641441097	0.01609	19567.72944	5579.63679	12051.6342	3919.346691	17390.00147	5401.782604	13988.09264	3.506989822	0.544934505
236	236	sp|P49222|EPB42_MOUSE	N/A	N/A	Erythrocyte membrane protein band 4.2 OS=Mus musculus GN=Epb42 PE=2 SV=3	TRUE	-2.524309285	0.02065	3134.837705	8628.944471	3772.521545	7619.973482	1837.664463	6294.749146	-5494.106766	0.363293299	-0.439742613
237	237	sp|P62737|ACTA_MOUSE	N/A	N/A	Actin, aortic smooth muscle OS=Mus musculus GN=Acta2 PE=1 SV=1	TRUE	2.586372863	0.0181	1656733.722	766287.6714	1557453.602	810245.5003	1024589.363	538004.0485	890446.0501	2.162025807	0.334860874
238	238	sp|O35945|AL1A7_MOUSE	N/A	N/A	Aldehyde dehydrogenase, cytosolic 1 OS=Mus musculus GN=Aldh1a7 PE=2 SV=1	TRUE	-3.420818243	0.00287	71989.96257	546821.9084	8465.389364	514253.7993	109208.583	403087.4041	-474831.9458	0.13165157	-0.880573958
239	239	sp|P28063|PSB8_MOUSE	N/A	N/A	Proteasome subunit beta type-8 OS=Mus musculus GN=Psmb8 PE=1 SV=2	TRUE	-2.851068883	0.01022	107444.6052	180044.199	93681.28504	188961.7745	49263.48319	63205.48664	-72599.59377	0.596767937	-0.224194518
240	240	sp|O70622|RTN2_MOUSE	N/A	N/A	Reticulon-2 OS=Mus musculus GN=Rtn2 PE=1 SV=1	TRUE	2.279656377	0.03435	181253.5737	77858.07614	123791.2021	51513.64251	134326.7325	71771.66339	103395.4976	2.327999647	0.36698291
241	241	sp|P31938|MP2K1_MOUSE	N/A	N/A	Dual specificity mitogen-activated protein kinase kinase 1 OS=Mus musculus GN=Map2k1 PE=1 SV=2	TRUE	-2.112972005	0.04806	3590.702332	11074.23464	2632.63351	6450.324641	4129.782554	9951.05396	-7483.532308	0.324239322	-0.489134317
242	242	tr|Q8C253|Q8C253_MOUSE	N/A	N/A	Galectin OS=Mus musculus GN=Lgals3 PE=2 SV=1	TRUE	-6.149007151	6.55E-06	7212.289103	21453.0893	7376.704531	19275.04047	2142.213325	6656.443394	-14240.80019	0.336188835	-0.473416713
243	243	sp|Q9CQ45|NENF_MOUSE	N/A	N/A	Neudesin OS=Mus musculus GN=Nenf PE=1 SV=1	TRUE	4.273440168	0.00041	45711.13968	12420.83151	43107.7752	5541.792773	22114.48302	13542.44225	33290.30818	3.680199644	0.565871379
244	244	tr|Q9D8L3|Q9D8L3_MOUSE	N/A	N/A	Signal sequence receptor, delta OS=Mus musculus GN=Ssr4 PE=2 SV=1	TRUE	-4.569175538	0.00021	23733.31562	130697.0611	26421.59322	130842.0617	9147.337926	69334.58357	-106963.7454	0.181590278	-0.740907407
245	245	tr|Q80XR6|Q80XR6_MOUSE	N/A	N/A	Heterogeneous nuclear ribonucleoprotein A/B OS=Mus musculus GN=Hnrnpab PE=1 SV=1	TRUE	-2.385056828	0.02765	143099.9708	247441.0663	148570.6395	225287.6396	66509.14221	117405.7044	-104341.0954	0.578319407	-0.237832233
246	246	tr|H3BJ97|H3BJ97_MOUSE	N/A	N/A	Tubulointerstitial nephritis antigen-like OS=Mus musculus GN=Tinagl1 PE=3 SV=1	TRUE	-2.10083825	0.04923	8404.868571	24074.13161	7763.421994	22210.15965	3292.179781	22051.95066	-15669.26304	0.349124475	-0.457019704
247	247	tr|E9QJW0|E9QJW0_MOUSE	N/A	N/A	Microsomal glutathione S-transferase 1 OS=Mus musculus GN=Mgst1 PE=1 SV=1	TRUE	3.655513317	0.00168	2585288.129	520099.0049	2133448.236	378377.2375	1880405.249	513467.5972	2065189.124	4.970761538	0.696422929
248	248	sp|Q9Z1F9|SAE2_MOUSE	N/A	N/A	SUMO-activating enzyme subunit 2 OS=Mus musculus GN=Uba2 PE=1 SV=1	TRUE	-2.744863464	0.01288	3088.394515	7430.554139	3147.765652	6849.78109	2072.033603	4371.198673	-4342.159624	0.415634481	-0.38128843
249	249	sp|O70591|PFD2_MOUSE	N/A	N/A	Prefoldin subunit 2 OS=Mus musculus GN=Pfdn2 PE=2 SV=2	TRUE	2.542733432	0.01986	48644.88745	14767.00407	35114.06431	7730.754243	42632.65758	15969.39204	33877.88338	3.294160903	0.517744808
250	250	sp|Q05816|FABP5_MOUSE	N/A	N/A	Fatty acid-binding protein, epidermal OS=Mus musculus GN=Fabp5 PE=1 SV=3	TRUE	2.652267354	0.01572	297859.5302	118762.1296	199194.6716	132746.6485	223696.5669	64126.64459	179097.4006	2.508034601	0.399333524
251	251	tr|G3X8R0|G3X8R0_MOUSE	N/A	N/A	Receptor accessory protein 5, isoform CRA_a OS=Mus musculus GN=Reep5 PE=4 SV=1	TRUE	2.40033074	0.02679	28501.10756	10534.10444	21257.04333	10312.11839	24402.08663	8040.19265	17967.00312	2.705603283	0.432264117
252	252	sp|P60867|RS20_MOUSE	N/A	N/A	40S ribosomal protein S20 OS=Mus musculus GN=Rps20 PE=1 SV=1	TRUE	-2.793440393	0.01159	190383.5116	379017.8594	140999.4814	388051.8008	101975.4742	181504.5701	-188634.3478	0.502307495	-0.299030341
253	253	tr|Q6NZR5|Q6NZR5_MOUSE	N/A	N/A	Protein Skiv2l OS=Mus musculus GN=Skiv2l PE=1 SV=1	TRUE	2.875124724	0.00969	28083.53604	11350.31027	27149.40979	10933.90576	17093.262	9402.033039	16733.22577	2.474252719	0.393444056
254	254	tr|A2AI88|A2AI88_MOUSE	N/A	N/A	Phosphorylase b kinase regulatory subunit alpha, skeletal muscle isoform OS=Mus musculus GN=Phka1 PE=4 SV=1	TRUE	2.808715419	0.01121	43670.41486	8925.482179	31267.7266	5562.347369	41848.37134	9257.007914	34744.93268	4.892779346	0.68955563
255	255	sp|P09405|NUCL_MOUSE	N/A	N/A	Nucleolin OS=Mus musculus GN=Ncl PE=1 SV=2	TRUE	-2.638628452	0.01619	19175.71408	53954.94269	12795.28843	43673.87468	17020.05664	36505.01829	-34779.22862	0.355402362	-0.44927969
256	256	sp|Q9DBE0|CSAD_MOUSE	N/A	N/A	Cysteine sulfinic acid decarboxylase OS=Mus musculus GN=Csad PE=2 SV=1	TRUE	3.329036244	0.00353	89004.75226	13386.29448	48535.73831	13878.62099	78914.07494	7370.143467	75618.45778	6.648946235	0.822752821
257	257	sp|Q99M71|EPDR1_MOUSE	N/A	N/A	Mammalian ependymin-related protein 1 OS=Mus musculus GN=Epdr1 PE=2 SV=1	TRUE	-2.672852767	0.01504	20494.64418	87045.43828	19691.5839	59519.57974	12802.66565	73402.17368	-66550.7941	0.235447653	-0.628105634
258	258	sp|Q9Z1Z2|STRAP_MOUSE	N/A	N/A	Serine-threonine kinase receptor-associated protein OS=Mus musculus GN=Strap PE=1 SV=2	TRUE	2.845215491	0.01035	26531.24889	13962.21971	20704.09578	13077.51111	13226.82707	6791.189339	12569.02918	1.900217117	0.278803226
259	259	sp|Q9QYG0|NDRG2_MOUSE	N/A	N/A	Protein NDRG2 OS=Mus musculus GN=Ndrg2 PE=1 SV=1	TRUE	2.110306649	0.04832	162517.6546	68224.40154	109326.9954	45866.3409	134685.5102	67396.67687	94293.25308	2.38210451	0.376960811
260	260	sp|P27612|PLAP_MOUSE	N/A	N/A	Phospholipase A-2-activating protein OS=Mus musculus GN=Plaa PE=1 SV=4	TRUE	-3.048979732	0.0066	79389.36508	256025.0985	22511.35045	267273.9208	84645.45442	156852.5744	-176635.7334	0.310084306	-0.508520213
261	261	sp|Q8K183|PDXK_MOUSE	N/A	N/A	Pyridoxal kinase OS=Mus musculus GN=Pdxk PE=1 SV=1	TRUE	2.504562991	0.02153	18782.90064	6464.44645	10239.07929	5393.904575	15931.40752	5504.538632	12318.45419	2.905569841	0.463231319
262	262	tr|Q8BXC0|Q8BXC0_MOUSE	N/A	N/A	Prostacyclin synthase OS=Mus musculus GN=Ptgis PE=2 SV=1	TRUE	-2.666000168	0.01527	9073.487607	53985.55974	6089.067107	45756.31894	6710.6902	49882.25146	-44912.07213	0.168072493	-0.774503358
263	263	tr|Q8C483|Q8C483_MOUSE	N/A	N/A	Serine--tRNA ligase, cytoplasmic OS=Mus musculus GN=Sars PE=2 SV=1	TRUE	-2.688465387	0.01455	13306.12755	33726.58775	11607.71158	31007.43188	6578.826967	21932.06445	-20420.4602	0.394529315	-0.403920722
264	264	sp|P62192|PRS4_MOUSE	N/A	N/A	26S protease regulatory subunit 4 OS=Mus musculus GN=Psmc1 PE=1 SV=1	TRUE	3.927684623	0.0009	42686.91124	9610.886275	35280.51569	5921.467445	27177.31495	9633.280751	33076.02496	4.441516632	0.647531293
265	265	tr|E9Q3V6|E9Q3V6_MOUSE	N/A	N/A	Septin-2 OS=Mus musculus GN=Sept2 PE=1 SV=1	TRUE	-2.84620451	0.01033	113965.7462	194593.7293	112025.0488	177166.3525	50397.91644	72673.0496	-80627.98306	0.585659911	-0.232354503
266	266	sp|Q922Q8|LRC59_MOUSE	N/A	N/A	Leucine-rich repeat-containing protein 59 OS=Mus musculus GN=Lrrc59 PE=1 SV=1	TRUE	2.554324032	0.01938	286176.1718	136616.9848	312579.9028	162756.3575	155031.5363	113902.7156	149559.187	2.094733479	0.321128774
267	267	sp|Q8CGC7|SYEP_MOUSE	N/A	N/A	Bifunctional glutamate/proline--tRNA ligase OS=Mus musculus GN=Eprs PE=1 SV=4	TRUE	-2.261916251	0.03562	30142.1899	58682.09821	12816.84016	53737.48373	29351.21708	28065.64806	-28539.90831	0.513652218	-0.289330832
268	268	tr|Q8BFQ1|Q8BFQ1_MOUSE	N/A	N/A	Prosaposin, isoform CRA_a OS=Mus musculus GN=Psap PE=2 SV=1	TRUE	-4.128772755	0.00057	35859.04776	308020.7261	31611.59523	282689.0722	21498.40129	195609.2655	-272161.6783	0.116417646	-0.933981188
269	269	sp|Q8R5J9|PRAF3_MOUSE	N/A	N/A	PRA1 family protein 3 OS=Mus musculus GN=Arl6ip5 PE=1 SV=2	TRUE	-2.633936747	0.01635	27938.246	65445.1309	23274.02648	71504.5411	23215.75444	37540.40582	-37506.8849	0.426895716	-0.369678204
270	270	sp|Q8C0M9|ASGL1_MOUSE	N/A	N/A	Isoaspartyl peptidase/L-asparaginase OS=Mus musculus GN=Asrgl1 PE=1 SV=1	TRUE	2.976893633	0.00775	53968.9775	13505.08358	34818.06188	10786.68291	45742.41958	10932.73392	40463.89392	3.996197224	0.601646914
271	271	sp|Q8VCM7|FIBG_MOUSE	N/A	N/A	Fibrinogen gamma chain OS=Mus musculus GN=Fgg PE=2 SV=1	TRUE	-2.522756673	0.02072	143322.6482	271747.9177	128319.22	263623.8615	44385.15266	146927.8339	-128425.2694	0.527410291	-0.277851401
272	272	sp|O35841|API5_MOUSE	N/A	N/A	Apoptosis inhibitor 5 OS=Mus musculus GN=Api5 PE=1 SV=2	TRUE	-3.138443983	0.00541	112344.936	257706.8675	131893.882	280680.5199	83361.97225	118331.3008	-145361.9315	0.435940792	-0.360572491
273	273	sp|P29699|FETUA_MOUSE	N/A	N/A	Alpha-2-HS-glycoprotein OS=Mus musculus GN=Ahsg PE=1 SV=1	TRUE	2.741593862	0.01297	73918.35527	32481.57139	87821.91276	25627.81984	48207.32124	18414.3239	41436.78388	2.275701332	0.357115264
274	274	sp|P11404|FABPH_MOUSE	N/A	N/A	Fatty acid-binding protein, heart OS=Mus musculus GN=Fabp3 PE=1 SV=5	TRUE	2.902303757	0.00913	105134.1446	40968.83403	110531.1115	33052.74494	72178.19997	23516.739	64165.31053	2.566198112	0.409290181
275	275	tr|V9GX26|V9GX26_MOUSE	N/A	N/A	Glycogenin-1 (Fragment) OS=Mus musculus GN=Gyg PE=4 SV=1	TRUE	2.249063533	0.03656	16921.30739	5963.853658	7539.094521	4844.54177	16011.27997	4940.573882	10957.45373	2.837310966	0.452906937
276	276	sp|Q9ET54|PALLD_MOUSE	N/A	N/A	Palladin OS=Mus musculus GN=Palld PE=1 SV=2	TRUE	-2.097172994	0.04959	1787.17303	7692.105537	943.0175979	4779.642156	1929.778031	8229.008817	-5904.932507	0.2323386	-0.633878632
277	277	sp|P15626|GSTM2_MOUSE	N/A	N/A	Glutathione S-transferase Mu 2 OS=Mus musculus GN=Gstm2 PE=1 SV=2	TRUE	2.355031222	0.02942	21545.18877	4213.087539	16051.80786	2584.272653	25333.3826	3793.948136	17332.10123	5.113871613	0.708749821
278	278	sp|Q7TSH2|KPBB_MOUSE	N/A	N/A	Phosphorylase b kinase regulatory subunit beta OS=Mus musculus GN=Phkb PE=1 SV=1	TRUE	3.143059134	0.00535	67349.38811	21183.27865	71948.34618	12299.26131	47499.77223	16601.13953	46166.10946	3.179365632	0.502340475
279	279	tr|A2AU62|A2AU62_MOUSE	N/A	N/A	RNA-binding protein Raly (Fragment) OS=Mus musculus GN=Raly PE=1 SV=1	TRUE	-2.903548413	0.00911	9994.401692	54931.13906	8801.912104	40359.82359	6476.794569	45795.10139	-44936.73737	0.181944192	-0.740061804
280	280	sp|Q8K354|CBR3_MOUSE	N/A	N/A	Carbonyl reductase [NADPH] 3 OS=Mus musculus GN=Cbr3 PE=2 SV=1	TRUE	2.427191711	0.02533	139622.7968	48451.63767	88291.47432	46310.66982	128105.9116	24456.71663	91171.15911	2.881694066	0.459647872
281	281	sp|Q9R1P1|PSB3_MOUSE	N/A	N/A	Proteasome subunit beta type-3 OS=Mus musculus GN=Psmb3 PE=1 SV=1	TRUE	-3.415791341	0.0029	9788.083565	32926.24907	6619.640666	24984.44766	7806.964112	19059.89691	-23138.16551	0.297272961	-0.526844591
282	282	tr|F8WIA1|F8WIA1_MOUSE	N/A	N/A	CAP-Gly domain-containing linker protein 1 OS=Mus musculus GN=Clip1 PE=1 SV=1	TRUE	-2.205647198	0.03992	12807.09279	21521.47842	10068.19621	21180.5455	7855.030983	9684.583926	-8714.385631	0.595084247	-0.225421546
283	283	tr|B2RRE2|B2RRE2_MOUSE	N/A	N/A	Myo18a protein OS=Mus musculus GN=Myo18a PE=1 SV=1	TRUE	-2.628793154	0.01654	1464.120958	4021.998156	1184.621292	3322.78854	1106.975107	2742.1001	-2557.877198	0.364028252	-0.43886491
284	284	sp|Q6P3A8|ODBB_MOUSE	N/A	N/A	2-oxoisovalerate dehydrogenase subunit beta, mitochondrial OS=Mus musculus GN=Bckdhb PE=1 SV=2	TRUE	2.297347342	0.03313	53107.09711	6803.499568	12487.45394	5545.709682	70158.50582	5369.325813	46303.59754	7.80585	0.892420201
285	285	sp|Q9JHI5|IVD_MOUSE	N/A	N/A	Isovaleryl-CoA dehydrogenase, mitochondrial OS=Mus musculus GN=Ivd PE=1 SV=1	TRUE	2.579208719	0.01838	293969.0299	108090.6497	208558.0315	115643.5723	231077.7338	85457.37406	185878.3802	2.719652724	0.434513452
286	286	tr|E9Q1Y3|E9Q1Y3_MOUSE	N/A	N/A	Apolipoprotein B-100 (Fragment) OS=Mus musculus GN=Apob PE=4 SV=1	TRUE	-3.424004045	0.00285	30122.91575	91626.16387	27186.20514	81898.09213	12269.28112	52503.62273	-61503.24813	0.328758888	-0.483122497
287	287	tr|Q9CZN7|Q9CZN7_MOUSE	N/A	N/A	Serine hydroxymethyltransferase OS=Mus musculus GN=Shmt2 PE=1 SV=1	TRUE	-2.447932218	0.02425	3530.395817	17075.27305	2206.496337	15281.77937	3532.053311	16214.01606	-13544.87724	0.206754867	-0.684544257
288	288	sp|Q3B7Z2|OSBP1_MOUSE	N/A	N/A	Oxysterol-binding protein 1 OS=Mus musculus GN=Osbp PE=1 SV=3	TRUE	2.482130483	0.02257	8170.375885	3699.386565	7774.377816	2553.288226	4986.607061	3276.798568	4470.989321	2.208575866	0.344112322
289	289	tr|A0A075B5X9|A0A075B5X9_MOUSE	N/A	N/A	Ig heavy chain V region B1-8/186-2 OS=Mus musculus GN=Ighv1-72 PE=4 SV=1	TRUE	4.341999932	0.00035	323341.3224	66563.07113	428993.2379	55400.94016	199175.2835	47071.45419	256778.2513	4.857668328	0.686427859
290	290	sp|P52825|CPT2_MOUSE	N/A	N/A	Carnitine O-palmitoyltransferase 2, mitochondrial OS=Mus musculus GN=Cpt2 PE=1 SV=2	TRUE	2.42946016	0.02521	8383.938421	4615.658095	8357.205225	3067.032666	3927.289882	3186.564772	3768.280326	1.816412362	0.259214449
291	291	sp|Q61425|HCDH_MOUSE	N/A	N/A	Hydroxyacyl-coenzyme A dehydrogenase, mitochondrial OS=Mus musculus GN=Hadh PE=1 SV=2	TRUE	2.434446744	0.02495	37224.70782	10078.98858	43931.53452	7001.814956	36423.42948	11817.63242	27145.71925	3.693297948	0.567414345
292	292	sp|Q9JHW2|NIT2_MOUSE	N/A	N/A	Omega-amidase NIT2 OS=Mus musculus GN=Nit2 PE=1 SV=1	TRUE	2.600987866	0.01755	105568.9829	54676.48888	89407.66252	48253.71434	54490.46774	35234.81258	50892.49403	1.930793017	0.285735719
293	293	sp|Q9D9V3|ECHD1_MOUSE	N/A	N/A	Ethylmalonyl-CoA decarboxylase OS=Mus musculus GN=Echdc1 PE=1 SV=2	TRUE	2.490770101	0.02217	36415.95607	5110.421452	13970.33901	5079.635403	43781.8706	3031.956821	31305.53462	7.125822481	0.852834999
294	294	sp|Q9WUU7|CATZ_MOUSE	N/A	N/A	Cathepsin Z OS=Mus musculus GN=Ctsz PE=2 SV=1	TRUE	-2.794537229	0.01156	37846.94856	84226.10146	27485.49468	66161.85534	30159.52271	42252.03057	-46379.1529	0.449349405	-0.347415829
295	295	sp|Q8BW75|AOFB_MOUSE	N/A	N/A	Amine oxidase [flavin-containing] B OS=Mus musculus GN=Maob PE=1 SV=4	TRUE	-2.291755687	0.03351	976.6512534	2456.342185	1038.184318	1630.652652	644.9161975	1844.087956	-1479.690931	0.397603909	-0.400549355
296	296	sp|Q8VCI5|PEX19_MOUSE	N/A	N/A	Peroxisomal biogenesis factor 19 OS=Mus musculus GN=Pex19 PE=1 SV=1	TRUE	4.209728633	0.00047	15242.72217	4426.072366	14354.60554	4303.148403	8287.678329	2948.459004	10816.6498	3.443848385	0.537044023
297	297	sp|O35955|PSB10_MOUSE	N/A	N/A	Proteasome subunit beta type-10 OS=Mus musculus GN=Psmb10 PE=1 SV=1	TRUE	-2.399792958	0.02682	8385.576474	25715.457	7453.481141	21602.19189	6009.150966	20904.09921	-17329.88053	0.326090898	-0.486661323
298	298	tr|E9Q7G1|E9Q7G1_MOUSE	N/A	N/A	Protein Tmed7 OS=Mus musculus GN=Tmed7 PE=3 SV=1	TRUE	-2.520572099	0.02082	101110.159	215922.0608	100492.157	199014.8955	68863.93877	122399.9971	-114811.9018	0.468271554	-0.329502223
299	299	sp|Q921X9|PDIA5_MOUSE	N/A	N/A	Protein disulfide-isomerase A5 OS=Mus musculus GN=Pdia5 PE=2 SV=1	TRUE	3.325716595	0.00355	31778.40331	8449.617317	30547.68588	5689.133087	22265.50621	8749.336881	23328.78599	3.760928112	0.575295032
300	300	sp|P14115|RL27A_MOUSE	N/A	N/A	60S ribosomal protein L27a OS=Mus musculus GN=Rpl27a PE=2 SV=5	TRUE	2.518829039	0.02089	226308.663	138743.0838	231101.5474	116902.9987	91308.84225	68354.34382	87565.57913	1.631134733	0.212489835
301	301	sp|P63260|ACTG_MOUSE	N/A	N/A	Actin, cytoplasmic 2 OS=Mus musculus GN=Actg1 PE=1 SV=1	TRUE	-2.395718876	0.02704	442676.3075	745130.1846	389043.1329	663463.7065	173451.2951	345981.2529	-302453.8771	0.594092572	-0.226145878
302	302	tr|E9PUX4|E9PUX4_MOUSE	N/A	N/A	60S ribosomal protein L6 OS=Mus musculus GN=Gm5428 PE=3 SV=1	TRUE	3.196620527	0.00475	166434.8037	31368.54849	77441.35196	30849.24498	143461.7938	29846.82509	135066.2552	5.305785945	0.724749725
303	303	sp|Q8BGS7|CEPT1_MOUSE	N/A	N/A	Choline/ethanolaminephosphotransferase 1 OS=Mus musculus GN=Cept1 PE=2 SV=1	TRUE	-2.747120182	0.01281	3931.458504	12345.75401	3987.993289	9369.901033	1005.817071	9088.603963	-8414.295508	0.318446204	-0.496963923
304	304	tr|F6ZHD8|F6ZHD8_MOUSE	N/A	N/A	1,4-alpha-glucan-branching enzyme OS=Mus musculus GN=Gbe1 PE=4 SV=2	TRUE	3.654127695	0.00169	72068.89059	19946.45635	48011.69675	21771.94692	47183.27716	13721.21181	52122.43423	3.613117504	0.557882086
305	305	tr|Q8VCU2|Q8VCU2_MOUSE	N/A	N/A	Glycosylphosphatidylinositol specific phospholipase D1 OS=Mus musculus GN=Gpld1 PE=2 SV=1	TRUE	-2.624755141	0.01668	16941.528	69896.08931	7625.381237	61748.4362	20786.30748	57458.54785	-52954.56131	0.242381629	-0.6155003
306	306	sp|Q99L45|IF2B_MOUSE	N/A	N/A	Eukaryotic translation initiation factor 2 subunit 2 OS=Mus musculus GN=Eif2s2 PE=1 SV=1	TRUE	-2.297848544	0.0331	6102.163457	28487.00082	5889.565775	19622.07272	3758.293339	28857.11433	-22384.83736	0.214208702	-0.669162891
307	307	sp|Q80WJ7|LYRIC_MOUSE	N/A	N/A	Protein LYRIC OS=Mus musculus GN=Mtdh PE=1 SV=1	TRUE	2.549564899	0.01958	50683.39753	20016.22172	46656.94982	12472.79437	36260.75335	18137.83176	30667.1758	2.532116112	0.403483617
308	308	tr|Q9CZ19|Q9CZ19_MOUSE	N/A	N/A	Myosin light chain 4 OS=Mus musculus GN=Myl4 PE=2 SV=1	TRUE	2.185900113	0.04154	47653.98402	12810.43142	32256.75769	5198.674457	50689.92029	19707.60747	34843.5526	3.719935923	0.570535459
309	309	tr|G3UWN2|G3UWN2_MOUSE	N/A	N/A	CAD protein OS=Mus musculus GN=Cad PE=3 SV=1	TRUE	-2.840428181	0.01046	4023.388524	8964.510551	3561.742121	10013.09893	3449.622426	4269.279442	-4941.122027	0.448812961	-0.34793461
310	310	sp|Q8CGF7|TCRG1_MOUSE	N/A	N/A	Transcription elongation regulator 1 OS=Mus musculus GN=Tcerg1 PE=1 SV=2	TRUE	-2.311922153	0.03216	5680.950062	20237.88468	2654.525809	17972.60321	9216.40743	17041.10106	-14556.93462	0.280708688	-0.551744145
311	311	tr|A2AFQ0|A2AFQ0_MOUSE	N/A	N/A	E3 ubiquitin-protein ligase HUWE1 OS=Mus musculus GN=Huwe1 PE=1 SV=1	TRUE	-2.12707792	0.04673	7148.583958	11888.59187	7160.430664	13170.63915	3394.929618	5977.439262	-4740.007916	0.601297785	-0.220910396
312	312	sp|Q9CPU0|LGUL_MOUSE	N/A	N/A	Lactoylglutathione lyase OS=Mus musculus GN=Glo1 PE=1 SV=3	TRUE	2.136767466	0.04584	53905.88616	20382.07258	45362.40633	11817.15098	50609.71578	17992.94731	33523.81359	2.644769611	0.422387846
313	313	tr|A0A075B5M7|A0A075B5M7_MOUSE	N/A	N/A	Protein Igkv5-39 OS=Mus musculus GN=Igkv5-39 PE=4 SV=1	TRUE	3.2928068	0.00383	467800.0335	112460.0619	457421.5384	108908.1366	367928.4931	70681.18022	355339.9717	4.159699236	0.61906193
314	314	tr|E9Q6P5|E9Q6P5_MOUSE	N/A	N/A	Protein Ttc7b OS=Mus musculus GN=Ttc7b PE=1 SV=1	TRUE	2.798937805	0.01145	26797.65998	10122.58546	28992.66875	9019.336622	17950.47247	8997.314002	16675.07452	2.64731378	0.42280542
315	315	sp|P16546-2|SPTN1_MOUSE	N/A	N/A	Isoform 2 of Spectrin alpha chain, non-erythrocytic 1 OS=Mus musculus GN=Sptan1	TRUE	-4.576188687	0.00021	138815.4955	304521.4745	122049.5889	288944.2461	66757.76973	91686.24681	-165705.9791	0.455847968	-0.341179977
316	316	tr|F8WID5|F8WID5_MOUSE	N/A	N/A	Tropomyosin alpha-1 chain OS=Mus musculus GN=Tpm1 PE=3 SV=1	TRUE	4.76131667	0.00014	8992809.208	1784593.576	7780979.952	1475412.442	4860434.259	1782841.52	7208215.632	5.039135705	0.702356054
317	317	sp|P58774-2|TPM2_MOUSE	N/A	N/A	Isoform 2 of Tropomyosin beta chain OS=Mus musculus GN=Tpm2	TRUE	4.655997705	0.00017	4245950.751	853195.6426	3646392.74	711332.6186	2352787.052	831189.5707	3392755.108	4.97652653	0.696926324
318	318	sp|P55258|RAB8A_MOUSE	N/A	N/A	Ras-related protein Rab-8A OS=Mus musculus GN=Rab8a PE=1 SV=2	TRUE	-2.654326039	0.01565	3397.997224	10581.99601	2627.680137	8491.813183	3212.249954	7587.284033	-7183.998784	0.32111118	-0.493344574
319	319	sp|Q9CQD1|RAB5A_MOUSE	N/A	N/A	Ras-related protein Rab-5A OS=Mus musculus GN=Rab5a PE=1 SV=1	TRUE	-2.396017775	0.02703	102818.5009	226690.0108	69435.95077	214206.159	89972.61287	133623.612	-123871.5099	0.453564321	-0.343361116
320	320	sp|P08551|NFL_MOUSE	N/A	N/A	Neurofilament light polypeptide OS=Mus musculus GN=Nefl PE=1 SV=5	TRUE	3.987402524	0.00079	16385.63104	2862.938299	18773.1093	1785.800768	10971.7512	3823.430511	13522.69274	5.723361572	0.757651183
321	321	sp|O08911|MK12_MOUSE	N/A	N/A	Mitogen-activated protein kinase 12 OS=Mus musculus GN=Mapk12 PE=1 SV=1	TRUE	2.975727038	0.00777	13807.30966	3743.293516	10094.69273	1958.02737	10269.55355	4990.559867	10064.01614	3.688545822	0.566855183
322	322	sp|P21278|GNA11_MOUSE	N/A	N/A	Guanine nucleotide-binding protein subunit alpha-11 OS=Mus musculus GN=Gna11 PE=1 SV=1	TRUE	-2.742547444	0.01294	11477.97388	39104.1091	1434.04207	41521.82834	13197.45648	27833.19756	-27626.13523	0.293523472	-0.532357164
323	323	sp|P62960|YBOX1_MOUSE	N/A	N/A	Nuclease-sensitive element-binding protein 1 OS=Mus musculus GN=Ybx1 PE=1 SV=3	TRUE	2.130835985	0.04638	21055.46701	4414.21739	7788.333009	2802.841036	26907.0671	3906.326302	16641.24962	4.769920724	0.678511161
324	324	tr|A2AKI5|A2AKI5_MOUSE	N/A	N/A	Integrin alpha-V light chain OS=Mus musculus GN=Itgav PE=3 SV=1	TRUE	-2.376805587	0.02813	10849.353	32222.39545	7851.571574	25398.94628	9681.355411	25497.8783	-21373.04245	0.336702249	-0.472753983
325	325	sp|P26369|U2AF2_MOUSE	N/A	N/A	Splicing factor U2AF 65 kDa subunit OS=Mus musculus GN=U2af2 PE=1 SV=3	TRUE	-2.294471199	0.03333	2330.562088	9482.938365	1236.343857	6721.993183	3119.689073	8901.671013	-7152.376277	0.245763707	-0.609482251
326	326	tr|H7BWZ3|H7BWZ3_MOUSE	N/A	N/A	Actin-related protein 2/3 complex subunit 3 OS=Mus musculus GN=Arpc3 PE=1 SV=1	TRUE	-3.222379567	0.00448	18293.28914	77562.0912	11543.06299	60799.07843	18751.00583	52434.98655	-59268.80205	0.23585348	-0.627357711
327	327	sp|Q9DCR2|AP3S1_MOUSE	N/A	N/A	AP-3 complex subunit sigma-1 OS=Mus musculus GN=Ap3s1 PE=1 SV=2	TRUE	-2.123836716	0.04704	1244.374864	2831.283344	988.8218819	1796.046048	1162.251643	1994.230007	-1586.90848	0.439509125	-0.357032104
328	328	sp|P14106|C1QB_MOUSE	N/A	N/A	Complement C1q subcomponent subunit B OS=Mus musculus GN=C1qb PE=1 SV=2	TRUE	-4.582688657	0.0002	6284.099568	32305.72317	6215.233799	37824.25343	3441.079582	16667.38796	-26021.6236	0.1945197	-0.71103641
329	329	tr|Q9R1R8|Q9R1R8_MOUSE	N/A	N/A	Retinol dehydrogenase 11 OS=Mus musculus GN=Rdh11 PE=2 SV=1	TRUE	2.377132004	0.02811	34936.36419	9334.443083	14651.71722	5023.131117	36064.03349	9192.055442	25601.92111	3.74273686	0.573189294
330	330	tr|E9QPX3|E9QPX3_MOUSE	N/A	N/A	NADH dehydrogenase [ubiquinone] iron-sulfur protein 4, mitochondrial OS=Mus musculus GN=Ndufs4 PE=4 SV=1	TRUE	3.566777896	0.00206	31553.09176	10210.7815	23294.33131	8540.141968	18690.87395	7998.667507	21342.31026	3.090174024	0.489982938
331	331	tr|A0A075B5R0|A0A075B5R0_MOUSE	N/A	N/A	Protein Ighv5-16 OS=Mus musculus GN=Ighv5-16 PE=4 SV=1	TRUE	3.496925674	0.00241	26316.17765	5919.177436	30561.34806	3158.230869	19447.65698	5211.387933	20397.00022	4.445918025	0.647961451
332	332	tr|B0R1E3|B0R1E3_MOUSE	N/A	N/A	Histidine triad nucleotide-binding protein 1 OS=Mus musculus GN=Hint1 PE=1 SV=1	TRUE	2.592776362	0.01786	315271.5905	126689.9909	311410.0236	105327.8219	187997.9889	145907.1638	188581.5996	2.488528007	0.395942533
333	333	sp|Q922B1|MACD1_MOUSE	N/A	N/A	O-acetyl-ADP-ribose deacetylase MACROD1 OS=Mus musculus GN=Macrod1 PE=1 SV=2	TRUE	3.368482105	0.00323	15844.5763	4534.8469	12310.62982	2744.884076	10694.6036	4117.895804	11309.72941	3.49396058	0.543318001
334	334	sp|Q6ZWZ2|UB2R2_MOUSE	N/A	N/A	Ubiquitin-conjugating enzyme E2 R2 OS=Mus musculus GN=Ube2r2 PE=2 SV=1	TRUE	-2.706749783	0.01398	22162.39734	36250.46605	22775.31956	36341.15354	12871.48002	10961.36179	-14088.06871	0.611368618	-0.213696858
335	335	tr|Q8C6B0|Q8C6B0_MOUSE	N/A	N/A	MCG20149, isoform CRA_a OS=Mus musculus GN=Mettl7a1 PE=2 SV=1	TRUE	2.845581124	0.01034	67321.82556	16240.45867	52677.72263	14982.49975	60502.182	14153.70916	51081.36689	4.145315532	0.617557594
336	336	tr|Q6PFB2|Q6PFB2_MOUSE	N/A	N/A	Rcc1 protein OS=Mus musculus GN=Rcc1 PE=2 SV=1	TRUE	-2.308960065	0.03235	2719.51077	12132.68934	2603.363445	10557.60538	1337.102835	12097.11209	-9413.178568	0.2241474	-0.649466294
337	337	tr|J3QNK8|J3QNK8_MOUSE	N/A	N/A	Abl interactor 1 OS=Mus musculus GN=Abi1 PE=1 SV=1	TRUE	-2.348431163	0.02983	11589.75714	30040.83228	11059.19508	34141.7437	7802.84502	22451.3786	-18451.07514	0.385800135	-0.413637625
338	338	tr|G3UYV7|G3UYV7_MOUSE	N/A	N/A	40S ribosomal protein S28 (Fragment) OS=Mus musculus GN=Rps28 PE=4 SV=1	TRUE	-4.025513795	0.00072	212134.8225	594955.7775	81395.23607	640281.8136	207479.7911	221425.363	-382820.9551	0.356555614	-0.447872721
339	339	tr|E9PYP1|E9PYP1_MOUSE	N/A	N/A	Protein Ces1a OS=Mus musculus GN=Ces1a PE=4 SV=1	TRUE	2.401005028	0.02675	72591.89328	24196.86786	82961.06292	17275.30956	62873.65846	27091.86033	48395.02542	3.000053301	0.477128971
340	340	tr|E9PUI4|E9PUI4_MOUSE	N/A	N/A	Protein-methionine sulfoxide oxidase MICAL1 OS=Mus musculus GN=Mical1 PE=4 SV=1	TRUE	-2.828690248	0.01073	867.7695556	3467.130186	548.2244651	2914.780536	720.4442804	2669.019141	-2599.36063	0.250284676	-0.60156574
341	341	tr|D3YY42|D3YY42_MOUSE	N/A	N/A	Protein YIF1B OS=Mus musculus GN=Yif1b PE=4 SV=1	TRUE	2.531780581	0.02033	80095.09526	40036.35887	84021.34053	37490.62777	44818.77148	27621.95841	40058.73639	2.00055893	0.301151349
342	342	tr|A0A075B677|A0A075B677_MOUSE	N/A	N/A	Protein Igkv4-53 OS=Mus musculus GN=Igkv4-53 PE=4 SV=1	TRUE	2.773272036	0.01211	213222.0459	80981.89866	271227.2921	49911.79637	150668.0603	60730.7215	132240.1472	2.632959333	0.420444151
343	343	sp|Q9D967|MGDP1_MOUSE	N/A	N/A	Magnesium-dependent phosphatase 1 OS=Mus musculus GN=Mdp1 PE=1 SV=1	TRUE	2.717783002	0.01365	53558.17299	24512.85468	59802.05868	29783.24222	31825.04671	16672.6711	29045.31831	2.184901501	0.339431863
344	344	sp|Q9D6J5|NDUB8_MOUSE	N/A	N/A	NADH dehydrogenase [ubiquinone] 1 beta subcomplex subunit 8, mitochondrial OS=Mus musculus GN=Ndufb8 PE=1 SV=1	TRUE	-2.553832183	0.0194	19359.05755	40030.73412	16983.17358	42557.13541	14900.87288	20506.86314	-20671.67656	0.48360486	-0.315509344
345	345	sp|Q9CYN2|SPCS2_MOUSE	N/A	N/A	Signal peptidase complex subunit 2 OS=Mus musculus GN=Spcs2 PE=1 SV=1	TRUE	-2.95314594	0.00817	26099.05231	74582.34884	18678.93755	64348.80088	19333.43027	46070.22807	-48483.29653	0.349936047	-0.456011319
346	346	sp|Q9CRC0|VKOR1_MOUSE	N/A	N/A	Vitamin K epoxide reductase complex subunit 1 OS=Mus musculus GN=Vkorc1 PE=2 SV=1	TRUE	3.030694739	0.00688	146377.7439	38946.43125	129859.8755	35377.43599	119908.8297	26555.58073	107431.3127	3.758437917	0.575007381
347	347	sp|Q3TVI8|PBIP1_MOUSE	N/A	N/A	Pre-B-cell leukemia transcription factor-interacting protein 1 OS=Mus musculus GN=Pbxip1 PE=1 SV=2	TRUE	-2.400776654	0.02676	3156.464789	8169.766081	2519.87769	7581.016077	2293.704524	5908.408141	-5013.301292	0.386359261	-0.413008673
348	348	sp|P70404|IDHG1_MOUSE	N/A	N/A	Isocitrate dehydrogenase [NAD] subunit gamma 1, mitochondrial OS=Mus musculus GN=Idh3g PE=1 SV=1	TRUE	2.160990867	0.04367	9638.910649	3666.977401	9068.162943	2851.246923	8889.313572	3220.487792	5971.933248	2.628571053	0.419719721
349	349	sp|P62264|RS14_MOUSE	N/A	N/A	40S ribosomal protein S14 OS=Mus musculus GN=Rps14 PE=2 SV=3	TRUE	3.009409522	0.00721	152536.2564	67468.96985	168484.4828	37869.61627	53131.55101	71026.79443	85067.28652	2.26083571	0.354269004
350	350	sp|P56387|DYLT3_MOUSE	N/A	N/A	Dynein light chain Tctex-type 3 OS=Mus musculus GN=Dynlt3 PE=1 SV=1	TRUE	-2.955323934	0.00813	2943.526082	11027.14832	1897.039826	11272.19301	3454.021729	7601.611359	-8083.622235	0.266934478	-0.573595328
351	351	sp|P12815|PDCD6_MOUSE	N/A	N/A	Programmed cell death protein 6 OS=Mus musculus GN=Pdcd6 PE=1 SV=2	TRUE	-4.22333603	0.00046	10499.34092	48246.15488	4277.617541	49161.89533	11112.74303	24895.55499	-37746.81396	0.217620263	-0.662300669
352	352	sp|P09671|SODM_MOUSE	N/A	N/A	Superoxide dismutase [Mn], mitochondrial OS=Mus musculus GN=Sod2 PE=1 SV=3	TRUE	-2.197351328	0.0406	79410.93874	209240.2222	76261.39286	192877.3768	40042.86844	172755.831	-129829.2835	0.379520428	-0.420764843
353	353	sp|O89103|C1QR1_MOUSE	N/A	N/A	Complement component C1q receptor OS=Mus musculus GN=Cd93 PE=1 SV=1	TRUE	-3.693949847	0.00154	27076.93682	76726.94524	18470.00707	67026.64474	32433.39647	28978.74465	-49650.00843	0.352899972	-0.452348376
354	354	sp|Q6ZWY6|U2D2B_MOUSE	N/A	N/A	Ubiquitin-conjugating enzyme E2 D2B OS=Mus musculus GN=Ube2d2b PE=2 SV=1	TRUE	2.275761044	0.03463	93780.37374	51698.48211	95708.7795	50389.93874	37980.92236	44590.09337	42081.89163	1.813986986	0.258634167
355	355	tr|B1AUX2|B1AUX2_MOUSE	N/A	N/A	Host cell factor 1 OS=Mus musculus GN=Hcfc1 PE=1 SV=1	TRUE	-2.100701116	0.04925	1520.204318	3316.002698	1070.690981	2290.280772	1127.893336	2359.323727	-1795.798379	0.458444838	-0.338712913
356	356	tr|E9Q4M2|E9Q4M2_MOUSE	N/A	N/A	Hormone-sensitive lipase OS=Mus musculus GN=Lipe PE=1 SV=1	TRUE	3.021482193	0.00702	226186.9253	86144.44721	243812.0414	58708.23168	133397.0626	78366.23248	140042.4781	2.625670402	0.419240209
357	357	sp|P17156|HSP72_MOUSE	N/A	N/A	Heat shock-related 70 kDa protein 2 OS=Mus musculus GN=Hspa2 PE=1 SV=2	TRUE	2.186790666	0.04147	12129.04846	6400.904848	12128.54762	4852.078509	6530.244816	5471.45485	5728.143611	1.894895916	0.27758536
358	358	sp|Q9EP69|SAC1_MOUSE	N/A	N/A	Phosphatidylinositide phosphatase SAC1 OS=Mus musculus GN=Sacm1l PE=2 SV=1	TRUE	-2.672024442	0.01507	30555.80615	52778.97907	31192.51257	48134.60031	9094.259562	23543.89098	-22223.17292	0.578938939	-0.237367239
359	359	sp|P56382|ATP5E_MOUSE	N/A	N/A	ATP synthase subunit epsilon, mitochondrial OS=Mus musculus GN=Atp5e PE=1 SV=2	TRUE	-2.290431535	0.0336	11708.62968	22963.84237	11578.94205	21944.37083	9808.696961	12022.23219	-11255.2127	0.509872411	-0.292538487
360	360	tr|Q8VDU4|Q8VDU4_MOUSE	N/A	N/A	Proto-oncogene vav OS=Mus musculus GN=Vav1 PE=1 SV=1	TRUE	-2.123758607	0.04704	4316.881379	13196.86758	2897.673586	8869.944673	3875.305808	12015.85425	-8879.986198	0.327114094	-0.485300744
361	361	sp|P50543|S10AB_MOUSE	N/A	N/A	Protein S100-A11 OS=Mus musculus GN=S100a11 PE=1 SV=1	TRUE	-2.897433084	0.00923	13731.91745	48384.97473	14329.00938	39887.23752	6954.199778	35149.19509	-34653.05728	0.283805407	-0.546979335
362	362	sp|Q9JJU8|SH3L1_MOUSE	N/A	N/A	SH3 domain-binding glutamic acid-rich-like protein OS=Mus musculus GN=Sh3bgrl PE=3 SV=1	TRUE	-2.632310177	0.01641	26618.31794	108242.3945	10505.21749	108649.9428	28030.75674	89274.52224	-81624.07659	0.245913979	-0.609216783
363	363	tr|Q8CFQ9|Q8CFQ9_MOUSE	N/A	N/A	Fusion, derived from t(1216) malignant liposarcoma (Human) OS=Mus musculus GN=Fus PE=2 SV=1	TRUE	-2.45480614	0.02391	15900.93306	53800.72863	9857.65138	41121.516	19172.88982	43012.36497	-37899.79557	0.295552374	-0.529365548
364	364	sp|Q9CR57|RL14_MOUSE	N/A	N/A	60S ribosomal protein L14 OS=Mus musculus GN=Rpl14 PE=1 SV=3	TRUE	-2.501194199	0.02169	5843.779129	27348.49953	5318.909084	16434.85373	4315.204112	25359.68887	-21504.72041	0.213678236	-0.670239711
365	365	sp|Q6P4T2|U520_MOUSE	N/A	N/A	U5 small nuclear ribonucleoprotein 200 kDa helicase OS=Mus musculus GN=Snrnp200 PE=1 SV=1	TRUE	-3.07683282	0.00621	8556.991716	29651.65682	7092.656169	31556.77333	8625.950706	19063.84999	-21094.6651	0.288583932	-0.539727854
366	366	sp|Q8C2E7|STRUM_MOUSE	N/A	N/A	WASH complex subunit strumpellin OS=Mus musculus GN=Kiaa0196 PE=2 SV=2	TRUE	-2.557422813	0.01925	8671.988325	18892.8848	6459.017318	16427.60342	6887.990052	10362.45941	-10220.89647	0.459008162	-0.338179592
367	367	sp|P54728|RD23B_MOUSE	N/A	N/A	UV excision repair protein RAD23 homolog B OS=Mus musculus GN=Rad23b PE=1 SV=2	TRUE	3.457768069	0.00264	87632.4937	16583.36312	97535.65231	9173.384011	68215.29272	19138.44995	71049.13058	5.284361988	0.72299256
368	368	sp|P14901|HMOX1_MOUSE	N/A	N/A	Heme oxygenase 1 OS=Mus musculus GN=Hmox1 PE=1 SV=1	TRUE	-3.201680523	0.0047	12045.86246	50932.8959	12553.9635	47288.99324	7367.419627	35650.66778	-38887.03344	0.236504566	-0.62616047
369	369	RRRRRsp|Q9CZ15|PSF1_MOUSE	N/A	N/A	REVERSED DNA replication complex GINS protein PSF1 OS=Mus musculus GN=Gins1 PE=2 SV=1	TRUE	-2.319388468	0.03167	6982.371538	51957.06791	3054.224909	42307.52462	7641.003802	57424.75818	-44974.69638	0.134387328	-0.87164168
370	370	sp|Q80VA0|GALT7_MOUSE	N/A	N/A	N-acetylgalactosaminyltransferase 7 OS=Mus musculus GN=Galnt7 PE=2 SV=2	TRUE	-3.330643869	0.00351	107104.9413	389333.0599	102375.4757	345660.6707	43919.68816	249761.5078	-282228.1185	0.275098501	-0.560511775
371	371	sp|P97358|TAF1B_MOUSE	N/A	N/A	TATA box-binding protein-associated factor RNA polymerase I subunit B OS=Mus musculus GN=Taf1b PE=1 SV=2	TRUE	-3.106369984	0.00581	107576.599	255550.172	132735.8899	248246.8824	46226.10371	136392.7863	-147973.5731	0.420960777	-0.375758368
372	372	tr|G3X8X3|G3X8X3_MOUSE	N/A	N/A	Large neutral amino acids transporter small subunit 3 OS=Mus musculus GN=Slc43a1 PE=1 SV=1	TRUE	-2.565249399	0.01894	3351.375603	19166.11042	3052.025212	14864.35886	3437.097224	18139.17588	-15814.73481	0.174859454	-0.757310882
373	373	sp|Q9CU62|SMC1A_MOUSE	N/A	N/A	Structural maintenance of chromosomes protein 1A OS=Mus musculus GN=Smc1a PE=1 SV=4	TRUE	-2.581115052	0.01831	5377.611929	20515.13537	3506.902286	15894.96048	6046.382885	16701.68724	-15137.52344	0.262129001	-0.581484928
374	374	RRRRRsp|Q62077|PLCG1_MOUSE	N/A	N/A	REVERSED 1-phosphatidylinositol 4,5-bisphosphate phosphodiesterase gamma-1 OS=Mus musculus GN=Plcg1 PE=1 SV=2	TRUE	-2.291624206	0.03352	16132.83242	90421.01254	5575.29698	40195.95999	18745.67808	95286.49106	-74288.18012	0.178419064	-0.748558743
375	375	sp|A2ASS6-3|TITIN_MOUSE	N/A	N/A	Isoform 3 of Titin OS=Mus musculus GN=Ttn	TRUE	3.67295493	0.00162	255003.0573	82293.74097	226686.9235	67894.12702	153676.481	49653.67721	172709.3163	3.098693221	0.491178582
376	376	sp|Q07797|LG3BP_MOUSE	N/A	N/A	Galectin-3-binding protein OS=Mus musculus GN=Lgals3bp PE=1 SV=1	TRUE	-2.198562025	0.0405	11429.51419	30293.80449	6740.991783	23717.21379	8324.409658	24568.06248	-18864.2903	0.377288835	-0.423326047
377	377	sp|Q9Z2Z6|MCAT_MOUSE	N/A	N/A	Mitochondrial carnitine/acylcarnitine carrier protein OS=Mus musculus GN=Slc25a20 PE=1 SV=1	TRUE	-2.252000648	0.03635	5725.110976	17139.43736	4836.005057	15148.38788	5472.055609	14367.67097	-11414.32638	0.334031442	-0.476212652
378	378	sp|Q8VDK1|NIT1_MOUSE	N/A	N/A	Nitrilase homolog 1 OS=Mus musculus GN=Nit1 PE=2 SV=2	TRUE	2.162843403	0.04351	48475.64846	15523.01924	30893.74166	10031.73985	49391.59433	16965.50927	32952.62922	3.122823447	0.494547432
379	379	sp|Q8CCH2|NHLC3_MOUSE	N/A	N/A	NHL repeat-containing protein 3 OS=Mus musculus GN=Nhlrc3 PE=2 SV=1	TRUE	-2.176622533	0.04233	9003.93488	26842.05489	6140.306872	18987.57282	9536.734194	23032.02888	-17838.12001	0.335441341	-0.474383415
380	380	sp|P05977|MYL1_MOUSE	N/A	N/A	Myosin light chain 1/3, skeletal muscle isoform OS=Mus musculus GN=Myl1 PE=1 SV=2	TRUE	2.338572572	0.03044	1128079.697	257633.6688	838691.9045	109813.3952	1200269.052	427719.4299	870446.0286	4.378619078	0.641337165
381	381	sp|Q920A5|RISC_MOUSE	N/A	N/A	Retinoid-inducible serine carboxypeptidase OS=Mus musculus GN=Scpep1 PE=2 SV=2	TRUE	-2.95313201	0.00817	10611.23215	42299.06155	7124.132514	37897.66907	9194.596654	31004.86408	-31687.8294	0.250862118	-0.600564916
382	382	sp|O70405|ULK1_MOUSE	N/A	N/A	Serine/threonine-protein kinase ULK1 OS=Mus musculus GN=Ulk1 PE=1 SV=1	TRUE	-2.661405078	0.01542	10720.01669	26141.61967	4198.576389	27354.49905	11135.60324	14425.05052	-15421.60298	0.410074694	-0.387137031
383	383	sp|P26339|CMGA_MOUSE	N/A	N/A	Chromogranin-A OS=Mus musculus GN=Chga PE=1 SV=1	TRUE	-2.226338458	0.03829	8936.59437	22888.21912	9074.9904	19751.12449	7223.13355	17632.37301	-13951.62475	0.39044516	-0.408439957
384	384	RRRRRsp|Q8VD75|HIP1_MOUSE	N/A	N/A	REVERSED Huntingtin-interacting protein 1 OS=Mus musculus GN=Hip1 PE=1 SV=2	TRUE	-2.658132454	0.01553	27813.91679	125536.6401	6855.142828	101528.2139	31474.85256	106233.9471	-97722.72327	0.22156015	-0.65450835
385	385	sp|P47856|GFPT1_MOUSE	N/A	N/A	Glutamine--fructose-6-phosphate aminotransferase [isomerizing] 1 OS=Mus musculus GN=Gfpt1 PE=1 SV=3	TRUE	-2.106609336	0.04867	8571.514143	34617.66964	3745.39438	21776.79361	11330.12421	35561.09388	-26046.15549	0.247605175	-0.606240283
386	386	sp|P50446|K2C6A_MOUSE	N/A	N/A	Keratin, type II cytoskeletal 6A OS=Mus musculus GN=Krt6a PE=2 SV=3	TRUE	2.25328121	0.03625	10527.20812	4229.327675	8772.721981	2596.761642	8506.782692	4094.495222	6297.880447	2.489097306	0.396041875
