# Supplementary material for: Differential Proteomics Analysis of the Subcutaneous Connective Tissues in Alcian Blue Tracks along Conception Vessel and Adjacent Nonmeridian in Rats
Source: Evid Based Complement Alternat Med. 2021 May 4;2021:5550694. doi: 10.1155/2021/5550694 (PMC8116161; doi:10.1155/2021/5550694)
Supplement: Supplementary Materials — 1. The data of qualitative identification of protein. 2. The false discovery rate (FDR) of SWATH data. 3. The data of biological process (Gene Ontology (GO) analysis of differential proteins). 4. The data of cell component (GO analysis of differential proteins). 5. The data of molecular function (GO analysis of differential proteins). 6. The data of KEGG analysis. 7. The data of biological progress and KEEG link. 8. The data of protein-protein interaction (PPI). 9. The information analysis note. 10. The data of western blot analysis: the upregulated differential proteins involved in ATP metabolism (ATP5E, GAPDH), redox reactions (Gpx-3), and Ca2+ transmembrane transport (CACNA2D1). [file 5550694.f1.zip › 5550694.f1/1-t-Test_Area-Diff Pro (FC1.5 p0.05).txt]

Sample ID	RM2	RM2	RM2	RM3	RM3	RM3	RM4	RM4	RM4	RM5	RM5	RM5
A2ASS6	1.97E+05	30658	1.97E+05	2.17E+05	2.90E+05	3.55E+05	30970	15930	32822	84155	75067	38251
Q5SX39	2.79E+06	1.08E+06	2.68E+06	2.15E+05	3.44E+06	2.51E+06	44628	23322	33718	1.32E+06	1.18E+05	2.14E+05
E9Q447	2.97E+05	3.85E+05	2.76E+05	3.40E+05	2.42E+05	2.76E+05	1.42E+05	3.21E+05	2.33E+05	2.43E+05	4.43E+05	4.26E+05
B7FAV1	4.18E+05	4.60E+05	2.75E+05	6.05E+05	4.14E+05	5.08E+05	5.89E+05	3.14E+05	5.38E+05	5.89E+05	1.77E+05	40813
Q5SXR6	4.06E+05	4.02E+05	4.48E+05	7.59E+05	5.56E+05	7.30E+05	5.01E+05	7.27E+05	5.47E+05	6.11E+05	9.82E+05	9.16E+05
P19096	24902	77438	91221	1.44E+05	1.90E+05	1.78E+05	2.62E+05	3.48E+05	3.03E+05	6.60E+05	6.90E+05	1.31E+06
Q8R429	1.58E+06	1.65E+06	1.15E+06	1.57E+06	2.42E+06	1.99E+06	54513	52492	27642	6.90E+05	6.02E+05	3.79E+05
O88990	4.27E+05	1.35E+05	4.51E+05	9.93E+05	1.07E+06	7.01E+05	31312	46803	29566	6.45E+05	2.57E+05	3.18E+05
P26039	3.96E+05	3.19E+05	3.62E+05	3.60E+05	4.19E+05	4.08E+05	5.75E+05	6.86E+05	6.65E+05	2.23E+05	2.56E+05	3.18E+05
Q9WUB3	1.27E+06	1.27E+05	1.36E+06	1.23E+06	2.23E+06	1.74E+06	30249	30357	49700	4.40E+05	2.83E+05	3.97E+05
P20152	3.04E+06	3.05E+06	3.35E+06	6.48E+06	3.56E+06	4.88E+06	5.82E+06	7.18E+06	7.05E+06	5.32E+06	8.39E+06	9.67E+06
E9Q1W3	1.27E+05	1.49E+05	1.21E+05	1.42E+05	1.80E+05	1.10E+05	16192	42485	9871.7	44890	74547	51119
Q5XKE0	1.72E+05	2.02E+05	4.17E+05	3.34E+05	5.40E+05	4.76E+05	21008	17020	17905	2.13E+05	3.74E+05	4.94E+05
P01027	3.68E+06	3.74E+06	3.28E+06	1.44E+06	2.41E+06	1.59E+06	2.65E+06	2.53E+06	3.29E+06	1.79E+06	2.32E+06	1.05E+06
P58771	1.06E+06	1.49E+06	1.03E+06	3.87E+06	2.03E+06	2.55E+06	1.52E+05	86676	1.27E+05	9.41E+05	1.19E+06	9.93E+05
A2AQ53	46917	1.18E+05	34356	3.18E+05	1.85E+05	2.68E+05	62331	1.98E+05	1.34E+05	2.47E+05	3.35E+05	4.68E+05
P68134	1.54E+06	1.54E+06	1.02E+06	1.58E+06	3.05E+05	1.56E+06	93008	1.27E+05	1.02E+05	5.96E+05	7.40E+05	1.03E+06
Q01853	7.02E+05	7.83E+05	6.38E+05	1.07E+06	8.97E+05	9.04E+05	8.16E+05	1.13E+06	9.95E+05	8.33E+05	1.34E+06	2.03E+06
Q6P6L5	9.82E+05	9.63E+05	1.09E+06	1.30E+06	1.46E+06	1.34E+06	24300	32226	53998	2.16E+05	3.28E+05	3.16E+05
Q14BI5	80442	1.10E+05	1.54E+05	2.69E+05	2.72E+05	3.64E+05	30675	21604	32569	37718	72049	63973
G5E8R3	1.69E+05	2.13E+05	88859	1.47E+05	1.25E+05	99449	2.61E+05	2.02E+05	1.08E+05	6.18E+05	6.89E+05	4.03E+05
Q5SWU9-2	9871.5	11689	27619	16615	23060	16894	44785	49365	40091	10770	49318	1.05E+05
P07356	2.14E+06	3.95E+06	1.82E+06	3.85E+06	4.05E+06	2.89E+06	1.04E+06	4.24E+06	3.48E+06	2.90E+06	5.52E+06	7.08E+06
P21550	1.79E+05	1.20E+05	1.19E+05	2.91E+05	2.70E+05	2.25E+05	24216	12433	66812	41662	33589	81062
Q3V117	1.16E+05	46508	45241	54593	61152	50875	1.46E+05	1.10E+05	1.15E+05	2.84E+05	1.93E+05	2.71E+05
Q99KI0	4.20E+05	1.66E+06	2.60E+05	1.28E+06	5.69E+05	8.61E+05	1.24E+05	3.26E+05	2.29E+05	8.70E+05	1.94E+06	1.73E+06
P48678	9.88E+05	4.15E+05	9.13E+05	8.44E+05	1.15E+06	9.20E+05	9.75E+05	1.56E+06	7.84E+05	1.41E+06	1.47E+06	1.86E+06
D3YW52	6.37E+06	1.35E+07	8.50E+06	9.38E+06	6.24E+06	7.57E+06	1.13E+07	1.17E+07	1.00E+07	1.04E+07	1.62E+07	1.66E+07
Q9D0F9	3.09E+05	3.74E+05	1.87E+05	3.39E+05	5.23E+05	5.05E+05	72488	49753	67112	85926	2.79E+05	1.01E+05
A6ZI44	1.08E+06	1.86E+05	5.21E+05	7.06E+05	5.67E+05	5.40E+05	1.74E+05	55987	1.53E+05	3.07E+05	73080	1.74E+05
Q8VDD5	77855	1.16E+05	2.39E+05	18906	99129	2.47E+05	1.74E+05	1.99E+05	2.08E+05	1.50E+05	65281	24827
P57780	2.22E+05	54761	2.47E+05	4.90E+05	3.67E+05	4.49E+05	4.40E+05	4.64E+05	3.15E+05	3.35E+05	68525	1.86E+05
P08032	1.73E+05	4.03E+05	5.50E+05	6.01E+05	4.78E+05	4.92E+05	9.92E+05	1.27E+06	9.06E+05	3.19E+05	4.87E+05	5.83E+05
P16858	2.54E+06	4.55E+05	2.59E+06	1.72E+06	1.93E+06	3.17E+06	1.44E+06	1.92E+06	1.36E+06	1.44E+06	1.42E+06	1.78E+06
Q3UGX2	1.63E+05	1.57E+05	1.14E+05	72711	98576	72924	1.44E+05	42035	1.28E+05	88355	45543	39118
P19324	1.28E+06	1.39E+06	8.88E+05	7.16E+05	8.48E+05	7.87E+05	1.57E+06	9.71E+05	1.25E+06	1.14E+06	2.08E+06	1.27E+06
P68372	2.42E+05	1.16E+05	43045	1.71E+05	2.91E+05	1.36E+05	70809	1.11E+05	2.47E+05	2.93E+05	77787	90380
Q02357-6	1.33E+05	2.45E+05	1.69E+05	1.17E+05	2.13E+05	1.08E+05	3.19E+05	5.91E+05	5.32E+05	1.21E+05	3.13E+05	2.50E+05
D3Z041	1.98E+05	1.52E+05	1.27E+05	2.02E+05	2.12E+05	1.90E+05	7.36E+05	7.00E+05	7.12E+05	4.93E+05	5.85E+05	1.22E+06
P08113	5.99E+05	1.13E+06	6.54E+05	2.34E+06	2.20E+06	1.91E+06	1.07E+06	2.35E+06	4.13E+05	2.14E+06	3.90E+06	4.78E+06
Q61233	2.78E+05	2.31E+05	3.16E+05	61406	1.94E+05	35164	7.20E+05	2.38E+05	5.31E+05	4.86E+05	56963	6.95E+05
P68369	4.62E+05	6.09E+05	4.29E+05	6.96E+05	5.75E+05	5.16E+05	5.70E+05	7.22E+05	5.15E+05	4.30E+05	6.88E+05	8.37E+05
P09411	4.04E+05	3.71E+05	4.72E+05	1.08E+06	1.08E+06	8.25E+05	5.42E+05	6.68E+05	5.21E+05	6.31E+05	1.15E+06	1.35E+06
P11276	2.40E+05	3.06E+05	3.87E+05	8.10E+05	4.41E+05	5.75E+05	3.66E+05	5.99E+05	1.40E+05	4.40E+05	2.47E+05	3.02E+05
Q78PY7	1.66E+05	1.64E+05	3.75E+05	1.51E+05	2.87E+05	2.57E+05	4.57E+05	4.76E+05	5.94E+05	3.35E+05	1.56E+05	2.23E+05
A2AVJ7	2.64E+05	3.53E+05	2.55E+05	2.78E+05	58632	1.63E+05	1.42E+05	1.02E+05	1.37E+05	4.09E+05	4.39E+05	1.83E+05
Q61598	1.54E+05	50276	4.40E+05	3.33E+05	2.48E+05	2.56E+05	1.17E+05	1.54E+05	65148	1.47E+05	3.21E+05	2.42E+05
F8WHL2	1.69E+05	54406	1.34E+05	2.61E+05	2.88E+05	2.03E+05	1.33E+05	1.34E+05	49540	1.02E+05	1.73E+05	3.82E+05
P11983	99615	2.09E+05	97386	2.61E+05	1.60E+05	1.86E+05	2.63E+05	3.49E+05	3.16E+05	1.59E+05	4.34E+05	5.36E+05
P97384	2.04E+05	2.62E+05	2.34E+05	4.28E+05	3.60E+05	2.90E+05	4.01E+05	3.26E+05	4.46E+05	4.35E+05	4.22E+05	7.06E+05
P47857	2.90E+05	1.91E+05	2.59E+05	3.29E+05	2.59E+05	2.77E+05	30500	67743	67828	1.09E+05	1.37E+05	1.19E+05
K3W4M2	8921.8	20959	45564	91210	77767	73993	39029	38928	9496.1	10045	12203	33226
P17427	59244	1.06E+05	77002	2.20E+05	2.09E+05	1.79E+05	1.10E+05	1.22E+05	1.47E+05	1.80E+05	2.25E+05	3.46E+05
P51885	6.54E+06	9.77E+06	7.07E+06	1.36E+07	1.19E+07	1.09E+07	4.12E+06	8.17E+06	6.88E+05	9.88E+06	1.55E+07	2.03E+07
A2AIM4	7.78E+05	9.95E+05	7.16E+05	2.66E+06	1.38E+06	1.76E+06	91937	67073	97154	6.26E+05	5.34E+05	3.43E+05
Q922R8	4.93E+05	9.11E+05	5.30E+05	9.22E+05	6.27E+05	6.64E+05	6.74E+05	7.63E+05	7.58E+05	7.52E+05	1.38E+06	2.02E+06
O54724	9.00E+05	97250	6.76E+05	7.22E+05	6.68E+05	5.85E+05	1.14E+06	1.27E+06	6.86E+05	6.82E+05	22878	63922
J3QN31	24803	53594	40001	1.12E+05	1.32E+05	98943	45923	52342	66714	12388	50353	75329
P14733	2.66E+05	58988	3.41E+05	1.54E+05	2.92E+05	1.83E+05	1.80E+05	4.11E+05	3.93E+05	1.33E+05	92326	1.69E+05
P42932	3.12E+05	3.07E+05	3.45E+05	6.66E+05	4.83E+05	4.36E+05	6.54E+05	7.95E+05	4.24E+05	6.29E+05	1.08E+06	1.29E+06
P97298	9.45E+05	23787	7.40E+05	2.18E+05	3.86E+05	6.86E+05	4.56E+05	4.23E+05	5.19E+05	7.19E+05	1.91E+05	3.67E+05
A2AUC9	97728	1.24E+05	48580	3.12E+05	3.67E+05	2.14E+05	24560	76861	35373	40040	74799	1.10E+05
Q99JY0	3.20E+05	5.17E+05	3.48E+05	5.85E+05	3.66E+05	4.50E+05	3.36E+05	3.19E+05	4.19E+05	2.54E+05	7.40E+05	7.16E+05
Q3U7R1	3.48E+05	1.06E+05	2.82E+05	3.07E+05	54409	1.76E+05	3.03E+05	4.51E+05	3.10E+05	2.30E+05	1.07E+05	1.09E+05
E9PYJ9	22819	34046	64089	2.08E+05	2.28E+05	1.80E+05	20295	43237	33872	16858	62812	1.62E+05
Q61292	39011	30552	8595.4	24718	24759	40845	16463	73460	50096	34990	9855.7	65300
Q542I8	55800	18707	85634	51236	54419	1.35E+05	2.37E+05	64150	2.50E+05	1.12E+05	52568	23274
P14152	95520	64450	45436	1.62E+05	1.58E+06	1.41E+05	98788	1.56E+05	1.97E+05	1.51E+05	1.67E+05	99550
E9Q7Q3	4.24E+05	5.85E+05	3.34E+05	5.99E+05	7.24E+05	6.66E+05	5.79E+05	4.22E+05	6.20E+05	6.81E+05	6.71E+05	4.65E+05
P32848	1.37E+06	1.00E+06	1.36E+06	5.89E+05	6.58E+05	5.04E+05	39069	43473	1.42E+05	7.78E+05	4.61E+05	6.68E+05
Q9JK53	2.74E+06	4.32E+06	2.26E+06	3.54E+06	1.86E+06	2.72E+06	1.53E+06	1.42E+06	1.45E+06	2.18E+06	2.98E+06	2.80E+06
O09165	7.03E+05	5.02E+05	1.01E+06	4.86E+06	4.18E+06	4.31E+06	31481	29953	51299	8.27E+05	7.95E+05	1.14E+06
P63101	2.57E+05	3.12E+05	2.43E+05	5.36E+05	3.06E+05	3.60E+05	2.36E+05	2.33E+05	2.90E+05	3.63E+05	4.58E+05	5.32E+05
Q9QZ47-10	1.48E+05	49915	1.61E+05	1.52E+05	4.89E+05	4.77E+05	22852	24915	52503	98061	59832	14324
E9Q5L2	6.55E+05	9.14E+05	4.93E+05	4.79E+05	3.69E+05	4.45E+05	8.87E+05	1.07E+06	8.97E+05	7.03E+05	8.80E+05	1.06E+06
G3X9T8	2.22E+05	6.91E+05	1.51E+05	5.06E+05	5.21E+05	4.05E+05	6.37E+05	5.27E+05	3.37E+05	5.03E+05	7.42E+05	1.19E+06
Q3TCR7	60398	66264	47135	13009	45076	38956	83530	42967	58294	70525	52022	71772
O54734	4.51E+05	6.91E+05	4.11E+05	9.19E+05	7.41E+05	7.96E+05	9.37E+05	9.38E+05	6.18E+05	6.33E+05	9.98E+05	1.30E+06
E9Q1X8	6285.7	27818	56192	1.26E+05	1.93E+05	1.23E+05	27016	74894	38715	1.40E+05	11810	26936
Q9CWK8	2.19E+05	1.35E+05	1.77E+05	39095	94577	73566	2.34E+05	3.35E+05	3.71E+05	2.34E+05	1.71E+05	1.49E+05
P26041	99377	92416	64431	71775	93043	33167	2.87E+05	94073	1.18E+05	1.75E+05	1.46E+05	28177
P17751	8.26E+05	1.74E+05	4.06E+05	6.31E+05	7.76E+05	6.38E+05	5.69E+05	5.04E+05	4.82E+05	5.05E+05	4.18E+05	3.22E+05
P04919	9.22E+05	1.08E+06	8.08E+05	8.39E+05	1.42E+06	1.19E+06	1.99E+06	8.22E+05	2.90E+06	1.13E+06	2.10E+06	2.80E+06
Q8BH64	86199	15731	53024	74214	1.83E+05	85831	60366	67042	2.64E+05	1.04E+05	33041	1.13E+05
P48036	7.68E+05	2.51E+06	5.23E+05	1.57E+06	1.11E+06	1.04E+06	1.87E+06	1.78E+06	1.71E+06	1.82E+06	2.12E+06	2.64E+06
Q5SX75	67305	31342	1.34E+05	1.48E+05	1.26E+05	1.27E+05	86032	72335	16251	95146	2.54E+05	1.28E+05
P28653	8.73E+05	7.05E+05	1.18E+06	8.66E+05	8.04E+05	9.52E+05	5.40E+05	6.84E+05	5.24E+05	6.24E+05	1.02E+06	1.41E+06
F8WIX8	1.74E+06	3.83E+06	2.14E+06	4.23E+06	3.29E+06	3.37E+06	1.05E+06	1.97E+06	2.05E+06	5.10E+06	9.84E+06	1.09E+06
Q61704	5.39E+05	2.25E+05	1.69E+05	63699	2.54E+05	44942	4.52E+05	31881	3.66E+05	3.76E+05	1.64E+05	3.41E+05
Q3V1D3	1.33E+05	86191	70671	1.07E+05	76815	79021	66926	19420	14340	29591	26665	35840
P61161	89571	1.94E+05	1.25E+05	1.76E+05	88949	96725	68518	2.44E+05	2.06E+05	2.04E+05	1.92E+05	2.26E+05
P04117	1.01E+05	1.52E+05	88776	2.11E+05	2.09E+05	1.75E+05	2.82E+05	2.99E+05	2.74E+05	2.30E+05	4.33E+05	6.71E+05
P20801	2.00E+05	60047	1.70E+05	3.52E+05	3.60E+05	3.68E+05	43154	23869	41831	1.34E+05	42007	2.04E+05
E0CXN5	8659.2	33636	26389	9959.3	16389	24317	31715	28936	20386	41682	34473	48796
Q60605	5.07E+05	8.16E+05	4.92E+05	7.12E+05	8.49E+05	5.20E+05	1.01E+06	4.70E+05	4.26E+05	8.66E+05	7.04E+05	9.19E+05
P51174	2.62E+05	1.05E+05	1.75E+05	1.42E+05	1.09E+05	1.29E+05	2.13E+05	2.90E+05	3.56E+05	3.14E+05	76691	1.04E+05
Q9DCW4	1.69E+05	22519	50389	91333	2.46E+05	1.13E+05	1.63E+05	1.11E+05	54232	2.41E+05	67499	1.02E+05
Q61033	1.49E+05	1.65E+05	78276	1.69E+05	1.13E+05	1.08E+05	1.86E+05	2.04E+05	1.17E+05	2.39E+05	2.41E+05	1.46E+05
Q61171	8.02E+05	5.24E+05	7.45E+05	4.90E+05	2.70E+05	3.14E+05	5.91E+05	5.60E+05	7.11E+05	3.05E+05	2.02E+05	4.63E+05
Q9Z1Q5	59481	1.54E+05	50277	2.17E+05	1.99E+05	1.53E+05	1.22E+05	1.01E+05	1.10E+05	1.57E+05	2.06E+05	4.34E+05
P09055	88247	58071	85238	1.40E+05	1.16E+05	1.14E+05	1.10E+05	89433	1.24E+05	1.52E+05	1.27E+05	1.82E+05
P40124	1.35E+05	2.17E+05	1.60E+05	78502	1.43E+05	1.70E+05	1.98E+05	2.04E+05	2.36E+05	1.88E+05	2.89E+05	3.54E+05
D3YVN7	1.07E+05	33773	73674	10412	76411	39520	28148	61529	51961	47987	20255	22537
E9PWE8	1.41E+05	4.10E+05	2.44E+05	2.24E+05	1.75E+05	2.48E+05	2.04E+05	2.00E+05	2.78E+05	3.34E+05	4.92E+05	4.72E+05
Q64525	1.34E+05	1.05E+05	98743	1.23E+05	1.81E+05	1.17E+05	1.16E+05	63737	1.38E+05	47021	59046	1.52E+05
P06801	48970	59233	8265.1	50127	29759	35712	48976	39394	55867	2.09E+05	60918	95507
Q8K2B3	78919	1.22E+05	74822	40224	13229	50929	54988	81923	1.09E+05	58148	41211	11800
P32261	1.50E+06	1.01E+06	1.23E+06	7.36E+05	7.87E+05	7.57E+05	1.46E+06	1.23E+06	1.84E+06	9.71E+05	9.62E+05	9.79E+05
P59999	4.55E+05	6.77E+05	5.13E+05	8.91E+05	4.63E+05	5.80E+05	6.13E+05	6.39E+05	9.14E+05	7.30E+05	1.54E+06	5.12E+05
Q9WU78	609.9	2919.6	2278.2	4028.1	1322.6	412.81	2435.6	700.28	526.37	9349.3	297.65	1001.7
Q62318	9357.2	53933	29453	70992	64353	60022	63759	1.09E+05	71092	49400	1.27E+05	1.36E+05
Q8VCT4	2.47E+05	1.36E+05	1.70E+05	28086	91933	96193	3.24E+05	6.91E+05	7.59E+05	1.68E+05	30950	45365
Q99LC5	88585	77250	30624	1.41E+05	73652	86339	28719	69126	96618	1.34E+05	98285	67772
E9Q133	1.35E+05	1.91E+05	2.23E+05	4.14E+05	2.54E+05	3.48E+05	3.41E+05	4.36E+05	2.62E+05	2.88E+05	7.01E+05	6.82E+05
D3YYN7	41705	17848	49871	33850	79160	75866	25247	68528	47027	40901	57701	86410
P35979	86178	10652	94521	2.47E+05	1.57E+05	2.78E+05	92897	1.67E+05	1.50E+05	85618	79099	60722
P11247	94098	8397.3	39800	1.02E+05	63360	4410.1	1.74E+05	2.48E+05	1.49E+05	1.02E+05	85582	1.89E+05
P61979	40230	1.04E+05	37298	1.09E+05	78339	62066	35330	42663	38648	1.02E+05	1.20E+05	1.72E+05
Q99MQ4	2.37E+06	1.80E+06	2.59E+06	1.39E+06	1.44E+06	1.55E+06	1.73E+06	1.93E+06	1.88E+06	1.08E+06	1.48E+06	1.71E+06
Q9Z204	38620	53633	6759.3	2881.3	34938	2873.4	19190	41424	29874	18532	28437	43667
A2A513	5.94E+05	3.85E+05	5.41E+05	2.71E+05	4.65E+05	3.66E+05	2.21E+05	1.81E+05	3.19E+05	78302	55769	1.11E+05
P06684	64231	2.30E+05	1.81E+05	2.81E+05	2.33E+05	2.42E+05	3.87E+05	5.11E+05	2.84E+05	1.60E+05	3.89E+05	2.26E+05
A2A841	99605	85126	44751	29838	50408	15548	67603	75969	1.19E+05	32896	33204	15690
P51863	22057	23338	20552	93506	1.27E+05	90025	1.15E+05	1.35E+05	88670	33615	1.53E+05	2.16E+05
Q61753	10325	6417.5	14220	3208.5	13547	2554	18052	60775	1619.3	26266	37172	20185
Q91ZJ5	23705	55379	6273.3	15625	45261	8300.3	13647	8335.5	39989	23243	7860.5	5676.9
P50580	33339	1.86E+05	72237	42261	85889	94391	68682	42782	72862	98517	56993	2.26E+05
Q9Z1N5	1.14E+05	67441	87671	64159	48052	1.15E+05	2.30E+05	2.08E+05	3.09E+05	1.92E+05	1.54E+05	68108
E9QPA6	38454	1.74E+05	32172	80361	59684	69567	96606	49748	99108	1.14E+05	1.53E+05	2.19E+05
Q6WVG3	3.11E+05	1.31E+05	3.35E+05	2.08E+05	1.86E+05	2.72E+05	2.71E+05	2.89E+05	1.83E+05	3.54E+05	1.04E+05	14669
D3Z722	3.37E+05	99139	2.95E+05	1.27E+05	1.08E+05	3.38E+05	5.56E+05	1.55E+05	1.82E+05	4.80E+05	59122	4879
Q80YQ1	70222	26383	53458	1.60E+05	43675	93094	3.09E+05	3.09E+05	3.46E+05	73494	1.17E+05	2.24E+05
P24527	45199	25326	6551	31925	5525.8	1.42E+05	45171	8801.6	45030	69425	59076	25792
P29788	4.44E+05	9.43E+05	5.32E+05	1.24E+06	7.86E+05	9.76E+05	9.32E+05	1.29E+06	1.12E+06	1.17E+06	2.05E+06	2.24E+06
P11531	14693	15259	26988	4813.1	12824	14245	6051.4	8454.9	9844	10053	7548.7	16403
P15105	7985.9	41863	97985	90308	75401	66787	19079	52231	1.23E+05	27186	1.52E+05	65277
Q9DBJ1	44101	1.65E+05	73345	3.84E+05	2.07E+05	2.30E+05	95225	1.68E+05	1.23E+05	1.75E+05	2.52E+05	3.09E+05
Q9R0Y5	21284	19601	41935	1.76E+05	1.68E+05	1.24E+05	35801	6721.5	19993	48814	99022	1.42E+05
B1AR28	83214	32064	77653	99108	1.09E+05	1.30E+05	55824	63718	70720	66299	11777	1.32E+05
Q06890	66374	1.77E+05	45975	99946	89019	1.16E+05	1.71E+05	63120	1.24E+05	1.39E+05	2.15E+05	2.48E+05
Q6ZWQ9	2.01E+05	2.15E+05	2.32E+05	7.59E+05	3.97E+05	4.52E+05	5.37E+05	8.63E+05	5.63E+05	6.00E+05	1.22E+06	1.33E+06
Q59IW6	69357	61240	39049	98650	57152	1.45E+05	31349	1.15E+05	1.07E+05	51881	67663	46480
E9QPX1	1.12E+05	1.28E+05	8767.8	2.41E+05	1.49E+05	1.33E+05	1.60E+05	1.11E+05	91243	1.68E+05	2.30E+05	2.59E+05
P49945	3.71E+05	5.57E+05	4.13E+05	2.73E+05	4.92E+05	4.44E+05	7.82E+05	4.64E+05	7.19E+05	5.81E+05	7.73E+05	8.44E+05
A2BE93	3.18E+05	3.29E+05	3.05E+05	3.21E+05	4.65E+05	3.42E+05	3.14E+05	4.04E+05	4.51E+05	4.63E+05	6.39E+05	6.85E+05
P08752	3.53E+05	3.19E+05	2.87E+05	4.77E+05	4.32E+05	4.20E+05	1.73E+05	4.89E+05	2.99E+05	5.35E+05	8.14E+05	8.62E+05
Q8QZR5	8167.6	6170.5	4328.4	11944	19003	17751	25986	32235	23133	27225	41112	62625
P47963	2.32E+05	10795	3.27E+05	3958.2	3.17E+05	3156.8	2.97E+05	2.65E+05	2.60E+05	3.91E+05	5556.4	2012.6
Q9D051	56325	88925	2.00E+05	5.05E+05	5.41E+05	4.43E+05	2.50E+05	3.25E+05	1.89E+05	4.12E+05	7.42E+05	1.34E+06
Q8CI51	74367	2011	89692	10404	1.57E+05	1.20E+05	28969	11562	17453	68157	9401.6	13435
Q64433	3.66E+05	2.10E+05	2.63E+05	2.09E+05	4.77E+05	3.27E+05	4.28E+05	3.03E+05	6.17E+05	5.26E+05	3.66E+05	5.22E+05
P54116	86282	39842	83019	1.39E+05	1.06E+05	1.06E+05	3.37E+05	4.02E+05	3.78E+05	1.99E+05	2.82E+05	2.10E+05
Q2VLH6	1.20E+06	2.56E+05	1.01E+06	2.14E+06	1.12E+06	9.11E+05	8.37E+05	2.49E+06	1.16E+06	2.16E+06	4.98E+05	3.11E+05
Q3U367	53720	1.53E+05	73169	1.11E+05	1.24E+05	1.12E+05	80420	96022	26021	1.23E+05	1.72E+05	2.04E+05
P50516	57036	32011	34458	6501.7	69585	17300	99617	24687	46763	1.14E+05	14478	97321
P46978	1.45E+05	51789	3.89E+05	3.41E+05	5.74E+05	3.96E+05	6.30E+05	5.68E+05	6.16E+05	4.76E+05	5.32E+05	9.59E+05
Q91VB8	9.84E+06	2.51E+07	5.52E+06	1.09E+06	8.78E+05	1.37E+06	9.91E+06	7.19E+06	1.42E+07	2.19E+06	3.21E+06	2.04E+06
P70402	25932	19335	29275	1.37E+05	1.70E+05	1.33E+05	15306	28239	9277.9	24204	56017	1.19E+05
Q3U4W8	80304	27054	52714	17434	15132	27691	1.22E+05	1.30E+05	55682	84479	21738	50708
O08749	61221	1.22E+05	1.06E+05	1.76E+05	68192	72508	16982	89897	1.94E+05	1.25E+05	69421	16693
Q9D8E6	48879	88951	75065	23788	72475	26130	1.05E+05	38052	53064	36866	33768	77218
P45376	11250	87080	55288	24175	33913	28594	90321	51315	85423	28400	80815	13871
Q9R112	30544	19852	33165	46197	60556	26237	32968	26332	15589	38614	39237	1.01E+05
Q3TJD7	73267	22528	1.54E+05	5.18E+05	3.53E+05	4.90E+05	39529	1.16E+05	80741	1.49E+05	4.05E+05	6.06E+05
Q63836	2.10E+05	14512	1.66E+05	7802.1	27274	85851	2.66E+05	2.27E+05	46240	1.71E+05	21572	14303
Q9D783	27220	18199	8656.3	1.44E+05	71258	1.04E+05	1.19E+05	69719	1.48E+05	14485	39845	35934
J3KMM5	73359	1.30E+05	1.19E+05	4.59E+05	7.46E+05	5.34E+05	23022	76092	23824	21990	82247	3.03E+05
P49722	7297	21650	1116.5	32356	2842	23161	17104	31625	42939	34119	27014	46680
G5E902	66416	74356	56108	39173	54107	61467	32945	10683	38362	30246	9506.2	13492
Q8R146	70235	53984	25163	37761	72594	1.07E+05	1.57E+05	1.58E+05	2.13E+05	14433	1.59E+05	1.63E+05
Q99LD8	1.23E+05	71879	1.27E+05	2.19E+05	2.83E+05	3.36E+05	1.50E+05	2.42E+05	2.55E+05	3.92E+05	2.96E+05	2.80E+05
Q6P5E4	7074	12484	623.06	17556	1416.6	1911.3	3038.4	5646.7	5208.4	1634.5	7959.1	14308
Q922U2	3.55E+05	4.71E+05	2.04E+05	4.03E+05	2.86E+05	3.15E+05	2.06E+05	1.19E+05	1.32E+05	69686	1.46E+05	1.51E+05
B1B1A8	15136	20510	239.7	24338	73560	4756.3	2570.4	5578.2	5593.7	20358	6048.4	11802
G3UY93	19083	16874	7890.6	11688	12135	21950	21696	13173	22049	9554.2	7625.8	14680
P63328	16271	8049.6	4880.8	3525	30518	1717.2	651.31	4636.8	9704.8	23689	2325.8	2792.2
Q8R0Y6	2811.5	23178	25140	18614	10845	8858.6	23333	10334	15209	24005	25673	25106
P06745	3.12E+05	31011	2.02E+05	12405	39866	83533	2.33E+05	2.88E+05	2.29E+05	2.50E+05	14521	18962
P49817	4.40E+05	10895	4.45E+05	3.71E+05	2.71E+05	3.88E+05	5.22E+05	6.98E+05	6.22E+05	5.04E+05	5427.8	2140.2
E9Q8I0	1.39E+05	2.83E+05	1.86E+05	2.75E+05	3.04E+05	2.84E+05	2.78E+05	1.61E+05	1.59E+05	1.64E+05	2.78E+05	5.10E+05
Q6IRU2	13074	24008	1.21E+05	9.60E+05	1.17E+05	1.04E+06	20594	70962	19064	2.81E+05	25675	12524
Q9Z2I9	22429	49871	1.02E+05	28305	1.33E+05	26450	57002	55680	64398	1.32E+05	21035	8194.2
Q91VI7	34743	7369.1	4010.1	2726.1	4134.4	29330	57213	58638	71355	15830	1528.9	3769.4
P50396	91947	89532	1.01E+05	2.19E+05	1.81E+05	1.47E+05	15945	36458	53705	1.01E+05	2.34E+05	1.51E+05
Q6IFZ6	7.57E+05	4.33E+05	8.26E+05	3.81E+05	8.11E+05	4.48E+05	2.11E+05	4.46E+05	3.06E+05	1.99E+05	2.79E+05	3.68E+05
A2A543	24755	26089	3867.1	47194	14487	33633	14490	10538	6540	2486.8	22690	55828
Q9CRB9	20781	8804.7	26885	45328	25756	41995	15386	34190	17059	22652	49407	30135
Q9R0N0	4325.5	8466.1	5988.6	3350.8	31468	25662	19102	8866	11685	23491	25962	49110
Q9CQR2	32058	20152	41739	1.28E+05	1.17E+05	97029	1.39E+05	72735	73891	1.72E+05	6616.3	21552
P17918	50158	11268	13961	6329.4	21869	11790	71434	46158	63757	70965	21363	8249.5
Q9R0P5	3.12E+05	2.38E+05	2.55E+05	5.63E+05	3.68E+05	4.26E+05	3.95E+05	5.54E+05	5.08E+05	5.69E+05	6.52E+05	7.99E+05
Q6P1B9	46231	33923	22207	4638.2	15098	7430	16048	19955	43177	7714.2	15846	4269.7
Q8K1B8	61310	6528.3	49731	10975	94039	40989	59381	61800	47730	76438	58989	28386
E9PZB3	26550	46084	2.65E+05	8.36E+05	5.39E+05	9.03E+05	6.91E+05	1.11E+06	8.41E+05	7.06E+05	6.23E+05	6.98E+05
Q3UQ28	12233	33270	11656	39444	21800	16293	14567	42790	44764	20294	65488	58111
P19253	9046.8	8356	36305	65015	4083.4	23093	52792	19339	34648	67571	871.4	1493.3
O89053	30802	12530	5415.5	14155	53334	1106.4	49652	3590.9	37478	48188	18959	15254
P46412	3.03E+06	1.03E+06	3.19E+06	5.25E+05	2.01E+06	1.92E+06	3.16E+06	3.23E+06	3.21E+06	2.61E+06	8.87E+05	53041
S4R2V1	21279	62276	23158	73715	72527	65793	32417	89503	52724	61822	1.04E+05	2.20E+05
G3X977	3.64E+05	1.80E+06	2.91E+05	6.83E+05	7.66E+05	6.57E+05	6.50E+05	1.11E+06	9.75E+05	7.84E+05	1.63E+06	1.54E+06
O89020	1.03E+06	1.74E+05	1.00E+06	2.24E+05	4.16E+05	3.34E+05	9.28E+05	9.92E+05	1.12E+06	1.05E+06	4.59E+05	4.45E+05
P62821	1.92E+05	2.42E+05	1.06E+05	2.57E+05	1.69E+05	2.09E+05	2.38E+05	1.09E+05	2.23E+05	2.06E+05	3.00E+05	4.51E+05
P10605	16537	2.13E+05	1.27E+05	2.56E+05	2.05E+05	2.15E+05	3.91E+05	4.43E+05	4.57E+05	4.53E+05	5.84E+05	4.81E+05
P16332	17200	17748	11598	12702	32844	25413	19500	56515	52684	31154	11867	28219
E9QPE7	79104	45220	28708	1.80E+05	1.38E+05	1.51E+05	1.03E+05	88565	25032	64526	48897	68413
Q8C266	84752	1.12E+05	74221	3.33E+05	2.90E+05	2.75E+05	1.33E+05	3.47E+05	2.18E+05	2.25E+05	5.00E+05	6.19E+05
Q9D7N9	500.73	12452	17107	19353	2938.7	9198.9	29911	19143	14232	26491	297.25	20032
Q9QYR9	9021.3	5838.8	41637	2206.1	45433	41146	11253	14839	49729	66552	3469.6	3328.8
P61982	3.72E+05	84788	3.74E+05	3.00E+05	6.00E+05	4.61E+05	2.09E+05	2.41E+05	4.73E+05	6.56E+05	62157	15970
O88844	7965.5	65892	77517	3789	21479	24651	44397	30080	19476	28131	15648	6397.2
Q9WVA4	3.46E+05	4.26E+05	3.01E+05	1.44E+05	1497.6	2.49E+05	3.69E+05	3.72E+05	4.36E+05	4.27E+05	4.46E+05	4.57E+05
P52196	12287	5760.1	3688.5	31936	1651.6	22591	19133	17098	789.38	1916.1	53367	9183.6
O70251	1.54E+05	1.49E+05	1.17E+05	1.49E+05	1.74E+05	1.34E+05	1.54E+05	1.70E+05	2.30E+05	1.35E+05	1.03E+05	2.89E+05
G3X9T7	2.42E+05	2.76E+05	3.24E+05	3.82E+05	4.51E+05	4.51E+05	1.09E+06	1.09E+06	1.22E+06	2.18E+05	3.99E+05	32867
P62301	24562	29662	8043.1	49357	37760	2474	22125	5815	8947.7	52463	6333.4	40732
E9Q456	48886	46857	43309	4.53E+05	8.86E+05	77153	56197	36646	56026	67968	93276	4.81E+05
P11352	1.77E+06	2.08E+06	1.08E+06	1.11E+06	4.36E+05	8.67E+05	7.57E+05	2.79E+06	2.07E+06	1.16E+06	2.31E+06	2.24E+06
Q8C2Q8	288.05	1908.9	4724.2	8059.2	15119	11500	3255	2060.6	1191.5	2430.1	4006.8	1816.3
B7ZC46	17455	13272	21729	1621.1	11397	3661.1	16092	3480.8	16128	16623	2798.8	2504.2
P31324	15414	8301.5	9530	6865.9	13850	6736.8	12694	10144	15538	15978	12434	10848
E9QPS5	3598.2	55148	28477	82669	56771	50140	16909	3302.4	24502	31807	1.25E+05	5655.1
P43276	30635	33587	41431	29971	544.25	1524.1	15712	20695	14886	16997	37535	50204
P34022	52885	80928	70714	5832.3	1.20E+05	68644	1.32E+05	2.63E+05	2.06E+05	94031	1.49E+05	1.68E+05
Q9WTQ5	56319	17571	43401	21971	19147	53292	18734	22801	51902	48459	8833.7	39739
Q8BH35	11662	15907	36657	97572	68019	63420	18349	1.46E+05	11147	22636	1.16E+05	1.43E+05
Q9JHW9	45321	56579	41609	8693.8	14375	4539.1	3106	2405	29674	16853	8103	13915
Q02819	2444.6	34304	6877.4	32925	3779.2	13441	4875.6	10857	24912	17947	4679.3	1130.3
Q9WVA3	20065	1.44E+05	17095	20721	60570	38515	1.09E+05	1.50E+05	65633	62003	7785.5	11642
Q9CPQ9	40187	41157	69612	3.32E+05	3.61E+05	2.49E+05	49361	20079	1.44E+05	33597	70677	2.20E+05
E9Q0U7	14005	34121	15445	28681	53906	13796	33587	7828.4	29472	28052	68316	57655
E9PZC3	29494	1.14E+05	3864.8	7588.1	13655	31568	82826	31597	39040	63324	8971	95257
Q921F2	93521	74238	56685	89243	1.23E+05	60232	1.48E+05	52938	1.00E+05	1.01E+05	1.57E+05	68890
Q07456	1.58E+05	5.41E+05	1.31E+05	1.18E+05	1.67E+05	97646	2.88E+05	3.38E+05	2.53E+05	1.69E+05	1.91E+05	3.14E+05
E9QA15	74609	11712	26033	61229	1.19E+05	1.03E+05	76135	1.02E+05	86050	62396	94248	1.28E+05
Q9CZD3	1447.7	2299	1969.1	5233.1	3612.2	3619.7	7721.1	4219	19925	635.98	11492	4781.5
P49222	12252	5594.4	4354.1	4520.6	3633.2	9645.6	17973	12398	19747	257.21	11528	1645
P62737	1.12E+06	1.22E+06	9.03E+05	1.46E+06	2.86E+05	1.58E+06	1.41E+05	1.02E+05	1.23E+05	4.47E+05	7.17E+05	1.09E+06
O35945	7.80E+05	1.15E+06	7.69E+05	5.12E+05	3319	3.87E+05	8.68E+05	1.11E+06	22424	5.17E+05	4.33E+05	9597.9
P28063	1.70E+05	64257	2.07E+05	97311	1.55E+05	1.10E+05	2.64E+05	2.37E+05	2.27E+05	1.71E+05	2.28E+05	2.31E+05
O70622	66624	21313	1.03E+05	1.40E+05	2.34E+05	1.77E+05	36088	11120	5148.7	57271	37049	45756
P31938	2781.2	24053	15994	13339	3290	1696.2	3626.2	3896.1	6211.4	6689.3	32691	18624
Q8C253	21763	17720	17469	15409	15448	16119	25373	35242	31286	15309	20830	25468
Q9CQ45	2448	3773.5	2495.1	3624.5	26628	8329.7	2380.5	5957.9	27867	44019	16401	5125.6
Q9D8L3	45883	2.55E+05	38014	1.44E+05	95204	1.01E+05	53024	1.54E+05	1.18E+05	1.67E+05	1.67E+05	2.31E+05
Q80XR6	1.40E+05	3.73E+05	2.22E+05	2.81E+05	2.04E+05	2.29E+05	2.03E+05	2.86E+05	2.14E+05	3.36E+05	4.73E+05	8825.4
H3BJ97	17471	2629.5	1862.4	50593	3874.9	26950	33549	31787	3013.1	42736	68409	6015.4
E9QJW0	2.33E+05	33743	5.57E+05	17786	3.55E+05	4.01E+05	1.44E+06	9.28E+05	1.32E+06	9.02E+05	27652	25538
Q9Z1F9	7269.5	2700.6	4913.3	11633	2005.2	11530	4710.5	14744	2411.8	7887	6430.1	12932
O70591	5674.7	7549	28374	5387.4	58281	6121.2	7912.5	3779.4	4193.5	25945	9845.7	14140
Q05816	1.39E+05	19405	1.37E+05	74303	93725	89779	1.49E+05	2.23E+05	1.91E+05	1.69E+05	1.29E+05	11438
G3X8R0	17520	11705	3311.2	3640	2886.7	1885.6	20532	13482	11575	9049.1	26997	3826.2
P60867	3.52E+05	3.26E+05	1.80E+05	4.11E+05	4.01E+05	3.28E+05	4.64E+05	5.05E+05	3.75E+05	4.25E+05	7.72E+05	10546
Q6NZR5	2227.1	794.86	30315	11904	4522.1	11658	17587	6734.3	25196	10210	14182	872.03
A2AI88	3077.5	1076.2	448.59	21166	26301	8179.9	1386.9	7345.2	1231.8	3779.5	11026	22088
P09405	14034	5059.3	40980	44825	48877	33848	42523	83056	68730	33653	97218	1.35E+05
Q9DBE0	7240.2	15248	31467	13205	7568	8210.7	16185	14552	2825.5	9992.6	14914	19228
Q99M71	23018	34738	2.54E+05	48275	53537	86654	62022	1.78E+05	73931	1.64E+05	57017	9559.4
Q9Z1Z2	3757.3	13555	16958	12600	20543	13865	17329	12268	8298.8	8603.7	9792.1	29977
Q9QYG0	97476	39277	52456	2.32E+05	26718	1.59E+05	20311	63459	16599	83310	7796.5	20227
P27612	41364	31350	2.53E+05	1.80E+05	1.91E+05	1.32E+05	3.39E+05	3.23E+05	2.98E+05	2.81E+05	4.15E+05	5.87E+05
Q8K183	12427	13745	935.01	8501.9	7327.9	2837.8	15956	3459.9	809.57	9275.2	1699.8	597.9
Q8BXC0	20647	21072	5379.9	67315	53145	58847	17162	41393	30867	50119	88857	1.93E+05
Q8C483	58728	16894	30779	9375.5	10083	23257	42755	66327	31236	3108.3	52592	59583
P62192	6201.2	4040.9	3484.5	5814	19268	3965.7	35021	10543	15704	6029	743.93	4515.5
E9Q3V6	1.30E+05	95966	1.35E+05	2.11E+05	1.77E+05	1.78E+05	1.59E+05	1.69E+05	1.95E+05	2.24E+05	3.32E+05	3.29E+05
Q922Q8	2.03E+05	3511.8	1.62E+05	1672.6	1.93E+05	1.88E+05	1.55E+05	1.64E+05	1.78E+05	3.80E+05	5928	6551
Q8CGC7	21009	87428	18890	60699	50253	45931	57222	41404	43748	76495	89360	1.12E+05
Q8BFQ1	80559	1.73E+05	66992	3.18E+05	1.11E+05	2.02E+05	3.30E+05	5.46E+05	5.56E+05	2.47E+05	6.31E+05	4.35E+05
Q8R5J9	94371	1.09E+05	73195	18176	2405.1	2300.1	93803	98997	88560	69814	69311	65246
Q8C0M9	6775.5	43100	17572	4836.3	7153.8	6267.6	14979	10984	4516.1	23853	11435	10590
Q8VCM7	2.01E+05	3.73E+05	1.11E+05	5.01E+05	3.22E+05	3.93E+05	2.05E+05	40786	2.02E+05	3.26E+05	4.67E+05	1.19E+05
O35841	1.11E+05	1.44E+05	80376	1.74E+05	2.70E+05	1.90E+05	2.91E+05	3.39E+05	2.92E+05	3.41E+05	4.03E+05	4.56E+05
P29699	16727	70554	19326	15801	57976	16201	42962	17066	36492	30158	45418	21098
P11404	25736	32914	36195	78183	80292	73552	24428	44847	32199	15657	14432	33192
V9GX26	631.65	5453.6	4235.5	3637.8	686.29	16381	10156	6392.6	2860.2	1019.9	12260	7851.1
Q9ET54	1794.2	11168	1462.4	5469.1	7307.9	1642.8	11581	16551	1551.2	1225	4090.2	28463
P15626	3560.1	2933.7	1659.3	1625.4	12106	2016.6	8469.8	4678.2	9681.4	336.72	1254.9	2234.9
Q7TSH2	5134.9	9102.1	9043.5	54780	32180	29631	8277.3	5900.8	14808	9790.6	42163	33389
A2AU62	1.13E+05	8024.5	74557	22408	15786	5012.2	1.06E+05	12968	93304	1.27E+05	24315	56405
Q8K354	41786	7758.9	44393	49616	48229	29441	48501	88303	76431	86424	33851	26686
Q9R1P1	44837	27181	12633	16863	17418	17920	73684	22788	45011	20364	39525	56891
F8WIA1	13292	13989	20228	38166	13141	30281	22133	22575	22163	15947	8285.7	38057
B2RRE2	1803.9	1334.6	5531	1135.7	3645.6	3000	8807.9	2720.4	3879.6	9536.5	4670.2	2198.5
Q6P3A8	8949.8	15390	4142.5	2819.4	15698	4034.1	7360.4	1318.3	6948.9	12684	927.12	1369.6
Q9JHI5	2.03E+05	19010	2.49E+05	4278.2	1.18E+05	98197	1.14E+05	1.18E+05	1.64E+05	1.98E+05	8910.7	2357.7
E9Q1Y3	81999	1.02E+05	84709	81797	39037	33182	81263	44127	85967	78698	2.10E+05	1.77E+05
Q9CZN7	20119	15789	25768	778.21	3338.9	860.42	14774	51551	19163	41769	3054.1	7937.1
Q3B7Z2	1001.2	1272.2	4714.3	2450.1	1385.5	496.91	2174.2	8164.8	11618	2656.5	4469.9	3988.8
A0A075B5X9	24744	55415	55387	38958	1.23E+05	1.05E+05	86300	75578	1.67E+05	33499	31632	2376.2
P52825	7566.6	2780	7075	1903.1	1654.6	1529.7	10948	2165.1	2297	5848.1	3354	8266.4
Q61425	1605.4	7323.6	3344.8	1213.3	43524	20093	2244.8	7957.4	5023.5	8793.1	6680	13145
Q9JHW2	1.04E+05	1.17E+05	91267	27910	3034.9	18464	40710	53849	75343	49485	28743	47022
Q9D9V3	10156	6288.3	6556.5	1830.5	2361.5	3307.2	9046.3	3871	1024.4	7882.7	6557.8	2443
Q9WUU7	78627	69542	42127	40425	61938	40455	1.42E+05	58554	1.29E+05	1.43E+05	1.42E+05	62782
Q8BW75	579.39	4350.3	2146.7	5787.9	1025	1760.7	5449.6	583.24	1437.1	1500.6	1391.5	3464
Q8VCI5	2314.9	5642.5	3733.6	801.36	1699.7	6231.8	5986.4	4872.7	1898.5	9288.8	9265.1	1377.5
O35955	19504	13461	23701	4853.2	24421	7014.1	38556	12872	12698	38142	31624	81740
E9Q7G1	67599	17767	1.19E+05	2.04E+05	2.84E+05	2.32E+05	1.88E+05	1.94E+05	2.85E+05	1.94E+05	3.25E+05	4.82E+05
Q921X9	844.18	6216.2	29533	4746.9	22059	5765.9	7474.9	1214.3	5612.4	3944.8	11613	2371.1
P14115	1.01E+05	2.19E+05	60295	81977	1.70E+05	88284	1.15E+05	1.19E+05	70966	1.77E+05	2.89E+05	1.75E+05
P63260	1.13E+06	1.24E+06	5.02E+05	6.46E+05	5.09E+05	8.62E+05	3.31E+05	6.81E+05	2.93E+05	4.58E+05	1.18E+06	1.10E+06
E9PUX4	42483	50014	340.14	82615	992.24	56585	33123	28575	5417.7	72965	1437.5	1873.8
Q8BGS7	11662	4505.9	1225.9	7961.3	10392	4826	30606	5263.7	20033	8347.4	24027	19299
F6ZHD8	35143	45218	23998	27939	688.9	19545	15922	18016	24510	25361	1714.4	1301.6
Q8VCU2	76827	24637	91159	46670	26968	6079.5	1.09E+05	1.12E+05	13019	1.62E+05	1.62E+05	8182.8
Q99L45	21786	53655	743.54	5904	52948	3234.6	85447	39668	59276	1437.8	285.7	17458
Q80WJ7	51328	18002	41478	4302	51332	11296	6591.2	6561	4328	25260	6066.8	13650
Q9CZ19	1934.1	7647.4	6099.7	18299	73131	11137	3305.3	4274.3	3264.1	16084	4297.7	4251.9
G3UWN2	7185.8	16702	8384.3	12309	11445	10836	10980	9190.2	4432.2	11141	1281.4	3686.7
Q8CGF7	1290.9	1953.3	31202	20147	20291	15036	8834.4	49813	1706.6	15799	25607	51176
A2AFQ0	14085	19837	10920	12256	772.32	9522.1	16116	12092	17537	14178	14892	455.98
Q9CPU0	861.41	9271.1	885	30090	44831	31889	11032	12600	4209.6	11035	32868	55013
A0A075B5M7	1.41E+05	1.58E+05	1.51E+05	2.09E+05	2.23E+05	1.64E+05	73976	57809	76530	59339	25125	11042
E9Q6P5	16099	11811	5964.2	4598.2	233.91	14473	9267.2	1791.9	8771.5	32310	15650	500.8
P16546-2	3.00E+05	3.85E+05	2.78E+05	3.50E+05	2.39E+05	2.63E+05	1.45E+05	3.22E+05	2.16E+05	2.59E+05	4.64E+05	4.31E+05
F8WID5	2.21E+06	2.65E+06	1.98E+06	5.78E+06	8.65E+05	4.32E+06	2.44E+05	1.53E+05	2.08E+05	1.59E+06	1.36E+06	53747
P58774-2	1.04E+06	1.26E+06	9.29E+05	2.75E+06	4.85E+05	1.99E+06	1.19E+05	90704	1.22E+05	7.52E+05	6.71E+05	32823
P55258	13846	19442	9159.6	16514	991.4	7054.3	10138	5906.5	4101.5	7824	27665	4340.9
Q9CQD1	82572	1.06E+05	47257	2.69E+05	2.37E+05	2.14E+05	1.26E+05	3.17E+05	1.97E+05	2.15E+05	4.16E+05	4.94E+05
P08551	1037.8	5401.5	1486.9	1453.1	582.91	302.12	14313	1817	1754.6	1861.6	2088.9	2256.1
O08911	18062	4381.5	2140.8	5933.9	731.85	579.91	635.85	2580	968.85	447.7	1775.3	6681.4
P21278	16963	2976.8	19240	60750	46630	38727	20862	46462	3823.1	44317	78281	90217
P62960	8963	8612.1	7232.6	2160.3	3385.1	134.83	1381.1	1626.1	2387.7	12499	1370.4	3218
A2AKI5	30863	25172	32331	25626	7872.5	17083	14545	15982	36394	20481	58865	1.01E+05
P26369	1859.7	5878.2	10159	1081.4	3293.9	12815	1501.1	6155.2	7288.8	19952	31451	12359
H7BWZ3	70707	70942	38299	1.13E+05	28631	28426	1.99E+05	44674	1.38E+05	39464	1.09E+05	50891
Q9DCR2	3599.2	1697.2	1463.2	7135.9	2404.1	3843.7	6203.4	1326.6	1786.5	1106.4	1805.6	1603.6
P14106	38421	45777	37227	26029	40206	29070	48424	48056	47892	22945	2836.6	784.56
Q9R1R8	21259	5153.1	373.64	4893.1	532	3704.8	21876	4092.1	23336	19600	5661.6	1532.1
E9QPX3	8612.2	13109	3989.2	13526	3623.6	8468.1	5084.3	2401.2	3902.1	12908	30924	15982
A0A075B5R0	2918.4	19415	8592.8	5048.8	2585.7	2753.6	2435.5	2211.9	11865	2792	3398.1	7013.7
B0R1E3	2.74E+05	17080	4.95E+05	3423.9	1.03E+05	13020	1.29E+05	1.08E+05	1.84E+05	1.83E+05	5941.4	5527.7
Q922B1	4789.4	794.92	2570.6	2197.1	13271	11226	2919.2	1627.7	7893	1886.4	980.17	4262.8
Q6ZWZ2	46886	61508	40655	26684	21469	22829	39552	35387	32565	37296	39089	31085
Q8C6B0	1069.3	13092	39813	748.2	2392	14238	16279	15727	19435	46254	17317	8520.6
Q6PFB2	10025	12265	6414.5	10422	47791	839.43	13769	10693	12302	14162	1095.8	5813.7
J3QNK8	21757	592.11	5139.8	51525	44078	34230	34054	50438	8666.2	36856	70428	2726.6
G3UYV7	3.57E+05	5.55E+05	2.11E+05	3.65E+05	5.18E+05	3.92E+05	7.83E+05	8.07E+05	8.05E+05	8.14E+05	8.06E+05	7.26E+05
E9PYP1	6487	22743	3989.6	20284	41123	25880	12122	28094	6806.8	5947.2	14267	1.03E+05
E9PUI4	1629.8	10196	1166.8	3049.7	1062.8	2779.8	3851.2	3730	2563.5	833.14	4195.7	6546.9
D3YY42	97651	12865	57218	30246	33033	41948	49605	59773	64205	4321.4	3054.3	26517
A0A075B677	35506	13730	53200	1.64E+05	39442	1.40E+05	1.49E+05	1.69E+05	1.10E+05	8131.8	43244	46623
Q9D967	43492	2782.5	31588	2215.6	18528	27979	34954	39877	40453	41001	10489	794.17
Q9D6J5	16935	2576.5	21170	50227	37531	44396	25863	61747	44172	40942	64612	70198
Q9CYN2	46866	28127	55707	58149	34189	70549	1.19E+05	1.46E+05	1895.7	82193	1.12E+05	1.41E+05
Q9CRC0	28849	8812.8	77440	81716	34107	25792	52228	36648	51470	61223	249.03	8821.8
Q3TVI8	9413.1	3388.4	2012	23155	2488.1	12285	6786	3576.8	9613.3	8376	5111.1	11832
P70404	2927.6	2473.4	2873.3	4499.4	11990	3193.2	1350	2829.2	525.38	1049.2	2488.9	7803.9
P62264	51003	1.53E+05	8699.4	1.15E+05	1.33E+05	35224	40515	16152	33451	2.21E+05	2272.1	500.78
P56387	2922.8	18900	7876.2	18193	1331.5	15789	2643.8	11484	11060	20274	20252	1598.4
P12815	11748	21373	14586	58733	46613	42134	57928	87083	51711	33644	72586	80815
P09671	1.76E+05	63989	2.10E+05	2.18E+05	1.15E+05	83020	5.25E+05	3.32E+05	5.05E+05	2.57E+05	17235	9096.8
O89103	50911	48558	52687	47683	69288	55210	90964	95808	97512	64766	1.36E+05	1.12E+05
Q6ZWY6	2078.7	97865	45122	1.15E+05	72015	1203.5	11625	55658	59801	1.27E+05	29659	2997.8
B1AUX2	8267.4	6579.8	3099.3	791.49	2256	2140.6	4255.4	312.21	5294.5	2214.9	2280.6	2300
E9Q4M2	20772	98687	16570	26496	10106	10471	1.92E+05	1.65E+05	1.97E+05	22417	1.84E+05	90920
P17156	6746.8	12212	2398	2241.2	2957.4	159.03	17630	816.92	10618	7244.4	2708.8	11079
Q9EP69	22346	34052	37208	47895	48374	40014	59024	84584	62458	23938	79978	93475
P56382	18048	45064	5929.2	11908	7620.3	16149	35882	26885	35996	21086	28196	22803
Q8VDU4	3840.6	4860.2	10646	23131	3796.4	5495.3	7093.4	14469	3029.1	19458	18167	44376
P50543	52899	30402	39092	89945	33098	40683	20173	53462	53871	28129	2382.3	1.36E+05
Q9JJU8	3903.2	8890.5	40740	1.16E+05	1.13E+05	1.05E+05	1.13E+05	1.19E+05	89614	93245	1.44E+05	3.54E+05
Q8CFQ9	26319	28429	30639	52986	42509	39734	31930	51739	463.97	67320	1.17E+05	1.57E+05
Q9CR57	3372.3	85384	45902	6345.9	13669	4191.3	15174	47863	7865	51363	17696	29356
Q6P4T2	11117	22887	21681	4994.9	38918	41621	32050	38905	31064	2154.9	71820	38608
Q8C2E7	9557.8	11419	13918	15192	22605	13868	17663	24186	933.91	26339	34979	36052
P54728	11798	4618.5	65822	24296	38268	6944.5	3471.5	23667	11402	1043.2	4336.1	3333.1
P14901	32041	54985	32168	57334	25301	51632	97861	1.16E+05	42945	7495.5	92176	1249.5
Q80VA0	1.10E+05	1.55E+05	1.61E+05	6.53E+05	5.37E+05	5.41E+05	2.94E+05	3.40E+05	48277	3.51E+05	6.70E+05	8.12E+05
P97358	1.76E+05	1.05E+05	1.27E+05	2.62E+05	2.40E+05	2.57E+05	1.91E+05	3.48E+05	1.12E+05	2.73E+05	5.79E+05	3.99E+05
G3X8X3	2969.9	17465	6820.6	22395	14614	11548	62075	5007.2	47007	2737.9	22238	15115
Q9CU62	3880.3	4613.3	3962.4	7693.1	10727	27154	13508	29031	47062	18282	26729	53539
A2ASS6-3	1.46E+05	1.19E+05	83231	1.81E+05	1.09E+05	1.02E+05	30527	47604	52558	43249	27824	44088
Q07797	23525	61174	23909	4412.3	18345	6567.9	69459	9738.9	48550	66434	25761	5648.5
Q9Z2Z6	40348	36714	33768	18000	1269.6	20021	12296	2203	1805.5	11400	25676	2171.5
Q8VDK1	36500	20845	56243	1516.6	439.85	9856.4	25953	10207	2523.8	13966	6854.2	1371.6
Q8CCH2	52411	1894.8	50936	1757.1	15223	48448	6511.2	45174	20615	61192	583.41	17361
P05977	1.87E+05	2.35E+05	39489	1.41E+05	1.57E+06	2.54E+05	46611	40001	46256	76233	78984	3.74E+05
Q920A5	21117	13195	52488	52054	75490	55340	65856	14571	4338.6	23741	21715	1.08E+05
O70405	29670	2065.4	31138	25190	29519	22016	42834	40752	48862	24945	8355.7	8352.8
P26339	24952	12078	18792	1365.2	23491	17462	51138	32345	7965.4	4781.4	20710	59578
P47856	12348	11542	10213	1.33E+05	20581	22972	53978	50723	48778	36423	12000	3174.7
P50446	2177.9	13077	2600.3	1180.1	620.61	12262	2477.7	2593.2	3951.4	1691.6	3821.6	4299
