# Supplementary material for: Differential Proteomics Analysis of the Subcutaneous Connective Tissues in Alcian Blue Tracks along Conception Vessel and Adjacent Nonmeridian in Rats
Source: Evid Based Complement Alternat Med. 2021 May 4;2021:5550694. doi: 10.1155/2021/5550694 (PMC8116161; doi:10.1155/2021/5550694)
Supplement: Supplementary Materials — 1. The data of qualitative identification of protein. 2. The false discovery rate (FDR) of SWATH data. 3. The data of biological process (Gene Ontology (GO) analysis of differential proteins). 4. The data of cell component (GO analysis of differential proteins). 5. The data of molecular function (GO analysis of differential proteins). 6. The data of KEGG analysis. 7. The data of biological progress and KEEG link. 8. The data of protein-protein interaction (PPI). 9. The information analysis note. 10. The data of western blot analysis: the upregulated differential proteins involved in ATP metabolism (ATP5E, GAPDH), redox reactions (Gpx-3), and Ca2+ transmembrane transport (CACNA2D1). [file 5550694.f1.zip › 5550694.f1/2-FDR.txt]

Protein	Peptide	Label	Precursor MZ	Precursor Charge	RT	Decoy	FDR Sample013 (Data_CK-1 SWATH-1.wiff (sample 1))	FDR Sample014 (Data_CK-1 SWATH-2.wiff (sample 1))	FDR Sample015 (Data_CK-1 SWATH-3.wiff (sample 1))	FDR Sample019 (Data_CK-2 SWATH-1.wiff (sample 1))	FDR Sample020 (Data_CK-2 SWATH-2.wiff (sample 1))	FDR Sample021 (Data_CK-2 SWATH-3.wiff (sample 1))	FDR Sample025 (Data_CK-3 SWATH-1.wiff (sample 1))	FDR Sample026 (Data_CK-3 SWATH-2.wiff (sample 1))	FDR Sample027 (Data_CK-3 SWATH-3.wiff (sample 1))	FDR Sample031 (Data_CK-4 SWATH-1.wiff (sample 1))	FDR Sample032 (Data_CK-4 SWATH-2.wiff (sample 1))	FDR Sample033 (Data_CK-4 SWATH-3.wiff (sample 1))	FDR Sample010 (Data_RM-1 SWATH-1.wiff (sample 1))	FDR Sample011 (Data_RM-1 SWATH-2.wiff (sample 1))	FDR Sample012 (Data_RM-1 SWATH-3.wiff (sample 1))	FDR Sample016 (Data_RM-2 SWATH-1.wiff (sample 1))	FDR Sample017 (Data_RM-2 SWATH-2.wiff (sample 1))	FDR Sample018 (Data_RM-2 SWATH-3.wiff (sample 1))	FDR Sample022 (Data_RM-3 SWATH-1.wiff (sample 1))	FDR Sample023 (Data_RM-3 SWATH-2.wiff (sample 1))	FDR Sample024 (Data_RM-3 SWATH-3.wiff (sample 1))	FDR Sample028 (Data_RM-4 SWATH-1.wiff (sample 1))	FDR Sample029 (Data_RM-4 SWATH-2.wiff (sample 1))	FDR Sample030 (Data_RM-4 SWATH-3.wiff (sample 1))	FDR Sample034 (Data_RM-5 SWATH-1.wiff (sample 1))	FDR Sample035 (Data_RM-5 SWATH-2.wiff (sample 1))	FDR Sample036 (Data_RM-5 SWATH-3.wiff (sample 1))
sp|A2ASS6|TITIN_MOUSE	VFAENQAGLSDPR		468.5686	3	26.9993	False	0	1	1	1	1	1	0.958510638297872	1	1	0.0537923614846692	1	0	0	0.481067125645439	1	0.590695243073706	0.607498087222647	1	1	1	0.0379746835443038	1	1	1	0.946322067594433	1	1
sp|A2ASS6|TITIN_MOUSE	PDSLGAQNEAFVR		468.5686	3	26.9993	True	0.857369884783472	1	1	1	1	1	1	1	0.813213213213213	1	1	1	1	1	1	1	1	0.24306784660767	0.895806312148725	0.871678056188307	0.490066225165563	1	1	1	0.600892857142857	1	1
sp|A2ASS6|TITIN_MOUSE	FVC[CAM]EIQGAPNVR		695.3508	2	39.5345	False	0	1	0.00535045478865704	0	0	1	0	1	1	0	0	0	0	1	0.00681431005110733	0	1	0	0.0024906600249066	0.358548316571928	0	1	1	1	0	0.885124404446797	1
sp|A2ASS6|TITIN_MOUSE	VNPAGQIEC[CAM]VFR		695.3508	2	39.5345	True	1	0.943775100401606	1	1	1	1	1	1	1	1	1	1	1	1	1	0.591004184100418	1	0.123287671232877	1	0.727056962025316	0.264705882352941	1	1	1	1	0.868407032498668	0.439024390243902
sp|A2ASS6|TITIN_MOUSE	QKPDIVLFPEPVR		513.2961	3	126.479	False	0	0	0	1	1	0	1	1	1	0	0	0	0	0	0	1	0	0	0.165217391304348	0	0	1	0	1	1	0.211590296495957	0
sp|A2ASS6|TITIN_MOUSE	VPEPFLVIDPKQR		513.2961	3	126.479	True	1	0.262068965517241	1	1	1	0.0874848116646416	1	0.513444302176697	1	1	0.114853672004417	1	0.6432	1	1	1	1	1	1	1	1	1	0.213691618682022	1	1	0.647823629169022	1
sp|A2ASS6|TITIN_MOUSE	VYAENIAGIGK		567.8113	2	51.712	False	0.549326379834854	0	0	1	1	1	0.841685649202733	0	0.0862944162436548	0	0.194764397905759	0	0	0.584241408214585	0	1	1	1	1	1	0.357372531005971	1	1	0.843001596593933	0.761502743773744	1	1
sp|A2ASS6|TITIN_MOUSE	GIGAINEAYVK		567.8113	2	51.712	True	0.58864325964456	0.146052631578947	1	1	1	1	1	1	1	1	0.146709816612729	1	1	1	0.901789264413519	0.179692307692308	1	1	0.3099025141098	1	0.357701149425287	0.761952692501258	1	1	1	1	1
sp|A2ASS6|TITIN_MOUSE	STAELYLTTK		563.8032	2	43.9959	False	0	1	0	0.184291898577613	1	0	1	1	1	0	1	0.821802935010482	0	0	0	1	1	1	1	0	0	1	1	1	0	1	0.595687331536388
sp|A2ASS6|TITIN_MOUSE	TTLYLEATSK		563.8032	2	43.9959	True	0.8890625	0.808262711864407	1	1	1	1	1	0.978328173374613	1	1	1	0.25829504849413	0.652882703777336	1	1	0.305785123966942	1	0.637096774193548	0.648498845265589	1	1	1	0.767758186397985	1	0.439529411764706	1	0.126418152350081
sp|A2ASS6|TITIN_MOUSE	VLEADPYFTVK		641.3399	2	120.6615	False	0	0	0	1	1	1	0	1	1	0	0	0	0	0	0.0133853876185165	0	1	0	0	0	0	1	1	1	0.242211055276382	1	1
sp|A2ASS6|TITIN_MOUSE	VTFYPDAELVK		641.3399	2	120.6615	True	1	1	1	1	1	1	0.0432252701579385	1	1	1	1	1	1	1	1	1	0.00477326968973747	0.604818042029728	1	1	1	1	1	1	1	1	1
sp|Q5SX39|MYH4_MOUSE	VAEQELLDASER		680.3412	2	46.2357	False	0	0.0105820105820106	0	0	0	0	0	0	0.169437846397466	0	0	0	0	0	0	0	0.998706338939198	0	1	0	0	0	0	0.513562386980108	0	0.127450980392157	0.0056710775047259
sp|Q5SX39|MYH4_MOUSE	ESADLLEQEAVR		680.3412	2	46.2357	True	1	1	0.680049160180254	0.0591795561533289	1	1	0.165165165165165	0.212034383954155	1	0.0148741418764302	0.884158821121572	0.787516032492518	0.0422110552763819	1	0.93385518590998	0.24683925346177	0.0298507462686567	1	0.346329113924051	0.609515996718622	0.0941176470588235	0.164179104477612	0.510875627440045	1	1	0.197164078325456	1
sp|Q5SX39|MYH4_MOUSE	TLEDQLSEVK		581.3035	2	62.9851	False	0	0.0287976961843053	0	0	1	1	0.89689578713969	1	0.0393559928443649	0	0	0	0	0	0	0	1	0	1	0	0	0.0426116838487973	0.00164609053497942	0.87401986408782	0	0.120617110799439	0.161648177496038
sp|Q5SX39|MYH4_MOUSE	VESLQDELTK		581.3035	2	62.9851	True	0.58951018638925	1	0.158623984710941	0.912593984962406	0.69984607491021	0.61439205955335	1	0.598405885959534	1	1	1	1	1	1	0.486702127659574	1	1	0.294930875576037	1	0.687425149700599	1	1	1	1	1	1	1
sp|Q5SX39|MYH4_MOUSE	AAYLTSLNSADLLK		740.4063	2	163.034	False	0	0	0	0	0	0	0	1	1	0.132315521628499	0	0	0	0	0	0	0	0	0	0	0	1	1	1	0.0440286186020914	0.214621059691482	1
sp|Q5SX39|MYH4_MOUSE	LLDASNLSTLYAAK		740.4063	2	163.034	True	1	1	1	1	1	0.800374006545115	0.888146911519199	0.149518874907476	0.663278271918679	1	1	1	0.416414686825054	0.504058094831269	1	1	0.191549295774648	0.175438596491228	1	1	1	0.149591451917033	0.665613480779358	1	0.229408792319353	0.740863787375415	1
sp|Q5SX39|MYH4_MOUSE	YEETQAELEASQK		763.3545	2	14.0506	False	0.455935251798561	0	0	0	0	0	0	1	1	0	0	0	0	0	0	0	1	1	0	0	0	0.0117388114453412	0.0121028744326778	1	0	0.547380812242496	0
sp|Q5SX39|MYH4_MOUSE	QSAELEAQTEEYK		763.3545	2	14.0506	True	0.460502692998205	1	0.835773644637911	0.150872817955112	1	1	0.961190855927698	1	1	0.87519623233909	1	1	0.764909580607926	0.368397691966267	0.512752858399296	1	1	1	1	0.773519163763066	1	1	1	1	0.972781065088757	0.97239263803681	1
sp|Q5SX39|MYH4_MOUSE	DIDDLELTLAK		623.3323	2	142.9617	False	0	0	0	0.00580130529369108	0	0	1	1	1	1	0	0	0	0	0	0	0	0.398667406996113	0	0	0	0.0646029609690444	0.644031830238727	1	0	0.00158982511923688	0
sp|Q5SX39|MYH4_MOUSE	ALTLELDDIDK		623.3323	2	142.9617	True	1	1	0.567430025445293	1	1	0.105389221556886	1	1	1	1	1	1	0.963309352517986	1	1	1	1	0.800950118764846	1	1	1	1	0.386524822695035	1	1	1	0.624749163879599
sp|Q5SX39|MYH4_MOUSE	LQDLVDKLQTK		434.2539	3	49.958	False	1	1	0.0297894196199281	0.23841059602649	1	0.671590349581487	1	1	1	0	0	0.897552882621319	0	0	0	0	1	0	1	0	0.413980935088516	1	1	1	0	1	1
sp|Q5SX39|MYH4_MOUSE	TQLKDVLDQLK		434.2539	3	49.958	True	1	1	1	1	1	1	1	1	1	1	0.291164658634538	1	0.934215361999265	1	1	1	1	1	1	0.428817946505608	1	1	1	1	1	1	1
sp|Q9QXS1-3|PLEC_MOUSE	SQVEEELFSVR		661.8329	2	130.8642	False	0	0	0	1	1	1	1	1	1	0	0.325558312655087	0	1	0	0	0	0	0	0	0	0	0	0	0	0.209882832399389	0	0
sp|Q9QXS1-3|PLEC_MOUSE	VSFLEEEVQSR		661.8329	2	130.8642	True	1	0.618994413407821	1	1	1	1	1	0.144130757800892	0.124386252045827	0.664449064449064	0.991143627262226	1	1	1	1	1	1	0.269073966220151	1	1	1	0.558114622388859	1	1	1	1	1
sp|Q9QXS1-3|PLEC_MOUSE	LEDLLQDAQDEK		708.8463	2	110.8206	False	0	1	1	1	1	1	1	1	1	1	0.00628140703517588	0.539430704619692	1	1	1	0.0602813127930342	1	0.609892911779704	0	1	0	1	1	1	0	0.260697827518104	0
sp|Q9QXS1-3|PLEC_MOUSE	EDQADQLLDELK		708.8463	2	110.8206	True	1	1	1	1	1	0.70873786407767	1	1	1	1	1	1	1	0.959910078681154	1	1	1	1	1	1	1	1	1	1	1	1	1
sp|Q9QXS1-3|PLEC_MOUSE	VTLVQTLEIQR		650.3852	2	163.9078	False	0	0.00916030534351145	0	0.742886178861789	0.594565796483751	0	0	0	0	1	1	1	0.00732600732600733	0.370731707317073	0	1	1	0	1	0	0.95197848636189	0	0	0.133729569093611	1	1	1
sp|Q9QXS1-3|PLEC_MOUSE	QIELTQVLTVR		650.3852	2	163.9078	True	0.689970869746151	1	0.503220266208673	1	0.356211003970505	1	1	1	1	1	1	1	1	1	1	1	1	1	1	0.57923045097228	1	1	1	1	0.684872128305158	0.622273249138921	1
sp|Q9QXS1-3|PLEC_MOUSE	QTNLENLDQAFSVAER		612.3025	3	160.3915	False	0.692116182572614	1	1	1	1	1	1	1	1	1	1	1	0.857894736842105	1	1	1	1	1	0	0.763168162309793	1	1	0.0191458026509573	1	1	0.214765100671141	1
sp|Q9QXS1-3|PLEC_MOUSE	EAVSFAQDLNELNTQR		612.3025	3	160.3915	True	1	1	1	0.416432189082724	0.609110169491525	1	1	1	1	1	1	1	1	1	0.565104166666667	0.645950076413653	1	1	1	1	0.266603415559772	1	1	1	1	1	1
sp|Q9QXS1-3|PLEC_MOUSE	VSLDEALQR		515.78	2	54.3183	False	0	1	0	0	0	0	0	0	0	0	0	0	0	0	0	0.93963963963964	1	1	0.0180614087898856	0	0	0	0.019047619047619	1	1	0.279711096520026	0.99941141848146
sp|Q9QXS1-3|PLEC_MOUSE	QLAEDLSVR		515.78	2	54.3183	True	1	1	0.12385099177552	0.360824742268041	0.809338521400778	1	0.693222354340071	1	1	0.65495608531995	0.761538461538462	1	0.978268614178839	1	0.787854251012146	1	0.826722338204593	1	1	0.80952380952381	0.205029013539652	1	0.247964934251722	0.222695035460993	1	1	1
sp|Q9QXS1-3|PLEC_MOUSE	LLFNDVQTLK		595.8426	2	132.3262	False	0	0	0	1	0.202179176755448	1	1	1	1	0	0	0	0	1	0	0	1	0	0	0	0.656928213689483	1	0	1	0	0	0
sp|Q9QXS1-3|PLEC_MOUSE	LTQVDNFLLK		595.8426	2	132.3262	True	0.661906761864763	1	0.086742237555446	1	1	1	1	1	1	0.412641083521445	0.954652071931196	1	0.0653142008906482	1	1	0.253149370125975	1	1	1	1	1	1	1	1	1	1	1
tr|E9Q616|E9Q616_MOUSE	AEGPEVDVSLPK		620.8246	2	80.9339	False	0	0.946419629444166	0	0	0.453185595567867	0	0.122007722007722	0	0	0	0	1	0	0	0	0	1	0	0	0	0	0	0	0	0	0.325371207230471	1
tr|E9Q616|E9Q616_MOUSE	PLSVDVEPGEAK		620.8246	2	80.9339	True	0.164127764127764	0.29869321717486	1	1	1	0.869209809264305	0.257695060844667	1	0.19233776387803	0.332399626517274	0.190126050420168	1	1	1	1	1	1	1	1	1	1	1	1	1	0.363899613899614	0.00788022064617809	1
tr|E9Q616|E9Q616_MOUSE	VDIDVPDVNIEGPDAK		848.4254	2	136.8284	False	0	0	0	0	0.872209026128266	1	1	0	0	1	0	0.00136518771331058	0.326440827100748	1	0	0.0253878702397743	1	0	0	0.0476426799007444	0.00681431005110733	0.0621621621621622	0	0.213314244810308	1	0	0.324404761904762
tr|E9Q616|E9Q616_MOUSE	ADPGEINVDPVDIDVK		848.4254	2	136.8284	True	1	1	1	1	1	0.0104370515329419	1	1	1	1	1	1	1	1	1	1	1	1	0.484789956542733	1	0.988306299509619	0.876908396946565	1	1	1	1	1
tr|E9Q616|E9Q616_MOUSE	VDIDVPDVNIAGPDAK		819.4227	2	132.4163	False	0	0.890730191610564	0.434973637961336	1	1	1	1	1	0.777440873256519	0.0517799352750809	0.489543726235741	1	1	0	0	0.138149556400507	1	0.013840830449827	1	0	1	1	0.575609756097561	1	0	0.1419624217119	1
tr|E9Q616|E9Q616_MOUSE	ADPGAINVDPVDIDVK		819.4227	2	132.4163	True	1	1	1	1	1	1	1	1	1	1	1	1	0.652866242038217	0.918857142857143	0.98468606431853	1	1	1	1	1	1	1	1	0.656427758816837	1	0.0865800865800866	0.933899332929048
tr|E9Q616|E9Q616_MOUSE	VDIDVPDVNIEGPGAK		819.4227	2	132.4163	False	0	1	0.971492873218305	1	1	0.787023977433004	1	1	0	1	0.761334473909324	1	0.940152339499456	0	0	1	0.0158550396375991	0.0523560209424084	1	0	1	1	0.878165312947922	1	0.0451045104510451	0	1
tr|E9Q616|E9Q616_MOUSE	AGPGEINVDPVDIDVK		819.4227	2	132.4163	True	1	1	0.185870080606923	1	1	1	1	1	1	0.9272030651341	1	1	1	0.903941829314964	1	1	1	1	0.687985381452718	1	1	0.14735516372796	1	1	1	1	1
tr|E9Q616|E9Q616_MOUSE	KAEGPEVDVSLPK		456.9171	3	45.0429	False	0.0111296605453534	1	0	0	0	0	0	0	0	0	0	0	0	0	0	0	0.342657342657343	0	0	0	0	1	0	0.920140632847815	0	1	1
tr|E9Q616|E9Q616_MOUSE	PLSVDVEPGEAKK		456.9171	3	45.0429	True	1	1	1	0.413521126760563	1	1	1	1	1	1	1	1	1	1	1	1	1	1	1	1	1	1	1	1	1	1	1
tr|E9Q616|E9Q616_MOUSE	VEGDIHGPEVDIK		469.9087	3	42.0764	False	0	0	0	0	0	0	0	1	0.00588812561334642	0.00118483412322275	0.64314789687924	0.0126823081800888	0	0.400875273522976	0	0.0116618075801749	1	0	0	0.101351351351351	0	0.142586750788644	0.806499261447563	1	0	1	0
tr|E9Q616|E9Q616_MOUSE	IDVEPGHIDGEVK		469.9087	3	42.0764	True	0.323747680890538	1	0.212306247064349	1	0.544181034482759	1	0.623072177668106	0.202731847591661	0.643086816720257	1	1	1	0.641826923076923	0.511073253833049	0.442437923250564	0.175525339925834	0.0854526958290946	0.808147797252487	1	1	0.93679720822024	0.236494597839136	0.211132437619962	0.231802120141343	0.300344657804037	1	1
tr|E9Q447|E9Q447_MOUSE	NQALNTDNYGHDLASVQALQR		776.7158	3	123.6114	False	0	0	0	0	0.684832904884319	0.209932279909707	0.251256281407035	0.815022421524664	1	1	0.0134474327628362	0.798811544991511	1	0.0603925515853045	0.475256353098529	0	1	1	0	1	0.36921667430142	1	0	1	0.0886752136752137	0.0606508875739645	0.491596638655462
tr|E9Q447|E9Q447_MOUSE	QLAQVSALDHGYNDTNLAQNR		776.7158	3	123.6114	True	1	1	1	1	1	1	1	1	1	1	1	1	1	1	0.764081632653061	1	1	1	1	0.893665158371041	0.85384309040223	1	0.320388349514563	0.823403113258186	1	1	1
tr|E9Q447|E9Q447_MOUSE	ADVVESWIGEK		616.8115	2	126.0247	False	0	0.942424242424242	0	1	1	1	1	1	1	0.0437158469945355	0	0	0	0	0	0	0	0.264172998246639	0	0	0	0.00740740740740741	0	0	0	0	0
tr|E9Q447|E9Q447_MOUSE	EGIWSEVVDAK		616.8115	2	126.0247	True	1	1	1	1	0.590933333333333	1	1	0.87479674796748	1	1	0.934231378763867	0.7421875	0.823035850495805	0.891621829362029	1	1	1	0.44189852700491	1	1	1	1	1	1	1	1	1
tr|E9Q447|E9Q447_MOUSE	DLIGVQNLLK		556.8373	2	164.8768	False	0	1	0	0	0	0	0	0.305061559507524	0.503034389750506	0.974416854778029	0	0	1	0.649361351462711	1	0	0.00712589073634204	0	0	0.774816531479336	0	0	1	0	0	0.293925538863488	0.3918426802622
tr|E9Q447|E9Q447_MOUSE	LLNQVGILDK		556.8373	2	164.8768	True	0.824237560192616	0.904786412763767	0.645885286783042	0.348075818495118	1	1	1	0.812359550561798	1	1	1	1	0.83289124668435	0.705501618122977	1	1	1	1	1	1	1	1	1	0.998525798525798	1	1	1
tr|E9Q447|E9Q447_MOUSE	QEEVNAAWQR		615.7968	2	20.7579	False	0	0	0	0.443701226309922	0.148055207026349	0	1	0.806070826306914	0	0	0	0.0138713745271122	1	0.0948616600790514	0	1	0.224264705882353	0.586403736377789	0	1	0.580093976932935	1	0.246867167919799	0.463911165946946	1	0.135380321004885	1
tr|E9Q447|E9Q447_MOUSE	QWAANVEEQR		615.7968	2	20.7579	True	1	1	1	1	1	0.983035714285714	1	1	0.854620364920542	1	0.402332361516035	0.824318658280922	1	1	1	1	1	1	0.776345042240996	1	0.773547094188377	1	0.709375	1	1	1	1
tr|E9Q447|E9Q447_MOUSE	NGESQTLQQFSR		697.8366	2	60.0687	False	0	0	0.927835051546392	0.848543689320388	0	0	0	1	0	0	1	0.798301486199575	0.661111111111111	0.358288770053476	0	1	0.607170099160946	0.851083448593822	0.346153846153846	0.00736067297581493	0	1	0	0.71043771043771	0.902488780089759	1	1
tr|E9Q447|E9Q447_MOUSE	SFQQLTQSEGNR		697.8366	2	60.0687	True	1	1	0.350180505415162	0.833088595203133	0.583466666666667	1	1	1	1	1	1	1	1	1	0.679261125104954	0.471428571428571	1	1	1	0.136255359695093	1	1	1	0.679819616685457	1	1	1
sp|P07724|ALBU_MOUSE	APQVSTPTLVEAAR		720.3963	2	58.6909	False	0	0.012012012012012	0	0	0	0	1	0	0	0	0	0.0162398500936914	0	0	0	0	0	0	0	0	0.586780383795309	0	0.00165837479270315	0	0	0	1
sp|P07724|ALBU_MOUSE	AAEVLTPTSVQPAR		720.3963	2	58.6909	True	0.156804733727811	0.281795511221945	0.0338461538461538	0.10608020698577	0.149216300940439	0.0986169573060734	0.12788906009245	0.105585309869931	0.250381679389313	0.453699601240585	0.122739726027397	0.0362976406533575	0.382032272132577	0.177861873226112	0.0416444207154298	0.99514348785872	0.203548085901027	0.114928169893816	0.116472545757072	0.0789089137847053	0.0380147835269271	1	0.116856950973808	0.389677419354839	0.808811305070657	1	0.150761828388132
sp|P07724|ALBU_MOUSE	FPNAEFAEITK		633.8219	2	124.9356	False	0	0	0	0	0	1	0	0	0	0	0.368188512518409	0	0	0.35902004454343	0	0	0	0	0	0	0	0	0	0.0706827309236948	0	0	0
sp|P07724|ALBU_MOUSE	TIEAFEANPFK		633.8219	2	124.9356	True	1	0.461088355763604	1	0.438860971524288	0.996320147194112	0.342420937840785	0.626847290640394	1	1	1	0.161411010154997	0.264150943396226	1	1	1	0.499727817093087	1	0.818481848184819	0.493970091654607	0.876089427813566	0.547743055555556	0.792396198099049	0.910028116213683	0.424857324032974	0.967640094711918	0.960492560287327	0.562457337883959
sp|P07724|ALBU_MOUSE	FSALTVDETYVPK		735.3798	2	128.1689	False	0	0	0	0.315483119906868	0	0	0.615096693699314	1	0.36113125453227	0	0	0	0	0	0	0	0.00696864111498258	0	0	0	0	0	0	0	0	0	0
sp|P07724|ALBU_MOUSE	PVYTEDVTLASFK		735.3798	2	128.1689	True	1	0.010590015128593	1	0.851744186046512	1	0.593	1	0.167032967032967	1	1	0.378352023403218	1	1	1	1	1	0.563467492260062	0.145141451414514	1	1	0.597789115646258	1	1	0.793460490463215	1	0.0961952620244078	0.41304347826087
sp|P07724|ALBU_MOUSE	EC[CAM]C[CAM]HGDLLEC[CAM]ADDRAELAK		566.2451	4	61.3922	False	0	1	0	0	1	0	0	0	0.0889261744966443	0	1	0.902348578491965	0	0	0.477292965271594	0.00737463126843658	1	0	0	0.252946509519492	0.689711934156379	0	0.0413694721825963	0	0	0	1
sp|P07724|ALBU_MOUSE	ALEARDDAC[CAM]ELLDGHC[CAM]C[CAM]EK		566.2451	4	61.3922	True	0.49403446752099	1	1	1	1	1	0.484730344379467	1	1	0.249398170438132	1	1	1	1	1	1	1	1	1	1	1	0.584925690021231	1	1	1	1	1
sp|P07724|ALBU_MOUSE	LPEYGFQNAVLVR		753.4092	2	164.1329	False	0	0	0	0	0	0	0	0	0	0	0	0	1	1	1	0	0	0	1	1	0	0	0	0	0.335446123842028	0.937273198548471	0.610850636302746
sp|P07724|ALBU_MOUSE	VLVANQFGYEPLR		753.4092	2	164.1329	True	1	1	1	1	1	1	1	1	1	0.370842824601367	1	0.144643828167482	0.840151515151515	1	1	0.465859030837004	1	1	1	0.721298495645289	1	1	1	0.550983899821109	1	1	0.666666666666667
sp|P07724|ALBU_MOUSE	LPEYGFQNAILVR		760.417	2	167.6918	False	0	0	0	0	0	0	0	0	0	0	0	0	0	0	0	0	0	0	0	0	0	0	0	0	0	0	0
sp|P07724|ALBU_MOUSE	VLIANQFGYEPLR		760.417	2	167.6918	True	1	0.491289198606272	1	1	1	1	0.270192994996426	1	0.967094255437814	0.389444949954504	0.661573033707865	1	0.0615384615384615	0.72077139413419	0.117705735660848	1	0.458164094232331	0.768563162970106	0.343147208121827	0.466126970600767	0.109700355510411	0.120388349514563	1	1	0.423295454545455	1	1
sp|Q62261|SPTB2_MOUSE	EAIC[CAM]EVALDYK		655.8185	2	109.5675	False	0	1	0	0	1	0	1	0	1	0	1	0	0.866242038216561	0	0.0068649885583524	1	1	0	0	0	0.00233236151603499	0	0	0.0237489397794741	0	0	0
sp|Q62261|SPTB2_MOUSE	YDLAVEC[CAM]IAEK		655.8185	2	109.5675	True	1	1	1	1	1	1	0.0463576158940397	0.569288389513109	1	0.0342163355408389	1	1	1	1	1	0.245635159542444	1	1	1	0.0398604882909816	1	1	1	1	0.0301675977653631	1	1
sp|Q62261|SPTB2_MOUSE	FATDGEGYKPC[CAM]DPQVIR		651.6439	3	60.1506	False	0	1	0.010487676979549	0.0210822206605762	0	0	0.0286677908937605	0	0	0	0	0	0.00735680504466632	1	1	0	0	0	0	0	0	0	0.166992824527071	1	0	1	1
sp|Q62261|SPTB2_MOUSE	IVQPDC[CAM]PKYGEGDTAFR		651.6439	3	60.1506	True	0.636324968098681	0.975536694957564	1	0.772704465629704	1	0.921903052064632	1	1	1	1	0.846854304635762	1	0.747979992304733	1	0.820720356131121	1	0.869088416723783	1	0.997530864197531	1	1	0.935364727608495	1	1	0.845386533665835	1	1
sp|Q62261|SPTB2_MOUSE	DASVAEAWLLGQEPYLSSR		698.0164	3	164.3182	False	1	1	1	1	1	1	1	1	0.788391777509069	1	0.591743119266055	1	1	1	1	1	0	1	0.216302610548748	1	0.0998471726948548	1	0	1	1	1	1
sp|Q62261|SPTB2_MOUSE	SSLYPEQGLLWAEAVSADR		698.0164	3	164.3182	True	1	1	1	1	1	1	1	1	0.301267710663684	1	1	1	1	1	1	1	1	1	1	1	0.958588957055215	1	1	1	0.956349206349206	1	1
sp|Q62261|SPTB2_MOUSE	LLDPEDISVDHPDEK		574.6125	3	96.3703	False	0	0	0	0.071475843812045	0.00148257968865827	0	0.115896632732968	1	1	0.5041430440471	0	0.0686445607911576	0	0.203389830508475	0.508355321020229	0.280618311533888	0	0	0	0.0330827067669173	0	0.0131868131868132	1	0.00186393289841566	0.378119001919386	0.23209549071618	1
sp|Q62261|SPTB2_MOUSE	EDPHDVSIDEPDLLK		574.6125	3	96.3703	True	0.528615115771079	1	1	1	1	1	1	1	1	1	0.514636449480642	1	1	1	0.956893203883495	1	1	1	1	0.967506389193136	1	0.992155053068759	1	1	0.461178671655753	0.794505494505494	1
sp|Q62261|SPTB2_MOUSE	IVSSNDVGHDEYSTQSLVK		693.3394	3	45.1329	False	0.542608695652174	1	1	0	1	1	0.630153846153846	1	1	1	1	1	1	1	1	1	1	0.0730301089045484	1	0	1	1	0	1	0.435969868173258	1	1
sp|Q62261|SPTB2_MOUSE	VLSQTSYEDHGVDNSSVIK		693.3394	3	45.1329	True	1	1	1	1	0.174074074074074	0.707647628267183	1	1	1	1	1	0.919117647058823	1	1	1	1	1	0.535031847133758	1	0.684504792332268	1	1	1	1	1	1	0.354933726067747
sp|Q62261|SPTB2_MOUSE	EIEELQSQAQALSQEGK		629.9813	3	112.8532	False	0.301165501165501	1	0	0.0566419420094403	0	1	1	1	0.0168697282099344	0	0	0.721441124780316	0	1	0	1	1	0	1	1	0	0.996784565916399	0	1	0	1	0
sp|Q62261|SPTB2_MOUSE	GEQSLAQAQSQLEEIEK		629.9813	3	112.8532	True	1	1	1	0.729315628192033	1	0.34910277324633	1	1	0.684276729559748	1	1	1	1	1	0.470956210902592	1	1	0.959211116091439	1	0.487722269263336	0.981117824773414	1	1	1	1	1	1
tr|B7FAV1|B7FAV1_MOUSE	VNQPASFAVSLNGAK		501.6036	3	97.0664	False	1	1	0	1	1	1	1	1	1	1	1	0	1	0	1	1	1	1	1	0	0.596938775510204	1	1	1	1	0	1
tr|B7FAV1|B7FAV1_MOUSE	AGNLSVAFSAPQNVK		501.6036	3	97.0664	True	1	0.906762295081967	0.995912300260126	1	1	0.509521358723623	0.533503509891512	1	1	0.571673819742489	1	1	0.571311138512125	1	1	0.0590604026845638	0.479099678456592	0.715415019762846	0.325676365492598	0.523333333333333	1	1	0.550438596491228	1	1	0.584543869843114	0.633755837224817
tr|B7FAV1|B7FAV1_MOUSE	EATTEFSVDAR		613.2884	2	27.003	False	0	0	0	0.00147710487444609	0	0	0	0	0.0737564322469983	0.188177339901478	0	0	0	0	0	0	0	0	0	0	0	0	0	0	0	1	1
tr|B7FAV1|B7FAV1_MOUSE	ADVSFETTAER		613.2884	2	27.003	True	1	0.6784140969163	1	1	1	0.759734093067426	1	1	1	0.581196581196581	0.955433932759969	1	0.310636404094348	0.791208791208791	0.531004366812227	1	0.890710382513661	0.937101185050137	1	0.596794081381011	1	0.712020460358056	1	1	0.476456876456876	1	1
tr|B7FAV1|B7FAV1_MOUSE	VANPSGNLTDTYVQDC[CAM]GDGTYK		792.3534	3	96.6561	False	0.851351351351351	0.276807980049875	0.771734815402938	1	1	1	1	1	1	1	1	0.314115308151093	0	1	1	1	1	0.554039874081847	0.103968697596423	0	1	1	1	1	1	0.936434108527132	1
tr|B7FAV1|B7FAV1_MOUSE	YTGDGC[CAM]DQVYTDTLNGSPNAVK		792.3534	3	96.6561	True	0.112337011033099	1	1	0.193468884781269	1	1	0.707273802483737	1	1	0.763432237369687	1	0.832775919732441	1	1	1	1	1	1	1	1	1	1	0.578861788617886	1	1	1	1
tr|B7FAV1|B7FAV1_MOUSE	SPFEVYVDK		542.2715	2	81.5482	False	0	0.251580278128951	0.973378327709036	0.027972027972028	0.63641105894627	0	0.191252779836916	0	0.03613369467028	0	0.75118177911474	0	0	0	0.0957230142566191	0	1	0	0	0.0175167439464194	0	0.0949868073878628	1	0.088646967340591	0	1	1
tr|B7FAV1|B7FAV1_MOUSE	DVYVEFPSK		542.2715	2	81.5482	True	0.409070294784581	1	0.52958705832269	0.470974808324206	0.769230769230769	1	1	1	1	0.508061002178649	1	0.851187994997916	0.701644479248238	0.353151542244077	0.81181707810603	1	1	0.891522333637192	0.649422632794457	0.529779258642232	0.93994575745835	1	1	1	1	1	0.911746804625685
tr|B7FAV1|B7FAV1_MOUSE	TGVALNKPAEFTVDAK		554.3017	3	62.3111	False	0	1	0	1	0.636836628511967	0	1	0.146775389177168	0.541223404255319	0	0	0	0.492269118261596	0	0	0	1	1	1	0	0	0	0	0	0	1	1
tr|B7FAV1|B7FAV1_MOUSE	ADVTFEAPKNLAVGTK		554.3017	3	62.3111	True	1	1	1	1	0.444691495275153	1	1	1	1	1	1	0.737847222222222	0.956364947710061	0.489480463718334	1	1	0.680089485458613	1	1	0.181902985074627	1	1	1	1	1	1	1
tr|B7FAV1|B7FAV1_MOUSE	AEISFEDR		483.73	2	31.2973	False	0	0	0	0	0	0	0.343490304709141	0	0	0	0	1	0	0	1	1	0.00918484500574053	1	0	0	0	0	1	1	0	0.816060770482908	0
tr|B7FAV1|B7FAV1_MOUSE	DEFSIEAR		483.73	2	31.2973	True	1	1	1	1	1	0.395534290271132	1	1	0.378842030021444	0.956785443517817	1	1	1	1	1	1	1	0.812115475627071	1	0.773343665246029	1	0.284198113207547	1	0.152941176470588	0.354196991751577	0.349267049075844	1
tr|Q5SXR6|Q5SXR6_MOUSE	HDVVFLITK		536.3135	2	169.9407	False	1	1	1	1	1	0.183685111237878	1	1	0.229583975346687	1	1	0.802369868810834	0.842105263157895	1	0.093973442288049	0.418735891647856	0.736994219653179	1	1	0	0	0.00155884645362432	0	0	0	0	1
tr|Q5SXR6|Q5SXR6_MOUSE	TILFVVDHK		536.3135	2	169.9407	True	1	1	0.571186440677966	1	1	1	1	0.379356568364611	0.867483946293053	1	0.993071593533487	0.76989247311828	0.70293542074364	0.881264456437934	0.810198300283286	0.776290630975143	0.629657794676806	0.508038585209003	1	0.739456050453291	0.285446009389671	1	0.818271119842829	0.742382271468144	1	1	0.683828382838284
tr|Q5SXR6|Q5SXR6_MOUSE	NNLAGAEELFAR		652.8333	2	129.4921	False	0	0	0	1	0	1	1	1	1	0	0	0	0	0	0	0	0	0	0	0	0	0	0	0	0	0	0
tr|Q5SXR6|Q5SXR6_MOUSE	AFLEEAGALNNR		652.8333	2	129.4921	True	1	1	1	1	1	0.994652406417112	1	1	1	1	1	1	1	1	0.535371179039301	1	1	0.65055387713998	1	1	1	0.343875790684301	1	1	1	0.755113322277501	1
tr|Q5SXR6|Q5SXR6_MOUSE	EVC[CAM]FAC[CAM]VDGK		592.7574	2	40.076	False	0.011963023382273	0.313967861557478	0.489655172413793	0	1	0.0027063599458728	0	0	0.036101083032491	0	0.782315789473684	0	1	1	0	1	1	0.225268176400477	0.950210970464135	0	1	1	1	1	0.417498811222064	1	1
tr|Q5SXR6|Q5SXR6_MOUSE	GDVC[CAM]AFC[CAM]VEK		592.7574	2	40.076	True	1	1	1	1	1	1	1	1	1	0.501091226538629	1	1	1	0.996288047512992	1	0.480043739748496	1	0.942727272727273	0.982456140350877	1	1	1	1	1	1	1	1
tr|Q5SXR6|Q5SXR6_MOUSE	VIQC[CAM]FAETGQVQK		503.2573	3	28.0974	False	0	0	0	0	0	0	0	0	0	0	0	0	0	0	0.031266846361186	0	0	0	1	0	1	1	0.0698151950718686	0	0	1	0
tr|Q5SXR6|Q5SXR6_MOUSE	QVQGTEAFC[CAM]QIVK		503.2573	3	28.0974	True	1	1	1	1	1	0.830328247803976	1	1	1	1	1	0.363903874448259	1	1	0.61439588688946	0.997361477572559	1	1	1	1	0.684796044499382	0.308591466978375	1	1	0.923014913341395	1	1
tr|Q5SXR6|Q5SXR6_MOUSE	LLYNNVSNFGR		648.8384	2	104.8801	False	0	0	0	0	0	0	0	0	1	0	0	0	0	0	0	0	0	0	0	0	0	0.00739644970414201	0.625133120340788	0	0	0	0
tr|Q5SXR6|Q5SXR6_MOUSE	GFNSVNNYLLR		648.8384	2	104.8801	True	1	1	0.941802966907569	0.6070489216202	1	1	1	1	1	1	1	0.459173871277618	0.0481685900652283	1	1	1	1	1	1	1	1	1	1	1	1	1	1
tr|Q5SXR6|Q5SXR6_MOUSE	VSQPIEGHAASFAQFK		572.9617	3	82.9651	False	0	1	0	0.122940430925222	0.17171093267449	0.392094017094017	0.956753870795515	1	1	0	0.00130718954248366	0	0	0	0	0	1	0.246171967020024	0	0	0	0	0	1	0	1	1
tr|Q5SXR6|Q5SXR6_MOUSE	FQAFSAAHGEIPQSVK		572.9617	3	82.9651	True	1	0.687534321801208	0.704156479217604	1	1	1	0.973544973544973	0.542586750788643	1	0.515876468029578	1	1	1	1	1	1	1	0.932543299908842	1	1	1	1	1	1	1	1	0.309417040358744
sp|P19096|FAS_MOUSE	FPQLDDTSFANSR		749.3521	2	124.3043	False	0.542210617928634	0	0	0	0	0	0	1	1	0	0	0.613125286828821	0	1	0.961672473867596	1	0	0.368715083798883	0	0	0	1	0	0.131736526946108	0	0	0
sp|P19096|FAS_MOUSE	SNAFSTDDLQPFR		749.3521	2	124.3043	True	1	0.805305039787798	1	1	1	1	1	1	1	0.181546134663342	1	1	1	1	1	1	0.954787234042553	0.070694087403599	1	1	0.744412840308818	1	1	0.0368818105616094	0.586486486486486	0.978072412034676	1
sp|P19096|FAS_MOUSE	VLEALLPLK		498.3286	2	142.8435	False	0	0	0	0	0	0	0.349447513812155	0.0929512006196747	0.0890008396305626	0	0	0	1	0	0	1	1	0.11367895065584	0	0	0	0	0	0	0	0	0
sp|P19096|FAS_MOUSE	LPLLAELVK		498.3286	2	142.8435	True	1	1	1	0.141338336460288	0.115979381443299	0.210050818746471	1	0.703051643192488	1	0.886381322957198	0.327543424317618	1	0.116690578670493	1	0.885520542481053	1	1	0.0864040660736976	0.570892018779343	0.0144852560786342	1	1	1	1	0.495829471733086	1	1
sp|P19096|FAS_MOUSE	LQVVDRPLPVR		431.2664	3	42.7327	False	0	0.941708542713568	0	0	0	0	0	0	0	0	0.286146095717884	1	0	0	1	1	0.985677083333333	0	0.0180288461538462	0	0	0	0	0.0220713073005093	0	0	1
sp|P19096|FAS_MOUSE	VPLPRDVVQLR		431.2664	3	42.7327	True	1	0.374924653405666	1	1	0.242280285035629	1	0.929074174336762	1	0.33112582781457	1	1	1	0.615072933549433	1	0.424021838034577	1	1	1	0.579316799251287	0.626731866340668	0.94149554436265	1	0.140583554376658	0.69066366704162	0.71336484744306	0.948506694129763	1
sp|P19096|FAS_MOUSE	VYRMAEDTQVADVTTSR		647.9827	3	61.8728	False	0.681438127090301	0	1	1	1	0.110846245530393	1	1	1	0.456310679611651	0	0.0451038575667656	1	0.319129646418858	1	1	1	1	1	1	1	0.884250474383302	0	0.535650089874176	1	0	1
sp|P19096|FAS_MOUSE	STTVDAVQTDEAMRYVR		647.9827	3	61.8728	True	1	1	1	1	1	1	1	1	1	1	1	0.98872910998834	1	1	0.936303243454474	1	1	1	1	1	1	1	1	1	1	1	1
sp|P19096|FAS_MOUSE	VYNLKEDTMVADVTTSR		647.991	3	61.8728	False	1	1	0.498281786941581	0	1	1	1	1	1	0	0	0.0917327293318233	1	1	0.169027845627748	1	1	1	1	1	0.00232423009877978	1	0.199100834938985	1	1	1	1
sp|P19096|FAS_MOUSE	STTVDAVMTDEKLNYVR		647.991	3	61.8728	True	1	1	1	1	1	1	1	1	1	1	1	1	1	1	1	0.314117647058824	1	1	1	1	1	1	1	1	1	1	1
sp|P19096|FAS_MOUSE	VYMLKEDSQVADVTTSR		647.991	3	61.8728	False	0.0266240681576145	0	1	0	1	1	1	1	1	1	0	0.0549707602339181	1	1	0.933803368585977	1	1	1	1	1	0	0.163036714374611	0.524153248195447	0.423589093214965	0.731998295696634	0.261041529334212	0.753697749196142
sp|P19096|FAS_MOUSE	STTVDAVQSDEKLMYVR		647.991	3	61.8728	True	1	1	1	0.944029850746269	1	1	1	1	1	1	1	1	1	1	1	1	1	1	1	1	1	1	1	1	1	1	1
sp|Q8R429|AT2A1_MOUSE	IGIFSENEEVADR		739.8597	2	110.6112	False	0	0	0	0	0	0	0.807847663012118	1	0.891580161476355	0	0	0	0	0	0	0	0	0	0	0	0	1	1	1	0	0	1
sp|Q8R429|AT2A1_MOUSE	DAVEENESFIGIR		739.8597	2	110.6112	True	0.00793650793650794	0.183235867446394	1	0.208717004297115	1	0.790806754221388	0.231272727272727	1	0.0362647325475975	0.649056603773585	0.270242914979757	0.333994053518335	0.082312591866732	1	0.314659197012138	0.0710059171597633	0.094662638469285	0.0101083032490975	0.498796340876264	0.381739130434783	0.633263157894737	0.0634706279540851	0.183116883116883	0.426852438252058	0.266068759342302	1	1
sp|Q8R429|AT2A1_MOUSE	AVGIVATTGVSTEIGK		751.9249	2	160.5869	False	0	0	0	0	0.0522438044206296	1	0.460829493087558	1	1	0.679291889666529	0.15524625267666	0.281391830559758	0.941048034934498	1	0.596551724137931	0.781990521327014	1	0.00291120815138282	0.542952064546749	1	0.00119047619047619	1	0.920130780009341	1	0.524725274725275	1	1
sp|Q8R429|AT2A1_MOUSE	GIETSVGTTAVIGVAK		751.9249	2	160.5869	True	1	1	0.786053882725832	0.344629523262493	0.274278987639788	0.457706279190451	1	1	0.426685198054204	0.836596084698362	1	1	1	1	1	1	1	1	1	1	0.0843621399176955	1	1	1	1	1	1
sp|Q8R429|AT2A1_MOUSE	DIVPGDIVEVAVGDK		763.4091	2	162.5095	False	0	0	0	0.127123977344242	0	0	0.524569240587109	1	1	0	0.633015006821282	0	0	0	0	0	0	0	0	0	0	1	0.00617283950617284	1	0	0	0
sp|Q8R429|AT2A1_MOUSE	DGVAVEVIDGPVIDK		763.4091	2	162.5095	True	0.959665144596651	0.55745164960182	0.665292662819456	1	0.0447761194029851	1	1	1	1	1	1	0.922951487973909	1	0.0949554896142433	1	1	0.013745704467354	1	0.0468110005851375	1	1	0.136392606755895	1	1	1	1	1
sp|Q8R429|AT2A1_MOUSE	MNVFNTEVR		555.274	2	67.1129	False	0	1	0	0	0	0	0	0.059967585089141	0.0040650406504065	0	0	0	0	0	0	0	1	0	1	0	0	1	0.350478468899522	0.00187090739008419	0	1	1
sp|Q8R429|AT2A1_MOUSE	VETNFVNMR		555.274	2	67.1129	True	1	0.90843989769821	0.449802718106094	1	1	1	1	0.698766881972989	1	0.469450549450549	0.403304178814383	1	0.344434706397897	0.930655551345207	0.225108225108225	1	0.506730007917656	1	0.760918505177848	0.141433317513052	0.752226720647773	0.552278820375335	1	0.724540901502504	0.912550607287449	0.682352941176471	1
sp|Q8R429|AT2A1_MOUSE	AEIGIAMGSGTAVAK		688.3661	2	65.5574	False	0	0.656353591160221	0	0.00147492625368732	0	0.851784080512351	1	1	1	0	1	0	0	0	0	0	1	0.0876190476190476	1	0.116122840690979	0	1	1	1	1	1	0.944578313253012
sp|Q8R429|AT2A1_MOUSE	AVATGSGMAIGIEAK		688.3661	2	65.5574	True	1	1	1	1	1	1	1	1	1	0.23768115942029	1	0.971947846700909	1	0.676734693877551	0.774481917919545	1	0.547433903576983	1	0.284079084287201	1	1	0.922792417938049	1	1	1	0.154803040774015	1
sp|Q8R429|AT2A1_MOUSE	EFDDLPLAEQR		444.8859	3	119.826	False	0	0	0	0	0	0	1	0	0.0204271123491179	0	0	0	0	0	0	0	0	0	0	0	0	0.863440344992813	0.996793403573065	1	0	0	0
sp|Q8R429|AT2A1_MOUSE	QEALPLDDFER		444.8859	3	119.826	True	1	0.246192893401015	0.173168411037108	1	1	1	1	1	1	0.30325932923949	0.921474358974359	0.135388002201431	0.929753585877161	0.677261613691932	1	1	1	1	0.139025725232622	0.269248086447546	1	0.582668793195109	1	0.0752602081665332	1	1	1
sp|O88990|ACTN3_MOUSE	LVSDIANAWR		572.8091	2	120.4889	False	0	0	0	0	0	0	0	1	1	0	0	0	0	0	0	0	0	0	0	0	0	0	1	0.00902527075812274	0	0	0
sp|O88990|ACTN3_MOUSE	WANAIDSVLR		572.8091	2	120.4889	True	0.325301204819277	0.714518760195759	1	1	1	1	0.518898142216528	1	0.547745358090186	0.345940959409594	1	1	1	1	0.909235037653587	0.140417457305503	0.919354838709677	1	1	0.817204301075269	1	0.979686057248384	0.492134831460674	1	0.594424460431655	1	0.785129174543163
sp|O88990|ACTN3_MOUSE	TINEVENQVLTR		708.3781	2	83.233	False	0	0.726681127982646	0	0.296948356807512	0	1	0.00182648401826484	1	0	0	0.00753295668549906	0	0	0	0	0.417420814479638	1	0.361297539149888	0	0	0	0.770080321285141	1	1	0	1	1
sp|O88990|ACTN3_MOUSE	TLVQNEVENITR		708.3781	2	83.233	True	1	1	1	1	1	1	1	1	1	1	1	1	1	1	1	1	1	1	1	1	0.473003123605533	1	1	1	1	0.781938325991189	1
sp|O88990|ACTN3_MOUSE	DQTLQEELAR		601.8042	2	44.87	False	0	1	0	0	0	0	0	0.247175141242938	1	0	0	0	0	0	0	0	1	0	0	0	0	0.599682707562136	0	1	0	0.465340566606389	1
sp|O88990|ACTN3_MOUSE	ALEEQLTQDR		601.8042	2	44.87	True	0.436906377204885	0.201420271142673	0.912741312741313	1	0.473886750962067	1	1	0.581727781230578	1	1	0.713157894736842	1	1	1	1	1	1	0.530785562632696	0.440177252584934	0.740740740740741	0.638620109381573	0.0146520146520147	0.60302049622438	1	1	1	0.553951890034364
sp|O88990|ACTN3_MOUSE	GLSQEQLNEFR		660.8307	2	79.1945	False	0	0.77599142550911	0.0457084814626714	1	0.146984924623116	0	0.625154130702836	0.415069398545935	0.882080924855491	0	0.71140350877193	0.137254901960784	0	0	0.677866442671147	0	0.0195227765726681	0	0	0	0.120020171457388	1	0	0.639680729760547	0	1	0.500699300699301
sp|O88990|ACTN3_MOUSE	FENLQEQSLGR		660.8307	2	79.1945	True	0.282629107981221	1	1	1	0.72994923857868	0.270867882808181	1	1	0.860152135751902	0.838658146964856	1	1	1	1	1	0.843119266055046	1	0.911577028258888	1	0.5225	1	0.401795735129068	1	1	1	1	0.46875
sp|O88990|ACTN3_MOUSE	AGTQIENIEEDFR		761.3626	2	134.7313	False	0	0	0	1	1	1	1	0.82989403234802	1	0.0987012987012987	0	1	0	1	0	1	1	1	0	0	0.262232779097387	1	1	1	1	1	0
sp|O88990|ACTN3_MOUSE	FDEEINEIQTGAR		761.3626	2	134.7313	True	1	0.206451612903226	0.023686920700309	1	1	0.67192118226601	1	1	1	1	1	1	1	0.621004566210046	1	1	1	1	0.355017650025214	0.0103950103950104	1	1	1	0.169714703730797	0.137571651902032	1	1
sp|O88990|ACTN3_MOUSE	SPNPYITLSSQDINNK		597.6355	3	115.7882	False	0.269430051813472	0	0.214620431115276	1	1	0	0.797915460335842	1	1	0	0	0	0	0.00228963938179737	0	1	0.974493132766514	0	1	0.37260034904014	1	1	1	1	0.733929331630481	1	1
sp|O88990|ACTN3_MOUSE	NNIDQSSLTIYPNPSK		597.6355	3	115.7882	True	1	1	0.751000800640512	1	0.978664192949907	1	1	1	1	1	1	1	1	1	1	1	1	1	1	1	0.153922542204568	1	1	1	0.777358490566038	1	1
sp|P26039|TLN1_MOUSE	VVAPTISSPVC[CAM]QEQLVEAGR		714.0404	3	128.1722	False	0.0109289617486339	1	0.65478657273104	0.0224089635854342	1	1	1	1	1	0.725060827250608	1	1	1	1	1	1	1	1	0.0191731575793889	0.31241655540721	0.316426244765007	0.803359683794466	1	1	1	0	0.0751252086811352
sp|P26039|TLN1_MOUSE	GAEVLQEQC[CAM]VPSSITPAVVR		714.0404	3	128.1722	True	1	1	0.188625592417062	1	1	0.907865168539326	0.0634662327095199	1	1	1	1	1	1	1	1	1	1	1	1	0.995667870036101	1	1	1	1	1	0.628571428571429	1
sp|P26039|TLN1_MOUSE	LAQAAQSSVATITR		708.8939	2	27.0378	False	0	0.0931802835921675	0	0	0	0	0	0	0	0	0	0	0	0	0	0	0	0	0	0	0	0	0	0	0	0	1
sp|P26039|TLN1_MOUSE	TITAVSSQAAQALR		708.8939	2	27.0378	True	1	1	0.382523406152474	1	1	1	1	1	1	1	1	1	1	1	1	1	1	1	1	0.605911330049261	1	1	1	1	1	1	1
sp|P26039|TLN1_MOUSE	PAAVAAENEEIGAHIK		540.6178	3	26.451	False	0	1	0.363636363636364	1	1	0.838709677419355	0	0	0	0	0.0322773460848775	0	0	0	0	1	1	1	0.0500290866783013	0	0	0	1	0	0	1	1
sp|P26039|TLN1_MOUSE	IHAGIEENEAAVAAPK		540.6178	3	26.451	True	0.48092280390417	1	0.751801441152922	0.960820895522388	0.530524041058887	0.919210053859964	0.401611820013432	1	1	1	0.953388170779475	1	1	0.503203759077317	1	1	1	1	0.184068891280947	1	0.664451827242525	0.421286031042129	1	1	0.826267664172901	1	1
sp|P26039|TLN1_MOUSE	VPDDPAVWQLK		634.3377	2	131.1424	False	0	1	0.380909901873327	1	1	1	1	1	1	1	1	0.0281345565749235	0.097678916827853	1	0.914826498422713	1	1	0	0.687671232876712	0.0301356102461075	0	0.836824159766196	0	1	1	0	0
sp|P26039|TLN1_MOUSE	LQWVAPDDPVK		634.3377	2	131.1424	True	1	1	1	0.811822660098522	1	1	1	1	1	1	0.20987012987013	1	0.387994780339278	1	0.758789860997547	0.713155291790307	1	0.795432921027593	1	1	1	1	1	1	1	1	1
sp|P26039|TLN1_MOUSE	ALGDLISATK		494.7873	2	84.5656	False	0	1	0	0	0	0	0.0204778156996587	0	1	0	0.482134349690329	0	0	0	0.018640350877193	0	1	0	0	0	0	0	0	0	1	1	1
sp|P26039|TLN1_MOUSE	TASILDGLAK		494.7873	2	84.5656	True	1	1	1	1	1	0.657439446366782	0.689407540394973	1	0.31858407079646	1	0.469631755141081	0.490512333965844	1	0.277392510402219	1	1	1	0.446866485013624	0.92208904109589	0.699284009546539	1	0.303456356180433	1	0.117913832199546	1	0.984271943176053	0.24079754601227
sp|P26039|TLN1_MOUSE	NGNLPEFGDAIATASK		802.8994	2	127.9438	False	1	1	1	1	1	1	1	1	1	0.999626726390444	1	1	0.981856990394877	1	1	1	1	1	0.824607329842932	1	0.905822586948027	1	0	1	1	0	0.482029598308668
sp|P26039|TLN1_MOUSE	SATAIADGFEPLNGNK		802.8994	2	127.9438	True	0.905557714729887	1	1	1	1	0.560161779575329	1	1	1	1	0.729788153912667	0.915642915642916	1	1	1	1	0.990266060999351	1	0.322085889570552	0.995301770870979	1	0.396852164137156	1	1	1	1	1
tr|B7ZNH7|B7ZNH7_MOUSE	ETLLDAIR		465.7664	2	126.1923	False	0	0	0	0	0	0	0	0	0	0	0	0	0	0	0	0	0	0	0	0	0.145490782262083	0	0	1	0	0	0
tr|B7ZNH7|B7ZNH7_MOUSE	IADLLTER		465.7664	2	126.1923	True	0.224146224146224	0.166121648136037	0.022680412371134	0.0463531015678255	0.341156267887808	0.0997596153846154	1	0.343897505057316	0.85377358490566	0.0672717565403097	0.155495978552279	0.0851788756388416	0.0173557937723328	0.123540856031128	0.12636815920398	0.9849157054126	0.266666666666667	0.230952380952381	0.129955947136564	0.950662739322533	0.474576271186441	0.0950495049504951	0.163398692810458	0.43117536140792	0.118510749868904	1	0.941818181818182
tr|B7ZNH7|B7ZNH7_MOUSE	IPILITDGK		485.3026	2	125.9149	False	0	0	0	0	0	0	0	0	0	0	0	0	0	0	0	0	0	0	0	0	0	0	0	0	0	0	0
tr|B7ZNH7|B7ZNH7_MOUSE	GDTILIPIK		485.3026	2	125.9149	True	1	1	0.288073394495413	1	1	1	1	1	1	1	1	0.162627894453419	1	0.203485633537447	1	0.943719045475011	0.749461593682699	1	1	0.645967741935484	1	1	0.71346853874155	1	1	0.790748898678414	1
tr|B7ZNH7|B7ZNH7_MOUSE	ITWDPPSAPVK		605.827	2	99.7421	False	0	0	0	0	1	0	0	0	0	0	0	0	0	0	0	0	0	0	0	0	0	0	0	0	0	0	0.970815961882073
tr|B7ZNH7|B7ZNH7_MOUSE	VPASPPDWTIK		605.827	2	99.7421	True	0.907961165048544	0.85249343832021	0.196705882352941	0.0715705765407555	0.114764667956157	1	0.683073229291717	1	1	1	1	0.239378238341969	0.831375521030693	1	1	0.208078335373317	1	1	1	1	1	0.779559118236473	0.200256739409499	1	1	0.528256989886972	1
tr|B7ZNH7|B7ZNH7_MOUSE	IVLESLQDTQAQESTVGGGVNR		767.7275	3	119.857	False	0	0	0	1	1	0.19226393629124	1	1	1	0	0	0	0	0	0	1	1	0	0	0	0	1	0	1	0.117461982170949	0	0
tr|B7ZNH7|B7ZNH7_MOUSE	NVGGGVTSEQAQTDQLSELVIR		767.7275	3	119.857	True	1	1	1	1	1	1	1	1	1	1	1	1	1	1	1	1	1	1	1	1	1	1	1	1	1	1	1
tr|B7ZNH7|B7ZNH7_MOUSE	NLVVDDEAATSLR		701.8622	2	84.5689	False	0	0	0	0	0	0.00273224043715847	1	0	0	0	0	0	0	0	0	0	0	0	0	0	0	0	0	0	0	0	1
tr|B7ZNH7|B7ZNH7_MOUSE	LSTAAEDDVVLNR		701.8622	2	84.5689	True	1	0.380493678506924	1	1	1	0.741766109785203	1	0.994338651569738	0.734969325153374	1	1	1	1	1	0.926637897214594	1	1	1	1	1	1	0.626959247648903	1	0.196793002915452	0.654049295774648	1	1
tr|B7ZNH7|B7ZNH7_MOUSE	DPVDLAGFK		481.2531	2	118.0382	False	0	0	0	0	0	0	0	0	0	0	0	0	0	0	0	0	0	0	0	0	0	0	0.0190615835777126	0	0	0	1
tr|B7ZNH7|B7ZNH7_MOUSE	FGALDVPDK		481.2531	2	118.0382	True	0.46457399103139	0.463157894736842	0.597391670172486	1	0.975245212517515	1	0.596733668341708	1	1	0.464379947229551	0.633879781420765	0.203693931398417	0.431945040790039	1	0.198739699466796	0.68574297188755	1	0.509110396570204	0.45708680725846	1	1	1	1	1	1	1	0.908200734394125
sp|Q9WUB3|PYGM_MOUSE	LLSYVDDEAFIR		480.9171	3	144.9771	False	0	0	0	0.279455298993487	0.744488977955912	0.994224788982674	1	0.305270362765229	0	0	0	0.00531208499335989	0.656870532168388	0.248947122133832	0	1	0	1	0.666666666666667	0	0	0.894339622641509	1	1	1	1	1
sp|Q9WUB3|PYGM_MOUSE	IFAEDDVYSLLR		480.9171	3	144.9771	True	1	1	1	1	1	1	1	1	1	1	1	0.935379644588045	1	1	0.900994035785288	0.556087187666135	1	1	1	1	1	0.802377414561664	1	1	1	0.375949367088608	1
sp|Q9WUB3|PYGM_MOUSE	LITAIGDVVNHDPAVGDR		621.3304	3	124.859	False	0	0	0	1	1	0.364813815434431	1	1	1	0	0	0	0	0	0	1	1	0	0	0	0	1	1	1	0	0	0
sp|Q9WUB3|PYGM_MOUSE	DGVAPDHNVVDGIATILR		621.3304	3	124.859	True	1	1	1	0.582668793195109	0.0524899057873486	1	1	1	0.430555555555556	1	1	1	1	0.668847097301717	1	1	1	1	1	1	1	1	1	1	1	0.966223132036848	1
sp|Q9WUB3|PYGM_MOUSE	VFADYEEYIK		638.8084	2	129.7028	False	0	0	0	1	0	1	1	0.561755485893417	1	0	0	0	0	0	0	0	0.414082145850796	0	0	0	0	1	0.541345093715546	1	0	1	0
sp|Q9WUB3|PYGM_MOUSE	IYEEYDAFVK		638.8084	2	129.7028	True	0.62468085106383	1	1	1	0.760059612518629	1	1	1	1	1	0.0122850122850123	1	1	1	1	1	1	1	0.707383773928897	0.358705161854768	1	1	1	1	1	1	1
sp|Q9WUB3|PYGM_MOUSE	EIWGVEPSR		536.7747	2	54.9845	False	0	0	0	0	0	0	0	0	0	0	0	0	0	0	0	0	1	0	1	0	0	1	0	0	0	0	1
sp|Q9WUB3|PYGM_MOUSE	SPEVGWIER		536.7747	2	54.9845	True	1	0.362976406533575	0.746891295627758	1	1	1	1	0.38312123241795	0.587458745874587	0.741039065646395	0.284274193548387	0.640291041382447	0.305431878895815	0.99554565701559	0.757972199509403	1	0.58905165767155	1	1	0.357267950963222	1	1	1	0.386055519690123	0.191500256016385	1	1
sp|Q9WUB3|PYGM_MOUSE	TNFDAFPDK		527.7457	2	46.8876	False	0	1	0	0	0	0	0	0	0.964245810055866	0	0	0	0	0	0	0	1	0	0	0	0	1	1	1	0	0.17675050985724	0.0753768844221105
sp|Q9WUB3|PYGM_MOUSE	DPFADFNTK		527.7457	2	46.8876	True	0.0693581780538302	0.929262086513995	1	1	0.994017487344685	1	0.211609110947832	0.169714703730797	0.516644474034621	1	0.653153153153153	0.539504441327723	1	0.323369565217391	1	1	1	1	0.893212278426286	0.200832947709394	1	1	1	1	1	0.157349896480331	0.897483118477594
sp|Q9WUB3|PYGM_MOUSE	GLAGVENVSDLKK		443.9173	3	32.4712	False	0	0	0	0	0	0	0.891231964483907	1	1	0	0	0.708425231583591	0	0	0	0	0	0	0	0.0093603744149766	0	1	1	1	1	1	1
sp|Q9WUB3|PYGM_MOUSE	KLDSVNEVGALGK		443.9173	3	32.4712	True	1	1	1	1	1	1	1	1	1	1	0.153846153846154	1	1	1	1	1	1	1	1	1	1	1	1	1	0.945483485873458	1	1
tr|E9Q035|E9Q035_MOUSE	EPYNGYTGAFQC[CAM]LVEK		938.4327	2	159.8879	False	1	1	1	0.421111734980348	0	1	1	0.384203480589023	1	0.194308145240432	0.00132100396301189	0.793529161345253	0.482758620689655	0.00982532751091703	1	1	0.0539979231568017	1	1	0	0	0	0.343956704750451	0.0900621118012422	0	0.249669749009247	0
tr|E9Q035|E9Q035_MOUSE	EVLC[CAM]QFAGTYGNYPEK		938.4327	2	159.8879	True	1	0.83078545071165	1	0.837073170731707	1	1	1	0.156688839615669	0.514018691588785	0.708418056120374	0.79618098796181	0.117515388919978	1	1	1	1	1	1	1	1	0.976145399469898	1	1	0.0526315789473684	0.0367074527252503	1	0.517433751743375
tr|E9Q035|E9Q035_MOUSE	EPYNGYTGAFQC[CAM]LVEK		625.9576	3	159.9842	False	0	0	0	0	0	0	0	0	0	0	0	0	0	0	0	0	0	0	0	0	0	0	0	0	0	0	0
tr|E9Q035|E9Q035_MOUSE	EVLC[CAM]QFAGTYGNYPEK		625.9576	3	159.9842	True	0.259433962264151	0.586381541924592	1	1	1	0.802803738317757	0.642111724984653	0.860250135943448	1	1	1	1	0.874439461883408	1	1	0.780324737344795	1	1	0.458904109589041	1	1	1	0.626801922050187	0.864779874213837	0.689206762028609	0.289456450556647	1
tr|E9Q035|E9Q035_MOUSE	SAAPSTLDSSSTAPAQLGK		894.9523	2	28.0214	False	1	1	0.670771756978654	1	1	0	1	1	1	1	0.115638766519824	0.935002018570852	1	1	0.0435938330675173	0	1	0.449401523394995	0	0	1	1	1	0.713725490196078	1	0	1
tr|E9Q035|E9Q035_MOUSE	GLQAPATSSSDLTSPAASK		894.9523	2	28.0214	True	0.861904761904762	0.75876956287102	1	1	1	1	1	1	1	1	1	1	1	0.407164700742682	1	1	1	1	1	1	1	1	1	1	1	1	1
tr|E9Q035|E9Q035_MOUSE	DTQTSITDSSAIYK		765.3701	2	40.7472	False	0	1	1	0	0	0	0	0	0.467764060356653	1	0.562790697674419	0.0173374613003096	0.00835509138381201	0.0557244174265451	1	0	1	1	1	0	0	0	1	0.00546448087431694	0.226950354609929	1	1
tr|E9Q035|E9Q035_MOUSE	YIASSDTISTQTDK		765.3701	2	40.7472	True	0.101865859808371	1	1	1	0.172136222910217	1	1	0.513478818998716	1	0.446515756768753	1	1	0.444349315068493	1	1	0.0683760683760684	1	1	1	1	1	1	1	1	1	1	1
tr|E9Q035|E9Q035_MOUSE	DFQLFGSPLGK		403.5485	3	165.9306	False	0	0	0	0	0	0	0	0	0	0	0	0	0.935436537050624	1	0	0.366782006920415	0	0	0	0	0.309701492537313	0	0	0	0	0	0
tr|E9Q035|E9Q035_MOUSE	GLPSGFLQFDK		403.5485	3	165.9306	True	1	1	0.775396825396825	1	0.953271028037383	1	1	1	1	1	1	1	1	1	1	1	1	1	0.567121997173811	1	0.938348196975572	1	1	0.812297734627832	1	1	1
tr|E9Q035|E9Q035_MOUSE	EFEFSQLPLK		619.3268	2	148.951	False	1	1	1	1	1	1	1	0.741469057258531	0	0	1	0.732957012592271	1	1	1	1	1	1	1	0	1	1	0.121820615796519	0.280246069719754	1	0.580232558139535	1
tr|E9Q035|E9Q035_MOUSE	LPLQSFEFEK		619.3268	2	148.951	True	1	1	1	1	1	1	0.959574468085106	1	0.20979020979021	1	1	1	0.0441767068273092	1	1	1	0.19493908153702	1	1	0.49936948297604	1	1	1	1	1	1	1
sp|P20152|VIME_MOUSE	ETNLESLPLVDTHSK		561.6247	3	108.7539	False	0	0	0	0	0	0	0	0	0	0	0	0	0	0	0	0	0	0	0	0	0	0	0	0	0	0	0
sp|P20152|VIME_MOUSE	SHTDVLPLSELNTEK		561.6247	3	108.7539	True	0.226270373921381	1	0.98769116001492	0.974813432835821	1	0.631944444444444	0.660182370820669	0.858075040783034	0.362709395484341	1	0.632346241457859	0.366307541625857	0.15585627624825	1	0.267933491686461	0.874431301182894	1	1	0.708295350957156	0.344797178130511	0.964804896710023	0.488549618320611	0.834229828850856	0.622706422018349	0.338371526084837	1	0.873762376237624
sp|P20152|VIME_MOUSE	ILLAELEQLK		585.3607	2	168.142	False	0	0	0	0	0	0	0	0	0	0	0	0	0	0	0	0	0	0	0	0	0	0	0	0	0	0	0
sp|P20152|VIME_MOUSE	LQELEALLIK		585.3607	2	168.142	True	1	0.273579013116802	0.132947976878613	0.914473684210526	0.70997442455243	0.053416149068323	0.162162162162162	0.477183833116037	0.998363338788871	0.88315748339195	1	1	0.282637954239569	0.434593654932638	1	0.156936597614564	1	0.113892365456821	0.296947749612002	0.195551436515292	0.155753968253968	1	0.911571025399812	1	1	0.857601713062099	0.951234196267309
sp|P20152|VIME_MOUSE	SLYSSSPGGAYVTR		482.2404	3	42.9645	False	0	1	0	0	0	0	0	0	0	0	0	0	1	0	0	0	1	0	1	1	0	0	0	0	0	1	1
sp|P20152|VIME_MOUSE	TVYAGGPSSSYLSR		482.2404	3	42.9645	True	1	1	1	1	0.323580034423408	0.280198565912852	0.234181818181818	1	1	0.157868275515334	0.919438877755511	1	1	1	1	1	1	1	0.249211356466877	0.312555654496883	1	0.254784688995215	1	0.330446369087275	1	1	1
sp|P20152|VIME_MOUSE	QVQSLTC[CAM]EVDALK		497.5888	3	118.4543	False	0	0	0	0	0	0	0	0	1	0	0	0	0	0	0	0	0	0	0	0	0	0	0	0.0189165950128977	0	0	0
sp|P20152|VIME_MOUSE	LADVEC[CAM]TLSQVQK		497.5888	3	118.4543	True	1	0.764008620689655	1	1	1	1	1	0.973670624677336	1	1	1	1	0.398087787918296	1	1	0.51304347826087	1	1	1	1	1	1	1	0.933794466403162	1	0.194594594594595	0.114754098360656
sp|P20152|VIME_MOUSE	LPDLYEEEMR		647.8029	2	120.6683	False	0	1	0	1	1	0.0908540278619019	1	0	0.252471482889734	0	0	0	0	0	0	0.716683119447187	1	1	0	0	0	0	0	0.204941860465116	0	0	0
sp|P20152|VIME_MOUSE	MEEEYLDPLR		647.8029	2	120.6683	True	1	0.732791327913279	1	1	1	0.712421459642339	0.657750759878419	1	1	1	0.422222222222222	1	1	0.723113964686998	0.992401215805471	1	1	1	1	1	1	1	0.873441994247363	1	1	0.621125143513203	1
sp|P20152|VIME_MOUSE	EEAESTLQSFR		432.8737	3	47.4651	False	0.944954128440367	1	0.0074034902168165	0	0	0	0	0	0	0	0	0	0	0	1	0	1	0	0	1	0	0	0	0	0	0.986815415821501	1
sp|P20152|VIME_MOUSE	FSQLTSEAEER		432.8737	3	47.4651	True	1	1	0.733952361727897	1	0.766633565044687	1	1	1	1	1	1	1	1	1	1	1	1	1	0.333333333333333	1	0.602123142250531	0.885931558935361	1	1	1	0.819316332067282	1
tr|J3QQ16|J3QQ16_MOUSE	ELGTIQQVISER		686.8752	2	126.9565	False	0	0.341671751067724	0	0.927034611786717	0	0.0558312655086849	1	1	0.982920110192837	0.753914090726616	0	0	0	0	0	0	0	0	0	0	0	0	0	0	0	0	0
tr|J3QQ16|J3QQ16_MOUSE	ESIVQQITGLER		686.8752	2	126.9565	True	1	1	1	0.043865661411926	1	1	1	1	1	0.855780691299166	1	1	0.856713050018804	1	1	1	1	1	1	0.706443914081146	1	1	1	1	1	1	1
tr|J3QQ16|J3QQ16_MOUSE	IIEELDVKPDGTR		495.6034	3	46.8734	False	0	1	0	0	0	0	0	0	0	0.00803212851405622	0	0	0	0	0	0	1	0	0	0	0	0	0	0.110689916603488	0	1	1
tr|J3QQ16|J3QQ16_MOUSE	TGDPKVDLEEIIR		495.6034	3	46.8734	True	1	1	1	1	0.301864801864802	1	1	1	1	1	1	1	0.475949367088608	1	1	1	1	1	1	0.196478220574606	1	1	1	0.855789473684211	1	1	1
tr|J3QQ16|J3QQ16_MOUSE	VAIAQFSDDVR		610.8171	2	85.8579	False	0.761827739587545	1	1	1	1	0.142940151074956	1	1	1	0.700366897676315	0.887892376681614	0.0053475935828877	1	1	0	0	1	1	0.566321730950141	0.314056939501779	1	1	1	1	1	1	1
tr|J3QQ16|J3QQ16_MOUSE	VDDSFQAIAVR		610.8171	2	85.8579	True	0.0964956830878619	1	1	0.553351206434316	0.87977369165488	1	0.294159042927516	1	1	0.390354868061874	0.386751095957136	1	0.129734848484848	0.478897502153316	0.509234828496042	0.840459770114943	1	1	1	1	1	1	1	1	1	1	1
tr|J3QQ16|J3QQ16_MOUSE	SVEDAQDVSLALTQK		802.4123	2	108.5375	False	1	1	0.903600464576074	0.848131974769529	1	1	1	1	0.511690046760187	0.302314596126594	0.113749309773606	1	0.457288567785805	1	1	1	0	1	0	1	0.0722767165720186	1	0.587027027027027	1	0.529250457038391	1	1
tr|J3QQ16|J3QQ16_MOUSE	QTLALSVDQADEVSK		802.4123	2	108.5375	True	1	1	1	1	1	1	0.0367892976588629	1	1	1	1	1	1	0.102311854402361	1	1	1	1	1	1	1	1	1	1	1	1	1
tr|J3QQ16|J3QQ16_MOUSE	VVESLDVGPQNVR		706.3806	2	46.2955	False	0	0.0422535211267606	0	0	0	0	0	0	0	0	0.00132362673726009	0.0396634615384615	0	0	0	0	0	0	0.440727988194786	0	0	0	0	0	0	1	1
tr|J3QQ16|J3QQ16_MOUSE	VNQPGVDLSEVVR		706.3806	2	46.2955	True	0.468275245755139	1	1	1	1	0.224466891133558	1	0.173343044428259	1	1	0.488825487398954	1	1	0.269819193324061	0.118703241895262	0.0226148409893993	1	1	1	0.787504820671037	0.30481533426835	1	1	1	0.615452930728242	1	1
tr|J3QQ16|J3QQ16_MOUSE	SADEVDDSAVELK		689.3226	2	28.2529	False	1	0.557134735645253	0.00109769484083425	0	0	0	0	0	1	0	0.75483039931301	0	0	0	1	0	1	1	0	0	1	1	1	1	0	1	1
tr|J3QQ16|J3QQ16_MOUSE	LEVASDDVEDASK		689.3226	2	28.2529	True	1	1	1	0.079155672823219	1	1	0.814729574223245	1	1	1	1	1	1	1	0.471849865951743	1	1	1	1	0.460154241645244	1	1	0.286240786240786	1	1	1	1
sp|P11087|CO1A1_MOUSE	NPDRGETGPAGPAGPIGPAGAR		672.34	3	22.0805	False	0	0	0	0	0	0	0	0	0	0	0	0	0	0	0	0	0	0	0	1	0	0	0	0	0	0	0
sp|P11087|CO1A1_MOUSE	AGAPGIPGAPGAPGTEGRDPNR		672.34	3	22.0805	True	1	1	1	1	1	1	1	1	1	1	1	1	1	0.435953104646114	1	1	1	1	0.849978383052313	1	1	1	0.30816077953715	1	1	1	1
sp|P11087|CO1A1_MOUSE	GSPGADGPAGSEGTPGPQGIAGQR		707.67	3	17.541	False	0	0	0	0	0	0	0	0	0	0	0	0.0472533963378618	0	0	0	0	0	0	0	0	0	0	0	0	0	0	0
sp|P11087|CO1A1_MOUSE	QGAIGQPGPTGESGAPGDAGPSGR		707.67	3	17.541	True	0.684188569044639	1	0.531289910600255	1	1	0.437106918238994	1	1	1	0.78031212484994	1	1	0.735667564447865	0.669397787791889	0.818292189397005	1	0.967148488830486	1	0.751356238698011	1	0.422675736961451	0.950138504155125	0.936567164179104	1	1	0.674144699943915	1
sp|P11087|CO1A1_MOUSE	GETGPAGPAGPIGPAGAR		511.5987	3	21.1702	False	0	0	0	0	0	0	0	0	0	0	0	0	0	0	0	0	0	0	0	0.589447650453421	0	0	0	0	0	0	0
sp|P11087|CO1A1_MOUSE	AGAPGIPGAPGAPGTEGR		511.5987	3	21.1702	True	1	1	0.795562599049128	0.96455223880597	0.176108374384236	1	1	1	1	0.273724368144969	1	0.197557089750398	0.778761061946903	0.803767660910518	1	1	1	1	1	1	0.739837398373984	0.906103286384977	1	0.228975265017668	1	1	1
sp|P11087|CO1A1_MOUSE	DRDLEVDTTLK		435.5612	3	31.5272	False	0	0	0	0	0	0	0	0	0	0	0	0	0	0	0	0	0	0	0	0	0	0	0	0	0	0.119887165021157	1
sp|P11087|CO1A1_MOUSE	LTTDVELDRDK		435.5612	3	31.5272	True	1	1	0.736926790024135	1	1	1	1	1	1	1	1	0.898718478710211	1	1	1	0.268176400476758	0.0319829424307036	1	1	0.738461538461539	1	0.163239875389408	1	1	1	1	1
sp|P11087|CO1A1_MOUSE	SLSQQIENIR		594.3226	2	79.0346	False	0	1	0	0	0	0	0	0	0	0	0	0	0	0	0	0	0.210232558139535	0	0	0	0	0	0	0	0	1	1
sp|P11087|CO1A1_MOUSE	INEIQQSLSR		594.3226	2	79.0346	True	1	1	1	1	1	1	1	1	1	1	1	0.757130509939499	0.726499032882012	1	0.350601295097132	1	0.481927710843373	0.956795679567957	1	1	1	1	0.463981849120817	0.877284595300261	0.28103277060576	1	0.103363412633306
sp|P11087|CO1A1_MOUSE	NGDRGETGPAGPAGPIGPAGAR		658.9962	3	16.7882	False	0.0100671140939597	0	0	0.225845410628019	0	0	0	0.765616045845272	0.603527106466362	0	0	0.982442450253609	0.00424178154825027	0.0322916666666667	0	0	1	0	0.19247311827957	1	1	0.0202020202020202	0.916316035530622	0.0431177446102819	0	0.641359773371105	0.72680077871512
sp|P11087|CO1A1_MOUSE	AGAPGIPGAPGAPGTEGRDGNR		658.9962	3	16.7882	True	1	1	0.409392999556934	0.0333333333333333	1	1	1	1	1	1	1	1	1	0.126397666504618	1	1	1	1	1	1	1	1	1	1	1	1	1
tr|E9Q1W3|E9Q1W3_MOUSE	MIGALSINDDPK		637.3265	2	83.5995	False	1	1	1	0	1	1	1	0.344781144781145	1	1	1	0	0.0739280433711188	0	1	0	0.773733047822984	0.0571428571428571	1	0.0233265720081136	1	0.131629392971246	0.353432835820896	0.918377566349524	1	1	1
tr|E9Q1W3|E9Q1W3_MOUSE	PDDNISLAGIMK		637.3265	2	83.5995	True	1	0.442739079102715	1	1	1	1	0.704208654416123	1	1	0.253249879634088	1	1	1	0.334833483348335	1	1	1	1	1	1	0.0330490405117271	0.906015037593985	1	1	1	1	1
tr|E9Q1W3|E9Q1W3_MOUSE	VNAYNLSDNVYK		700.3463	2	63.4778	False	0	1	0	1	1	1	1	1	1	0	0	0.192553191489362	0	0.0429228410832908	0	0	1	0	1	0.576748034753827	1	1	1	1	1	1	0
tr|E9Q1W3|E9Q1W3_MOUSE	YVNDSLNYANVK		700.3463	2	63.4778	True	1	1	0.404793608521971	1	1	1	1	1	1	1	0.169419286094832	1	1	0.362666666666667	1	1	1	1	1	1	1	1	1	1	1	1	1
tr|E9Q1W3|E9Q1W3_MOUSE	C[CAM]AVPADAPEFIQHR		805.8908	2	125.6822	False	1	1	1	1	0.977611940298508	1	0.923244420250408	1	0.997269251774986	1	1	1	0.0431943746860874	0.886153846153846	1	1	1	1	1	1	1	1	1	1	1	0.52587745389649	1
tr|E9Q1W3|E9Q1W3_MOUSE	HQIFEPADAPVAC[CAM]R		805.8908	2	125.6822	True	1	1	1	1	1	1	1	1	1	1	1	1	0.996100673520028	1	1	1	1	1	1	0.0175257731958763	1	1	1	1	1	1	1
tr|E9Q1W3|E9Q1W3_MOUSE	VDAIPLLAAK		505.8159	2	127.016	False	0	0	0	0	0	0	1	0.89798087141339	1	0	0	0	0	0	0	0	0	0	0	0	0	1	0.990300230946882	1	0.200306591722024	0	1
tr|E9Q1W3|E9Q1W3_MOUSE	AALLPIADVK		505.8159	2	127.016	True	1	1	1	1	1	1	0.268763402430307	1	1	0.407071622846782	0.192973256423702	1	1	1	1	1	1	1	1	1	1	1	1	1	1	0.0392452830188679	0.724675324675325
tr|E9Q1W3|E9Q1W3_MOUSE	C[CAM]QTLVSDVDYR		678.3167	2	48.2085	False	0.00463231036479444	1	0	1	0.423700391280045	1	1	1	1	0.331465919701214	1	0.97528442526481	0	1	0	1	1	1	0.779751332149201	1	0.912349045578496	0	0	1	1	0	1
tr|E9Q1W3|E9Q1W3_MOUSE	YDVDSVLTQC[CAM]R		678.3167	2	48.2085	True	1	1	0.496771416272062	1	1	1	1	1	1	1	0.449567723342939	0.057209573847052	0.492693110647182	0.299632352941176	0.157765801077903	1	1	1	1	1	0.121028744326778	0.417082640044371	0.984244670991659	0.154411764705882	1	1	1
tr|E9Q1W3|E9Q1W3_MOUSE	QAYDLQSDNVYK		722.3412	2	36.4768	False	0	0	0	0	0.00287769784172662	1	0	0.828507795100223	0.448585231193927	0	1	0	0	0	0	1	0	0	0.110367892976589	0	0.685337726523888	1	1	1	0.461682242990654	1	1
tr|E9Q1W3|E9Q1W3_MOUSE	YVNDSQLDYAQK		722.3412	2	36.4768	True	1	1	1	1	0.38876404494382	0.329321663019694	1	0.787258248009101	0.606139777922926	1	1	0.820168067226891	1	0.539306846999155	0.570685169124024	0.627930682976555	1	0.906107566089335	0.742986425339367	0.789068514241724	0.556566970091027	0.981532779316713	0.516452872281093	1	1	0.548349056603774	0.145950280673617
sp|P63017|HSP7C_MOUSE	EIAEAYLGK		497.2662	2	36.7318	False	0	0	0	0	0	0	0	0	0	1	1	0	0	0	0	0	0	0	0	0	0	0	0	0	0	0	0.768837803320562
sp|P63017|HSP7C_MOUSE	GLYAEAIEK		497.2662	2	36.7318	True	1	1	1	0.425531914893617	0.990309183202584	1	0.283687943262411	1	0.963503649635037	1	1	1	1	1	1	1	1	1	1	1	1	1	1	1	1	1	1
sp|P63017|HSP7C_MOUSE	SINPDEAVAYGAAVQAAILSGDK		754.0533	3	164.5518	False	0	0	0	0.867206092336982	0	0	0	0	0	0.194022537971583	0	0	0	0	0.0322927879440258	0	0	0	0.0145454545454545	0	0	0.04	0	0.242253521126761	0	1	0.085667215815486
sp|P63017|HSP7C_MOUSE	DGSLIAAQVAAGYAVAEDPNISK		754.0533	3	164.5518	True	1	1	0.943367540858989	1	1	1	1	1	1	0.796318527410964	1	1	1	1	1	0.582066072364971	1	1	1	1	1	1	1	0.796527400976669	1	1	1
sp|P63017|HSP7C_MOUSE	QTQTFTTYSDNQPGVLIQVYEGER		925.4471	3	160.2291	False	1	1	1	1	1	1	1	0.225071225071225	1	1	1	1	0.97432239657632	0.131719128329298	1	0.0102564102564103	0.846100759144237	0	1	1	1	1	1	0.411764705882353	1	0.958932238193018	1
sp|P63017|HSP7C_MOUSE	EGEYVQILVGPQNDSYTTFTQTQR		925.4471	3	160.2291	True	1	1	1	1	1	1	1	1	1	1	1	1	1	0.604670558798999	1	1	1	1	1	1	1	1	1	1	1	0.81823114487249	1
sp|P63017|HSP7C_MOUSE	SQIHDIVLVGGSTR		494.6072	3	52.311	False	0	1	0	0	0	0	0	0	0	0	0	0	0	0	0	0	1	0	1	0	0	0	0	0	0	1	1
sp|P63017|HSP7C_MOUSE	TSGGVLVIDHIQSR		494.6072	3	52.311	True	1	1	1	0.593418259023355	1	1	1	1	1	1	1	1	1	1	1	0.0820846905537459	1	0.116177389131793	1	1	1	1	1	1	1	1	1
sp|P63017|HSP7C_MOUSE	TVTNAVVTVPAYFNDSQR		991.5025	2	139.134	False	0	0	0.852549019607843	1	1	1	1	1	1	1	1	1	1	0	0	0	1	0.956873315363881	0	0	0.861452957522826	1	1	1	1	1	0.847117794486215
sp|P63017|HSP7C_MOUSE	QSDNFYAPVTVVANTVTR		991.5025	2	139.134	True	1	1	0.451358457493427	1	1	1	0.261802575107296	0.205607476635514	1	1	1	0.128745837957825	1	1	1	1	1	1	0.177297297297297	0.257918552036199	0.608216857263871	1	1	1	0.234106962663976	0.447595561035758	1
sp|P63017|HSP7C_MOUSE	RFDDAVVQSDMK		470.8943	3	28.1566	False	1	1	1	1	0	0	0	0	1	0	0	1	0	0	0	0.255242660275614	1	0.00291757840991977	0.2144	0	1	1	0.992169507139567	1	1	1	0.979253112033195
sp|P63017|HSP7C_MOUSE	MDSQVVADDFRK		470.8943	3	28.1566	True	1	1	1	1	1	1	1	1	1	1	1	1	1	1	1	1	1	1	1	0.998195597257308	0.721927317272356	1	1	1	1	1	1
sp|Q5XKE0|MYPC2_MOUSE	AFNELGEALAEC[CAM]K		726.3454	2	128.0002	False	1	1	0	1	0	1	1	1	1	0	0	0	0	0	0	0.684766214177979	0.902571041948579	1	1	0	1	1	1	0.0955315870570108	1	0	0
sp|Q5XKE0|MYPC2_MOUSE	C[CAM]EALAEGLENFAK		726.3454	2	128.0002	True	1	1	1	1	1	1	1	1	1	1	1	1	1	1	1	1	1	1	1	0.270148581719946	1	0.0335899230230931	1	1	1	1	1
sp|Q5XKE0|MYPC2_MOUSE	SEPATLLQPVTIR		712.909	2	128.1722	False	0	0	1	0	0.11689145793192	0	1	1	1	0	0.03125	0	0	0	0	0	0	0	0	0	0	1	1	1	0	0	0
sp|Q5XKE0|MYPC2_MOUSE	ITVPQLLTAPESR		712.909	2	128.1722	True	1	1	1	0.764824120603015	1	1	1	1	1	1	1	1	1	1	1	1	1	1	1	1	1	1	1	0.22756183745583	1	1	0.871508379888268
sp|Q5XKE0|MYPC2_MOUSE	LVVEISDPDLPLK		719.4136	2	163.6146	False	0	0	0.492466637968145	1	1	1	1	1	1	0.260911270983213	0	1	1	0.866718628215121	1	1	1	0.985378821444395	0.54320987654321	0.959034381858083	1	0.387570621468927	1	0.00899280575539568	1	0.420199501246883	0.864059590316574
sp|Q5XKE0|MYPC2_MOUSE	LPLDPDSIEVVLK		719.4136	2	163.6146	True	0.646036456125477	1	0.249302325581395	1	1	0.397027600849257	1	1	1	0.0384404173531027	1	0.445835339431873	0.570489108097	1	0.0176795580110497	0.74124513618677	1	0.432491767288694	0.817505470459519	1	0.115384615384615	0.0597826086956522	1	0.463157894736842	1	0.318652849740933	1
sp|Q5XKE0|MYPC2_MOUSE	IEQRPDC[CAM]SSFVIESAER		674.9898	3	65.3288	False	0	1	0	0.295159386068477	0.00148148148148148	0	1	1	1	0	0	0	0	0.0330407847186371	0	0	1	0	1	0	0	1	1	1	0	0.121041520056298	1
sp|Q5XKE0|MYPC2_MOUSE	EASEIVFSSC[CAM]DPRQEIR		674.9898	3	65.3288	True	1	1	1	1	1	1	1	1	1	1	1	1	0.319007532122286	1	0.9423226812159	1	0.305777777777778	0.460119370591427	1	1	1	1	1	1	0.681184668989547	1	1
sp|Q5XKE0|MYPC2_MOUSE	RPSPFDAGTYSC[CAM]R		505.2333	3	27.81	False	0	0	0	1	0	0	1	0.0873015873015873	0.371592539454806	0	1	1	0	0	0	1	0.0194805194805195	1	1	1	1	1	1	0.933267424616906	1	1	1
sp|Q5XKE0|MYPC2_MOUSE	C[CAM]SYTGADFPSPRR		505.2333	3	27.81	True	1	1	1	1	0.916822429906542	1	1	1	1	1	1	1	1	0.270746407046824	1	1	1	0.764478764478765	1	0.625916870415648	0.43128390596745	0.656330749354005	1	1	0.932101245480113	1	1
sp|Q5XKE0|MYPC2_MOUSE	VFSENIC[CAM]GLSDSPGVSK		898.4302	2	116.1479	False	0	0	1	0.925596630790828	1	0	0	1	1	0	0.262061960385983	0.152432432432432	0	0.0420728578758338	0	0.719134284308903	0	1	0.173066522444565	0.645707376058041	0	0.914923291492329	1	1	1	0.232249502322495	1
sp|Q5XKE0|MYPC2_MOUSE	SVGPSDSLGC[CAM]INESFVK		898.4302	2	116.1479	True	1	1	1	1	1	1	1	1	1	1	1	1	1	1	1	1	1	1	1	1	1	1	1	1	1	1	1
sp|Q9JHU4|DYHC1_MOUSE	DLFQVAFNR		555.2905	2	167.0338	False	1	1	1	0	0.238095238095238	1	0.461133069828722	0.0674698795180723	1	1	0.0358208955223881	0.0396158463385354	0.323348017621145	1	1	1	1	1	0.324655436447167	1	1	1	1	0.555291319857313	1	0.380050505050505	0
sp|Q9JHU4|DYHC1_MOUSE	NFAVQFLDR		555.2905	2	167.0338	True	1	0.84	1	1	0.784660766961652	1	1	0.693757361601885	1	0.636669470142977	0.251912289648139	1	1	0.771597633136095	1	0.772705430081691	1	0.739446870451237	1	1	1	1	0.900141978230005	1	1	1	0.485232067510549
sp|Q9JHU4|DYHC1_MOUSE	VAAPDVVVPTLDTVR		517.9629	3	140.2707	False	1	0	0	1	0.977632805219012	1	0.837899543378995	1	1	0.121149897330595	0	0.00910273081924577	1	1	0	1	1	1	1	0	0	1	0.711388455538222	1	0.612026726057906	0	0.0180831826401447
sp|Q9JHU4|DYHC1_MOUSE	VTDLTPVVVDPAAVR		517.9629	3	140.2707	True	1	1	0.482251082251082	0.610935856992639	1	1	1	1	1	1	1	1	1	1	1	1	1	1	1	1	1	1	1	1	1	1	1
sp|Q9JHU4|DYHC1_MOUSE	EFGPVVIDYGK		612.319	2	121.412	False	1	1	1	1	0.0355191256830601	0	0.281650071123755	1	1	0	0.730186227804244	0.975513428120063	1	0.029273392577104	0.47843485993775	0.787334593572779	1	1	0.0898371701291409	1	1	1	0.71435977190254	1	1	1	1
sp|Q9JHU4|DYHC1_MOUSE	GYDIVVPGFEK		612.319	2	121.412	True	1	0.528497409326425	1	1	1	1	0.585119798234552	1	1	1	1	1	1	0.455214192990048	1	1	0.752688172043011	1	1	0.190697674418605	0.515058926233086	1	1	1	0.0877474585339754	1	1
sp|Q9JHU4|DYHC1_MOUSE	ETVDQVEELR		609.3041	2	40.4218	False	0	1	0	0	0.317185697808535	0	1	1	1	1	0	0.354505169867061	0	1	0	1	0.915208613728129	0.286705202312139	0.914163090128755	0	0	0.504065040650406	0	0.808855291576674	0.683159722222222	1	1
sp|Q9JHU4|DYHC1_MOUSE	LEEVQDVTER		609.3041	2	40.4218	True	0.984626921634796	1	1	1	1	1	1	1	1	0.11946446961895	1	1	1	1	0.786234817813765	1	1	0.341216216216216	1	1	0.655230125523013	1	1	1	1	0.423676012461059	0.0799333888426311
sp|Q9JHU4|DYHC1_MOUSE	DYIPVDQEELR		688.8383	2	98.619	False	1	1	0	0	0.00429799426934097	1	1	1	1	0	1	1	0	0.033177812337999	1	1	1	1	1	1	1	0.32733604178758	1	1	0	1	1
sp|Q9JHU4|DYHC1_MOUSE	LEEQDVPIYDR		688.8383	2	98.619	True	1	1	1	1	1	1	1	1	1	1	1	1	1	1	1	1	1	1	1	1	1	1	1	1	1	1	1
sp|Q9JHU4|DYHC1_MOUSE	TTDLLTDWEK		611.3035	2	134.7925	False	0	0	0	1	0.276308054085832	0	1	1	0.0736932305055698	0	0	0.518344308560677	0	0.00560224089635854	0	1	1	0.842691415313225	0	0	0	1	0	1	1	0	0
sp|Q9JHU4|DYHC1_MOUSE	EWDTLLDTTK		611.3035	2	134.7925	True	1	1	0.992934176273708	0.174829510229386	1	1	1	1	1	1	0.232198142414861	1	1	1	1	0.756391702846117	1	1	0.497833413577275	1	1	1	1	1	1	1	1
sp|P01027|CO3_MOUSE	AC[CAM]EPGVDYVYK		650.7975	2	38.3236	False	0	0	0	0	0	0	0	0	0	0	0	0	0	0	0	0	1	0	0	0	0	0	0	0	0	1	1
sp|P01027|CO3_MOUSE	YVYDVGPEC[CAM]AK		650.7975	2	38.3236	True	1	1	0.669962917181706	0.94589552238806	0.91588785046729	0.622332506203474	1	1	1	1	0.898985801217039	1	0.767218160831089	0.408912188728703	0.58864325964456	1	0.962226640159046	0.476549865229111	1	0.860518292682927	0.538026944806606	1	0.521981079577073	1	1	0.482260974143115	0.572782667569397
sp|P01027|CO3_MOUSE	DTWVEHWPEAEEC[CAM]QDQK		729.641	3	120.2636	False	0	0	0.0135346173867777	0.846003898635478	1	1	1	1	1	0	0	1	0	0.316984559491372	0	0	1	0	0	0	0	0.627348643006263	0.00614439324116743	0	0	0	0
sp|P01027|CO3_MOUSE	QDQC[CAM]EEAEPWHEVWTDK		729.641	3	120.2636	True	1	1	1	1	1	1	1	1	1	1	1	1	1	1	1	1	1	0.769527483124397	1	1	1	1	0.433025404157044	1	0.773299748110831	1	0.819383259911894
sp|P01027|CO3_MOUSE	SEAEEDIIPEEDIISR		615.6302	3	142.7326	False	0	0.041018387553041	0	1	0	0.0341555977229602	1	0	0	1	0	0	0.506244796003331	0.00117096018735363	0	0	1	0.303377218088151	0	0	0.014207650273224	0	1	1	0	1	0
sp|P01027|CO3_MOUSE	SIIDEEPIIDEEAESR		615.6302	3	142.7326	True	1	1	0.0690345172586293	0.254501800720288	1	1	1	0.757906843013226	0.0738197424892704	1	1	1	1	0.647107438016529	1	1	1	1	1	1	1	1	1	0.146125461254613	1	1	0.54783207157605
sp|P01027|CO3_MOUSE	SSVAVPYVIVPLK		686.416	2	151.1073	False	0	0	0	0	1	0.175014392630973	0	0	0	0	0	0.204533473906168	0.633186018481318	1	0	0	0	0	0	0	0	0	0.457858769931663	0	0	0	0
sp|P01027|CO3_MOUSE	LPVIVYPVAVSSK		686.416	2	151.1073	True	1	1	0.256719184430028	0.787064676616915	1	0.328407224958949	1	1	1	1	1	1	1	1	1	1	1	1	1	0.962719298245614	1	1	1	1	1	1	1
sp|P01027|CO3_MOUSE	EDVPAADLSDQVPDTDSETR		720.6573	3	97.2721	False	0	0	0	0	0	0	0	0	0	0	0.172852598091198	0	0	0.0160427807486631	0.359778597785978	0	0	0	0.170189701897019	0	0	0	0	0	0	0	1
sp|P01027|CO3_MOUSE	TESDTDPVQDSLDAAPVDER		720.6573	3	97.2721	True	1	1	1	1	1	1	1	1	1	1	1	1	0.319610447100487	1	0.540375381929288	1	1	1	1	1	1	1	0.403519061583578	0.454940957116221	1	1	1
sp|P01027|CO3_MOUSE	DIC[CAM]EGQVNSLPGSINK		865.9225	2	82.536	False	0	0	0	1	0.075098814229249	0	0	0	0	0	0	1	0	0	0	0	0	0	0	0	0	0	0	0.13619541080681	0	1	0
sp|P01027|CO3_MOUSE	NISGPLSNVQGEC[CAM]IDK		865.9225	2	82.536	True	1	1	1	1	1	1	1	1	0.634491634491634	0.876078431372549	1	1	1	0.591725867112411	1	1	1	1	0.643879907621247	0.71847739888977	1	1	1	0.483139178418148	1	1	1
sp|P58771|TPM1_MOUSE	ATDAEADVASLNR		666.8231	2	27.4475	False	0	0	0	0	0	0	0	0	0	0	0	0	0	0	0	0	0	0	0	0	0	0	0	0	0	0	0.160828025477707
sp|P58771|TPM1_MOUSE	NLSAVDAEADTAR		666.8231	2	27.4475	True	1	1	0.859827721221613	1	0.364971751412429	0.731379144641999	0.807625649913345	0.324067796610169	0.687108886107635	0.553594489883771	0.348940364711681	0.896265560165975	0.600324939073924	1	0.621633176571184	0.794920037629351	0.184383819379116	0.356103023516237	1	1	0.727866177070583	0.748230535894843	0.268730650154799	0.276098901098901	1	0.91062039957939	0.830402010050251
sp|P58771|TPM1_MOUSE	QLEDELVSLQK		434.5698	3	120.1126	False	0	0	0	0	0	0	1	0	0.256643887623386	0	0	0	0	0	0	0.486103542234332	0	0	0	0	0	0.0174927113702624	0.799604156358238	1	0	0	0
sp|P58771|TPM1_MOUSE	QLSVLEDELQK		434.5698	3	120.1126	True	1	1	1	0.854939759036145	1	1	1	1	0.313609467455621	1	0.0955056179775281	1	1	1	1	0.82483781278962	1	0.978270509977827	1	1	0.998500749625187	0.796203796203796	0.606777837547068	1	0.269058295964126	1	0.611670020120724
sp|P58771|TPM1_MOUSE	HIAEDADR		463.72	2	5.2255	False	0	0	0	0	0	0	0	0.0894819466248038	0	0.0598930481283422	1	0.0162297128589263	0	1	0	0.124678663239075	0	0	0	0	0	1	0.0426136363636364	0	0	0	0
sp|P58771|TPM1_MOUSE	DADEAIHR		463.72	2	5.2255	True	0.604911676001723	0.86266318537859	0.593499366821444	1	0.745745745745746	1	0.769859813084112	0.928721174004193	1	0.772126551862235	0.680320569902048	1	0.665346534653465	1	1	0.884440400363967	0.577606177606178	0.714780029658922	0.478492025132914	1	1	1	0.882857142857143	1	0.813798836242727	0.863563402889246	1
sp|P58771|TPM1_MOUSE	DAQEKLELAEK		425.226	3	6.2622	False	0	1	0	1	1	1	1	0.027072758037225	0.506024096385542	0	0	0	0	0	0	0.974610244988864	0	1	0	1	0	0.48772504091653	1	0.0589198036006547	1	0	0
sp|P58771|TPM1_MOUSE	EALELKEQADK		425.226	3	6.2622	True	0.570932754880694	1	1	0.977611940298508	0.350057012542759	0.959605026929982	1	1	1	0.825130052020808	1	0.880366819508128	0.530848861283644	0.799843014128728	1	0.921747042766151	0.463651050080775	1	0.359979889391654	1	1	0.669068450849202	1	1	1	1	0.786389413988658
sp|P58771|TPM1_MOUSE	SNDDLEDELYAQK		770.3441	2	146.3469	False	0	0	0	1	0.275821596244131	1	1	1	1	0	0	0	0.00834637454355764	0	0	0.798496946923438	1	1	0	0	0.037037037037037	1	1	1	0	0.391441157960982	0
sp|P58771|TPM1_MOUSE	QAYLEDELDDNSK		770.3441	2	146.3469	True	0.299719887955182	1	1	1	0.850023957834212	1	0.1976401179941	1	1	1	1	1	1	1	1	0.326697892271663	1	0.990728476821192	0.789543642002658	1	1	1	0.728305785123967	1	1	0.61644623346751	1
sp|P58771|TPM1_MOUSE	RATDAEADVASLNR		496.9182	3	14.8865	False	0	0	0	0.368932038834951	0	1	0	0.109090909090909	1	0	0	0	0	0	0	0	0	0	0	0	1	1	1	1	0	0	0
sp|P58771|TPM1_MOUSE	NLSAVDAEADTARR		496.9182	3	14.8865	True	1	1	1	1	1	0.64420218037661	1	1	1	1	1	1	1	0.91415490270889	0.906064209274673	1	1	1	1	1	1	1	1	1	1	1	1
tr|A2AQ53|A2AQ53_MOUSE	C[CAM]LC[CAM]PEGFSLSSTGR		785.853	2	118.2864	False	0.164786660127513	1	0	0.87594696969697	0.523809523809524	0.269911504424779	0.880089235917457	0.161883738042678	1	0.45930488341399	0	0.974763406940063	0.159366262814539	0	1	1	1	1	0	0	1	1	1	0.809498111171074	0.263079222720478	0	0
tr|A2AQ53|A2AQ53_MOUSE	GTSSLSFGEPC[CAM]LC[CAM]R		785.853	2	118.2864	True	1	0.544100801832761	0.174119885823026	0.935951379149135	1	0.0886460230722526	1	1	1	1	1	1	1	1	1	1	1	0.223150357995227	0.745364088647671	1	1	0.884980988593156	1	1	0.543389368468878	1	1
tr|A2AQ53|A2AQ53_MOUSE	C[CAM]EC[CAM]EIGYELDR		722.2976	2	62.1009	False	0.99888351321176	0	0	1	1	0.10865671641791	0	0	0.835909631391201	0.0741132874536792	0	0	0.0133744855967078	0.00117994100294985	0.980813507290867	0	0	0.709836875926841	0	0	0	0	0.913348946135831	0	0	0	0.647606382978723
tr|A2AQ53|A2AQ53_MOUSE	DLEYGIEC[CAM]EC[CAM]R		722.2976	2	62.1009	True	1	0.885194805194805	1	0.534054054054054	1	1	1	0.850762527233116	0.705152079453755	1	0.891781936533767	1	1	0.939531368102797	1	1	0.948700866089274	1	1	1	1	0.778557114228457	0.69178440607012	0.307692307692308	0.925866236905721	1	0.80352644836272
tr|A2AQ53|A2AQ53_MOUSE	C[CAM]EC[CAM]PVGFFYNDK		768.3183	2	126.9542	False	0.0491889063317635	1	1	1	1	1	1	1	1	0	0.0848896434634974	0.595588235294118	0.276327632763276	0	0	1	1	0.00999286224125625	0	1	0	1	1	1	0	0	0
tr|A2AQ53|A2AQ53_MOUSE	DNYFFGVPC[CAM]EC[CAM]K		768.3183	2	126.9542	True	0.75739165654111	1	1	1	1	1	0.00893655049151028	1	1	0.962990936555891	1	0.193411264612115	0.637239165329053	1	1	1	1	1	1	1	0.939170864006199	1	0.167210973220118	1	1	1	1
tr|A2AQ53|A2AQ53_MOUSE	GTC[CAM]WQTVIDGR		646.8062	2	110.2589	False	0	1	0.00431266846361186	1	1	1	1	0	1	0	0	0.387378640776699	0	0.598497495826377	0	0	0.156899810964083	1	0	0	0	1	0	1	0	0	0
tr|A2AQ53|A2AQ53_MOUSE	GDIVTQWC[CAM]TGR		646.8062	2	110.2589	True	1	1	0.114175133043058	0.262686567164179	0.464501926252064	1	0.424080267558528	1	0.814859197124026	1	0.743103448275862	1	1	1	1	1	1	1	1	1	0.914330218068536	0.211678832116788	1	1	1	1	1
tr|A2AQ53|A2AQ53_MOUSE	TLPGGNQC[CAM]IVPIC[CAM]R		792.9029	2	106.1658	False	1	0	1	1	1	1	1	1	1	1	1	1	0.81039755351682	1	0.883127243717591	1	1	1	1	1	1	1	0	0.0772261623325453	0.899959167006942	1	0.206201550387597
tr|A2AQ53|A2AQ53_MOUSE	C[CAM]IPVIC[CAM]QNGGPLTR		792.9029	2	106.1658	True	1	0.447183098591549	1	1	1	1	1	0.447213114754098	1	0.598043385793279	0.198744769874477	0.506842850401133	0.801377726750861	0.453009961022087	1	1	1	1	0.9489235964542	1	1	1	0.0386266094420601	0.271978021978022	0.127415143603133	0.983257229832572	0.971394517282479
tr|A2AQ53|A2AQ53_MOUSE	C[CAM]IC[CAM]NSGYEVDITGK		808.3582	2	73.2445	False	1	1	0	1	0.128335451080051	0	0	1	0	0.340583063396576	1	1	0.302139037433155	0.282287822878229	1	0	1	0.150735294117647	1	1	1	1	1	0	1	0	1
tr|A2AQ53|A2AQ53_MOUSE	GTIDVEYGSNC[CAM]IC[CAM]K		808.3582	2	73.2445	True	1	1	1	1	1	1	1	1	1	1	0.960967993754879	0.654054054054054	0.324966974900925	0.205176470588235	1	1	1	1	1	1	0.171091445427729	1	1	1	0.893895944285129	0.64326160815402	1
sp|P68134|ACTS_MOUSE	DLYANNVMC[CAM]GGTTMYPGIADR		773.6783	3	75.48	False	0	0	0	0.0804218852999341	0.486012068019748	1	1	1	1	0.2321083172147	0	0	0	0	0.0090293453724605	1	0.682527881040892	0.0583657587548638	0	1	1	1	1	1	0.38755980861244	1	1
sp|P68134|ACTS_MOUSE	DAIGPYMTTGGC[CAM]MVNNAYLDR		773.6783	3	75.48	True	1	1	1	1	1	1	1	1	1	1	1	1	1	1	0.954156954156954	1	1	1	1	1	1	1	1	1	1	1	1
sp|P68134|ACTS_MOUSE	DLYQNNVMSGGTTMYPGIADR		768.3525	3	109.0622	False	0.257790368271955	1	1	1	1	1	1	1	1	0.155857214680744	0	0.146420824295011	0	0	0.321828358208955	1	1	1	0	0	1	1	1	1	0	1	1
sp|P68134|ACTS_MOUSE	DAIGPYMTTGGSMVNNQYLDR		768.3525	3	109.0622	True	1	1	0.149353757778842	1	1	1	1	0.40053050397878	1	0.163819095477387	0.416827852998066	1	1	1	1	0.620724859622256	1	1	1	0.303707012058955	0.963218390804598	1	1	0.371241830065359	1	1	1
sp|P68134|ACTS_MOUSE	AGFAGDDAPR		488.7278	2	12.8521	False	0	0	0.010465724751439	0	0	0	0	0	0	0	0	0.0779816513761468	0	0	1	0	0	0	1	0.0233502538071066	0	0	0	0	1	0	0
sp|P68134|ACTS_MOUSE	PADDGAFGAR		488.7278	2	12.8521	True	0.507042253521127	1	0.874120406567631	0.683583635422061	0.753117206982544	1	1	0.801129943502825	1	1	1	1	0.463755828740992	1	1	0.505434782608696	1	1	0.472920696324952	0.636179684338325	1	1	0.612244897959184	1	0.59289248762933	1	1
sp|P68134|ACTS_MOUSE	LC[CAM]YVALDFENEMQTAASSSSLEK		865.0648	3	168.213	False	0	0	0	0.462217319360177	0	0.00271923861318831	1	0.475880052151239	0	0.0373831775700935	0.00130548302872063	0.0696864111498258	0	1	0	0	1	0	0	0	0	1	1	1	0	0	0.951980792316927
sp|P68134|ACTS_MOUSE	ELSSSSAATQMENEFDLAVYC[CAM]LK		865.0648	3	168.213	True	1	1	1	1	0.886171213546566	1	1	0.582247051520795	0.885037550548816	1	1	1	1	1	1	1	1	1	1	1	1	1	1	1	0.910048622366288	1	1
sp|P68134|ACTS_MOUSE	SYEKPDGQVITIGNER		602.6391	3	144.6492	False	0.604810996563574	0	1	1	0	0	0.617482951022939	0.735002912055912	0	0.424921559838637	1	0.0971202710333145	1	0.491859468723222	1	0	0	0	0.996694214876033	0	0.0545073375262055	1	0.911225927665571	1	0	1	0
sp|P68134|ACTS_MOUSE	ENGITIVQGDPKEYSR		602.6391	3	144.6492	True	0.736842105263158	0.878835153406136	0.676229508196721	1	1	0.833025830258303	1	0.774599542334096	0.969427459699833	0.889926098794243	0.945011783189317	0.809463455851289	1	1	0.850824286288701	1	0.836918806384455	1	1	1	1	1	1	0.767364939360529	0.640459363957597	0.769570011025358	1
sp|P68134|ACTS_MOUSE	DEYQEAGPSIVHR		500.9074	3	25.7929	False	0	0	0	0	0	0	0	0	0	0	0	0	0	0	0	0	0	0	0	0	0	0	0	0	0	0	0
sp|P68134|ACTS_MOUSE	HVISPGAEQYEDR		500.9074	3	25.7929	True	0.836	0.989515726410384	1	1	0.683831101956746	0.958707360861759	0.91258933479934	1	0.893886966551326	1	0.827814569536424	0.753999135322093	0.657131505760826	1	0.700249791840133	0.520889853499729	1	1	1	0.716666666666667	0.614473127380449	1	1	1	1	1	0.988750740082889
sp|P52480|KPYM_MOUSE	GADYLVTEVENGGSLGSK		599.2951	3	136.6541	False	0	0	0	0.462645268400664	1	1	0.921483097055616	0.159409594095941	0.983461962513782	0	0	0	0	0.117073170731707	0	0.472846955567745	1	0.591636551368095	0	0	0	1	1	1	0	1	0
sp|P52480|KPYM_MOUSE	SGLSGGNEVETVLYDAGK		599.2951	3	136.6541	True	0.453357368183867	1	0.981315396113602	0.220873786407767	1	0.37176724137931	0.811527377521614	1	0.503703703703704	1	1	0.798814061838204	0.240656335460346	0.35225748770675	0.324475524475524	1	0.625570776255708	0.170006071645416	1	1	0.763900080580177	1	0.84031158714703	1	1	0.46331109763493	0.631087391594396
sp|P52480|KPYM_MOUSE	GAMFLVTEVENGGSLGSK		898.4484	2	137.7626	False	0	0	0.219523587108828	0.942110177404295	1	0.104254044337927	1	0	1	0.411392405063291	0.758147512864494	0	0	0	0	1	1	1	0	0	1	0.88436018957346	0.396703943496174	1	1	1	0
sp|P52480|KPYM_MOUSE	SGLSGGNEVETVLFMAGK		898.4484	2	137.7626	True	0.945718654434251	1	1	0.925093632958802	1	1	1	1	1	1	1	1	1	1	1	1	1	1	1	1	1	0.351724137931034	1	1	1	1	1
sp|P52480|KPYM_MOUSE	LAPITSDPTEAAAVGAVEASFK		715.7073	3	162.8007	False	0.131277971158628	1	1	0	0	0	0	0	0.00203665987780041	0.525951557093426	0.357459379615953	1	0	0.72019269369731	1	0.601760745727602	1	0	0.459208597948217	0	0.0204851752021563	1	0.438940092165899	0	0	0.0782041998551774	1
sp|P52480|KPYM_MOUSE	FSAEVAGVAAAETPDSTIPALK		715.7073	3	162.8007	True	1	0.476967930029155	1	1	1	1	1	1	1	1	0.908797417271994	1	1	1	1	1	1	1	1	1	0.595744680851064	1	1	0.710836608646828	1	1	1
sp|P52480|KPYM_MOUSE	KGVNLPPAAVDLPAVSEK		602.3438	3	134.9755	False	0	0	0	1	1	1	0.0053715308863026	1	1	0.692339205243753	0	0	0	0	0	1	1	0	0	0	0	1	0	1	1	0	0
sp|P52480|KPYM_MOUSE	ESVAPLDVAAPPLNVGKK		602.3438	3	134.9755	True	1	1	1	1	1	1	1	1	0.930523917995444	0.945689327763008	1	1	1	0.738314023172193	1	1	1	1	1	0.566334991708126	1	1	1	1	1	1	1
sp|P52480|KPYM_MOUSE	C[CAM]C[CAM]SGAIIVLTK		611.3201	2	60.5137	False	0	1	0.0358056265984655	0	0	0	0.594221105527638	0	0	0.0224845418774592	0	0	0	0	0	0	0.673134328358209	0	1	0	0	0	0	0	0	1	1
sp|P52480|KPYM_MOUSE	TLVIIAGSC[CAM]C[CAM]K		611.3201	2	60.5137	True	1	1	0.624320936063519	1	1	0.990187332738626	1	1	1	1	1	1	0.887486075009283	1	1	1	1	0.0962025316455696	1	1	0.494708994708995	1	1	0.327759197324415	1	1	0.857320872274143
sp|P52480|KPYM_MOUSE	GADFKVTEVENGGSLGSK		897.9471	2	158.8393	False	0	0	0	0.30327868852459	1	1	1	0.611279563371741	1	0	0.112284602556976	0	0	0.00229753015508329	0	0.00453857791225416	0	0.00991501416430595	0	0	0	1	0	0.413265306122449	0.0856072766185126	1	0
sp|P52480|KPYM_MOUSE	SGLSGGNEVETVKFDAGK		897.9471	2	158.8393	True	1	0.120240480961924	0.480519480519481	0.707818930041152	0.45771144278607	1	0.879329608938548	1	1	1	0.41779497098646	1	0.440256959314775	0.290708371665133	0.684276729559748	0.957494407158837	1	0.719566288812223	0.627487274409995	0.991316931982634	1	0.740365111561866	1	0.0956052428681573	0.0661605206073753	0.199864956110736	1
tr|D3Z576|D3Z576_MOUSE	SPFEVQVSPEAGAQK		787.3965	2	64.8634	False	1	1	1	1	1	1	1	1	1	0.982350732256853	1	1	1	0.0631895687061184	1	1	0.421576763485477	1	0	0	0.896200548374461	1	1	0.11085801063022	1	1	1
tr|D3Z576|D3Z576_MOUSE	QAGAEPSVQVEFPSK		787.3965	2	64.8634	True	0.942977420589361	0.630640668523677	1	1	0.723664122137405	0.764427625354778	0.561626429479034	1	1	1	0.470363288718929	1	0.175487465181058	0.779487179487179	0.17179111761835	0.955704697986577	0.309333333333333	0.716329551060681	1	0.49177562210038	0.32637923041261	1	1	1	1	0.525	1
tr|D3Z576|D3Z576_MOUSE	SPFVVNVAPPLDLSK		791.9456	2	162.7392	False	0	0.0134028294862249	0	1	0.124761298535964	1	1	1	1	0.0537056928034372	1	0.00402684563758389	1	0.367509986684421	1	1	1	1	0	0	0.96327467482785	1	1	1	1	1	1
tr|D3Z576|D3Z576_MOUSE	SLDLPPAVNVVFPSK		791.9456	2	162.7392	True	0.514059753954306	1	1	1	1	1	1	1	1	1	1	0.976470588235294	1	1	1	1	1	1	1	1	0.0712809917355372	1	1	1	1	1	1
tr|D3Z576|D3Z576_MOUSE	GGLVGTPAPFSIDTK		730.3932	2	132.0139	False	0	0.255506607929515	0	1	1	1	1	0.342780026990553	1	0	1	0	0	0.0565942395149065	0	1	1	1	0	0	0	1	1	1	1	1	1
tr|D3Z576|D3Z576_MOUSE	TDISFPAPTGVLGGK		730.3932	2	132.0139	True	1	1	0.642262895174709	1	1	1	1	1	1	1	1	0.719506825187142	1	1	1	1	1	1	0.191500806885422	1	1	1	1	1	1	1	1
tr|D3Z576|D3Z576_MOUSE	GAGTGGLGLAIEGPSEAK		792.915	2	106.1658	False	0.155818540433925	0.580936266215454	0	1	1	0	0.553787396562699	1	0.949689089881289	0	0.0985994397759104	0.524682651622003	0	0	0	1	0.0258342303552207	0	0.262415054887611	0	0	1	0.118041582830315	1	0.514705882352941	1	1
tr|D3Z576|D3Z576_MOUSE	AESPGEIALGLGGTGAGK		792.915	2	106.1658	True	1	1	1	1	1	1	1	1	0.267169811320755	1	1	1	1	1	1	1	1	0.0790816326530612	1	1	1	1	1	1	1	1	1
tr|D3Z576|D3Z576_MOUSE	VNQPASFAVQLNGAR		786.4181	2	102.1636	False	0	0	0	0.0615796519410977	0.672858617131063	1	1	0.826815642458101	0.997281131049483	0.227492739593417	0.71058410188845	0	0	0	0	1	1	1	0	0	0	1	1	0.218259629101284	0.764309764309764	0	0.727037516170763
tr|D3Z576|D3Z576_MOUSE	AGNLQVAFSAPQNVR		786.4181	2	102.1636	True	0.191169335274139	1	0.46602787456446	1	1	1	1	1	1	0.0447354064375341	1	0.939039160274526	1	0.876013904982619	1	0.608471074380165	0.704411764705882	1	1	1	1	1	1	0.879040667361835	1	1	0.339510748702743
tr|D3Z576|D3Z576_MOUSE	YTAVQQNNMAVTVTYGGDPVPK		785.0546	3	58.8253	False	0.0110926234054354	1	0.928189457601222	1	1	0	1	1	0	1	0.759211653813196	1	1	0.931465354032563	1	1	1	1	0.302780638516993	1	1	0	1	1	0.00346820809248555	1	1
tr|D3Z576|D3Z576_MOUSE	PVPDGGYTVTVAMNNQQVATYK		785.0546	3	58.8253	True	1	1	0.833399287692916	1	1	1	1	1	1	1	1	1	0.919734904270987	1	1	1	1	0.211031175059952	1	1	0.196116504854369	1	1	1	1	1	1
sp|Q01149|CO1A2_MOUSE	VEVGPVC[CAM]FK		517.7706	2	105.8143	False	0	0	0	0	0	0	0	0.386666666666667	1	0	0	0	0	0	0	0	0	0	0	0	0	0	0	0	0	0	1
sp|Q01149|CO1A2_MOUSE	FC[CAM]VPGVEVK		517.7706	2	105.8143	True	0.516015796401931	1	0.49914089347079	1	1	0.406332453825858	0.846765039727582	1	1	0.901506373117034	1	1	0.154205607476636	0.0449667858967808	1	0.802619270346118	1	0.400665926748058	1	1	1	0.681748071979434	1	0.292517006802721	0.794989561586639	1	1
sp|Q01149|CO1A2_MOUSE	VYC[CAM]DFSTGETC[CAM]IQAQPVNTPAK		829.3824	3	113.9463	False	0	0.10455764075067	0	0	0	0.252502780867631	1	0.379102478231748	0.590013140604468	0	0	0.126526082130966	0.0113460546673543	0.00118273211117682	0	0	0.0639834881320949	0	0	0	0	0.543595263724435	0.910630291627469	1	0	0	0
sp|Q01149|CO1A2_MOUSE	APTNVPQAQIC[CAM]TEGTSFDC[CAM]YVK		829.3824	3	113.9463	True	1	1	0.730287100687424	1	1	1	1	1	1	1	0.654054054054054	1	0.791874281333844	1	0.848289738430584	0.612371134020619	1	1	1	0.895589898228421	1	1	1	1	1	1	1
sp|Q01149|CO1A2_MOUSE	NSIAYLDEEGGSL		684.3199	2	58.0791	False	0	0.94994994994995	0	0	0	0	0	0	1	0	0	0	0.16542750929368	0	1	0	1	0	0.51461427886919	1	0	0.0479452054794521	0.224192526915769	1	0	1	1
sp|Q01149|CO1A2_MOUSE	SGGEEDLYAISNL		684.3199	2	58.0791	True	0.963974213120971	0.286783042394015	0.424856765094755	1	1	0.274986195472115	1	1	0.263436790310371	1	1	0.491228070175439	0.233683249657691	0.145262145262145	1	1	1	1	1	1	0.255116611137554	1	1	1	1	1	1
sp|Q01149|CO1A2_MOUSE	GYPGSRGPTGAAGAPGPHGSVGPAGK		754.0454	3	26.7472	False	0.337937384898711	1	0	0.323665893271462	0.0235783633841886	0	0	0	0.439834024896266	1	1	1	0	0	1	0	0	0	0	1	0	0	0	0.489374620522162	1	1	1
sp|Q01149|CO1A2_MOUSE	GAPGVSGHPGPAGAAGTPGRSGPYGK		754.0454	3	26.7472	True	1	1	0.312670920692799	1	1	1	1	1	1	1	1	1	1	1	1	1	1	0.681318681318681	1	0.920611256056653	1	1	1	1	1	1	1
sp|Q01149|CO1A2_MOUSE	EGPVGLPGIDGREGPIGPAGPR		700.0395	3	119.8614	False	0.476444444444444	1	0.086656819300837	1	1	1	1	1	1	1	0	0.0270104358502149	0	0.00119545726240287	0.114770459081836	0.853491556366956	1	1	1	0	0.124937027707809	0.252392344497608	1	1	1	0	1
sp|Q01149|CO1A2_MOUSE	PGAPGIPGERGDIGPLGVPGER		700.0395	3	119.8614	True	1	1	1	1	1	1	1	1	1	1	1	1	1	1	1	1	1	1	1	1	1	1	1	1	1	1	1
sp|Q01149|CO1A2_MOUSE	EGPVGLEGIDGRPGPIGPAGPR		700.0395	3	119.8614	False	0.1648675171737	1	0.0866995073891626	1	1	1	1	1	1	1	0	0.00909090909090909	0	0.001194743130227	0.285310734463277	0.853102189781022	1	1	1	0	0.124874118831823	0.138412698412698	1	1	1	0	1
sp|Q01149|CO1A2_MOUSE	PGAPGIPGPRGDIGELGVPGER		700.0395	3	119.8614	True	1	1	1	1	1	1	0.893451720310766	1	1	1	1	1	1	1	1	1	1	1	1	1	1	1	1	1	1	1	1
sp|P20029|GRP78_MOUSE	ITPSYVAFTPEGER		783.8936	2	114.3079	False	0	0	0	0	0	0	0.0877893056664006	0	0	0	0	0	0	0	0	0	0	0	0	0	0	0	0	0	0	0	0
sp|P20029|GRP78_MOUSE	EGEPTFAVYSPTIR		783.8936	2	114.3079	True	0.28169014084507	1	1	1	0.626771653543307	0.897389738973897	1	1	1	1	0.96972049689441	1	1	0.436821537125488	1	1	0.799438990182328	0.590486039296794	0.72040072859745	0.952135493372607	1	0.158551810237203	1	1	0.66140350877193	1	0.501049685094472
sp|P20029|GRP78_MOUSE	TWNDPSVQQDIK		715.8492	2	45.7114	False	0	1	0	0	0	0	0	0	0	0	0	0.0127713920817369	0	0	0	0	1	0	0	0	0	0	0	0	0	0	1
sp|P20029|GRP78_MOUSE	IDQQVSPDNWTK		715.8492	2	45.7114	True	1	0.789754535752401	1	1	1	1	1	0.886143931256713	1	1	1	0.964342313787639	1	1	1	1	1	1	1	0.163533834586466	1	0.633663366336634	1	1	1	0.938501291989664	1
sp|P20029|GRP78_MOUSE	ELEEIVQPIISK		699.3979	2	133.2785	False	0	0	0	0	1	0.291529152915292	0.658580958156458	0.665876777251185	1	0	0	0	0	1	0	0.00155400155400155	1	0	0	0	0	0	0	0	0	0	0
sp|P20029|GRP78_MOUSE	SIIPQVIEELEK		699.3979	2	133.2785	True	1	0.537005163511188	1	1	1	1	0.248017303532805	1	0.352081811541271	1	1	1	1	1	1	1	1	1	1	1	1	1	1	1	0.750954603309291	1	1
sp|P20029|GRP78_MOUSE	NQLTSNPENTVFDAK		839.4076	2	84.9927	False	0	0	0	0	1	0.00402955003357958	0.281449893390192	0.865363735070576	0.363241678726483	0	0.0075187969924812	1	0	0.0108813928182807	0.832996360695512	0.00742390497401633	1	0.0113074204946996	1	0	0	0.430939226519337	0	0	0	1	1
sp|P20029|GRP78_MOUSE	ADFVTNEPNSTLQNK		839.4076	2	84.9927	True	0.288254562470753	1	0.356275303643725	0.228123114061557	0.844678811121764	1	1	1	0.83452380952381	1	1	0.158319870759289	1	0.252916472235184	1	0.361320208453966	0.0216216216216216	1	0.475822050290135	1	0.454831460674157	1	1	1	0.101587301587302	0.918720503408495	0.00568181818181818
sp|P20029|GRP78_MOUSE	NELESYAYSLK		658.8221	2	122.6939	False	0	0	0	1	0	0	0.693998811645871	0	0	0.178910544727636	0	0	0	0	0	0	0	0	0	0	0	0	0	0	0	0	0
sp|P20029|GRP78_MOUSE	LSYAYSELENK		658.8221	2	122.6939	True	1	1	1	0.0666666666666667	1	0.482651475919213	1	1	1	0.101607050285122	0.298	1	1	1	1	1	1	1	1	1	0.0442105263157895	1	1	1	1	1	1
sp|P20029|GRP78_MOUSE	SQIFSTASDNQPTVTIK		918.9705	2	107.6065	False	0	1	0	1	1	0	1	0	1	0.00120627261761158	0.0311377245508982	0	0	0	0	0	1	0.802469135802469	0	0	0	0	0	0.597902097902098	0	0	0
sp|P20029|GRP78_MOUSE	ITVTPQNDSATSFIQSK		918.9705	2	107.6065	True	1	1	1	1	1	0.529923273657289	1	0.762068965517241	1	0.269212410501193	0.566543438077634	0.471877979027645	0.804439341752775	1	1	0.239709443099274	1	0.0333555703802535	0.377490039840637	0.50544844928751	0.198739699466796	1	1	1	0.174047373841401	1	1
sp|P11499|HS90B_MOUSE	NPDDITQEEYGEFYK		924.4022	2	121.6029	False	0.0119305856832972	0.57579185520362	0.553101104502974	0.461707988980716	1	0.762896355892097	1	1	1	0.632154882154882	1	0.984447900466563	0	0.255239869585468	1	1	1	1	0	0.630725577624645	0	1	1	1	0	0	1
sp|P11499|HS90B_MOUSE	YFEGYEEQTIDDPNK		924.4022	2	121.6029	True	1	1	1	1	0.987037037037037	1	1	0.706158357771261	0.329654157468727	1	0.627164995442115	1	0.981481481481482	0.515937101572461	1	0.937359170797657	1	0.390433815350389	1	1	0.650753768844221	1	0.721158820486291	1	1	1	1
sp|P11499|HS90B_MOUSE	SLTNDWEDHLAVK		509.9195	3	118.9757	False	0	0	0	0.756811301715439	1	0.0116959064327485	1	1	1	0	0	0	0	0	0	0	0	0	0	0	0	0	0	0	0	0	0
sp|P11499|HS90B_MOUSE	VALHDEWDNTLSK		509.9195	3	118.9757	True	1	1	1	0.788872329855936	1	0.839779005524862	1	0.945226917057903	1	1	1	1	1	0.990341753343239	1	1	1	1	1	0.704852824184566	0.342857142857143	0.0851063829787234	1	1	0.0483516483516484	0.110716820440028	1
sp|P11499|HS90B_MOUSE	EGLELPEDEEEK		708.8224	2	47.8022	False	0	0.224215246636771	0	0	0	0	0	0	0	0	0.312904833084205	0	0	0	0	0.0015552099533437	1	0	0	0	0	0.775325977933801	0.78273958855996	0	0	0	1
sp|P11499|HS90B_MOUSE	EEEDEPLELGEK		708.8224	2	47.8022	True	1	1	0.498495917490331	1	1	1	1	0.865833785985877	1	0.187654320987654	1	1	1	0.071892161757364	1	1	1	0.397998888271262	1	0.637798462161068	0.51593190746399	1	1	1	0.0682556879739978	0.978139298423996	1
sp|P11499|HS90B_MOUSE	IDIIPNPQER		597.8275	2	88.4519	False	0	0.477855477855478	0	0	0.0561122244488978	0	0	0	1	0	0	0	1	0	0	0	0.677106636838181	1	0	0	1	0.0174672489082969	0.0191599115696389	0	1	0	0
sp|P11499|HS90B_MOUSE	EQPNPIIDIR		597.8275	2	88.4519	True	0.0928097909229985	1	0.177841179267713	0.369441277080958	0.374084507042254	1	1	1	1	0.482667836770513	0.412191582002903	0.306234413965087	0.355516637478109	0.216267042783263	0.444745151105097	1	0.952698201199201	1	1	0.563251762754044	0.902620258114978	0.299295774647887	0.700104493207941	0.449968924798011	0.366795366795367	0.427148194271482	1
sp|P11499|HS90B_MOUSE	EQVANSAFVER		625.3122	2	20.7057	False	0	0	0	0	0	0	0	0	0	0	0	0	0	0	0	0	0	0	0	0	0	0	0	0	0	0	0
sp|P11499|HS90B_MOUSE	EVFASNAVQER		625.3122	2	20.7057	True	1	1	0.297755382501145	1	1	0.579053373615307	1	0.915343915343915	1	0.162814070351759	0.0393325387365912	1	1	0.221804511278195	1	0.506521739130435	1	0.644836272040302	0.501202501202501	0.658370132476917	1	1	1	1	1	0.80718954248366	0.682508250825082
sp|P11499|HS90B_MOUSE	APFDLFENK		540.7717	2	135.1396	False	0	0	0	1	0.424343941931882	0	0.980021030494217	0	0	0	0	0	0	0	0	0.224787363304982	0	1	1	0	0	0.00307219662058372	0.055363321799308	0	0	0	0
sp|P11499|HS90B_MOUSE	NEFLDFPAK		540.7717	2	135.1396	True	0.602586206896552	1	0.787638668779715	1	0.767626613704071	1	1	1	0.854952830188679	1	1	1	0.807500956754688	0.194615021256495	0.51493848857645	1	1	0.473513513513514	1	0.601479046836483	1	0.241007194244604	0.762386248736097	1	1	1	0.807304785894207
tr|F8WIT2|F8WIT2_MOUSE	DQAQEDAQEIADTPSGDK		639.9485	3	34.2269	False	1	0.00765110941086458	0.897864077669903	1	0	0.753802281368821	1	1	1	1	1	1	1	0.52983495556496	1	1	1	1	1	1	1	1	1	1	1	0.97344228804903	0.722077922077922
tr|F8WIT2|F8WIT2_MOUSE	DGSPTDAIEQADEQAQDK		639.9485	3	34.2269	True	0.963159893657425	1	1	1	1	1	1	1	1	1	1	1	1	1	1	1	1	1	1	1	1	1	1	1	1	1	1
sp|P07310|KCRM_MOUSE	DLFDPIIQDR		616.3195	2	146.5676	False	0	0	0	0	0	0	0	0	0	0	0	0	0	0	0	0	0	0	0	0	0	0.00745156482861401	0	0	0	0	0
sp|P07310|KCRM_MOUSE	DQIIPDFLDR		616.3195	2	146.5676	True	1	0.0329985652797704	0.385198395006687	0.0996763754045307	0.327793696275072	0.815948076031525	0.107424960505529	0.229018492176387	1	0.0960835509138381	1	0.731473408892764	0.0720276270350271	0.0866102538576406	0.0548523206751055	0.077124183006536	0.316444444444444	0.313033579965851	0.0730176839703366	0.0863239573229874	0.968726163234172	0.0117820324005891	0.452054794520548	0.533333333333333	0.875773834089971	0.88441145281018	0.0646258503401361
sp|P07310|KCRM_MOUSE	GHPFIMTLGC[CAM]VAGDEESYTVFK		1229.574	2	168.9102	False	1	0	0	0	1	0.231932773109244	0	0.300617707618394	0.716399506781751	0	0.713035870516185	0.58195211786372	0.955643707176343	1	0.0938775510204082	0.992957746478873	0.736613603473227	1	0	1	1	0.365406643757159	0.0177646188008882	1	1	1	0
sp|P07310|KCRM_MOUSE	FVTYSEEDGAVC[CAM]GLTMIFPHGK		1229.574	2	168.9102	True	1	1	0.180522565320665	0.311188811188811	0.501091703056769	0.33224043715847	1	1	1	0.425684777727885	1	0.343195266272189	0.492256174131436	1	1	1	1	0.626201315123925	0.815754923413567	1	0.403460837887067	1	0.438292964244521	0.850928381962865	0.636323464427751	0.63169897377423	1
sp|P07310|KCRM_MOUSE	PGDDLDPNYVLSSR		774.3704	2	122.724	False	0	0	0	0.012921751615219	0	0	1	0	0	0	0	0	0	0	0.00683760683760684	0	0	0	0	0	0	0.153846153846154	0.230769230769231	1	0	0	0
sp|P07310|KCRM_MOUSE	SSLVYNPDLDDGPR		774.3704	2	122.724	True	0.0450970110120608	0.184176394293126	0.176022835394862	0.135338345864662	0.40695067264574	0.191235059760956	1	1	1	0.0547504025764895	0.165509877202349	0.512022630834512	0.140977443609023	0.147792706333973	1	0.184615384615385	1	0.296722254169063	0.644803695150115	1	0.935246219464909	1	0.31284236153378	0.0691318327974277	1	0.391934467548834	0.551961459050241
sp|P07310|KCRM_MOUSE	LPSSEVEQVQLVVDGVK		609.335	3	161.3352	False	0	0	0	0	0	0	0.656934306569343	0	0	0	0	0	0	0	0	0	0	0	0	0	0	1	0.0120391271632807	0.270790378006873	0	0	0
sp|P07310|KCRM_MOUSE	VGDVVLQVQEVESSPLK		609.335	3	161.3352	True	0.696192052980132	1	1	1	1	1	0.680697534576067	1	1	1	0.778671180702497	0.125625347415231	0.709147771696638	1	1	1	1	0.625506072874494	1	1	1	1	1	1	0.870967741935484	1	0.871667699938004
sp|P07310|KCRM_MOUSE	LSVEALNSLTGEFK		754.4037	2	165.8918	False	0	0	0	0	0	0	0.256446991404011	0.297111416781293	1	0	0	0	0	0	0	0	0	0	0	0	0	1	1	1	0	0.570262390670554	1
sp|P07310|KCRM_MOUSE	FEGTLSNLAEVSLK		754.4037	2	165.8918	True	0.705640181144504	1	1	1	0.913084112149533	1	1	1	1	1	1	1	0.907743608743979	0.972367438386856	1	1	1	1	1	0.682108626198083	1	1	1	1	1	0.433271260086903	1
sp|P07310|KCRM_MOUSE	GNDDLDPNYVLSSR		782.8655	2	117.1236	False	0	1	0	0	0	0	1	0	0.945578231292517	0.459507042253521	0.231958762886598	0	0	0.110567514677104	0	0	0	0.188292094146047	0.283783783783784	0	1	1	0.521158129175947	0	0	1	0
sp|P07310|KCRM_MOUSE	SSLVYNPDLDDNGR		782.8655	2	117.1236	True	0.981585869973694	0.848421052631579	1	0.551502145922747	0.450860632981677	0.56319514661274	0.568354430379747	0.747544771808203	1	1	0.366404715127701	0.592728946157386	0.820473644003056	0.699878493317132	0.73019801980198	1	1	1	0.390850323222277	0.764728833398361	0.672449401073936	0.772704465629704	0.61785141635489	0.564985163204748	0.341772151898734	0.145833333333333	0.881084411583487
sp|Q64727|VINC_MOUSE	VDQLAAQLADLAAR		727.9017	2	164.2585	False	0.619778346121057	0.619765494137353	0.13826212193951	1	0.305458768873403	0	0.921985815602837	0.162995594713656	0	1	1	1	1	0.993687337541775	0.906709011512505	0.702675916749257	0.842541436464088	1	1	1	1	0.0899470899470899	1	1	1	0.558357771260997	1
sp|Q64727|VINC_MOUSE	AALDALQAALQDVR		727.9017	2	164.2585	True	0.865506329113924	1	1	0.21297429620563	0.427455357142857	1	1	1	0.0528169014084507	0.0770042194092827	0.999234303215927	1	1	0.696674776966748	1	1	0.645064054257724	1	0.182014001077006	1	0.146414342629482	0.919870310328856	0.57189365165491	0.205797101449275	0.0137299771167048	1	0.465811965811966
sp|Q64727|VINC_MOUSE	ETVQTTEDQILK		702.8644	2	46.9308	False	0.282496480525575	1	0.016597510373444	0.0678642714570858	0	0	0	0	0.122749590834697	0	0	0.0697269029633934	0.00421940928270042	0	0.0425985090521832	0	1	0	0.562116202172886	0	0	0	0	0.119245283018868	0	0.109452736318408	1
sp|Q64727|VINC_MOUSE	LIQDETTQVTEK		702.8644	2	46.9308	True	1	1	0.510055626872058	1	1	1	0.977332630469162	1	1	0.263283867879368	1	0.65976597659766	0.445014976465554	0.367673179396092	0.211138014527845	0.500544069640914	1	0.548812664907652	0.287195438050804	1	1	0.528424472116946	1	1	0.345498783454988	1	0.855361596009975
sp|Q64727|VINC_MOUSE	LVQAQQMLQSDPYSVPAR		677.6824	3	50.8586	False	0	1	0.360215053763441	1	0	0	0.137825421133231	0	1	0.0225479143179256	0.887169042769857	1	0	0.0159829515183804	0.735584843492586	0	1	1	1	0.759671746776084	0	0	0	0	0.69004329004329	1	0.903857930189835
sp|Q64727|VINC_MOUSE	APVSYPDSQLMQQAQVLR		677.6824	3	50.8586	True	1	1	1	1	1	1	1	0.509627727856226	1	1	1	1	1	0.416739319965126	1	1	1	1	1	1	1	1	0.165904637491835	1	1	1	1
sp|Q64727|VINC_MOUSE	LVQQAQMLQSDPYSVPAR		677.6824	3	50.8586	False	0	1	0.360376512774541	1	0	0	0.137931034482759	0	1	0.0225352112676056	0.886807817589577	1	0	0.0159914712153518	0.735282009057225	0	1	1	1	0.759968725566849	0	0	0	0	0.690342139454309	1	0.904411764705882
sp|Q64727|VINC_MOUSE	APVSYPDSQLMQAQQVLR		677.6824	3	50.8586	True	1	1	1	1	1	1	1	0.510911424903723	1	1	1	1	1	0.417611159546643	1	1	1	1	1	1	1	1	0.164598301763553	1	1	1	1
sp|Q64727|VINC_MOUSE	AQQVSQGLDVLTAK		729.4016	2	89.3181	False	0	0.19404915912031	0.596550273453934	0	0	0	1	0	1	1	0	0.00533689126084056	0	0	0	0.00156862745098039	1	0	0	0.030241935483871	0.0632780082987552	0.314068884997081	0.224050632911392	0	0	0	1
sp|Q64727|VINC_MOUSE	ATLVDLGQSVQQAK		729.4016	2	89.3181	True	1	1	0.725506072874494	1	1	1	1	0.248587570621469	1	0.285849952516619	0.291875626880642	1	0.340500219394471	0.988855869242199	0.0604481500781657	0.941441441441441	0.775481111903065	1	0.260596546310832	1	1	0.0439862542955326	1	0.736257634647418	1	0.312783906554186	0.0481927710843374
sp|Q64727|VINC_MOUSE	WIDNPTVDDR		615.7911	2	39.7865	False	0	0.904713114754098	0	0	0	0	1	0	0	0.365542388331814	0	0.00136798905608755	0.0043010752688172	0	0	1	1	0	0.0261904761904762	0	1	1	0	0	0.0366870483602001	0.105488239486814	0.836888331242158
sp|Q64727|VINC_MOUSE	DDVTPNDIWR		615.7911	2	39.7865	True	1	1	1	1	1	1	1	1	0.985123966942149	1	0.789517470881864	0.966363276612584	1	1	1	1	1	1	1	1	1	1	0.798810703666997	1	0.796327212020033	1	0.953237410071942
sp|Q01853|TERA_MOUSE	AIANEC[CAM]QANFISIK		789.9009	2	113.5586	False	0.612751390671802	1	0	1	1	1	0.444738583719391	1	0.520292747837658	0	1	0.15633423180593	0	0	0	0.67741935483871	0.00239234449760766	1	0	0	1	1	0	1	0	0.308392973324658	0
sp|Q01853|TERA_MOUSE	ISIFNAQC[CAM]ENAIAK		789.9009	2	113.5586	True	1	1	1	1	1	1	1	1	1	1	0.283266129032258	0.209753539590981	1	1	1	1	0.14367816091954	1	1	1	1	0.714066496163683	1	0.484737484737485	1	1	1
sp|Q01853|TERA_MOUSE	ELQELVQYPVEHPDK		608.644	3	103.495	False	0	0	0	0	0	0	1	1	0.709237445753255	0	0	0	0	0	0	0	0	0	0	0	0	0	0	0	0	0	0
sp|Q01853|TERA_MOUSE	DPHEVPYQVLEQLEK		608.644	3	103.495	True	1	1	0.101811062163485	1	0.61854583772392	1	1	1	1	1	0.476871721506915	0.62768387391503	1	1	1	0.83778801843318	1	1	1	1	1	1	1	1	1	1	1
sp|Q01853|TERA_MOUSE	LPDVISIQPC[CAM]PDVK		527.6166	3	134.383	False	0	0	0	0.776611694152924	0	0.146256529309344	0.424849699398798	1	0.269781461944235	0	0	0	0	0	0	1	0	0.304347826086957	0	0	0	0.921867776236708	0.1829980532122	0	0	0	0
sp|Q01853|TERA_MOUSE	VDPC[CAM]PQISIVDPLK		527.6166	3	134.383	True	1	0.285536159600997	0.25614849187935	0.207616707616708	1	1	1	1	1	0.177088544272136	1	0.642435256701499	0.447379633574776	0.247191011235955	0.422394173873464	1	1	0.199399399399399	1	1	1	0.889099526066351	1	1	1	1	1
sp|Q01853|TERA_MOUSE	LDQLIYIPLPDEK		778.9321	2	165.1335	False	0.0110803324099723	0	0.660603555188094	0	0	0	0	0	0	0	0	1	0	0	0.00904465799886942	0	0	0	0	0	0	0	0	0	0	0	0
sp|Q01853|TERA_MOUSE	EDPLPIYILQDLK		778.9321	2	165.1335	True	1	1	1	1	1	1	1	1	1	1	1	1	1	0.925350511557408	1	1	1	0.475161987041037	1	1	1	1	1	1	1	1	0.40319071791153
sp|Q01853|TERA_MOUSE	EDEEESLNEVGYDDIGGC[CAM]R		729.2991	3	118.8731	False	0	0.0609418282548476	0	0	0.486308871851041	1	1	1	1	0	0	0.170418006430868	0	0.00229621125143513	0	1	0	0	0	0	0	1	0.00475435816164818	1	0	0	0.0920295809367297
sp|Q01853|TERA_MOUSE	C[CAM]GGIDDYGVENLSEEEDER		729.2991	3	118.8731	True	1	1	1	1	1	1	1	1	1	1	1	1	1	1	1	1	1	1	1	1	1	1	1	1	1	1	1
sp|Q01853|TERA_MOUSE	WALSQSNPSALR		665.3491	2	98.483	False	0	0	0	0.0513860716700473	0	0.537282941777324	1	0	1	0	0	0.208814270724029	0	0	0	0	1	0	0	0	0	0	0	0	0	1	1
sp|Q01853|TERA_MOUSE	LASPNSQSLAWR		665.3491	2	98.483	True	0.171400587659158	1	1	0.214896214896215	1	0.691140479686735	1	1	0.0291970802919708	1	1	1	0.0634605850272682	0.602168473728107	0.245697896749522	1	1	0.0152249134948097	1	1	0.64453781512605	1	1	1	0.17892030848329	0.0795372378886479	1
tr|Q6P6L5|Q6P6L5_MOUSE	FTITGLPTDAK		582.319	2	121.4467	False	0	0	0	1	0	0	0.922826086956522	1	1	0	0	0	0	0	0	0	0	0	0	0	0	1	1	1	0	0	0
tr|Q6P6L5|Q6P6L5_MOUSE	ADTPLGTITFK		582.319	2	121.4467	True	0.0161550888529887	1	0.584003385526873	1	1	0.192962542565267	0.897393233499723	1	1	0.158873805932629	0.501893939393939	0.269113149847095	0.04321608040201	0.52484076433121	0.36070110701107	1	1	1	0.680695333943275	0.036	0.670797191243288	1	1	0.425855513307985	1	0.186738836265223	1
tr|Q6P6L5|Q6P6L5_MOUSE	AVNDLGTVEIEC[CAM]K		724.3585	2	63.1413	False	0	1	0	1	0.0459459459459459	0	1	1	1	0	0	0	0	0.0170394036208733	0	0	1	0	1	0	0	1	1	1	1	1	1
tr|Q6P6L5|Q6P6L5_MOUSE	C[CAM]EIEVTGLDNVAK		724.3585	2	63.1413	True	1	1	1	1	1	1	1	1	1	1	1	1	1	1	1	0.937725631768953	1	0.45241979336596	1	1	1	1	1	1	1	1	1
tr|Q6P6L5|Q6P6L5_MOUSE	ILDPAYQLDK		588.319	2	66.1952	False	0	1	0	1	0	0	1	1	1	0	0	0	0	0	0	0	1	0	0.81140350877193	0	0	0.920444033302498	0.118120805369128	1	0	1	0.951409718056389
tr|Q6P6L5|Q6P6L5_MOUSE	DLQYAPDLIK		588.319	2	66.1952	True	0.0879795396419437	1	1	1	1	1	1	1	1	1	1	0.41988416988417	1	1	1	1	1	1	0.719489981785064	1	1	1	0.193923723335488	1	1	0.47710843373494	1
tr|Q6P6L5|Q6P6L5_MOUSE	SGEGQEDAGELDFSGLLK		926.434	2	161.164	False	0	1	0	0.121827411167513	1	1	1	1	1	1	0.783375314861461	1	0	1	1	1	1	1	1	1	1	0.777555110220441	1	1	1	1	0.936969696969697
tr|Q6P6L5|Q6P6L5_MOUSE	LLGSFDLEGADEQGEGSK		926.434	2	161.164	True	1	0.557264957264957	1	1	0.896195396899953	1	1	1	1	0.535235624729788	0.607977991746905	1	1	0.228169014084507	1	1	1	1	1	1	0.615319509098603	1	1	1	0.211812627291242	1	1
tr|Q6P6L5|Q6P6L5_MOUSE	FVVELADPK		509.2844	2	102.0072	False	0	0.0119402985074627	0	0	0	0.197278911564626	1	0.307692307692308	0.004004004004004	0	0	0	0	0	0	0	0	0	0	0	0	0.492643051771117	1	0.794117647058823	0	0	1
tr|Q6P6L5|Q6P6L5_MOUSE	PDALEVVFK		509.2844	2	102.0072	True	1	1	0.970334209538115	0.451219512195122	0.598509052183174	1	1	1	1	0.198727361722956	1	1	0.0322418136020151	1	0.13353115727003	1	0.345851528384279	1	0.531235097758703	0.131679389312977	1	1	1	1	1	1	0.560109289617486
tr|Q6P6L5|Q6P6L5_MOUSE	DDSGVYNINLK		619.3066	2	76.3181	False	0	1	0	0	1	0	1	1	0.843916913946588	0	0	0	0.00425305688463583	0	0	0.00597907324364723	1	0	0	0	0	1	0.0032546786004882	1	0	1	1
tr|Q6P6L5|Q6P6L5_MOUSE	LNINYVGSDDK		619.3066	2	76.3181	True	0.668624161073826	1	1	0.388415672913118	1	1	1	1	1	0.77822257806245	1	1	0.494363256784969	1	1	1	1	1	1	1	1	1	1	1	1	1	1
sp|Q91ZX7|LRP1_MOUSE	C[CAM]LC[CAM]VEGYAPR		612.7786	2	50.8291	False	0.644614079728584	1	1	0	0.0886571056062582	0	0.372881355932203	0	0	0	0.780775716694772	0.0386240193120097	1	0.00554016620498615	0	0	1	0	1	0	0	0	0.278668310727497	0	0	1	1
sp|Q91ZX7|LRP1_MOUSE	PAYGEVC[CAM]LC[CAM]R		612.7786	2	50.8291	True	1	1	1	0.835046500244738	1	1	1	1	1	1	1	1	1	1	1	0.196078431372549	1	1	1	1	1	1	1	1	1	1	1
sp|Q91ZX7|LRP1_MOUSE	C[CAM]AC[CAM]PTNFYLGGDGR		794.3376	2	83.7766	False	1	1	1	1	1	1	1	1	1	0	0	1	1	1	1	1	1	1	0.969417679095098	1	0.997746055597295	0.0996068152031455	1	0.214592274678112	0	1	1
sp|Q91ZX7|LRP1_MOUSE	GDGGLYFNTPC[CAM]AC[CAM]R		794.3376	2	83.7766	True	1	1	0.474664356864443	1	1	1	1	1	0.410978184377199	0.196962273395394	1	1	0.537794299876084	1	1	0.464757709251101	1	1	1	1	1	1	1	1	1	0.886772486772487	0.125
sp|Q91ZX7|LRP1_MOUSE	GVAGAQPTVTLLR		641.8775	2	85.3806	False	0.674486803519062	1	0	0	0	0	0	0	0	0.141987829614604	0	0	0	0	0.659052453468697	0	1	0	0	0	0	0	0	0	0	1	1
sp|Q91ZX7|LRP1_MOUSE	LLTVTPQAGAVGR		641.8775	2	85.3806	True	1	0.0841248303934871	1	1	1	1	1	1	1	0.913076923076923	1	1	0.593406593406593	1	1	0.695912263210369	1	1	1	0.0303183425972713	1	0.65979381443299	1	1	1	1	1
sp|Q91ZX7|LRP1_MOUSE	EYAGYLLYSER		682.3301	2	121.139	False	1	1	0	1	1	1	1	1	1	0	0	0	0.27141568981064	1	1	1	1	1	0	0.00425985090521832	0.0494216614090431	1	0.864838864838865	1	1	0	0
sp|Q91ZX7|LRP1_MOUSE	ESYLLYGAYER		682.3301	2	121.139	True	1	1	1	1	1	1	1	1	1	1	1	1	1	1	0.739523418241578	1	0.391489361702128	1	1	1	1	1	1	1	1	1	1
sp|Q91ZX7|LRP1_MOUSE	TNTQPFDLQVYHPSR		601.6322	3	111.9112	False	1	0.305590062111801	1	0.793650793650794	1	1	0.304347826086957	0.117381489841986	1	0.0517520215633423	0.258130081300813	0.0221674876847291	1	0.143891839690971	0.968290796597061	1	0.779829545454545	1	0.459288152120917	1	1	1	0.878281622911695	1	0.566003616636528	1	0.452533904354033
sp|Q91ZX7|LRP1_MOUSE	SPHYVQLDFPQTNTR		601.6322	3	111.9112	True	1	1	0.956127080181543	0.857553956834532	1	1	1	1	1	1	0.75793991416309	0.836743215031315	1	1	1	0.154425612052731	1	0.756156446161275	1	1	1	0.756294058408862	0.449771689497717	1	1	1	1
sp|Q91ZX7|LRP1_MOUSE	GVAGAPQTVTLLR		641.8775	2	90.1331	False	1	1	0	1	0	0	0.00181323662737987	0	0.312915129151291	0	0.693769332744145	0	0	0	0.835084882780922	0	1	0	0	0	0	0	0.760748609003541	1	0	1	1
sp|Q91ZX7|LRP1_MOUSE	LLTVTQPAGAVGR		641.8775	2	90.1331	True	1	1	1	1	1	0.871934604904632	1	0.821288515406162	1	1	1	1	0.229328460484239	1	1	0.790170132325142	1	1	1	1	1	1	1	0.664395229982964	1	1	1
tr|Q14BI5|Q14BI5_MOUSE	IAATNLAGIGQPSDPSEHFK		685.0165	3	116.3173	False	0	0	0	1	1	0	1	1	1	0	0	0	0	0	0	1	1	1	0	0	0	1	1	1	1	0	1
tr|Q14BI5|Q14BI5_MOUSE	FHESPDSPQGIGALNTAAIK		685.0165	3	116.3173	True	1	1	1	1	0.412556053811659	1	1	1	1	0.241080038572806	1	0.202652519893899	0.00527426160337553	1	1	0.117192530585963	1	1	1	0.0515106488360575	1	0.515709642470206	1	1	0.981889763779528	1	1
tr|Q14BI5|Q14BI5_MOUSE	AVNAVGTSENSQESEVIK		931.4605	2	24.8442	False	0	0	0	0	0.0610484406104844	0	1	1	0	0	0	0	0	0	0	0	1	0.838529548627268	0	0	0.771142284569138	1	0.476351351351351	1	0	0	1
tr|Q14BI5|Q14BI5_MOUSE	IVESEQSNESTGVANVAK		931.4605	2	24.8442	True	0.782818145323163	0.677685950413223	0.798732171156894	0.47645125958379	0.918691588785047	0.619354838709677	0.734117647058824	0.536802030456853	1	1	0.607060981201284	0.869528970404335	0.757214313197384	1	1	1	1	0.902461257976299	1	1	1	0.944598337950138	1	1	0.85785536159601	0.845161290322581	1
tr|Q14BI5|Q14BI5_MOUSE	AVNASGPGKPSDTSEPVLVEAR		727.7097	3	29.9206	False	0	0	0	1	0	0.143023255813953	1	1	1	0	0	1	0	0	0	1	0.354166666666667	1	0	0.137898240608654	0	1	1	1	0.894801473598035	1	1
tr|Q14BI5|Q14BI5_MOUSE	AEVLVPESTDSPKGPGSANVAR		727.7097	3	29.9206	True	1	1	1	1	0.421700223713647	1	1	1	1	1	0.949352179034158	1	1	1	1	1	1	1	0.966329966329966	1	0.975	1	1	1	0.985450255603618	0.791850220264317	1
tr|Q14BI5|Q14BI5_MOUSE	GLC[CAM]ELLIPK		521.8019	2	133.9783	False	0	0	0	0.851331719128329	1	1	1	1	1	0	0	1	0	0	0	0	0	0	0	0	0	0.56547300908605	1	0.0680713128038898	0.873658133773741	1	0
tr|Q14BI5|Q14BI5_MOUSE	PILLEC[CAM]LGK		521.8019	2	133.9783	True	1	1	1	1	1	0.394890899414582	1	1	1	1	0.860927152317881	1	0.280071813285458	0.722601364913689	1	1	1	0.613659531090724	1	0.138651471984805	0.638923917612442	0.967682363804247	0.747433264887064	1	1	1	0.866542520173805
tr|Q14BI5|Q14BI5_MOUSE	GQDVSVLEVAGK		601.3248	2	54.4099	False	0	1	0	0.00578034682080925	0.0208768267223382	0	1	1	1	0	0	0.0127064803049555	0	0	0	0	1	0	1	0	0	1	1	1	0.545619609623241	1	0.262319939347991
tr|Q14BI5|Q14BI5_MOUSE	GAVELVSVDQGK		601.3248	2	54.4099	True	1	1	1	1	1	1	1	0.724299065420561	1	0.959090909090909	1	0.729812309035356	1	1	1	1	0.591679506933744	1	0.0719178082191781	0.932197110040756	0.110716099542915	1	1	1	1	1	1
tr|Q14BI5|Q14BI5_MOUSE	GQDVSVLEVGAK		601.3248	2	54.4099	False	0	1	0	0.3062536528346	1	0.417674907943188	1	1	0.986256184716877	0	0.886086248982913	0	0	0	0	0	1	0	1	0	0	1	1	1	0	1	1
tr|Q14BI5|Q14BI5_MOUSE	AGVELVSVDQGK		601.3248	2	54.4099	True	1	1	1	0.724191063174114	1	1	1	1	1	0.979331078541901	1	1	0.63884430176565	1	1	1	1	1	1	1	0.31906976744186	1	1	0.683558558558559	0.957142857142857	1	1
tr|G5E8R3|G5E8R3_MOUSE	ADFAQAC[CAM]QDAGVR		704.8173	2	26.8056	False	0	0	0	0	0	0	0	0	1	0	0	0	0	0	0	0	0	0	0	0.924962852897474	0	0	0	0	0	0	0
tr|G5E8R3|G5E8R3_MOUSE	VGADQC[CAM]AQAFDAR		704.8173	2	26.8056	True	0.0389678778304371	0.294959551960174	0.416777041942605	0.480306345733042	1	1	1	1	1	0.103626943005181	0.457334611697028	1	0.783378222393228	0.249883013570426	0.874448455675892	1	1	1	0.374875373878365	0.285714285714286	0.541503694046067	0.093853271645737	0.757745048247842	0.102446483180428	1	0.361675126903553	1
tr|G5E8R3|G5E8R3_MOUSE	GTPLDTEVPLER		663.8486	2	99.7585	False	0.0109229929000546	0	0	0	0	0	0	0	0.00404858299595142	0	0	0.0126662444585181	0	0	0	0	0	0	0	0	0	0.0348432055749129	0.412827988338192	1	0	0	1
tr|G5E8R3|G5E8R3_MOUSE	ELPVETDLPTGR		663.8486	2	99.7585	True	1	1	1	1	1	1	1	1	1	1	1	0.286290322580645	1	0.679706601466993	1	1	1	1	1	1	0.571060541004723	0.32830626450116	1	0.912493677288821	0.882304526748971	0.885714285714286	0.414492753623188
tr|G5E8R3|G5E8R3_MOUSE	FIGPSPEVVR		550.8086	2	51.6404	False	0	1	0	0	0	0	0	0	0	0	0	0	0	0	0	0	0	0	0	0	0.00681044267877412	0	0	0	0	1	1
tr|G5E8R3|G5E8R3_MOUSE	VVEPSPGIFR		550.8086	2	51.6404	True	0.0803295571575695	1	0.843553459119497	1	1	0.250556792873051	1	1	0.215170278637771	1	0.248466257668712	0.566404442387783	1	1	0.886318308735541	1	0.18984962406015	1	0.697080291970803	0.958653494328577	0.170359428852782	1	0.316109422492401	0.467036352433765	0.329262335124573	0.844540075309306	1
tr|G5E8R3|G5E8R3_MOUSE	ENGVDAVHPGYGFLSER		616.2955	3	118.1608	False	0	1	0.603107937841243	0.31100757134537	1	1	1	1	1	0.00232288037166086	0	0	0	0	0	1	1	1	0.464754496840058	1	0.0782295419454452	0.0203045685279188	1	1	0	0	0
tr|G5E8R3|G5E8R3_MOUSE	ESLFGYGPHVADVGNER		616.2955	3	118.1608	True	1	1	1	1	1	1	1	1	0.349159970781592	0.0311630495269894	0.473508353221957	0.909240246406571	1	0.0323422013562859	1	0.0396988364134155	1	0.0422442244224422	0.617238183503244	1	1	1	1	1	0.0894568690095847	1	1
tr|G5E8R3|G5E8R3_MOUSE	GANAVGYTNYPDNVVFK		610.3004	3	129.0901	False	0	0.0148698884758364	0	0.727365728900256	1	0	1	1	1	0	0	0.772727272727273	0	1	0	1	1	1	0.0652920962199313	0	1	1	0.00622568093385214	1	0.680313588850174	0.673022994952328	0
tr|G5E8R3|G5E8R3_MOUSE	FVVNDPYNTYGVANAGK		610.3004	3	129.0901	True	1	0.230473751600512	1	1	1	1	1	1	1	1	1	1	0.369755244755245	1	0.242105263157895	0.0239943542695836	1	1	0.283038501560874	1	1	1	1	1	1	1	1
tr|G5E8R3|G5E8R3_MOUSE	PGASLPPLNLK		553.832	2	116.7143	False	0	0	0	0	0	0	0.116169544740973	0.117293233082707	0	0	0	0	0	0	0	0	0	0	0	0	0.00118343195266272	0	0	0	0	0	0
tr|G5E8R3|G5E8R3_MOUSE	LNLPPLSAGPK		553.832	2	116.7143	True	0.149209486166008	1	0.714169381107492	0.255702280912365	1	1	0.0758064516129032	1	1	1	0.453192510801728	0.930572472594397	1	1	1	0.962896736700939	0.0814663951120163	1	1	0.870489935434865	0.434507678410117	1	1	1	1	1	0.620735785953177
sp|Q5SX40|MYH1_MOUSE	ELEGEVENEQKR		730.3548	2	6.1251	False	0.663308144416457	0.942007060010086	1	0.865458015267176	1	1	1	1	1	1	1	0.131491712707182	1	1	1	1	1	1	1	1	1	0.877560743211053	1	1	1	0.00942655145326002	1
sp|Q5SX40|MYH1_MOUSE	KQENEVEGELER		730.3548	2	6.1251	True	0.559513466550825	1	0.52066467831274	0.935016362786349	0.625263157894737	0.936265709156194	1	1	1	0.878182530356443	0.824503311258278	1	0.321270962047661	0.968609865470852	0.827195467422096	0.525974025974026	0.882352941176471	0.927985414767548	1	1	1	0.430071862907684	0.736733642452344	1	0.502080443828017	1	0.590540540540541
sp|Q5SX40|MYH1_MOUSE	DLEEATLQHEATAATLR		623.6498	3	123.6652	False	0	0	0	1	1	0.803362914525922	0.792803250145096	1	1	0	0	0	0	0	0	0	1	0	0	0	0	1	0.00470957613814757	0.38267614738203	0	1	0
sp|Q5SX40|MYH1_MOUSE	LTAATAEHQLTAEELDR		623.6498	3	123.6652	True	1	1	0.990702863518036	1	0.577991452991453	1	1	0.956295525494277	1	1	1	1	0.809031764255645	1	0.528021015761821	0.00157604412923562	1	1	1	0.868110984416572	1	0.86385426653883	1	0.814655172413793	1	1	1
sp|Q5SX40|MYH1_MOUSE	AEDEEEINAELTAK		521.2458	3	50.9066	False	0	1	0	0.118471337579618	0	1	1	0.292615596963423	1	0	0	0	0	0	0	0	1	0	0.997927890592623	0	0	0.544868350349275	1	1	0	1	1
sp|Q5SX40|MYH1_MOUSE	ATLEANIEEEDEAK		521.2458	3	50.9066	True	1	1	0.815372424722662	1	0.982862436313108	1	1	1	1	1	1	1	1	0.759222530741769	1	1	1	0.39377085650723	1	1	0.983396226415094	1	1	1	0.857024106400665	1	0.747422680412371
sp|Q5SX40|MYH1_MOUSE	DIDDLELTLAK		623.3323	2	142.9617	False	0	0	0	0.0058055152394775	0	0	1	1	1	1	0	0	0	0	0	0	0	0.398446170921199	0	0	0	0.0645595158036315	0.643690349946978	1	0	0.00159108989657916	0
sp|Q5SX40|MYH1_MOUSE	ALTLELDDIDK		623.3323	2	142.9617	True	1	1	0.568278201865988	1	1	0.106586826347305	1	1	1	1	1	1	0.964028776978417	1	1	1	1	0.8	1	1	1	1	0.385342789598109	1	1	1	0.623411371237458
sp|Q5SX40|MYH1_MOUSE	NDLQLQVQSEADSLADAEER		744.3522	3	158.8301	False	1	1	1	1	1	1	1	0	1	1	1	0.214323052796654	1	1	1	1	0	1	1	0.862685431723089	1	0.494284158954818	1	0.918264379414733	1	1	1
sp|Q5SX40|MYH1_MOUSE	EEADALSDAESQVQLQLDNR		744.3522	3	158.8301	True	0.741435562805873	1	1	1	1	1	1	1	1	1	1	1	0.227501142074006	1	1	1	1	0.750483558994197	0.614100185528757	1	0.388331814038286	1	1	1	1	1	1
sp|Q5SX40|MYH1_MOUSE	DPLNETVVGLYQK		738.3907	2	129.5505	False	0	1	0.732337505046427	0.379545454545455	1	0.0852099817407182	0.979527559055118	1	0.98958904109589	0	0.0515826494724502	0.836530442035029	0	1	0	1	0	1	0	0	0.863600317208565	1	1	1	1	0.878385554965481	0
sp|Q5SX40|MYH1_MOUSE	QYLGVVTENLPDK		738.3907	2	129.5505	True	1	1	1	1	1	1	1	1	1	1	1	1	1	1	1	1	1	1	0.979096989966555	0.294538943598926	1	1	1	1	1	1	1
sp|Q5SWU9-2|ACACA_MOUSE	DFTVASPAEFVTR		480.577	3	144.7066	False	1	1	1	1	1	1	1	1	1	0	1	1	1	1	1	0.174289245982695	1	1	1	1	0.0121883656509695	0.14249684741488	1	1	1	1	1
sp|Q5SWU9-2|ACACA_MOUSE	TVFEAPSAVTFDR		480.577	3	144.7066	True	0.603188280913399	0.738095238095238	1	1	0.723577235772358	1	1	1	1	0.674092409240924	1	0.931006493506494	0.361329833770779	1	1	1	1	1	0.926495726495727	0.817972350230415	0.80591054313099	1	1	1	1	1	0.609395973154362
sp|Q5SWU9-2|ACACA_MOUSE	VEVGTEVTDYR		634.3119	2	36.2481	False	0.523830345430695	0.0120572720422005	0	0	0	0	0.37677245104659	0	0.00951474785918173	0	0	0	0.00422386483632524	0	0	0.726202158979392	1	0.598870056497175	0.17720151269584	0	0	0.0608519269776876	0.00469851213782302	1	0	1	0.0127620783956244
sp|Q5SWU9-2|ACACA_MOUSE	YDTVETGVEVR		634.3119	2	36.2481	True	1	1	1	1	0.182266009852217	1	1	1	1	1	1	1	0.0711111111111111	0.0689655172413793	1	1	1	1	1	1	0.749594813614263	1	1	1	0.296405711472181	1	1
sp|Q5SWU9-2|ACACA_MOUSE	ITSENPDEGFKPSSGTVQELNFR		851.4136	3	124.5332	False	1	1	1	1	1	1	1	1	1	1	1	1	0.291201429209469	1	1	1	1	1	1	1	1	1	1	1	1	1	1
sp|Q5SWU9-2|ACACA_MOUSE	FNLEQVTGSSPKFGEDPNESTIR		851.4136	3	124.5332	True	1	1	1	1	1	1	1	1	1	1	0.202399582681273	1	1	1	1	1	1	1	1	1	1	1	1	1	1	1	1
sp|Q5SWU9-2|ACACA_MOUSE	TVELSVPADPANLDSEAK		928.4678	2	126.4991	False	1	1	0.946889226100152	1	1	0.237723214285714	1	1	0.407042253521127	0.984246061515379	1	1	1	1	1	0.215590742996346	1	1	1	0	1	1	0.725956566701138	0.375891121192482	1	1	0.876390605686032
sp|Q5SWU9-2|ACACA_MOUSE	AESDLNAPDAPVSLEVTK		928.4678	2	126.4991	True	1	1	0.941042221376949	0.847540185094983	1	0.443864229765013	1	1	1	0.296401515151515	1	1	0.026369168356998	1	0.444243792325056	0.536637931034483	1	1	1	1	1	0.332368268674001	0.0135236664162284	1	1	1	1
sp|Q5SWU9-2|ACACA_MOUSE	VLIANNGIAAVK		591.8639	2	53.8889	False	1	1	1	1	0	1	1	0	0	0	0.155412647374062	0.647670737222976	1	0.730769230769231	0.00232288037166086	1	1	0.424944812362031	0.283341982355994	1	1	1	0.523333333333333	1	0.630367419212041	1	1
sp|Q5SWU9-2|ACACA_MOUSE	VAAIGNNAILVK		591.8639	2	53.8889	True	1	1	0.0923379174852652	0.912082745651152	1	0.639563708477938	1	1	1	1	1	1	0.458138546536337	1	1	1	1	1	1	1	0.164275111331024	1	1	1	1	1	1
sp|Q5SWU9-2|ACACA_MOUSE	VNNADDFPNLFR		711.3441	2	145.8225	False	0.973604826546003	0.138613861386139	0	1	1	1	0.372282608695652	1	1	1	0	0.00136147038801906	0.945349258052841	1	1	1	1	1	1	0.892493398717465	1	1	1	0	1	1	1
sp|Q5SWU9-2|ACACA_MOUSE	FLNPFDDANNVR		711.3441	2	145.8225	True	1	1	1	0.940626460963067	1	1	1	1	1	0.0751720487030175	1	1	1	1	1	1	1	0.971504897595726	1	0.92724573125464	1	1	0.650105708245243	0.555952380952381	1	0.849624060150376	1
sp|P07356|ANXA2_MOUSE	DIISDTSGEFR		620.2962	2	115.0341	False	0	0	0	0	0	0	0	0	0	0	0	0	0	0	0	0	0	0	0	0	0	0	0	0	0	0	0
sp|P07356|ANXA2_MOUSE	FEGSTDSIIDR		620.2962	2	115.0341	True	1	0.76732939279957	0.457768052516411	1	0.786660127513487	0.125073746312684	0.981171548117155	1	0.622077922077922	1	0.0426287744227353	1	0.316770186335404	0.0958498023715415	0.629424307036247	1	1	0.833411543876114	1	1	1	1	1	0.279643591501028	0.458801498127341	1	0.161470823341327
sp|P07356|ANXA2_MOUSE	RAEDGSVIDYELIDQDAR		688.9993	3	126.3795	False	0	0.551055333713634	0	1	0.0288858321870702	0.0180412371134021	1	1	1	0	0	0	0	0	0	1	1	0.784894837476099	0	0	0	0.00751314800901578	0.340553549939832	0.07981220657277	0	0	0
sp|P07356|ANXA2_MOUSE	ADQDILEYDIVSGDEARR		688.9993	3	126.3795	True	1	1	1	1	1	0.122931442080378	1	1	1	1	0.0741163055872292	1	0.252946509519492	1	0.954933954933955	1	1	1	1	1	1	1	1	0.880208333333333	0.607222469906375	1	1
sp|P07356|ANXA2_MOUSE	AEDGSVIDYELIDQDAR		954.9447	2	137.879	False	0.0491118077324974	0	0	1	1	0.0242811501597444	0.42379679144385	1	1	0.00116890707188778	1	0	0.58241308793456	0.194339622641509	0	0.574132492113565	1	0.0100502512562814	1	0	0.560207164436772	1	0.140490390987409	1	1	0.754696132596685	0
sp|P07356|ANXA2_MOUSE	ADQDILEYDIVSGDEAR		954.9447	2	137.879	True	1	1	1	1	1	0.79023932426091	1	1	1	1	1	0.151515151515152	0.608766233766234	1	0.946671856753601	1	1	1	1	1	1	1	0.389380530973451	1	1	1	0.396514161220044
sp|P07356|ANXA2_MOUSE	SLYYFIQQDTK		703.3535	2	164.4328	False	1	0	0	1	1	1	1	0.0999231360491929	1	0	0	0	0.149742629854937	0	0	1	1	0	0	0	0	0	0	0	0	0	0
sp|P07356|ANXA2_MOUSE	TDQQIFYYLSK		703.3535	2	164.4328	True	1	1	1	1	0.134262191260291	1	1	1	0.66751269035533	1	1	0.294324460070316	0.935578330893119	1	1	1	1	1	1	1	1	1	1	1	1	1	1
sp|P07356|ANXA2_MOUSE	GVDEVTIVNILTNR		771.9279	2	167.6335	False	0.843824701195219	0	1	0	0	0	0	0	0	0	0	0.898431048720066	0	0	0	0	0	0	0	0	0	0	0	0	0	0	0
sp|P07356|ANXA2_MOUSE	NTLINVITVEDVGR		771.9279	2	167.6335	True	1	1	1	1	1	0.0378310214375788	1	1	1	1	1	1	0.285201793721973	1	1	1	1	1	1	0.877605153467222	0.332253586302638	1	1	1	1	1	1
sp|P07356|ANXA2_MOUSE	LSLEGDHSTPPSAYGSVKPYTNFDAER		735.3518	4	125.1108	False	0.881754111198121	1	1	1	1	1	1	1	1	1	0.97532767925983	1	1	0	0	1	1	1	0	0	0.168472906403941	1	1	1	1	0	0
sp|P07356|ANXA2_MOUSE	EADFNTYPKVSGYASPPTSHDGELSLR		735.3518	4	125.1108	True	1	1	1	1	1	1	1	1	1	1	1	1	1	1	1	1	1	1	1	1	1	1	1	1	1	1	1
sp|P28666|MUG2_MOUSE	QLSFSLSAEPIQGPYK		882.962	2	161.6898	False	0	0	0	0	1	0	1	0	0.0767918088737201	0.36205316223648	0.617216117216117	1	0.971387696709585	1	0.00231749710312862	0	0	0	1	1	1	0	0	0.0763116057233704	0.679163034001744	1	0.905430140329469
sp|P28666|MUG2_MOUSE	YPGQIPEASLSFSLQK		882.962	2	161.6898	True	1	1	0.995183401259726	0.224242424242424	0.211480362537764	1	1	1	1	0.423561151079137	1	0.743923611111111	0.197983501374885	0.53276955602537	0.463534675615213	0.323185011709602	1	1	0.402179296681526	1	1	0.445908841295991	1	0.856992639327024	0.254	1	0.198757763975155
sp|P28666|MUG2_MOUSE	SLASEPIQGPYK		645.3405	2	39.7059	False	0	1	0	0	0	0	0	0	0	0	1	1	0	0.118792599805258	0	0	1	0	1	0	0	0	0	0	1	1	1
sp|P28666|MUG2_MOUSE	YPGQIPESALSK		645.3405	2	39.7059	True	1	1	0.06312625250501	1	1	1	0.95069667738478	0.395487723954877	1	1	0.144708423326134	1	0.549051937345425	0.477380439465748	1	1	1	1	1	1	0.444344299233889	1	1	1	0.380998080614203	0.0170278637770898	0.497198879551821
sp|P28666|MUG2_MOUSE	GDPIPNEQVFIK		452.9101	3	119.3802	False	0	0	0	0	0	0	0	0.837748344370861	0	0.144444444444444	0	0	0	0	0	0	0	0	0	0	0	0	0	0	0	0	0
sp|P28666|MUG2_MOUSE	IFVQENPIPDGK		452.9101	3	119.3802	True	1	1	1	1	1	1	1	1	1	1	1	0.464491362763916	0.196150320806599	1	1	0.85375854214123	1	1	1	1	1	0.579479000531632	1	1	1	1	1
sp|P28666|MUG2_MOUSE	HPIPFFVK		492.7869	2	144.4178	False	1	1	1	1	1	1	1	1	1	0.76312625250501	0.881702824396234	1	0	0	1	1	1	1	1	0	1	1	1	1	1	1	1
sp|P28666|MUG2_MOUSE	VFFPIPHK		492.7869	2	144.4178	True	1	1	1	1	0.879245283018868	1	0.857304004512126	0.31156462585034	0.10016694490818	0.950645406226272	1	0.536265793167993	1	1	1	0.83641404805915	1	1	1	0.952871870397644	0.665008291873963	1	0.486790331646993	0.00904159132007233	0.990580847723705	0.955806783144913	0.841907151819322
sp|P28666|MUG2_MOUSE	KLFDELVVDK		603.3425	2	111.2451	False	1	1	1	0.080368906455863	1	1	1	1	1	1	1	1	1	1	1	0.185617701290719	0	0	0	0	1	0	0	1	1	0	0
sp|P28666|MUG2_MOUSE	DVVLEDFLKK		603.3425	2	111.2451	True	0.918627072888546	1	1	0.631853785900783	1	1	0.0254885301614274	1	1	1	0.871140386990531	1	1	1	0.0239651416122004	1	1	1	1	1	1	1	1	1	1	1	0.765875561257216
sp|P28666|MUG2_MOUSE	QQNSHGGFSSTQDTVVALDALSK		797.3909	3	166.3885	False	0	1	0.0545179202423019	1	1	0.233519553072626	1	0.491591203104787	0	0.95144157814871	0	1	1	0.918157594213932	1	0.461453744493392	0	0.0346205059920107	0.472410454985479	1	1	1	1	1	0.870178349232684	0	1
sp|P28666|MUG2_MOUSE	SLADLAVVTDQTSSFGGHSNQQK		797.3909	3	166.3885	True	1	0.936170212765957	1	0.8995756718529	1	1	1	1	1	1	0.639745916515426	1	1	1	1	1	1	1	1	1	1	1	1	1	1	1	1
sp|P97457|MLRS_MOUSE	GADPEDVITGAFK		660.3275	2	140.5982	False	0	0	0	0	0	0	1	1	0.845470692717584	0	0	0	0	0	0	0	0	0	0	0	0	1	0.286065070595457	1	0	0	0
sp|P97457|MLRS_MOUSE	FAGTIVDEPDAGK		660.3275	2	140.5982	True	1	0.655229662423907	1	1	1	1	0.342342342342342	0.522292993630573	0.577483443708609	1	0.12582056892779	1	1	1	1	1	0.495631453534551	1	0.903531438415159	0.235347985347985	0.748073022312373	0.897786151672162	1	0.300202839756592	0.449976514795679	0.234592445328032	0.388037928519329
sp|P97457|MLRS_MOUSE	DPIIDKEDLR		405.219	3	34.5431	False	0	0	0	0	0	0	0.75906432748538	0	1	0	0	0	0	0	0	0	1	0	0	0	0	1	1	1	0	1	1
sp|P97457|MLRS_MOUSE	LDEKDIIPDR		405.219	3	34.5431	True	1	1	1	0.64549713690786	1	0.02680280791321	1	1	1	0.898606811145511	1	1	0.123927550047664	1	0.193203883495146	1	1	1	1	1	0.600424628450106	1	1	1	0.53625170998632	1	1
sp|P97457|MLRS_MOUSE	LKGADPEDVITGAFK		520.9471	3	136.2478	False	0	0	0	0.113110539845758	1	1	1	1	1	0	0	0	0	0	0	0.00453514739229025	1	0.717594874322326	0	0	0	0.163138231631382	1	0.771349862258953	0.540245566166439	0.733518005540166	0
sp|P97457|MLRS_MOUSE	FAGTIVDEPDAGKLK		520.9471	3	136.2478	True	0.244665718349929	1	0.712016293279022	1	1	1	1	1	1	0.239382239382239	1	0.206207259337191	1	1	1	1	1	1	1	1	1	0.690965092402464	1	1	0.557971014492754	1	1
sp|P97457|MLRS_MOUSE	QFLEELLTTQC[CAM]DR		551.6031	3	166.458	False	0	0	0	0	0	0	0	1	1	0	0	0	0	0	0	0	0	0	0	0	0	0.888678351492184	1	0.538277511961722	0	0	0
sp|P97457|MLRS_MOUSE	DC[CAM]QTTLLEELFQR		551.6031	3	166.458	True	1	0.283042394014963	1	1	1	1	1	1	0.173775671406003	1	0.939370078740157	0.764122466580423	0.887072808320951	0.957271364317841	1	1	1	1	0.992099792099792	0.517931609674729	1	0.451754385964912	1	1	1	1	1
sp|P97457|MLRS_MOUSE	SMFDQTQIQEFK		751.3532	2	129.0341	False	0	1	0	0.351118760757315	1	1	0.643776824034335	1	1	0	0	0.44144578313253	0	0	0	1	1	0.625189681335357	0	0	0	1	1	0.793685356559608	1	1	0.031331592689295
sp|P97457|MLRS_MOUSE	FEQIQTQDFMSK		751.3532	2	129.0341	True	1	1	1	1	0.403813796971397	1	1	1	0.964125560538117	1	1	1	1	1	1	1	1	1	1	1	1	0.360091743119266	1	1	1	1	1
sp|P97457|MLRS_MOUSE	EDPEDVITGAFK		660.8195	2	146.5027	False	0	0	0	0.580542264752791	0	0	0.515054452274183	1	1	1	0	0	0	0	0	0	1	0	0	0	0	1	1	1	0	0	0
sp|P97457|MLRS_MOUSE	FAGTIVDEPDEK		660.8195	2	146.5027	True	0.205996131528046	1	1	0.268727705112961	1	1	1	0.571428571428571	1	0.383424408014572	1	0.364884747425208	0.616443904414743	0.155023923444976	0.150294695481336	1	1	1	1	0.148533585619678	0.512280701754386	1	1	0.665530948324815	1	1	0.564242012236574
sp|P21550|ENOB_MOUSE	TLGPALLEK		471.287	2	69.3475	False	0	1	0.00741132874536792	0	0	0.0116807268007787	1	0.18695652173913	0.00583657587548638	0	0	0.975648075412412	0.935093509350935	0	0	0	0	0.223017292784735	1	0.995298372513562	0.494727592267135	0.204156479217604	1	1	0	1	1
sp|P21550|ENOB_MOUSE	ELLAPGLTK		471.287	2	69.3475	True	0.319702602230483	0.653016048699502	0.897625535227715	0.777611194402799	1	0.749523809523809	0.544295729764181	1	0.662007623888183	0.640907181856363	1	1	0.483396385035729	0.899349406812093	0.391762013729977	0.419446014697569	1	1	0.495183044315992	1	0.2320230105465	0.24220623501199	1	0.396396396396396	1	1	0.594193112761648
sp|P21550|ENOB_MOUSE	DATNVGDEGGFAPNILENNEALELLK		915.1189	3	162.5628	False	0	0.00911161731207289	0	1	1	0	1	1	1	0	0	1	0	0	0	0.00155642023346304	1	1	0	0	1	1	1	1	1	1	1
sp|P21550|ENOB_MOUSE	LLELAENNELINPAFGGEDGVNTADK		915.1189	3	162.5628	True	1	1	1	1	0.895255988727102	1	1	1	1	1	1	1	0.691309476995674	1	1	1	1	1	1	1	1	0.902588235294118	1	1	1	1	1
sp|P21550|ENOB_MOUSE	ILENNEALELLK		699.8956	2	144.3153	False	0	0	0	0.605263157894737	0.0113154172560113	0.250417362270451	0	1	1	0	0	0	0	0	0	0.607438016528926	1	1	0	0	0	0.71967380224261	0.109238031018206	1	1	1	0
sp|P21550|ENOB_MOUSE	LLELAENNELIK		699.8956	2	144.3153	True	0.0683229813664596	0.727765726681128	0.715506715506716	1	0.8561872909699	0.978494623655914	0.12093023255814	1	0.315634218289086	0.298817966903073	1	0.0375075620084694	0.01440329218107	0.0211752249867655	0.0831195484864033	0.365529207634471	0.0420168067226891	1	0.080316742081448	0.0242792109256449	0.108684611477908	0.06841046277666	1	0.72565386755704	1	0.866737739872068	0.0582191780821918
sp|P21550|ENOB_MOUSE	GNPTVEVDLHTAK		690.8595	2	24.0373	False	0	0	0	0	0	0	1	1	1	0	0.4688995215311	0	0	0	0	0	0.0340788072417465	0	0	0	0	1	1	1	0	0	1
sp|P21550|ENOB_MOUSE	ATHLDVEVTPNGK		690.8595	2	24.0373	True	1	1	0.0388548057259714	1	1	1	1	0.214899713467049	1	0.970543806646526	1	1	1	1	1	0.112041210560206	1	1	1	1	0.946594427244582	1	0.862934362934363	1	1	1	1
sp|P21550|ENOB_MOUSE	AAVPSGASTGIYMALELR		903.9745	2	163.0923	False	1	1	1	1	1	1	1	1	1	1	1	1	1	1	1	1	1	1	1	1	1	1	1	1	1	1	1
sp|P21550|ENOB_MOUSE	LELAMYIGTSAGSPVAAR		903.9745	2	163.0923	True	0.949980908743795	1	1	1	1	1	0.941872981700754	0.795929903900509	1	0.367198177676538	1	1	0.335234752084247	0.928381962864722	1	0.976349843819723	0.600153491941673	1	1	1	1	1	1	1	1	1	1
sp|P21550|ENOB_MOUSE	EILPVGASSFK		574.3215	2	125.4553	False	0	0.304536979490367	0	0.838615309605071	1	1	1	0.00709849157054126	1	0	0.886252045826514	0	0	1	1	1	1	1	0	0.206099815157116	1	0.0240282685512367	1	1	1	1	1
sp|P21550|ENOB_MOUSE	FSSAGVPLIEK		574.3215	2	125.4553	True	0.792452830188679	0.962556165751373	0.79635499207607	0.972014925373134	0.730964467005076	1	1	0.881081081081081	1	1	1	0.656756756756757	0.761061946902655	0.795133437990581	0.791582355321732	1	1	0.931631722880583	0.860354517942067	0.825652841781874	0.807507987220447	0.980609418282548	1	1	1	1	1
tr|Q3V117|Q3V117_MOUSE	TTDGVYEGVAIGGDR		755.3626	2	55.9453	False	0	1	0	0	0	0	0	0	0	0.857596191987307	0	0	0.31723526805494	0.0022766078542971	1	0	1	0.956053811659193	1	0	0.301498127340824	0.0198722498225692	0.00324939073923639	0	0	1	0
tr|Q3V117|Q3V117_MOUSE	DGGIAVGEYVGDTTR		755.3626	2	55.9453	True	0.107862903225806	1	1	0.452328159645233	1	1	0.149276466108149	1	1	1	1	1	0.345884413309982	0.182333490788852	0.961642774118559	1	0.674644727000748	0.543822597676874	1	1	0.592844974446337	1	1	1	0.11758530183727	0.683473389355742	1
tr|Q3V117|Q3V117_MOUSE	LGLVGVNLSLDGVK		692.4139	2	168.1024	False	0.00682205798749289	1	1	0.00291970802919708	0	0	0	1	1	0	0.766211604095563	0	1	0.309165526675787	0	1	1	1	1	1	1	1	1	1	1	1	0.297520661157025
tr|Q3V117|Q3V117_MOUSE	VGDLSLNVGVLGLK		692.4139	2	168.1024	True	1	0.103286384976526	1	1	1	1	0.193930421909697	1	1	1	1	1	1	1	1	1	1	0.195063214930765	1	1	1	1	1	1	1	1	1
tr|Q3V117|Q3V117_MOUSE	VDATADYIC[CAM]K		578.2712	2	20.7099	False	0	0	0	0	0	0	0	0.200143988480922	0	0	0	0	0	0	0	0	1	0	0	0	0.0011983223487118	1	0.685175484546883	1	0	0	0
tr|Q3V117|Q3V117_MOUSE	C[CAM]IYDATADVK		578.2712	2	20.7099	True	0.987654320987654	0.292834890965732	0.483116883116883	1	1	1	0.657334144856969	0.713114754098361	0.317109144542773	0.141188420518029	0.942239685658153	1	0.191919191919192	1	0.962044926413633	1	0.720469552457814	1	1	1	1	0.701484895033282	0.994942528735632	1	0.437647058823529	1	1
tr|Q3V117|Q3V117_MOUSE	EAYPEEAYIADLDAK		849.3989	2	157.7846	False	0.769230769230769	1	1	0	0	0.087431693989071	1	0	1	0.30225988700565	0	0.542830540037244	1	1	1	1	1	0.512573568753344	0.367735470941884	1	1	1	1	1	0.0046029919447641	0.844086021505376	0.0811930405965203
tr|Q3V117|Q3V117_MOUSE	ADLDAIYAEEPYAEK		849.3989	2	157.7846	True	1	1	1	1	1	0.0909642207398423	1	1	1	0.00121951219512195	1	1	1	1	1	0.697859631657541	1	1	1	0.95139911634757	1	1	1	1	1	0.51909307875895	1
tr|Q3V117|Q3V117_MOUSE	TIAIIAEGIPEALTR		784.4564	2	165.3495	False	0	1	1	0	0	0	0	1	1	0	0	0.0694846554719166	0.63420523138833	0.00233644859813084	0.98820844427539	1	1	0	1	1	1	1	0.00164744645799012	1	0	0	1
tr|Q3V117|Q3V117_MOUSE	TLAEPIGEAIIAITR		784.4564	2	165.3495	True	1	0.305779987569919	1	1	1	1	1	1	1	0.992137776113815	1	1	0.17092429168602	1	1	1	1	1	1	1	0.185909980430528	0.601162176439514	1	0.236042402826855	0.414843006660323	1	1
tr|Q3V117|Q3V117_MOUSE	LLVGVDEK		436.758	2	26.9419	False	1	0	0	0	0	0	0.00887311446317657	1	0	0	0.773094934014474	0	1	1	1	1	1	1	0	1	1	1	0	1	1	1	0.12711182622687
tr|Q3V117|Q3V117_MOUSE	EDVGVLLK		436.758	2	26.9419	True	0.4	1	1	0.40924464487035	1	1	0.416107382550336	1	1	0.236714975845411	0.716717590571803	1	0.598860862489829	1	0.94863813229572	1	1	1	0.151912568306011	0.537885095753539	1	1	0.817288801571709	1	0.837073981712386	0.823210412147505	0.771683673469388
sp|Q99KI0|ACON_MOUSE	TDFANLAEEFK		642.809	2	147.2783	False	0	0	0	0.127979924717691	0	0	0	0	1	0	0	0	0	0	0	0	0	0	0	0	0	1	1	0.0771653543307087	0	0	0
sp|Q99KI0|ACON_MOUSE	FEEALNAFDTK		642.809	2	147.2783	True	1	0.535857716580608	1	1	0.797846304454234	0.754160722776985	0.661818181818182	1	1	1	0.281391830559758	1	1	1	1	1	1	1	0.349848331648129	1	1	1	1	1	1	1	1
sp|Q99KI0|ACON_MOUSE	WVVIGDENYGEGSSR		834.3867	2	117.8834	False	0	0.855194123819517	1	1	1	1	1	1	1	1	1	1	0.724592707525213	1	0.93218345746766	1	1	1	1	1	1	1	0.549726775956284	1	1	1	1
sp|Q99KI0|ACON_MOUSE	SSGEGYNEDGIVVWR		834.3867	2	117.8834	True	1	1	1	1	1	1	1	1	1	1	1	1	1	1	1	1	1	1	1	1	1	1	1	1	1	1	1
sp|Q99KI0|ACON_MOUSE	DINQEVYNFLATAGAK		585.2967	3	164.8277	False	0	1	0	0	0.0700132100396301	0	0.867564534231201	0.161645848640705	1	0	0	0.82943143812709	0	0	0	0	1	0	0.997101449275362	1	0.208594881699662	1	0.0503496503496504	0	1	1	0.947621914509332
sp|Q99KI0|ACON_MOUSE	AGATALFNYVEQNIDK		585.2967	3	164.8277	True	1	1	1	1	1	1	1	1	1	1	1	1	1	0.583647798742138	1	1	0.260162601626016	1	1	1	1	1	1	0.264359861591696	0.726729291204099	0.322121604139715	1
sp|Q99KI0|ACON_MOUSE	FKLEAPDADELPR		500.9279	3	120.7778	False	0	0	0	1	1	1	1	1	1	0	0	0	0	0	0	1	1	1	0.044522554188635	0	0	0	0.536882972823073	0.0857365549493375	0.0170357751277683	0	0
sp|Q99KI0|ACON_MOUSE	PLEDADPAELKFR		500.9279	3	120.7778	True	0.510338759348878	1	0.557724957555178	1	1	1	1	1	1	1	1	1	0.583231083844581	1	1	1	1	1	1	1	1	1	1	1	1	1	1
sp|Q99KI0|ACON_MOUSE	NAVTQEFGPVPDTAR		534.6021	3	100.2211	False	0	0	0	0	0	0	0	0	0	0	0	0	0	0	0	0	0	0	0	0	0	1	0	0	0	0	1
sp|Q99KI0|ACON_MOUSE	ATDPVPGFEQTVANR		534.6021	3	100.2211	True	0.940635771734967	1	1	1	0.416806722689076	1	1	0.406891981444665	1	0.915801614763552	0.760068551842331	1	1	1	0.606789858186506	1	1	0.240992321323095	1	0.914328469884025	0.891329933307179	1	0.885714285714286	1	0.7837384744342	1	0.602960969044415
sp|Q99KI0|ACON_MOUSE	EGWPLDIR		493.2587	2	132.8717	False	0	0	0.013555787278415	1	1	0.697220867869332	1	0.840834248079034	1	0	0	0	0	0	0	0.501359434475258	1	0.484913793103448	1	1	0	1	0.115513767629281	0	0.0702702702702703	0	1
sp|Q99KI0|ACON_MOUSE	IDLPWGER		493.2587	2	132.8717	True	0.417044424297371	1	1	1	1	0.692759295499021	1	1	1	1	1	1	1	1	0.194956353055286	1	1	1	1	1	1	1	1	1	1	1	0.358823529411765
sp|P48678|LMNA_MOUSE	IDSLSAQLSQLQK		715.8961	2	126.2089	False	0	0	0	1	0	1	0.689778840406455	0.808988764044944	0	0.0311111111111111	0.0580383052814858	0.00272108843537415	0	0	0	1	0.0540540540540541	0	0	0	0	0	1	1	0	0	0
sp|P48678|LMNA_MOUSE	QLQSLQASLSDIK		715.8961	2	126.2089	True	1	0.825949367088608	1	0.0866141732283465	0.0289455547898001	0.608349900596421	0.600125549278092	0.52638270820089	1	1	0.729483282674772	1	0.162942271880819	0.867498051441933	0.785425101214575	0.103292446739832	0.414715719063545	0.0668810289389068	0.945546644153651	1	1	1	1	1	0.954761904761905	1	1
sp|P48678|LMNA_MOUSE	LQEKEDLQELNDR		543.9408	3	20.2404	False	0	0	0.462478184991274	0	0	0	0	0	0	0.214216163583252	0	0.00137551581843191	0	0	0	0	0	0	0	0.0165118679050568	0	0	0	0	0	0.705685618729097	1
sp|P48678|LMNA_MOUSE	DNLEQLDEKEQLR		543.9408	3	20.2404	True	0.320964749536178	1	1	1	1	1	1	1	0.771758977480219	1	1	0.93984658861526	0.728538283062645	1	1	1	0.985639686684073	1	1	0.731726590280522	1	0.941828254847645	1	1	1	1	1
sp|P48678|LMNA_MOUSE	DLEALLNSK		501.7769	2	129.6453	False	0	0	0	0	0	0	0	0	0	0	0	0	0	0	0	0	0	0	0	0	0	0	0	0	0	0	0
sp|P48678|LMNA_MOUSE	SNLLAELDK		501.7769	2	129.6453	True	1	1	1	1	1	1	0.0880704563650921	0.0397350993377483	1	0.107271789582259	0.30938123752495	0.285282258064516	1	1	1	1	1	1	1	1	1	1	1	1	1	1	1
sp|P48678|LMNA_MOUSE	NSNLVGAAHEELQQSR		584.959	3	45.0472	False	0	1	0	0	0	0.167243367935409	0	0	0	0	0.78684429641965	1	0	0.0210859251449657	0	0	0.266187050359712	0	1	0	0.552711496746204	0	0	0	0	1	1
sp|P48678|LMNA_MOUSE	SQQLEEHAAGVLNSNR		584.959	3	45.0472	True	1	1	1	0.658372213582167	0.801564027370479	1	1	1	1	1	1	1	1	1	1	0.63302752293578	1	0.528161530286929	1	1	0.558823529411765	1	0.972014925373134	1	1	0.991401112797167	1
sp|P48678|LMNA_MOUSE	EPDLLAAQAR		542.2933	2	41.2289	False	1	0	0	0	0	0	0	0	0	0	0	0	0	0	1	0	0	0	0	0	0	0	0	0	0	1	1
sp|P48678|LMNA_MOUSE	AQAALLDPER		542.2933	2	41.2289	True	0.214182344428365	1	0.771247021445592	1	0.90295358649789	0.285556780595369	1	1	1	0.190147783251232	1	0.550859266140269	1	0.359750667853963	0.353810623556582	0.47645125958379	1	1	1	0.143127962085308	0.772745490981964	1	1	1	0.736170212765957	1	1
sp|P48678|LMNA_MOUSE	LKDLEALLNSK		415.2467	3	125.674	False	0.00896358543417367	1	0.230195712954334	1	1	1	1	1	1	1	0	0.0053440213760855	0	0	0	1	0	0.80796586059744	0	0	0	0	0	0	0	0	0
sp|P48678|LMNA_MOUSE	SNLLAELDKLK		415.2467	3	125.674	True	0.554300608166811	1	0.854346123727486	1	0.660123966942149	1	0.717070289427053	1	1	0.533506268914829	0.968543689320388	1	0.465451462484103	1	1	0.717670286278381	1	0.565603763721903	1	0.848694316436252	0.623628691983122	1	0.974813432835821	1	1	1	0.876237623762376
sp|Q9JKF1|IQGA1_MOUSE	LPYDVTPEQALSHEEVK		652.3301	3	123.9314	False	0	0	0	0.773547094188377	1	0.995547640249332	0.110236220472441	1	0	0.182539682539683	0	0.135239142385926	0	0	0	0.667676767676768	0	0.364449413079933	0	0	0	0	0.613490364025696	1	0	0.337829158638407	0.68988173455979
sp|Q9JKF1|IQGA1_MOUSE	VEEHSLAQEPTVDYPLK		652.3301	3	123.9314	True	0.917374517374517	0.942540322580645	1	1	0.481054365733114	0.414338429098577	0.994780793319415	1	0.76857490864799	0.693977877918886	1	1	0.21683440073193	1	1	0.86442220200182	0.867717614804661	1	1	0.497897392767031	1	1	0.857556735876388	1	0.893076607947563	1	0.226993865030675
sp|Q9JKF1|IQGA1_MOUSE	IFYPETTDIYDR		766.867	2	125.1073	False	1	0.888888888888889	0.0515933232169954	0	0.464246424642464	1	0	1	1	0	1	0.76551724137931	0	0	0	0	1	0.631632137443153	0	0	0	1	0.42068564787914	1	0	0	0
sp|Q9JKF1|IQGA1_MOUSE	DYIDTTEPYFIR		766.867	2	125.1073	True	1	1	0.629382303839733	1	0.834054834054834	1	1	1	1	1	0.784363177805801	1	1	1	1	1	0.420792079207921	1	1	0.975591985428051	1	1	0.439838802533103	1	1	1	1
sp|Q9JKF1|IQGA1_MOUSE	LPNFFSPK		475.2607	2	129.7316	False	1	0.473130841121495	1	1	1	1	1	1	0.696517412935323	1	0.0242571255306246	1	0.964401294498382	1	0.00682982356289129	1	1	1	1	1	1	1	1	1	1	1	0.191588785046729
sp|Q9JKF1|IQGA1_MOUSE	PSFFNPLK		475.2607	2	129.7316	True	1	0.450175849941383	0.309447740757645	1	0.449750138811771	1	0.147978642257818	1	0.679672750157332	1	0.340909090909091	0.124513618677043	0.672734467748318	0.641322314049587	0.303370786516854	0.292307692307692	0.726077428780131	1	1	1	1	1	0.599784250269687	1	1	1	1
sp|Q9JKF1|IQGA1_MOUSE	LFQTALQEEIK		660.3639	2	125.6311	False	1	0	0	0.0332871012482663	1	1	1	1	0.949095022624434	0.580728051391863	0	0	0	0	0	1	1	0.720235178833905	0	0	0	0.191646191646192	0	0.932144626052501	1	0	0
sp|Q9JKF1|IQGA1_MOUSE	IEEQLATQFLK		660.3639	2	125.6311	True	1	1	1	1	1	0.40844327176781	1	1	1	1	1	0.00789473684210526	1	0.421602787456446	0.875	1	1	1	0.81993006993007	1	1	1	1	1	0.073394495412844	1	1
sp|Q9JKF1|IQGA1_MOUSE	VAADTFTALK		518.7873	2	49.6697	False	0.00790513833992095	1	0	0	0	0	0	0	0.0444839857651246	0	0	0	0	0	0	0.615856777493606	1	0	0.465500485908649	0	0	0	0	0	0	1	1
sp|Q9JKF1|IQGA1_MOUSE	LATFTDAAVK		518.7873	2	49.6697	True	1	0.688632619439868	1	1	1	1	0.69134328358209	1	1	1	1	1	1	0.0390745501285347	0.698875468554769	1	1	0.620304568527919	1	0.0554181098466106	1	0.858789625360231	1	1	1	0.124737210932025	0.503838101884159
sp|Q9JKF1|IQGA1_MOUSE	VDQIQEIVTGNPTVIK		585.328	3	136.8263	False	0	1	1	1	1	1	0.605	1	1	0	0	0	0.103182256509161	1	1	1	1	1	0	0	0	1	1	1	1	0.831084727468969	0
sp|Q9JKF1|IQGA1_MOUSE	IVTPNGTVIEQIQDVK		585.328	3	136.8263	True	1	1	0.119980648282535	0.526258798050893	1	1	1	1	1	1	1	1	1	1	1	1	1	1	1	1	1	1	1	1	1	1	1
tr|D3YW52|D3YW52_MOUSE	DTVVKPVIVEPEGIEK		584.6645	3	99.8578	False	0	0	0	0	0	0	0	0	0	0	0	0	0	0	0	0	0	0	0	0	0	0	0	0	0	0	0
tr|D3YW52|D3YW52_MOUSE	EIGEPEVIVPKVVTDK		584.6645	3	99.8578	True	0.529488859764089	1	1	0.0958549222797927	0.674574522949974	0.0593692022263451	0.939149165320409	0.537389100126743	0.52960745176314	0.709231394875966	1	1	1	0.547528517110266	0.708661417322835	0.861692447679709	1	0.776119402985075	1	0.549084858569052	1	0.680719794344473	1	1	1	1	0.671513549239921
tr|D3YW52|D3YW52_MOUSE	VNTLPLNFDK		580.8192	2	115.2033	False	0	0	0	0	0	0	0	0	0	0	0	0	0	0	0	0	0	0	0	0	0	0	0	0	0	0	0
tr|D3YW52|D3YW52_MOUSE	DFNLPLTNVK		580.8192	2	115.2033	True	1	1	1	1	0.71304347826087	1	1	1	1	1	1	1	1	1	1	1	1	1	1	1	0.88958742632613	1	1	1	0.317491425771681	0.475903614457831	0.207591014717273
tr|D3YW52|D3YW52_MOUSE	AISYLISGYQR		635.8431	2	114.5369	False	0	0	0	1	0	0.714630613230324	0	0.0928792569659443	0	0	0	0	0	0	0	0	0.241379310344828	0	0	0	0	0	0	0	0	0	0
tr|D3YW52|D3YW52_MOUSE	QYGSILYSIAR		635.8431	2	114.5369	True	0.0172043010752688	0.423305588585018	1	1	1	1	1	1	1	1	1	1	1	1	1	1	1	0.292795389048991	1	1	1	1	0.156065573770492	1	1	1	1
tr|D3YW52|D3YW52_MOUSE	AESPVFVQTDKPIYKPGQTVK		583.8192	4	66.9171	False	0	1	0	0	0	0.00274160383824537	0	0	0.140662894098626	0	0	1	0	0	0	0	1	0	1	0	0	0	1	1	0	0.0139318885448916	1
tr|D3YW52|D3YW52_MOUSE	VTQGPKYIPKDTQVFVPSEAK		583.8192	4	66.9171	True	1	0.650055370985604	0.660322714108399	1	1	1	1	0.684737772539776	1	1	1	1	0.490992878089652	1	1	1	0.880821917808219	1	1	1	0.41163107678328	0.26603325415677	0.788394197098549	1	0.612299465240642	1	1
tr|D3YW52|D3YW52_MOUSE	AEDITHNGIVYTPK		519.9351	3	30.2296	False	0	0	0	0	0	0	0	0	0.1552	0	0.0312124849939976	1	0	0	0	0	0.193064667291471	0	0	0	0	0	0	0	0	1	1
tr|D3YW52|D3YW52_MOUSE	PTYVIGNHTIDEAK		519.9351	3	30.2296	True	1	1	0.807448494453249	1	1	1	1	0.485084306095979	1	1	1	1	1	1	1	1	1	1	1	1	1	1	1	1	1	1	1
tr|D3YW52|D3YW52_MOUSE	LSPQSIYNLLPQK		750.9247	2	163.6164	False	0	0.710554951033732	0	1	1	1	0	0	0	1	0	1	0.231963470319635	0.743426294820717	1	0	0	0.559162303664921	0	0	1	0	0.438040345821326	1	0	0	0.289592760180996
tr|D3YW52|D3YW52_MOUSE	QPLLNYISQPSLK		750.9247	2	163.6164	True	1	0.637020566981656	1	1	1	1	1	1	1	1	1	0.573407202216066	0.725232198142415	0.0595959595959596	1	0.234223300970874	0.327144120247569	1	0.337913486005089	1	1	1	1	1	1	1	1
sp|Q9D0F9|PGM1_MOUSE	QEATLVVGGDGR		601.3122	2	19.4286	False	0	0	0	0	0	0	0.0923566878980892	1	0.467443454420836	0	0	0	0	0	0	0	0	0	0	0	0	0	0	0	1	0	1
sp|Q9D0F9|PGM1_MOUSE	GDGGVVLTAEQR		601.3122	2	19.4286	True	0.251893939393939	1	0.124818577648766	1	0.250593824228029	1	1	1	0.288706058339566	1	0.783591460862285	1	1	0.470486859112452	1	1	1	1	1	1	0.896551724137931	1	1	0.684299380979178	1	1	1
sp|Q9D0F9|PGM1_MOUSE	YDYEEVEAEGANK		758.8256	2	33.9402	False	0	0	0	0	0	0	0.597614563716259	0	0.00399201596806387	0	0	0	0	0	0	0	0.0155728587319244	0	0	0	0	1	0.00320769847634322	1	0.439322671683913	0	0.878319950586782
sp|Q9D0F9|PGM1_MOUSE	NAGEAEVEEYDYK		758.8256	2	33.9402	True	1	1	1	1	1	1	1	0.239207360226469	1	1	1	1	1	1	0.306828811973807	1	1	1	1	1	1	1	1	1	1	1	0.395061728395062
sp|Q9D0F9|PGM1_MOUSE	FNISNGGPAPEAITDK		815.9072	2	98.4253	False	0	0	0	0	0	0	0.953961456102784	0.199856218547807	1	1	0.213692946058091	0.136836343732895	0	1	1	0	0	1	0	0.465274818917767	0.495388669301713	1	1	1	0	1	1
sp|Q9D0F9|PGM1_MOUSE	DTIAEPAPGGNSINFK		815.9072	2	98.4253	True	1	1	1	1	0.0394557823129252	1	0.938072159396877	1	1	1	0.0634737449509521	1	0.866566716641679	0.569502948609941	0.210169491525424	1	0.799437016185785	1	0.631189264229523	1	0.190151145782545	1	1	1	0.9344	1	1
sp|Q9D0F9|PGM1_MOUSE	ADNFEYSDPVDGSISK		872.389	2	106.8657	False	0	0	0	0	0.454394693200663	0.995991091314031	1	1	0	0.0148063781321185	0	0	0	0.718712273641851	0.0312837108953614	1	1	1	0.0855855855855856	0	0	1	1	1	1	0	1
sp|Q9D0F9|PGM1_MOUSE	SISGDVPDSYEFNDAK		872.389	2	106.8657	True	1	1	1	0.169975186104218	1	1	1	1	0.907524411257898	1	1	1	1	0.921910538286581	0.755828220858896	1	1	1	0.811924594476107	0.547648772367873	0.741974806989029	1	1	1	1	1	1
sp|Q9D0F9|PGM1_MOUSE	SGEHDFGAAFDGDGDR		551.5573	3	43.5255	False	0	1	0	0	0	0	0.899722991689751	1	0.239447429009977	0	0	0	0	0	0	0	0.109780439121756	0	0	0	0	1	1	1	0	1	1
sp|Q9D0F9|PGM1_MOUSE	DGDGDFAAGFDHEGSR		551.5573	3	43.5255	True	1	1	1	1	1	1	1	1	1	1	1	1	0.998583569405099	1	1	1	0.721936903888481	1	1	0.996389891696751	1	1	1	0.280821917808219	0.289108910891089	1	1
sp|Q9D0F9|PGM1_MOUSE	IALYETPTGWK		639.8401	2	125.4008	False	0	0	0	0.296600234466589	0	1	1	1	0.0767263427109974	0	0	0.517647058823529	0	1	0	0.0919093851132686	1	0	1	0	0	1	1	1	1	0.547058823529412	1
sp|Q9D0F9|PGM1_MOUSE	WGTPTEYLAIK		639.8401	2	125.4008	True	0.0182501341921632	1	1	0.691153647180548	1	0.120567375886525	1	0.153732446415373	1	1	1	1	0.512245745122457	1	0.705784436121515	1	1	1	1	0.184357541899441	1	1	1	1	1	1	1
tr|A6ZI44|A6ZI44_MOUSE	ADDGRPFPQVIK		448.242	3	44.9278	False	0	0	0	0	0	0	0	0	0	0	0	0	0	0	0	0	0.148007590132827	0	0	0	0	0	0	1	0	1	1
tr|A6ZI44|A6ZI44_MOUSE	IVQPFPRGDDAK		448.242	3	44.9278	True	0.189412336085478	0.514153668399769	0.844181459566075	0.732552215995925	1	0.258064516129032	1	0.852941176470588	1	0.420720720720721	1	1	1	0.995172669884887	1	0.987599645704163	1	1	0.925117672229354	1	0.897767332549941	0.379271070615034	0.652931854199683	1	1	1	0.401740391588107
tr|A6ZI44|A6ZI44_MOUSE	FSNEEIAMATVTALR		551.6152	3	164.8777	False	0	0	0	0	0	0.803921568627451	1	0.13134328358209	0.380884450784593	0	0	0	0	0	0	0	0.0154696132596685	0.00147167034584253	0	0	0	0.132135984605516	1	1	1	1	1
tr|A6ZI44|A6ZI44_MOUSE	LATVTAMAIEENSFR		551.6152	3	164.8777	True	1	1	1	1	1	1	1	1	1	1	1	1	1	1	1	1	1	1	1	1	1	1	1	0.90650406504065	1	0.472289156626506	1
tr|A6ZI44|A6ZI44_MOUSE	IGEHTPSSLAIVENANVLAR		697.7113	3	169.204	False	0	0	0	0.110967741935484	0	0	1	1	1	0	0	0	0	0	0	0	0	0	0	0	0	1	1	1	0	0	0
tr|A6ZI44|A6ZI44_MOUSE	ALVNANEVIALSSPTHEGIR		697.7113	3	169.204	True	1	1	1	1	1	1	1	1	1	1	1	1	1	1	1	1	1	0.817924528301887	1	1	1	1	0.126920507682031	1	1	1	1
tr|A6ZI44|A6ZI44_MOUSE	YASIC[CAM]QQNGIVPIVEPEILPDGDHDLK		1007.506	3	166.2194	False	0.673375262054507	0.89119170984456	0.0591182364729459	1	1	1	1	0.240282685512367	1	1	1	0.394762366634336	0	0.00556173526140156	1	0.717037037037037	1	1	1	0	1	1	0.92436974789916	1	1	1	0.571428571428571
tr|A6ZI44|A6ZI44_MOUSE	LDHDGDPLIEPEVIPVIGNQQC[CAM]ISAYK		1007.506	3	166.2194	True	1	1	1	1	1	1	1	1	1	1	1	1	1	1	0.247491638795987	1	1	1	1	1	1	0.534632034632035	1	1	0.574525745257453	1	1
tr|A6ZI44|A6ZI44_MOUSE	GVVPLAGTMGETTTQGLDGLSER		763.7179	3	132.4158	False	0	0	0	0.644791666666667	1	1	1	1	1	1	0.0253776435045317	1	0.88325251771727	0	0	0.656852791878173	1	0.94841628959276	0	0	0	0.716326530612245	1	1	1	1	1
tr|A6ZI44|A6ZI44_MOUSE	ESLGDLGQTTTEGMTGALPVVGR		763.7179	3	132.4158	True	1	1	1	1	1	1	1	1	1	1	1	1	1	1	1	1	1	1	1	1	1	1	1	1	1	1	1
tr|A6ZI44|A6ZI44_MOUSE	AGTNGETTTQGLDGLSER		903.9269	2	34.6824	False	0.10971313537997	0	0	1	1	0.894308943089431	1	1	1	1	1	1	1	1	1	0.928506787330317	1	1	0.37	1	1	1	0	1	1	1	1
tr|A6ZI44|A6ZI44_MOUSE	ESLGDLGQTTTEGNTGAR		903.9269	2	34.6824	True	1	1	1	0.743263853584138	0.260663507109005	0.384574183181575	0.217168011738811	0.701115678214915	0.425383542538354	1	1	0.198619224641529	0.859075535512965	0.448201127004768	1	1	1	1	1	1	1	0.631524008350731	1	1	1	1	1
sp|Q8VDD5|MYH9_MOUSE	VEAQLQELQVK		642.8615	2	56.4422	False	1	1	1	1	0	0	1	0	1	1	1	1	0	0	0.0155469183786785	1	1	0	1	0	0.0920716112531969	0.00306278713629403	1	0.123123123123123	1	1	1
sp|Q8VDD5|MYH9_MOUSE	VQLEQLQAEVK		642.8615	2	56.4422	True	1	1	1	1	0.259478672985782	0.516195372750643	1	0.941483803552769	1	1	0.315579890492782	1	1	1	1	1	0.76647564469914	1	1	1	1	0.573411639081687	1	1	0.185545873910815	0.630558722919042	1
sp|Q8VDD5|MYH9_MOUSE	DELADEIANSSGK		674.815	2	54.9033	False	1	0	1	0	0.495633187772926	0	1	0.0540540540540541	0.233666410453497	1	1	1	1	1	1	1	0	1	1	0.730146187277756	0	0.424778761061947	0.00911854103343465	0	0	0	1
sp|Q8VDD5|MYH9_MOUSE	GSSNAIEDALEDK		674.815	2	54.9033	True	1	1	1	1	1	1	1	1	1	1	1	1	1	0.893323100537222	0.775841102553709	1	1	1	1	0.992764109985528	1	0.905500705218618	1	1	0.94305057745918	1	1
sp|Q8VDD5|MYH9_MOUSE	IAQLEEQLDNETK		765.8859	2	65.67	False	1	1	1	1	0	0.176064441887227	0.903368304803976	0.535873015873016	0.44475138121547	0.0235690235690236	0.49905303030303	0.171214553237025	0.00526870389884089	0	0	1	0	0	0.540694907187054	0	0	0	0.566612289287656	0	0	1	1
sp|Q8VDD5|MYH9_MOUSE	TENDLQEELQAIK		765.8859	2	65.67	True	1	0.101945003353454	1	0.449251247920133	0.862052505966587	1	1	0.579241765071473	1	0.121274409044193	1	1	0.351138353765324	1	1	1	0.340649692712906	1	0.423285643808584	0.820276497695853	0.688349114862083	1	1	1	0.479962721342032	1	1
sp|Q8VDD5|MYH9_MOUSE	QAQQERDELADEIANSSGK		696.9979	3	55.4196	False	1	1	1	1	1	1	1	1	1	1	1	1	1	1	1	1	1	1	1	0.00321027287319422	1	1	1	1	1	1	1
sp|Q8VDD5|MYH9_MOUSE	GSSNAIEDALEDREQQAQK		696.9979	3	55.4196	True	1	1	1	1	1	1	1	1	1	1	1	1	1	1	1	1	1	1	1	1	1	1	1	1	0.887063655030801	1	0.139646869983949
sp|Q8VDD5|MYH9_MOUSE	IAQLEEQLDNETK		510.9264	3	63.2886	False	1	1	1	1	1	1	0	0	1	1	0.671728450200983	1	1	1	0.0364415862808146	1	0.481540930979133	1	1	1	0.0400421496311907	0.162935323383085	1	0	0	1	0.770313499680102
sp|Q8VDD5|MYH9_MOUSE	TENDLQEELQAIK		510.9264	3	63.2886	True	1	1	1	1	1	1	1	1	1	1	0.73370738023306	0.737299174989145	1	0.366785079928952	1	1	1	1	0.918918918918919	1	0.205896568390527	0.34617596319724	1	1	0.14033264033264	1	1
sp|Q8VDD5|MYH9_MOUSE	AGVLAHLEEER		408.5508	3	50.7333	False	0.983483483483483	1	1	0.09043250327654	1	1	1	1	1	1	1	1	1	1	1	0	0.011454753722795	0.00581395348837209	1	1	1	0	0.794029850746269	0	1	1	1
sp|Q8VDD5|MYH9_MOUSE	EEELHALVGAR		408.5508	3	50.7333	True	1	1	1	1	1	1	1	1	1	1	1	1	1	1	1	1	1	1	1	1	1	1	1	1	1	1	1
sp|P57780|ACTN4_MOUSE	KDDPVTNLNNAFEVAEK		635.3181	3	130.1049	False	1	1	0	1	1	1	1	1	1	0	0.616087751371115	0	1	1	0	1	1	1	0	0	0	1	0	1	1	0	0
sp|P57780|ACTN4_MOUSE	EAVEFANNLNTVPDDKK		635.3181	3	130.1049	True	1	0.77991452991453	1	1	1	1	1	1	1	1	1	1	1	0.643801652892562	1	1	1	1	1	1	0.274917335852622	0.606124604012672	0.773024660291897	1	1	0.596876807403123	1
sp|P57780|ACTN4_MOUSE	LSGSNPYTSVTPQIINSK		636.0021	3	119.5681	False	1	1	0.057315233785822	1	0	1	1	0	1	0	0.0254237288135593	0	0	0	0	0.307964601769912	1	0	0	0	0	0	1	0.717002237136465	0	1	1
sp|P57780|ACTN4_MOUSE	SNIIQPTVSTYPNSGSLK		636.0021	3	119.5681	True	1	1	1	1	0.418812989921613	1	1	1	1	1	1	1	1	1	1	1	1	1	1	1	1	1	1	1	1	1	1
sp|P57780|ACTN4_MOUSE	LSGSNPYSTVTPQIINSK		636.0021	3	119.5681	False	1	1	0.763157894736842	1	0.00291545189504373	1	1	0.248236953455571	1	0	0.670546105640107	0.287437185929648	0	0	0.181818181818182	0.975044563279857	1	0	0	0.561228725612287	0	1	1	0.68018018018018	0	1	1
sp|P57780|ACTN4_MOUSE	SNIIQPTVTSYPNSGSLK		636.0021	3	119.5681	True	1	1	1	1	1	1	1	1	1	1	1	1	1	1	1	1	1	1	1	0.903225806451613	1	1	1	1	1	1	1
sp|P57780|ACTN4_MOUSE	DYETATLSDIK		628.3063	2	86.6552	False	0.848388380421807	0	0	0	0.196341463414634	0	0	0.700704225352113	0.669201520912547	0	0.00874453466583385	0.271341463414634	0	0	0	0	1	0	0	0	0	0	0	0	0	1	1
sp|P57780|ACTN4_MOUSE	IDSLTATEYDK		628.3063	2	86.6552	True	1	1	0.358329591378536	1	1	1	0.553218610579987	1	1	0.484238178633976	1	1	1	1	1	1	1	1	1	0.894657637321294	1	1	1	1	1	1	1
sp|P57780|ACTN4_MOUSE	ETTDTDTADQVIASFK		581.2758	3	138.4459	False	0	0	0.00216216216216216	1	1	1	1	1	1	0.870625245772709	0	1	1	0.871517027863777	1	1	1	1	0.371072319201995	0	0.00456881781838949	1	1	1	0.0333704115684093	0	0
sp|P57780|ACTN4_MOUSE	FSAIVQDATDTDTTEK		581.2758	3	138.4459	True	0.361390667886551	1	1	1	1	1	1	0.162122328666175	1	1	1	1	0.563786008230453	1	1	1	1	0.727450024378352	1	1	1	1	0.230914826498423	1	1	1	1
sp|P57780|ACTN4_MOUSE	DTTDTETADQVIASFK		581.2758	3	138.4459	False	0	0	0.00109170305676856	1	1	1	1	1	1	0.0158910329171396	0	0	0.710885680842762	1	0	1	1	0.656281407035176	0	0	0.0350690754516472	1	1	1	1	1	1
sp|P57780|ACTN4_MOUSE	FSAIVQDATETDTTDK		581.2758	3	138.4459	True	1	1	1	1	1	1	1	1	1	1	1	1	1	1	1	1	1	1	1	1	1	1	0.799802273850717	0.0785545954438335	1	0.449230769230769	1
sp|P08032|SPTA1_MOUSE	ADVVESWIGEK		616.8115	2	126.0247	False	0	0.943377148634985	0	1	1	1	1	1	1	0.0436681222707424	0	0	0	0	0	0	0	0.263864565090485	0	0	0	0.0074019245003701	0	0	0	0	0
sp|P08032|SPTA1_MOUSE	EGIWSEVVDAK		616.8115	2	126.0247	True	1	1	1	1	0.592	1	1	0.875880758807588	1	1	0.93581616481775	0.741319444444444	0.824561403508772	0.8923904688701	1	1	1	0.440807419530824	1	1	1	1	1	1	1	1	1
sp|P08032|SPTA1_MOUSE	NYGADEEAAGALLK		711.349	2	105.8645	False	0	0.499420625724218	1	1	1	1	0.976278334211914	0	1	1	1	0	0	0	1	1	1	1	0.12988442487617	0.0213631739572737	0	0	0	0.330238726790451	0	0	0
sp|P08032|SPTA1_MOUSE	LLAGAAEEDAGYNK		711.349	2	105.8645	True	1	1	1	1	1	1	1	1	1	1	1	1	1	1	1	1	1	1	1	1	0.89576802507837	1	1	0.0237691001697793	1	1	1
sp|P08032|SPTA1_MOUSE	VLPELEEIR		549.3137	2	119.092	False	1	0	0	0	1	1	0	1	0.00397219463753724	0	0	0	0	0	0	0	1	0	0	0	0	0	0	0	1	1	1
sp|P08032|SPTA1_MOUSE	IEELEPLVR		549.3137	2	119.092	True	0.650317124735729	1	0.317228805834093	1	1	1	1	1	0.48747461069736	1	1	1	1	1	1	0.558558558558559	1	1	1	1	1	1	1	1	0.513103448275862	0.772877618522602	1
sp|P08032|SPTA1_MOUSE	GDSGDTLAATQSLLK		738.8807	2	120.3265	False	0.965230536659108	0.903657908294694	0.326844726120416	1	1	0.0485678704856787	0.810374639769452	1	1	0.280685061845861	0.426987951807229	1	1	1	0.129032258064516	1	0	0	0.969011725293132	1	0	0.922365988909427	0.00473186119873817	1	0	0.229900332225914	1
sp|P08032|SPTA1_MOUSE	LLSQTAALTDGSDGK		738.8807	2	120.3265	True	1	1	1	1	1	1	1	1	1	1	1	1	1	1	1	1	1	1	1	1	1	1	1	1	1	1	1
sp|P08032|SPTA1_MOUSE	LEESYHYQVFR		490.9052	3	58.8055	False	0.0150780829294561	0	1	0.813392417528311	0	0	1	1	1	1	1	1	1	1	1	0	0	0	1	1	1	1	0	0	1	1	1
sp|P08032|SPTA1_MOUSE	FVQYHYSEELR		490.9052	3	58.8055	True	0.87292817679558	1	1	1	0.678681771369722	1	1	1	0.461855670103093	0.848484848484849	1	0.432432432432432	1	0.15774378585086	1	1	1	0.94875283446712	0.962089300758214	1	1	1	1	1	1	1	1
sp|P08032|SPTA1_MOUSE	VEADDHQGFVPAVYVR		601.3004	3	104.5388	False	0	1	0	0.0014695077149155	1	1	1	0.755325273459988	0.957110609480813	1	1	1	0	0	0	0	0	1	0	0	0	0	0	0.614409221902017	0	0	0
sp|P08032|SPTA1_MOUSE	VYVAPVFGQHDDAEVR		601.3004	3	104.5388	True	1	1	1	1	1	1	1	1	1	1	0.35485460818137	1	1	1	1	1	1	1	1	1	1	1	1	1	1	1	1
sp|Q03265|ATPA_MOUSE	VVDALGNAIDGK		586.3195	2	52.3895	False	0	0.0803814713896458	0	0	0	0	0	0	0	0	0	0	0	0	0	0	0.633888048411498	0	0.898488120950324	0	0	0	0	0	0	0	1
sp|Q03265|ATPA_MOUSE	GDIANGLADVVK		586.3195	2	52.3895	True	1	0.640044370493622	1	1	1	0.922800718132855	0.570886075949367	1	1	1	1	0.383268482490272	0.651255480271024	0.378975265017668	0.423111919927207	0.485278080697928	0.960797342192691	1	0.5774450163781	0.324778761061947	0.419047619047619	1	0.732059886422303	0.6	0.49976862563628	1	0.580907244414353
sp|Q03265|ATPA_MOUSE	AVDSLVPIGR		513.8007	2	81.5485	False	0	1	0	0	0	0.119455943228859	0	0	0	0	0	0	0	0	0	0	1	0	0	0	0	0	0	0	0	0.892762810353936	1
sp|Q03265|ATPA_MOUSE	GIPVLSDVAR		513.8007	2	81.5485	True	0.291062236780533	1	0.0640961442163245	0.788059701492537	0.885539331135186	0.441191845269211	0.672705314009662	1	1	0.600340136054422	0.826158940397351	0.420849420849421	0.255203619909502	1	1	1	0.211111111111111	1	1	0.355008787346221	1	1	1	1	0.227387569479535	0.828370330265295	1
sp|Q03265|ATPA_MOUSE	TSIAIDTIINQK		658.8746	2	135.2114	False	0	0	0	0.322916666666667	0.0661813368630046	0.501544799176107	0.00538116591928251	0.844517184942717	1	0	0	0	0	0	0	1	1	1	0	0	0	1	1	1	1	0	0
sp|Q03265|ATPA_MOUSE	QNIITDIAISTK		658.8746	2	135.2114	True	1	1	0.141966426858513	1	1	1	1	1	0.533599467731204	1	1	1	1	0.315261958997722	1	0.381556195965418	1	1	1	1	1	1	0.647619047619048	1	1	1	0.967124925283921
sp|Q03265|ATPA_MOUSE	TPAIVDVPVGDELLGR		825.9567	2	162.1513	False	0	0	0	0	0	0	0	0	1	0	0.569450853714813	0.539252336448598	0	0	0	0	0	0	0.681901279707495	0	0	0	0	0.0909791827293755	0	0	0
sp|Q03265|ATPA_MOUSE	GLLEDGVPVDVIAPTR		825.9567	2	162.1513	True	1	1	0.193670288143599	0.520844612885761	1	0.721042471042471	1	0.651135005973716	1	1	1	1	0.289673670093876	1	0.660744500846024	1	1	1	1	0.61902817476521	1	0.622384937238494	1	0.246305418719212	0.0956937799043062	1	0.105004101722724
sp|Q03265|ATPA_MOUSE	TGAIVDVPVGDELLGR		805.941	2	162.1522	False	0	0	0	1	1	0	0	0.667060212514758	0	0.0289532293986637	0	0	0.120401337792642	0.333183250787933	0	0	0.118929633300297	0	0.455125061304561	0	0	0	0	0.0191470844212359	0	0	0.345132743362832
sp|Q03265|ATPA_MOUSE	GLLEDGVPVDVIAGTR		805.941	2	162.1522	True	1	0.0907859078590786	1	0.731632653061224	0.271707028942705	1	1	0.270949720670391	0.53226879574185	1	0.729706390328152	1	0.0163515585079203	1	0.650827322868053	1	0.16052880075543	0.426048565121413	0.548555187115111	1	1	0.213851761846902	1	1	1	1	1
sp|Q03265|ATPA_MOUSE	EAC[CAM]PGDVFYLHSR		517.5734	3	119.9947	False	0	0	0	1	0.0610079575596817	1	1	1	0.996724890829694	0	0	0.0150093808630394	0	0	0	0	0	0.47027027027027	0	0.00937011972930765	0	0	0.581798483206934	0	0	0	0.0842279108175062
sp|Q03265|ATPA_MOUSE	SHLYFVDGPC[CAM]AER		517.5734	3	119.9947	True	0.404178019981835	1	1	0.727179487179487	1	1	1	1	1	1	1	1	1	0.614553014553015	1	1	1	1	0.0824858757062147	1	1	1	0.627325890483785	1	0.271506713078071	1	0.852849092047589
sp|Q80X90|FLNB_MOUSE	AC[CAM]IPQSFTVDTSK		727.3532	2	78.6729	False	1	1	1	1	1	1	1	1	1	1	0.871815940838127	1	1	1	1	1	1	1	0.207375734901122	1	0	1	1	1	1	1	1
sp|Q80X90|FLNB_MOUSE	STDVTFSQPIC[CAM]AK		727.3532	2	78.6729	True	1	1	1	1	1	0.369612068965517	1	1	1	1	1	1	1	1	1	0.738686131386861	1	1	1	1	1	1	1	1	1	1	1
sp|Q80X90|FLNB_MOUSE	NSVELLVEDR		587.3091	2	84.9405	False	1	1	1	1	1	1	0	1	1	0.886036561649164	1	1	1	1	1	1	1	1	0	1	0	0.501356483993489	1	1	0	1	1
sp|Q80X90|FLNB_MOUSE	DEVLLEVSNR		587.3091	2	84.9405	True	1	0.84421052631579	1	0.258103241296519	0.809547004383829	0.466321243523316	0.536647546207776	1	0.90281771132835	0.468571428571429	1	0.461095100864553	1	0.859594383775351	1	0.152010050251256	0.812587412587413	1	1	0.426229508196721	0.143712574850299	1	0.0466760961810467	0.472324723247232	0.383693045563549	1	1
sp|Q80X90|FLNB_MOUSE	FADEHVPGSPFTVK		510.9244	3	97.7049	False	1	0	0	1	1	1	0.442677269715043	1	1	0	0.0134228187919463	0.676207513416816	0.820610687022901	0.506404782237404	0	1	1	0.239952718676123	0	0	0	1	0.0190336749633968	1	0	0	1
sp|Q80X90|FLNB_MOUSE	VTFPSGPVHEDAFK		510.9244	3	97.7049	True	1	1	1	0.89967027790862	1	1	1	1	1	0.452813469206912	1	1	1	1	0.668634064080944	1	1	1	1	1	1	1	0.776659959758551	1	1	1	1
sp|Q80X90|FLNB_MOUSE	AAGSGELAVTVK		551.8088	2	21.2805	False	0	0	0	0.213675213675214	0	0	0	0	1	0	0.422779922779923	0	1	1	0.0134153158188932	0	0	0	0	0.609336609336609	0	0.908665105386417	0	0.0885780885780886	0	0	1
sp|Q80X90|FLNB_MOUSE	VTVALEGSGAAK		551.8088	2	21.2805	True	1	0.458113649677797	1	0.421585160202361	1	1	1	1	1	1	0.427745664739884	0.302908726178536	1	1	1	0.166146158650843	1	1	1	1	1	1	1	1	1	1	0.537664132688321
sp|Q80X90|FLNB_MOUSE	LDVTILSPSR		550.8192	2	110.6679	False	0.0110071546505228	0	0	0.59830866807611	0.00427350427350427	0	1	0	1	0.0711630377057886	0.00992555831265509	0	0.0949612403100775	0.00228440890919475	0	0	1	0	0	0	0	0	0.550328227571116	0	0	0	0
sp|Q80X90|FLNB_MOUSE	SPSLITVDLR		550.8192	2	110.6679	True	1	0.229193341869398	1	0.458980044345898	1	1	0.524632117722329	1	1	1	1	0.527699530516432	1	0.848081440877056	0.65593220338983	0.186846957590658	1	0.192771084337349	0.168295331161781	1	1	1	1	1	1	1	1
sp|Q80X90|FLNB_MOUSE	VSFAGDAIPK		502.7742	2	51.1763	False	1	0	0	0	1	1	1	0	1	0	0.346324617661569	0	1	0.770142180094787	1	1	0	0	0	0.672006407689227	0	0.152690863579474	1	1	0.0333889816360601	0	1
sp|Q80X90|FLNB_MOUSE	PIADGAFSVK		502.7742	2	51.1763	True	1	1	1	1	1	1	1	0.107033639143731	1	0.411764705882353	0.03584229390681	1	1	1	1	1	0.108324974924774	1	1	1	1	1	1	1	1	0.544917257683215	0.777567737870195
sp|P16858|G3P_MOUSE	VPTPNVSVVDLTC[CAM]R		778.9087	2	127.3035	False	0	0	0	0	0	0	0	0	0	0	0	0	0	0	0	0	0	0	0	0	0	0	0	0	0	0	0
sp|P16858|G3P_MOUSE	C[CAM]TLDVVSVNPTPVR		778.9087	2	127.3035	True	1	0.75661090124123	1	0.173589584624922	1	1	0.326615705350938	0.255977496483826	0.101836393989983	0.178	1	0.172192513368984	1	0.218984962406015	0.883386581469649	0.0333102012491325	0.341506129597198	0.159464394400487	0.704970360237118	0.0476663356504469	1	0.993077988001846	1	1	0.143376623376623	0.531120331950207	1
sp|P16858|G3P_MOUSE	DAGAGIALNDNFVK		702.8595	2	125.2865	False	0	0	0	0	1	0	0	1	0.362181818181818	0	0	0	0	0.0538617886178862	0	0	1	1	0	0	0	0.129903536977492	0	0.44472204871955	0.73531914893617	0	1
sp|P16858|G3P_MOUSE	VFNDNLAIGAGADK		702.8595	2	125.2865	True	1	0.0557880055788006	1	1	1	1	1	1	1	1	0.578656853725851	1	1	1	1	1	1	1	0.629338269319759	1	1	1	1	0.999508599508599	1	1	1
sp|P16858|G3P_MOUSE	IVSNASC[CAM]TTNC[CAM]LAPLAK		607.3062	3	59.5536	False	0	1	0	0	1	0	0	0	0	0	0	0	0	0	0	0	1	0	1	0	0	0	0	0	0	0.627853881278539	1
sp|P16858|G3P_MOUSE	ALPALC[CAM]NTTC[CAM]SANSVIK		607.3062	3	59.5536	True	0.829463570856685	1	1	0.149812734082397	1	1	0.38191632928475	1	1	0.2322206095791	0.0158633312995729	0.511079679396511	1	0.35771632471008	0.33147113594041	1	1	1	1	1	1	0.85933749399904	1	1	1	1	0.563265306122449
sp|P16858|G3P_MOUSE	NVPTPNVSVVDLTC[CAM]R		835.9302	2	126.382	False	0.237142857142857	1	0.00746666666666667	0.153080273802116	1	1	1	1	1	1	0.205928237129485	1	1	1	0.39835541343079	1	1	1	1	1	0.851792828685259	1	1	0	1	1	1
sp|P16858|G3P_MOUSE	C[CAM]TLDVVSVNPTPVNR		835.9302	2	126.382	True	0.925086438724549	1	0.430837004405286	1	1	1	1	0.0239520958083832	0.850384387936132	1	0.867877786952932	1	1	1	0.0374331550802139	0.975501113585746	1	1	1	0.997111913357401	1	1	1	1	1	1	0.850344395742016
sp|P16858|G3P_MOUSE	GAAQNIIPASTGAAK		685.3754	2	25.3661	False	0	0	0	0	0	0	0	0	0	0	0	0	0	0	0	0	0	0	0	0	0	0	0	0	0	1	1
sp|P16858|G3P_MOUSE	AAGTSAPIINQAAGK		685.3754	2	25.3661	True	1	0.0980523841504365	0.96271186440678	1	0.870722433460076	1	1	1	1	1	1	1	1	1	1	1	1	0.733722060252673	0.754068716094033	0.237877401646844	1	1	1	1	1	1	1
sp|P16858|G3P_MOUSE	LISWYDNEYGYSNR		890.4023	2	129.5512	False	0	0	0	1	1	1	1	1	1	1	0.776550552251487	0	0	0	0	1	1	1	0	0	0.00117370892018779	0.840019333011117	0.0061633281972265	1	1	1	0
sp|P16858|G3P_MOUSE	NSYGYENDYWSILR		890.4023	2	129.5512	True	1	0.466393921683226	0.549086272843179	0.435510887772194	1	0.992420864913063	1	1	1	0.876519012152097	1	1	1	0.703883495145631	0.618212911500641	1	0.962126245847176	1	0.0920314253647587	1	0.0914227015921931	1	0.45662100456621	1	1	0.936918304033092	0.201706749418154
sp|Q60932-2|VDAC1_MOUSE	LTFDSSFSPNTGK		700.8383	2	102.046	False	0	0	0	0	0.434298440979955	0	1	0.592729513247073	0	0	0	0	0	0	0	0	0	0.438625204582651	0	0	0	0	0.792415169660679	1	0	0	0.246763137852247
sp|Q60932-2|VDAC1_MOUSE	GTNPSFSSDFTLK		700.8383	2	102.046	True	0.581707845687039	0.00307929176289453	0.555178268251273	0.226255293405929	0.4945295404814	1	1	0.413245033112583	1	0.209756097560976	1	0.146579804560261	0.610141987829615	0.558414171235766	0.0737662337662338	0.555023923444976	1	0.289017341040462	0.70405836753306	1	0.724602203182375	0.736414423565262	1	1	1	0.612995974698102	1
sp|Q60932-2|VDAC1_MOUSE	SENGLEFTSSGSANTETTK		653.9641	3	31.0871	False	0	0	0	0	0	0	0.242424242424242	1	0.0427807486631016	0	0	0	0	0	0	0.136045772409409	0	0	0	0	0	0	0	0.01743679163034	0	0	1
sp|Q60932-2|VDAC1_MOUSE	TTETNASGSSTFELGNESK		653.9641	3	31.0871	True	1	1	1	1	1	1	1	1	1	1	1	1	1	0.390136503742845	1	1	1	1	1	0.284818629646216	1	1	0.821393523061825	1	1	1	1
sp|Q60932-2|VDAC1_MOUSE	LPLGLEFQA		494.2791	2	159.1116	False	0	0	0	0	0	0	0	0	0	0	0	0	0	0	0	1	0	0	0	0	0	0	0	0	0	0	0
sp|Q60932-2|VDAC1_MOUSE	QFELGLPLA		494.2791	2	159.1116	True	0.380127620783956	0.0765027322404372	0.0196585618210036	1	1	1	1	1	0.417952314165498	1	1	0.184238551650692	0.133333333333333	1	0.447143499775079	1	1	1	1	0.617647058823529	0.339483394833948	0.407799442896936	1	1	1	1	1
sp|Q60932-2|VDAC1_MOUSE	TDEFQLHTNVNDGTEFGGSIYQK		867.4015	3	166.0448	False	0	0	0	1	0	0.970430107526882	1	1	1	1	1	1	0	0	1	1	1	1	1	0.97638939338903	0	1	1	1	1	1	1
sp|Q60932-2|VDAC1_MOUSE	QYISGGFETGDNVNTHLQFEDTK		867.4015	3	166.0448	True	1	1	1	1	1	1	1	1	1	1	1	1	1	1	1	1	1	1	1	1	1	1	1	1	1	1	1
sp|Q60932-2|VDAC1_MOUSE	TKSENGLEFTSSGSANTETTK		730.345	3	21.5897	False	0.872382457526669	0.475801749271137	0	0	1	1	0.477064220183486	1	1	0	0.758472758472759	0	0	0	1	0.756991321118611	1	1	0	1	0.515337423312883	0.56517094017094	0	1	0	1	0.53628196268141
sp|Q60932-2|VDAC1_MOUSE	TTETNASGSSTFELGNESKTK		730.345	3	21.5897	True	1	1	0.716260162601626	1	1	1	1	0.911983032873807	1	1	1	1	1	1	0.4102096627165	0.878070973612375	1	1	0.547607768829938	1	1	1	1	1	1	1	0.808055380742605
sp|Q60932-2|VDAC1_MOUSE	VNNSSLIGLGYTQTLKPGIK		701.7318	3	136.1291	False	0.140803173029251	0.701256144183506	0	0.216808769792935	1	1	1	1	1	0.340287436254057	0.986522911051213	1	1	1	0.031334413830362	1	0.0361702127659574	1	0	0.592257001647446	0	1	1	1	1	1	1
sp|Q60932-2|VDAC1_MOUSE	IGPKLTQTYGLGILSSNNVK		701.7318	3	136.1291	True	0.855325914149444	1	1	1	1	1	1	1	0.466712422786548	1	1	1	0.32408630559225	1	0.988199467072707	0.816744186046512	1	1	1	1	0.0100840336134454	1	1	1	1	1	1
sp|P56480|ATPB_MOUSE	VVDLLAPYAK		544.8212	2	124.6874	False	0	0	0	0	0	0	0	0	0	0	0	0	0	0	0	0	0	0	0	0	0	0	0	0	0	0	0
sp|P56480|ATPB_MOUSE	AYPALLDVVK		544.8212	2	124.6874	True	0.414512471655329	1	0.377847253238053	0.994402985074627	0.332378223495702	0.938958707360862	1	0.719719133996489	0.46986301369863	0.601190476190476	1	0.59180855959503	0.750288572527895	0.552742616033755	1	0.609907120743034	0.611746758199847	0.647532729103726	0.620018535681186	0.550290939318371	0.996617812852311	0.768611670020121	0.723228142783238	1	1	1	1
sp|P56480|ATPB_MOUSE	AIAELGIYPAVDPLDSTSR		994.5204	2	162.9735	False	1	1	0.317892824704814	1	0	1	1	0	1	1	1	1	0.903225806451613	1	1	1	0.429860541427399	0.679320679320679	1	1	1	0.538876889848812	0.0501742160278746	1	1	1	1
sp|P56480|ATPB_MOUSE	STSDLPDVAPYIGLEAIAR		994.5204	2	162.9735	True	1	1	1	0.0142450142450142	1	1	1	1	0.944318181818182	1	1	1	0.897626112759644	1	1	0.0294117647058824	1	1	1	0.228650137741047	1	1	1	1	0.793478260869565	1	0.275340393343419
sp|P56480|ATPB_MOUSE	IPVGPETLGR		519.8007	2	43.2534	False	0	1	0	0	0	0	0	0	0	0	0	0	0	0	0	0	1	0	0	0	0	0	0	0	0	0	0.756895445798589
sp|P56480|ATPB_MOUSE	GLTEPGVPIR		519.8007	2	43.2534	True	1	1	1	0.694172253739041	1	0.377825618945102	1	0.628847314423657	1	0.408514492753623	0.0301386377335744	1	0.448231785257776	1	0.219111969111969	0.493464052287582	1	1	1	0.413494809688581	0.135338345864662	1	1	1	0.879736408566722	1	0.067911714770798
sp|P56480|ATPB_MOUSE	FTQAGSEVSALLGR		718.3806	2	162.5056	False	0	0	0	0	0	0.426023084994753	1	1	1	0	0	0	0	0	0	1	1	0.268917345750873	0	0	0.204929917834703	0	0.181818181818182	0.211663066954644	0	0.0783744557329463	0
sp|P56480|ATPB_MOUSE	GLLASVESGAQTFR		718.3806	2	162.5056	True	1	0.272841051314143	1	1	0.626315789473684	1	1	0.585908529048208	0.0611353711790393	0.379043280182232	1	1	0.587995100040833	0.0586154623547246	1	0.0201438848920863	1	1	1	0.562422231439237	1	0.285377358490566	0.779507785032647	0.119335347432024	0.732081911262799	1	1
sp|P56480|ATPB_MOUSE	IMNVIGEPIDER		693.3583	2	113.6734	False	0	0	0.936024371667936	1	0	0.373721055465805	1	0	0	0	0	0	0	0	0	0.280118694362018	0.145038167938931	1	0	0	0	0	0.268398268398268	0.463821892393321	0	0	0
sp|P56480|ATPB_MOUSE	EDIPEGIVNMIR		693.3583	2	113.6734	True	1	1	1	1	1	0.390165686798504	1	1	0.231124807395994	0.885947839626314	0.781105018979334	1	1	1	1	1	1	0.0307281229124916	0.992931392931393	0.904940119760479	1	0.00753012048192771	0.0032599837000815	0.429200755191945	1	1	0.220679012345679
sp|P56480|ATPB_MOUSE	LVLEVAQHLGESTVR		825.9623	2	169.481	False	0.00233236151603499	0	0	0.690796277145812	1	1	1	0.0956052428681573	0.387508871540099	1	0.0013262599469496	0	0	0	0	0	1	0	0	0	0	0	1	0.0415973377703827	0	0	0
sp|P56480|ATPB_MOUSE	VTSEGLHQAVELVLR		825.9623	2	169.481	True	1	1	1	1	1	1	1	0.814814814814815	1	0.645675902602855	1	1	1	1	1	1	1	1	1	1	0.46326164874552	1	1	1	1	1	1
sp|P58252|EF2_MOUSE	AYLPVNESFGFTADLR		600.637	3	164.2427	False	1	1	0	0	0.154903185509057	1	0.843003412969283	0	0	0.865824782951855	0.783010933557611	0.768900343642612	0	1	0	0.330017554125219	0.737146994931209	0.335963923337091	0.0587219343696028	1	1	1	0.852157052835676	1	1	1	1
sp|P58252|EF2_MOUSE	LDATFGFSENVPLYAR		600.637	3	164.2427	True	0.365130077590141	1	1	1	1	0.703595724003887	1	1	1	0.280818657782009	0.371023005384239	0.861192163401417	0.893095768374165	1	1	1	1	0.922515952597995	1	1	0.493380406001765	1	1	1	0.565610859728507	1	1
sp|P58252|EF2_MOUSE	VFSGVVSTGLK		547.3162	2	62.3674	False	0	0	0	0	0	0	0	0	0	0	0	0	0	0	0	0	1	0	0.37125748502994	0	0	0	0	0	0	1	1
sp|P58252|EF2_MOUSE	LGTSVVGSFVK		547.3162	2	62.3674	True	1	0.24746192893401	1	1	1	0.589884827240861	1	1	0.256838905775076	0.213658536585366	1	0.924582144313086	0.296428571428571	0.744426751592357	0.269833729216152	0.72905438510534	1	0.852670349907919	1	0.104196816208394	1	1	0.543753439735828	1	1	0.583720930232558	1
sp|P58252|EF2_MOUSE	ETVSEESNVLC[CAM]LSK		797.8851	2	88.1009	False	0	0	0	0	0.209063444108761	1	0	1	1	0.34211742949607	1	0.0506180105944673	0	1	1	1	1	0	0	1	1	0.541733979536887	0.446601941747573	0.77504105090312	0	1	1
sp|P58252|EF2_MOUSE	SLC[CAM]LVNSEESVTEK		797.8851	2	88.1009	True	0.329477093937992	1	1	1	1	0.405277044854881	1	0.671386430678466	1	1	1	0.798980025499363	1	1	0.359944623904015	1	1	0.587260486794407	1	0.20360944007404	0.427536231884058	1	0.854659584741671	1	1	0.625071551230681	0.292388847023361
sp|P58252|EF2_MOUSE	VNFTVDQIR		546.2958	2	82.532	False	0	1	0	0.00147058823529412	0	0	0	0	0	0	0	0	0	0	0	0	1	0	0	0	0	0	0	0	0	1	0.354411764705882
sp|P58252|EF2_MOUSE	IQDVTFNVR		546.2958	2	82.532	True	0.548695652173913	1	0.697674418604651	0.464070213933077	1	0.915619389587074	0.735294117647059	1	1	0.284900284900285	1	0.598989435002297	1	0.950413223140496	0.38348623853211	0.742217898832685	0.920698924731183	0.719960765080922	1	1	0.546006944444444	0.460021905805038	0.687598116169545	0.737659456461453	0.356416464891041	0.724137931034483	0.802267002518892
sp|P58252|EF2_MOUSE	ARPFPDGLAEDIDKGEVSAR		536.5249	4	125.0909	False	1	1	1	1	1	1	1	1	1	0.669428334714167	0	0.373229115779189	1	0.0708936595107339	0	1	1	1	0.0500873616773442	0	1	1	1	1	1	1	1
sp|P58252|EF2_MOUSE	ASVEGKDIDEALGDPFPRAR		536.5249	4	125.0909	True	1	1	1	0.536348949919225	1	1	1	1	1	1	1	1	1	1	1	1	1	1	1	1	1	1	1	1	1	1	1
sp|P58252|EF2_MOUSE	C[CAM]LYASVLTAQPR		689.861	2	116.8356	False	0	0	0	0.0184266477675408	0	0	1	0	0.0221198156682028	0.0987525987525988	0	0.826432455039732	0	0	1	0	0.604294478527607	1	0.0285374554102259	0	0	0.915348837209302	0	0	0	0	0.16121308858739
sp|P58252|EF2_MOUSE	PQATLVSAYLC[CAM]R		689.861	2	116.8356	True	1	1	1	1	0.177339901477833	1	1	0.849046321525886	1	0.0181508791832104	1	0.0115606936416185	1	1	1	0.0345303867403315	1	1	0.948079358379063	0.761234857366159	1	1	1	1	1	1	1
sp|P27773|PDIA3_MOUSE	SDVLELTDENFESR		827.3837	2	136.3639	False	0	0	0	0.543793659322945	0.614164904862579	0.233911583659765	0.877094972067039	0.791171477079796	0.263237518910741	0	0	0	0	0	0.0101237345331834	0.0200286123032904	1	0	0	0	0	0.407119021134594	0.410076157000586	0.802168021680217	0.97397476340694	0.338046272493573	0
sp|P27773|PDIA3_MOUSE	SEFNEDTLELVDSR		827.3837	2	136.3639	True	0.627234042553191	0.94218200100553	1	1	1	1	1	1	0.0150659133709981	0.115345005149331	0.951372549019608	1	1	1	1	1	1	1	1	0.677871148459384	1	1	1	0.0980842911877395	1	1	1
sp|P27773|PDIA3_MOUSE	YPVSGYPTLK		562.803	2	110.9297	False	0	0.0191458026509573	0	0	0	0	0	0	0.17981072555205	0	0	0	0	0	0	0	0	0	0	0	0	0	0	0	0	0	0
sp|P27773|PDIA3_MOUSE	LTPYGSVPYK		562.803	2	110.9297	True	1	1	1	1	1	1	1	0.637785800240674	1	1	1	1	1	0.48127421437796	1	0.360579710144928	1	0.953971119133574	1	0.862909367859863	0.879398971925662	1	0.68172268907563	1	0.226166328600406	0.540284360189573	1
sp|P27773|PDIA3_MOUSE	YGVSGYPTLK		542.7873	2	52.5637	False	0	0.446009389671362	0	0	0	0	0	0	0	0	0	0	0	0	0	0	1	0	0.00737100737100737	0	0	0	0	0	0	0	0
sp|P27773|PDIA3_MOUSE	LTPYGSVGYK		542.7873	2	52.5637	True	1	1	0.224089635854342	1	0.248218527315914	1	0.331714087439278	1	1	1	0.730034722222222	1	0.205128205128205	0.243559718969555	0.145884672252341	1	0.935117056856187	0.29164265129683	1	0.431034482758621	0.552951388888889	0.659442724458204	0.175895765472313	1	0.871794871794872	0.485576923076923	0.948826008428657
sp|P27773|PDIA3_MOUSE	EYDDNGEGITIFR		764.8494	2	126.2629	False	1	0.0342124019957235	1	1	1	1	1	0	1	1	0.0322966507177034	1	1	1	1	0.41156462585034	1	1	0.711293260473588	1	0.973444613050076	1	1	1	0.931089743589744	0.936368339368857	1
sp|P27773|PDIA3_MOUSE	FITIGEGNDDYER		764.8494	2	126.2629	True	1	1	1	0.421997755331089	0.786450662739323	0.279095421952565	1	0.889484978540773	1	1	0.78290025146689	1	1	0.635498551923873	1	1	1	1	1	1	1	0.0307907627711686	0.664560294892048	1	1	0.0619469026548673	1
sp|P27773|PDIA3_MOUSE	ELNDFISYLQR		699.3566	2	166.8219	False	0.963187855787476	0	1	0	0	0.340239912758997	0	0	0	0	0	0	0.672993277975484	0	0	0	0	0	0	0	0	0	0	0.119155354449472	0	0	0
sp|P27773|PDIA3_MOUSE	QLYSIFDNLER		699.3566	2	166.8219	True	1	1	0.944887875332573	1	1	1	1	1	1	0.882375928096913	1	1	0.347635726795096	1	1	1	1	1	1	1	1	1	1	1	1	1	1
sp|P27773|PDIA3_MOUSE	FLQEYFDGNLK		687.3405	2	165.1333	False	0	0	0	0	0	0	0	0	0	0.899806576402321	0.502602934216753	1	1	1	1	0	0.901828029790115	0	1	1	0.209459459459459	0.119170984455959	0	0	0	1	0
sp|P27773|PDIA3_MOUSE	LNGDFYEQLFK		687.3405	2	165.1333	True	0.0832476875642343	1	1	1	1	1	0.881564245810056	0.659928656361474	1	0.20703125	1	0.725120561157387	0.357111597374179	0.173624288425047	0.0958205912334353	1	1	1	0.784383318544809	0.871249525256362	1	0.0571040108769545	0.477157360406091	1	1	1	0.434219985621855
tr|Q3UGX2|Q3UGX2_MOUSE	LLSGEDVGQDEGATR		773.8708	2	21.9682	False	0	0.905176832393644	0	1	0.441601779755284	0	0	0	0	0.961814744801512	0.00632911392405063	0.948207171314741	0	0.00118343195266272	0	0.0145243282498184	0	0	0	0.588526619892695	0	1	0.22151495862508	1	0	0	0
tr|Q3UGX2|Q3UGX2_MOUSE	TAGEDQGVDEGSLLR		773.8708	2	21.9682	True	1	1	0.287155963302752	1	1	0.502574665293512	1	1	1	0.905238828967643	1	1	0.620550161812298	1	1	1	0.409435551811289	1	0.559546313799622	1	1	1	1	1	1	1	1
tr|Q3UGX2|Q3UGX2_MOUSE	VIEGQTDPDYQLLGQR		916.4629	2	111.546	False	1	0.748108108108108	0.848960376618282	0	0.792360430950049	1	1	0.162876008804109	1	0.403628117913832	1	0.989914662529092	0.573420836751436	0.491017964071856	0.10261569416499	0	1	1	1	0.15898400752587	0	0.843070980202801	1	0.217142857142857	0.469435370975268	0	1
tr|Q3UGX2|Q3UGX2_MOUSE	QGLLQYDPDTQGEIVR		916.4629	2	111.546	True	0.158777120315582	1	0.315405651777575	1	1	1	0.861330326944758	1	1	0.382513661202186	0.751504729148753	0.979256360078278	1	1	0.307620383356709	1	1	1	1	1	0.849162011173184	1	1	1	1	1	0.417932031814895
tr|Q3UGX2|Q3UGX2_MOUSE	LLTSPDLSYDEAR		740.3699	2	97.6518	False	1	1	0	0.543010752688172	0.8017578125	0.111904761904762	0	0.813026389668725	1	0	0	0.933117146331577	0.870183314627759	1	1	0	1	0.429752066115702	0.251704247509177	0.380165289256198	1	0.1319666880205	1	1	1	1	1
tr|Q3UGX2|Q3UGX2_MOUSE	AEDYSLDPSTLLR		740.3699	2	97.6518	True	1	1	1	1	1	1	0.318881118881119	1	1	1	1	1	1	1	1	0.451577199778639	1	1	0.549242424242424	1	1	1	1	1	1	0.511655708308428	1
tr|Q3UGX2|Q3UGX2_MOUSE	VDNVNSIIER		579.8093	2	42.2699	False	0.458913336326897	0	0	1	1	0	0	0	0.0220791168353266	0.0980187695516163	0	0.641885766092475	1	0.739321357285429	0.0313513513513514	0	0	0	1	0	0	0	0	0.276901987662783	0	1	1
tr|Q3UGX2|Q3UGX2_MOUSE	EIISNVNDVR		579.8093	2	42.2699	True	0.479360852197071	1	1	1	0.961682242990654	1	1	1	1	0.898101511042232	0.752577319587629	0.597426470588235	1	1	1	0.755426917510854	1	0.783485357657225	1	1	0.574121679520137	1	0.722193481634765	0.987192118226601	1	1	1
tr|Q3UGX2|Q3UGX2_MOUSE	AAEIDC[CAM]QDIEER		724.8198	2	25.7115	False	0.0150862068965517	1	0	0.604944765912678	0.0789473684210526	0.83210332103321	0.908690869086909	0	0.036068530207394	0	0.184113624408206	1	0	0	0	0.781904761904762	1	0	0.124792932081723	0.0124610591900312	0	0.138324873096447	1	0.879166666666667	1	0	0
tr|Q3UGX2|Q3UGX2_MOUSE	EEIDQC[CAM]DIEAAR		724.8198	2	25.7115	True	1	1	1	0.082731451083388	0.369994359842076	1	1	1	1	1	1	0.994963192561023	1	1	1	1	1	1	1	0.758323540932237	1	0.02945301542777	0.253908692933083	1	0.690641247833622	1	1
tr|Q3UGX2|Q3UGX2_MOUSE	ALEDLAQELEK		629.8299	2	136.7806	False	1	1	1	1	1	1	1	1	1	1	1	1	0.384849804092294	1	0.33364312267658	1	1	0	0	0.194624652455978	1	0.797808764940239	1	0.9197807673144	0.418052256532067	0.189189189189189	1
tr|Q3UGX2|Q3UGX2_MOUSE	ELEQALDELAK		629.8299	2	136.7806	True	1	1	1	1	1	1	1	1	1	1	1	1	1	1	1	1	1	1	1	1	1	1	1	1	1	1	1
sp|Q91X72|HEMO_MOUSE	DYFLSC[CAM]PGR		557.7529	2	55.8463	False	0	1	0	0	0	0	0	0	0	0	0	0	0	0	0	0	1	0	1	0	0	0	0	0	0	0.212651413189771	1
sp|Q91X72|HEMO_MOUSE	GPC[CAM]SLFYDR		557.7529	2	55.8463	True	0.348666053357866	1	1	0.240818783865141	1	0.0942598187311178	0.606136505948654	0.0614886731391586	1	0.106570098292809	1	0.326550868486352	0.024390243902439	0.0190779014308426	1	0.0981278244028405	1	0.68927680798005	0.367919799498747	0.431896551724138	0.683971981870622	1	0.849102377486657	0.081377151799687	0.488372093023256	0.428393524283935	0.237730061349693
sp|Q91X72|HEMO_MOUSE	NPVTSVDAAFR		588.804	2	85.1699	False	1	1	1	0	1	1	1	1	1	1	0.526563234602727	1	1	0.866251944012442	0.333953488372093	1	1	1	0	1	1	0.0280898876404494	1	1	1	1	0.7724399494311
sp|Q91X72|HEMO_MOUSE	FAADVSTVPNR		588.804	2	85.1699	True	0.543080939947781	1	0.661436829066887	1	0.523010286951814	1	0.79768115942029	1	0.583498349834984	1	1	1	1	1	0.321978534764349	1	1	1	1	1	0.66583850931677	0.892772791686349	1	1	1	0.501496110113704	0.257229832572298
sp|Q91X72|HEMO_MOUSE	ELGSPPGISLETVDAAFSC[CAM]PGSSK		802.7213	3	162.3947	False	0	0	0.688216039279869	0	0	0	0	0	0	1	0	0	0	0	1	0	0	0	0	0	0	0.0103092783505155	1	0	0	0	0.653412856196156
sp|Q91X72|HEMO_MOUSE	SSGPC[CAM]SFAADVTELSIGPPSGLEK		802.7213	3	162.3947	True	1	1	1	1	1	1	1	1	1	1	1	1	1	1	1	0.983141082519964	1	1	1	1	1	1	1	1	1	1	1
sp|Q91X72|HEMO_MOUSE	ELGSPPGISLDTIDAAFSC[CAM]PGSSK		802.7213	3	162.3947	False	0	0	0	0	0	0	0	0	0	1	0.011090573012939	0	0.00935550935550936	0.0011983223487118	1	0	0	0	0	0	0	0	0.413107080163839	0.920539730134933	0	0	0.699868938401048
sp|Q91X72|HEMO_MOUSE	SSGPC[CAM]SFAADITDLSIGPPSGLEK		802.7213	3	162.3947	True	0.462090623598026	1	0.661157024793388	1	1	1	1	1	1	1	1	1	1	1	1	1	1	0.540454785827604	1	1	1	1	1	1	1	1	1
sp|Q91X72|HEMO_MOUSE	GEC[CAM]QSEGVLFFQGNR		864.3939	2	126.9569	False	0	0	0	0.757193336698637	1	0.672244094488189	0.248741912293314	1	1	0	1	0.306925759840558	0	0	0.00792751981879955	0.456449834619625	0	1	0	0	0	0	0	1	0	1	0
sp|Q91X72|HEMO_MOUSE	NGQFFLVGESQC[CAM]EGR		864.3939	2	126.9569	True	1	1	1	1	1	1	1	1	1	1	1	1	0.961151079136691	0.719227674979887	1	1	0.569218870843001	1	0.155773420479303	1	1	1	1	1	1	0.883351007423118	1
sp|Q91X72|HEMO_MOUSE	ELGSPPGVSLETIDAAFSC[CAM]PGSSK		1203.578	2	162.4482	False	0.011037527593819	0	0	0	0	0	0	0	0	0.900733874082657	1	0	1	1	0.0783505154639175	0	0	0	0	0	1	1	0	0	0	0	0.0195035460992908
sp|Q91X72|HEMO_MOUSE	SSGPC[CAM]SFAADITELSVGPPSGLEK		1203.578	2	162.4482	True	1	0.843157894736842	1	1	1	0.985714285714286	1	1	1	0.754716981132076	0.200731834814428	1	1	1	1	1	1	0.632694248234107	1	0.82642089093702	0.825878594249201	1	1	1	1	1	1
sp|Q8VDN2|AT1A1_MOUSE	SPDFTNENPLETR		760.3548	2	100.663	False	0.881728880157171	0	0	0.00436681222707424	0	1	1	0.0206896551724138	0.95882684715172	1	1	0.236514522821577	0	0	0.923802042419482	0.981366459627329	0	0	0	0	0	0	1	1	0	0	0.117359413202934
sp|Q8VDN2|AT1A1_MOUSE	TELPNENTFDPSR		760.3548	2	100.663	True	0.854531001589825	1	0.234855545200373	1	1	0.310647639956092	1	0.821488528259653	0.22976098689283	1	0.181722134178553	0.95355299722112	0.287376902417189	0.872923908845114	1	0.269368295589988	0.416040100250627	1	0.172171088251218	1	0.499561018437226	0.498367791077258	1	0.771775082690187	1	1	1
sp|Q8VDN2|AT1A1_MOUSE	AVFQANQENLPILK		528.963	3	137.0032	False	0.695616211745244	0	0	1	1	1	0.865168539325843	1	0.929384965831435	0	0.290160642570281	0.618198445358939	0	0.593149540517962	0.708713692946058	1	1	0.7255859375	0	0	0	0	1	0.638443935926774	0.0987261146496815	1	0
sp|Q8VDN2|AT1A1_MOUSE	LIPLNEQNAQFVAK		528.963	3	137.0032	True	1	1	1	1	1	1	0.55470737913486	1	1	1	1	1	0.795254496747034	1	0.49403446752099	1	1	1	0.290739782721159	1	1	1	1	0.994094488188976	1	1	1
sp|Q8VDN2|AT1A1_MOUSE	IVEIPFNSTNK		631.343	2	88.4361	False	1	1	1	1	1	1	1	1	1	0.0268456375838926	1	1	0.887979158913286	0.580780528745279	0	1	0	1	1	1	0.00118413262285376	0	0.994480220791168	1	1	1	1
sp|Q8VDN2|AT1A1_MOUSE	NTSNFPIEVIK		631.343	2	88.4361	True	1	0.92824427480916	0.587737843551797	1	0.909090909090909	0.772426817752597	1	1	1	1	1	1	1	1	0.894108280254777	0.29585798816568	1	1	1	1	1	1	1	0.126031507876969	0.225266362252664	1	1
sp|Q8VDN2|AT1A1_MOUSE	GIVVYTGDR		490.264	2	27.8779	False	1	1	1	1	1	1	1	1	1	1	1	1	1	1	0.664135021097046	1	1	1	1	1	1	1	1	0.0254022015241321	0.435764705882353	1	1
sp|Q8VDN2|AT1A1_MOUSE	DGTYVVIGR		490.264	2	27.8779	True	1	1	1	0.36519748139668	0.599574014909478	1	1	0.438896189224704	0.951950254381006	0.491688538932633	1	1	0.393214441061331	0.301973382285452	0.510114335971856	0.761675493500241	1	1	1	1	0.697330595482546	0.455043859649123	1	1	1	1	0.181533646322379
sp|P31001|DESM_MOUSE	FASEASGYQDNIAR		764.855	2	26.9781	False	0	0	0	0	0	0	0	0	0	0	0	0	0	0	0	0	0	0	0	0	0	0	0	0	0	0	1
sp|P31001|DESM_MOUSE	AINDQYGSAESAFR		764.855	2	26.9781	True	1	1	1	1	1	0.420388859695218	1	0.380442062960482	1	0.58000858000858	1	1	1	1	0.0635416666666667	1	0.412751677852349	1	1	1	1	0.443712246018671	0.670173592845871	1	0.519504359798073	0.211732973701955	1
sp|P31001|DESM_MOUSE	DNLIDDLQR		551.2804	2	117.4475	False	0.706896551724138	0	0	0	0	0	0	0	0	0	0	0	0	0	0	0	0	0	0	0	0	0	0.0032258064516129	0.639269406392694	0	0	0
sp|P31001|DESM_MOUSE	QLDDILNDR		551.2804	2	117.4475	True	0.827724358974359	0.134041141340411	1	0.65038961038961	1	0.0794621026894866	0.372442019099591	1	1	1	0.141698215251487	1	1	0.764962346413	0.141164856860809	0.461962513781698	0.104417670682731	0.87334247828075	1	0.254528985507246	0.561691113028473	0.617724174095438	0.48876404494382	0.894493051981472	1	1	0.0397579948141746
sp|P31001|DESM_MOUSE	LQEEIQLR		514.7904	2	41.7883	False	0	0	0	0	0	0	0	0	0	0	0	0	0	0	0	0.616564417177914	1	0	0	0	0	0	0	0	0	1	1
sp|P31001|DESM_MOUSE	LQIEEQLR		514.7904	2	41.7883	True	0.197770237518177	0.958041958041958	0.902325581395349	0.212009803921569	0.422818791946309	0.0341772151898734	0.299788881069669	0.24452296819788	0.964863357501394	0.622353937341236	1	0.89925681255161	0.212356979405034	0.0807577268195414	0.507922535211268	0.0884265279583875	0.274932614555256	1	0.150819672131148	0.08547838756678	1	0.192874692874693	0.807692307692308	0.794550408719346	1	1	0.588235294117647
sp|P31001|DESM_MOUSE	FLEQQNAALAAEVNR		558.6251	3	116.019	False	0	0	0	1	1	1	1	0.0222984562607204	1	0	0	0	0	0	0	1	1	0.442506811989101	0	0	0	1	0.0105980317940954	1	0	0	0
sp|P31001|DESM_MOUSE	NVEAALAANQQELFR		558.6251	3	116.019	True	0.51493848857645	1	1	1	1	1	1	0.271777003484321	0.856304985337243	1	1	1	1	1	0.68317247167436	1	1	1	1	1	1	1	1	1	1	1	1
sp|P31001|DESM_MOUSE	HQIQSYTC[CAM]EIDALK		569.2786	3	100.4964	False	0	0	0	1	1	1	1	1	1	0	0	0.00136332651670075	1	0	1	1	0	0.585669781931464	0	0	0	0	0	0	0	0	0
sp|P31001|DESM_MOUSE	LADIEC[CAM]TYSQIQHK		569.2786	3	100.4964	True	0.977794505080918	1	1	1	1	1	1	1	1	1	0.438672438672439	1	1	1	1	1	1	1	1	1	1	1	1	1	1	1	1
sp|P31001|DESM_MOUSE	MALDVEIATYR		641.329	2	164.8262	False	1	1	1	1	1	1	1	0.0883280757097792	1	1	0	0	0.113984674329502	0	0.103465595178302	0.166770379589297	0.0153677277716795	1	0	1	0.744110479285134	1	0	0.835117773019272	1	1	1
sp|P31001|DESM_MOUSE	YTAIEVDLAMR		641.329	2	164.8262	True	1	1	1	1	1	1	1	0.965767634854772	1	0.487527352297593	0.887254901960784	1	0.82973075464543	1	0.668910391249474	1	1	0.736279747450219	1	1	1	0.280473372781065	0.767523953605648	0.874476987447699	1	1	1
sp|O08553|DPYL2_MOUSE	GLYDGPVC[CAM]EVSVTPK		810.9005	2	116.2634	False	0	0	0	0	0	0	0	0	0	0	0	0	0	0.144439094848339	0	0	0	1	0	0.277103013945119	0	0.751765893037336	1	0	0	0	0
sp|O08553|DPYL2_MOUSE	PTVSVEC[CAM]VPGDYLGK		810.9005	2	116.2634	True	0.0743417656169334	1	1	1	1	1	0.117370892018779	1	1	0.0692963752665245	1	1	1	1	1	1	1	0.597322348094748	0.833623693379791	1	1	1	0.0672153635116598	1	0.228398180899444	1	1
sp|O08553|DPYL2_MOUSE	QIGENLIVPGGVK		662.3852	2	114.7685	False	0	1	0	0	0	0	0	0	0.622972096041531	0	0	0.172100481026189	0	0.00229489386115892	0	0	0	0	0	0	0	0	0	1	0	0	0
sp|O08553|DPYL2_MOUSE	VGGPVILNEGIQK		662.3852	2	114.7685	True	1	1	1	1	1	1	0.438247011952191	1	1	1	0.895036615134255	1	0.920471281296024	1	1	1	1	1	1	0.0185280494081318	1	1	1	1	0.960729869099564	1	1
sp|O08553|DPYL2_MOUSE	DNFTLIPEGTNGTEER		896.921	2	121.1984	False	0	0	0	0	0	1	0.78953488372093	0	0	0	1	1	0	1	0	0.749396426846934	0	0	0	0	1	0.0200429491768074	1	0.206796818510484	0	0	0
sp|O08553|DPYL2_MOUSE	EETGNTGEPILTFNDR		896.921	2	121.1984	True	1	0.836670179135933	1	1	1	0.585047666833919	1	1	1	0.446023989338072	0.907474747474747	0.338765432098765	1	1	1	1	1	1	0.99501246882793	1	0.204259438528558	1	1	1	1	1	0.200310559006211
sp|O08553|DPYL2_MOUSE	DIGAIAQVHAENGDIIAEEQQR		793.0629	3	165.169	False	1	1	1	1	1	1	1	1	1	1	1	1	1	0.67156862745098	0.945072068562524	1	1	1	1	0.966751918158568	1	1	1	1	1	1	1
sp|O08553|DPYL2_MOUSE	QQEEAIIDGNEAHVQAIAGIDR		793.0629	3	165.169	True	1	1	1	1	1	1	1	0.646319569120287	1	1	1	1	0.318121400088613	0.563237774030354	1	1	0.80812324929972	1	1	1	1	1	1	1	1	1	1
sp|O08553|DPYL2_MOUSE	IVLEDGTLHVTEGSGR		561.6284	3	76.5492	False	1	0.00908402725208176	1	1	0.141324921135647	0.796443612540945	0.415549597855228	0.264150943396226	1	0.897406116918312	0.105263157894737	1	1	0.00117302052785924	1	1	1	1	0.763913824057451	0	1	0	1	1	1	1	1
sp|O08553|DPYL2_MOUSE	GSGETVHLTGDELVIR		561.6284	3	76.5492	True	1	1	1	1	1	1	1	1	1	1	1	1	1	1	0.449438202247191	1	1	1	1	1	1	1	1	1	0.284722222222222	1	0.483098591549296
sp|O08553|DPYL2_MOUSE	SITIANQTNC[CAM]PLYVTK		911.972	2	109.9755	False	1	1	1	0	0	1	1	1	0.996189439303212	1	1	0.699734278122232	1	1	1	0.810433162552399	0.00921658986175115	1	1	1	1	1	0.219387755102041	1	0	1	1
sp|O08553|DPYL2_MOUSE	TVYLPC[CAM]NTQNAITISK		911.972	2	109.9755	True	1	1	1	1	1	0.1837899543379	0.69988137603796	1	0.0113744075829384	1	0.568129330254042	1	0.580671580671581	1	0.892430278884462	0.548076923076923	1	1	1	1	1	1	0.912511759172154	1	1	0.458358662613982	1
sp|P19324|SERPH_MOUSE	LYGPSSVSFADDFVR		830.4043	2	164.823	False	0.0276595744680851	1	0	0	0	0	0	0	0	0	0.0645161290322581	0	0	0	0	0	0	0	0	0	0	0	0	0	0	0	0
sp|P19324|SERPH_MOUSE	VFDDAFSVSSPGYLR		830.4043	2	164.823	True	0.911696359411309	0.0120663650075415	0.0155682407887909	1	0.430803571428571	0.99554367201426	1	1	0.0511463844797178	0.347145488029466	0.874384236453202	0.00138792505204719	0.680078895463511	0.521665250637213	1	1	1	1	0.728014505893019	1	0.907884465261514	0.414214325374792	0.904964539007092	1	0.235116044399596	1	1
sp|P19324|SERPH_MOUSE	HLAGLGLTEAIDK		446.5856	3	100.8456	False	0	0	0	1	0.805068226120858	0.327312534209086	1	0.514030612244898	1	0	0	0	0	0	0	0	0	0	0	0	0	0	0	0	0	0	1
sp|P19324|SERPH_MOUSE	DIAETLGLGALHK		446.5856	3	100.8456	True	1	1	1	0.761088709677419	1	0.900584795321637	1	1	1	1	0.713286713286713	0.441658630665381	1	1	0.284637134778511	0.840752638825149	1	0.5216	0.676739926739927	1	1	0.789183775663495	0.98191933240612	0.777292576419214	0.214758269720102	1	1
sp|P19324|SERPH_MOUSE	SALQSINEWASQTTDGK		612.6305	3	160.3915	False	0	0	1	1	1	0.642220019821606	1	0.65035799522673	0.855294117647059	1	0	0.549256505576208	1	1	1	1	1	1	0.933163048105577	0	1	0.752145381120646	1	0	0.580965268380695	1	0
sp|P19324|SERPH_MOUSE	GDTTQSAWENISQLASK		612.6305	3	160.3915	True	0.470535714285714	1	0.853113983548766	1	0.776900296150049	1	1	1	1	0.360550458715596	1	1	1	0.499145299145299	1	0.914467697907188	1	1	1	1	1	0.466593647316539	0.864292589027912	1	1	1	1
sp|P19324|SERPH_MOUSE	TPLYNYYDDEKEK		839.3857	2	47.2817	False	0.0927624872579001	1	0.974531835205993	0	0	0	0.177347242921013	0.912169312169312	0.997275204359673	1	0.290306378704169	0	0	0	0	0	1	0.199279711884754	1	0.234432234432234	0	0	0	0	0	1	1
sp|P19324|SERPH_MOUSE	EKEDDYYNYLPTK		839.3857	2	47.2817	True	1	1	0.983190138214419	1	1	1	1	1	1	0.519548218940052	0.98111753371869	0.939564867042707	1	1	1	1	1	1	1	1	1	1	1	1	1	0.753318584070796	1
sp|P19324|SERPH_MOUSE	LRDEEVHTGLGELLR		579.6478	3	120.7505	False	1	1	1	1	1	0.724038461538462	1	1	1	1	0	1	0.697528442526481	0.0604838709677419	0	1	1	1	1	0	1	0	0.507529280535415	1	1	1	1
sp|P19324|SERPH_MOUSE	LLEGLGTHVEEDRLR		579.6478	3	120.7505	True	1	1	1	1	1	1	1	1	1	1	1	1	1	0.796703296703297	1	1	1	1	1	1	1	1	1	1	1	1	1
sp|P19324|SERPH_MOUSE	DNQSGSLLFIGR		436.2299	3	131.2529	False	0	0	0	0.417322834645669	1	1	1	1	1	0	0	0	0	0	0	0.968722073279714	1	0	1	0	0	1	1	0	1	0	0
sp|P19324|SERPH_MOUSE	GIFLLSGSQNDR		436.2299	3	131.2529	True	1	1	1	1	1	1	1	1	0.468085106382979	1	1	0.933874239350913	1	1	0.972555083107847	1	1	1	1	0.555878687162443	1	0.806515301085884	1	1	1	1	1
sp|Q62009|POSTN_MOUSE	IIDGVPVEITEK		656.8716	2	119.7195	False	1	0	0	0	0	0	0	0	0	0	1	0	0	1	0	0	0	0	0	0.854302103250478	0	0	0.253275109170306	0	0	0	0.181391712275215
sp|Q62009|POSTN_MOUSE	ETIEVPVGDIIK		656.8716	2	119.7195	True	1	1	0.0650976464697046	0.166459627329193	0.978683966635774	0.758194774346793	0.945786366076221	1	1	0.126024590163934	1	1	1	1	1	1	0.574961360123648	1	1	1	0.0184281842818428	0.862350119904077	1	1	1	1	0.23159509202454
sp|Q62009|POSTN_MOUSE	EGETVTEVIHGEPVIK		579.6404	3	110.5483	False	0	0	0	0	0.121250797702616	0	1	0.602321319486866	1	0	0.523294117647059	0	1	0	0	0.0102414045354792	0	1	0	0	0	0	0	0	0	0	0
sp|Q62009|POSTN_MOUSE	IVPEGHIVETVTEGEK		579.6404	3	110.5483	True	1	1	0.759584664536741	1	1	0.516692347200822	0.990605427974948	1	1	1	0.879868798687987	1	1	1	0.766217870257038	0.866242038216561	1	0.131350681536555	1	1	1	1	1	1	1	1	1
sp|Q62009|POSTN_MOUSE	DQGPNVC[CAM]ALQQILGTK		871.4487	2	160.4146	False	0	0	0	0	0	0	0.767523364485981	0.893639764831641	0	0.943410558298519	0.563341067285383	0.044205495818399	1	0.867132867132867	0.439024390243902	0	0.408783783783784	0	0.785809312638581	0.7640625	0.704629250307251	1	1	1	0	0	1
sp|Q62009|POSTN_MOUSE	TGLIQQLAC[CAM]VNPGQDK		871.4487	2	160.4146	True	1	0.271589486858573	1	1	0.506535947712418	1	1	1	0.288072018004501	1	1	1	0.0303951367781155	0.0883813306852036	0.26546146527117	1	0.769120800571837	1	1	1	1	0.00886262924667651	1	1	1	1	1
sp|Q62009|POSTN_MOUSE	NWYQGAIC[CAM]GK		598.7795	2	59.5314	False	0.158698866436668	1	0	0	0	1	0.500322372662798	1	1	0	1	0	0.189425287356322	0	0	1	1	0.524189261031366	0.0308605341246291	1	1	0	1	1	0	1	1
sp|Q62009|POSTN_MOUSE	GC[CAM]IAGQYWNK		598.7795	2	59.5314	True	1	0.743104380746349	1	1	1	1	1	1	1	1	1	1	0.931617647058824	1	0.977263969171484	0.294674556213018	1	0.247204237786933	0.126931567328918	1	0.277647058823529	1	0.524444444444444	0.131835205992509	0.265072247135027	0.942694889003614	0.763309813983323
sp|Q62009|POSTN_MOUSE	VPLSDLYNGQILETIGGK		639.6824	3	164.1265	False	0	0	0.755697720911635	0.0332640332640333	0.183159188690842	0	1	0	1	0	0	0	0.316629711751663	1	0.672268907563025	0	0	0.0165175498967653	0	0	1	1	1	1	0	0	1
sp|Q62009|POSTN_MOUSE	GGITELIQGNYLDSLPVK		639.6824	3	164.1265	True	0.447048219918882	1	1	1	1	1	1	0.754608294930876	1	0.618320610687023	0.489776509747979	1	1	1	1	1	1	1	0.218433670751199	1	1	1	1	1	1	1	1
sp|Q62009|POSTN_MOUSE	DGHFTLFAPTNEAFEK		608.6248	3	144.6472	False	0	0	0.0010989010989011	1	1	1	1	0.1620029455081	1	0	0	0.56415006947661	1	1	1	1	1	1	1	0	0.0553235908141962	1	1	1	1	1	1
sp|Q62009|POSTN_MOUSE	EFAENTPAFLTFHGDK		608.6248	3	144.6472	True	1	1	1	1	1	1	1	1	0.917525773195876	1	1	1	1	1	1	1	1	1	1	0.438415159345392	1	0.918443002780352	0.069910897875257	1	1	1	1
sp|P68372|TBB4B_MOUSE	INVYYNEATGGK		664.8277	2	29.5185	False	0	0	0	0	0	0	0	1	0.0511013215859031	0	0.66994633273703	0.575380359612725	0	0	0	0.837551771744133	1	1	1	0.0751953125	0.736670736670737	0	0.304692260816575	1	1	1	1
sp|P68372|TBB4B_MOUSE	GGTAENYYVNIK		664.8277	2	29.5185	True	0.877165354330709	1	1	1	1	1	1	1	0.88231884057971	0.677379480840544	0.539220291216534	1	1	1	1	1	1	0.0888888888888889	1	0.984425932633104	0.0350877192982456	1	1	1	1	1	1
sp|P68372|TBB4B_MOUSE	EAESC[CAM]DC[CAM]LQGFQLTH		897.8747	2	122.2026	False	1	1	0.0226570545829042	1	1	1	1	0	1	1	1	1	0.00630914826498423	1	1	1	1	1	0.380288700846192	1	0.562068965517241	1	1	1	1	0	0
sp|P68372|TBB4B_MOUSE	TLQFGQLC[CAM]DC[CAM]SEAEH		897.8747	2	122.2026	True	0.132272501243163	0.255372945638432	0.738745980707396	1	1	0.333333333333333	0.499676375404531	0.650328750747161	1	1	0.759537076725247	1	0.821823731400229	1	1	1	1	1	1	0.873815839333081	1	1	1	0.0681818181818182	1	0.348214285714286	0.896255371393493
sp|P68372|TBB4B_MOUSE	DSVLDVVR		451.7507	2	83.8292	False	0	1	0.594092827004219	1	0	0	0.0400333611342786	0	0	0	0	0	0	0	0.502645502645503	0	0.0277777777777778	0	0	0	0	0	0	0	0	1	0.00192307692307692
sp|P68372|TBB4B_MOUSE	VVDLVSDR		451.7507	2	83.8292	True	0.781212364512244	1	1	1	0.46974697469747	1	0.668685645063598	0.416391275611368	1	1	1	1	0.416918429003021	0.91787072243346	0.299906279287723	1	1	1	0.547178757705074	1	1	0.354764638346728	1	1	0.833748960931006	0.409261576971214	1
sp|Q6ZQ38|CAND1_MOUSE	AVAALLTIPEAEK		663.3874	2	134.1507	False	0	0	0	1	1	1	0	1	1	0.146955208857574	0	0	0	0.614297589359934	0	0.827777777777778	1	0	0	0	0	0	0	1	0.771104577908442	0	0
sp|Q6ZQ38|CAND1_MOUSE	EAEPITLLAAVAK		663.3874	2	134.1507	True	1	1	0.91042471042471	1	0.977736549165121	1	1	1	1	1	1	1	1	1	1	1	1	1	0.997115780799341	1	1	1	1	1	1	1	1
sp|Q6ZQ38|CAND1_MOUSE	LSTLC[CAM]PSAVLQR		672.8688	2	112.8655	False	0	1	0	1	0	1	0.798149219201851	0.00179372197309417	1	1	1	0.699424524125719	1	1	1	1	0.768571428571429	0	1	0	0.62873999157185	0.00158102766798419	0	1	0.515151515151515	0	0.0228270412642669
sp|Q6ZQ38|CAND1_MOUSE	QLVASPC[CAM]LTSLR		672.8688	2	112.8655	True	1	1	1	1	0.687917737789203	0.582037129954842	0.281850533807829	0.798870056497175	1	1	0.979182729375482	1	1	1	1	1	0.193427230046948	1	1	1	1	1	1	1	0.488847583643123	0.025974025974026	1
sp|Q6ZQ38|CAND1_MOUSE	VIRPLDQPSSFDATPYIK		683.0334	3	133.5116	False	1	1	0	1	1	1	1	1	1	1	1	1	1	1	1	1	1	1	1	0.00634920634920635	1	1	1	1	1	1	0
sp|Q6ZQ38|CAND1_MOUSE	IYPTADFSSPQDLPRIVK		683.0334	3	133.5116	True	1	1	1	1	1	1	0.632226322263223	1	1	1	1	1	0.119560019129603	1	1	1	1	1	1	1	1	1	1	1	1	1	1
sp|Q6ZQ38|CAND1_MOUSE	TVIGELPPASSGSALAANVC[CAM]K		681.3577	3	131.2725	False	0	1	1	1	1	0.00657462195923734	1	0.883870967741936	1	0.987626546681665	0	0	0.314526876943581	0.00232018561484919	1	0.573830793483973	1	0.56305599162742	0.454813359528487	1	0.306398879028491	1	1	1	0.574266365688488	1	1
sp|Q6ZQ38|CAND1_MOUSE	C[CAM]VNAALASGSSAPPLEGIVTK		681.3577	3	131.2725	True	1	1	1	1	1	1	1	1	1	1	0.888254486133768	1	1	1	1	1	1	1	1	1	1	1	0.896780303030303	1	1	0.655793025871766	1
sp|Q6ZQ38|CAND1_MOUSE	LTLIDPETLLPR		690.9085	2	168.5596	False	1	1	0	1	0.190184049079755	1	0	0	0	0	0.402717127607957	0	0.848507744616547	0.00118906064209275	0.372585096596136	0.166042446941323	0.430089942763696	0	0	1	0	1	0.710718002081165	1	0.526075022872827	0	0
sp|Q6ZQ38|CAND1_MOUSE	PLLTEPDILTLR		690.9085	2	168.5596	True	1	1	1	1	0.455500276395799	1	1	1	0.490872210953347	0.0479564032697548	0.131147540983607	1	0.839393939393939	1	1	1	1	1	1	0.143939393939394	0.513809732573433	1	0.645844362096347	1	1	0.0769789397240378	0.0872427983539095
sp|Q6ZQ38|CAND1_MOUSE	C[CAM]LDAVVSTR		510.7608	2	22.7714	False	0.230732407850646	1	1	1	1	0.380697050938338	1	1	0	0.698036006546645	1	0.169436997319035	0.722910216718266	1	0.113943028485757	1	0	1	0	0.783179012345679	0.194363459669582	1	1	1	1	1	1
sp|Q6ZQ38|CAND1_MOUSE	TSVVADLC[CAM]R		510.7608	2	22.7714	True	1	1	1	1	1	0.649157581764123	1	1	1	1	1	1	1	1	1	1	1	1	0.802816901408451	1	1	1	0.839337877312561	1	1	1	1
sp|Q02357-6|ANK1_MOUSE	IPC[CAM]VTPETVVIR		692.3868	2	121.2538	False	0	0	1	0	0.273584905660377	0	1	1	1	0.626211546565529	1	1	1	0	0.00232423009877978	0	0.134897360703812	1	1	0.0204498977505112	0.331946370781322	1	1	1	0	0	1
sp|Q02357-6|ANK1_MOUSE	IVVTEPTVC[CAM]PIR		692.3868	2	121.2538	True	1	1	1	1	1	1	0.0173010380622837	0.0720576461168935	0.275810097965335	1	0.923138510808647	0.96794618124258	1	0.235570154856875	1	1	1	1	1	0.786733513305052	0.0142309797482211	1	1	1	0.00233918128654971	1	1
sp|Q02357-6|ANK1_MOUSE	ISEILLDHGAPIQAK		535.6384	3	99.9741	False	0	1	0.152963671128107	1	1	1	0.325452016689847	1	0.19672131147541	1	1	0.707909854175873	0	0.885725278953444	1	0	0.681547619047619	0	0	0	0	0	0	1	0	0	1
sp|Q02357-6|ANK1_MOUSE	AQIPAGHDLLIESIK		535.6384	3	99.9741	True	0.788438378161381	1	0.803486529318542	1	1	0.946140035906643	1	1	0.990684931506849	0.685855263157895	0.938759383642829	1	1	0.774753451676529	1	0.787706855791962	1	0.892433910665451	0.866407263294423	0.841781874039939	0.817891373801917	0.720977596741344	1	0.704494382022472	0.84455527847049	0.797802197802198	0.982809721398933
sp|Q02357-6|ANK1_MOUSE	IPNPPSWTDNPR		697.3466	2	127.5016	False	1	1	0.695794201714986	1	1	1	1	0.546599496221662	0.80216476247745	1	1	1	1	1	1	1	1	1	1	1	1	1	1	0.673066064370412	1	1	1
sp|Q02357-6|ANK1_MOUSE	PNDTWSPPNPIR		697.3466	2	127.5016	True	1	1	1	1	1	1	1	1	1	1	1	1	1	1	1	1	1	1	1	1	1	1	1	1	1	1	1
sp|Q02357-6|ANK1_MOUSE	TAAVLLQNDPNPDVLSK		598.9914	3	124.8769	False	0	0	0	1	1	1	1	1	1	1	1	1	1	0	0.276384287742546	0.0671936758893281	1	1	0	0	0	0	0	0	1	0	0
sp|Q02357-6|ANK1_MOUSE	SLVDPNPDNQLLVAATK		598.9914	3	124.8769	True	1	0.548571428571429	1	1	1	1	1	1	1	1	1	1	1	1	1	1	1	1	1	0.39948006932409	1	1	1	0.148857774502579	1	0.949047864127638	1
sp|Q02357-6|ANK1_MOUSE	ELLDFVPK		480.7737	2	138.7351	False	0	1	0	0	1	0.00659630606860158	1	0.0189818809318378	1	0	1	0	0	0	0	0.073394495412844	0.0154525386313466	1	1	0	0	0	0	0	0	0	0
sp|Q02357-6|ANK1_MOUSE	PVFDLLEK		480.7737	2	138.7351	True	0.155061728395062	0.24492385786802	1	0.112185686653772	0.287887653598596	1	0.555626191989828	0.0969976905311778	1	1	1	1	0.33435717419921	0.171265461465271	1	1	0.53125	1	0.910576096302666	1	0.7113654946852	1	1	1	1	1	0.444126074498567
sp|Q02357-6|ANK1_MOUSE	TLEQHENFVEVAR		524.5986	3	41.1088	False	1	0	1	0.461792193512919	0.626442812172088	1	1	1	1	0.877838684416601	1	1	0	0	1	0	0.838530838530839	0	0.466019417475728	0.589690721649485	0.0163487738419619	0	0	0	0	0	1
sp|Q02357-6|ANK1_MOUSE	AVEVFNEHQELTR		524.5986	3	41.1088	True	1	1	1	1	0.907216494845361	0.705539358600583	1	0.759770114942529	1	0.518679409209383	1	1	1	1	0.559617058311575	1	1	1	1	1	1	0.52112676056338	1	1	1	1	0.448103078024338
sp|P02089|HBB2_MOUSE	VNPDDVGGEALGR		649.8204	2	30.0931	False	0	0	0	0.0726072607260726	0	0	0.242774566473988	0.266759776536313	0	1	0	0.372501218917601	0	0	0	0	0	0.154317207593386	0	0	0	0	0	0	0	0	0
sp|P02089|HBB2_MOUSE	GLAEGGVDDPNVR		649.8204	2	30.0931	True	1	0.259887005649718	0.903100775193799	1	0.235505080693365	1	0.37812288993923	1	1	1	0.904164981803478	1	1	1	1	0.933092224231465	0.811756473058083	0.307604345340194	0.248159831756046	0.255434782608696	1	1	0.355608591885442	1	0.370477568740955	0.356598984771574	1
sp|P02089|HBB2_MOUSE	EFTPSAQAAFQK		662.8303	2	49.7101	False	0	1	0	0	0	0	0	0	0	0	0	0	0	0	0	1	0.339754816112084	1	1	0.741643727880456	0	1	1	0	0	1	1
sp|P02089|HBB2_MOUSE	QFAAQASPTFEK		662.8303	2	49.7101	True	1	0.611173184357542	1	0.963619402985075	1	0.316136114160263	1	1	1	0.744466800804829	0.649503161698284	0.900908340214699	0.646706586826347	1	0.525854513584575	1	1	1	0.573170731707317	1	0.899491591709034	1	0.759109311740891	1	0.522456461961503	1	1
sp|P02089|HBB2_MOUSE	YFDSFGDLSSASAIMGNPK		669.6437	3	163.6736	False	0	0	0	0	0	0	0	0	0	0	0.907108239095315	0.00785340314136126	0	0	0	0	0	0	0	0	0	0	0	0	0	0	0
sp|P02089|HBB2_MOUSE	PNGMIASASSLDGFSDFYK		669.6437	3	163.6736	True	1	1	0.419938244375827	1	1	0.596105841238143	1	0.883144857296715	0.948500282965478	1	0.882063882063882	0.47405997144217	1	0.19811320754717	1	1	1	1	1	0.0734214390602056	1	1	1	1	0.114616193480547	1	1
sp|P02089|HBB2_MOUSE	YFDSFGDNSSASAIMGNPK		1004.441	2	163.9699	False	0.00688073394495413	0	0	0	0	0	0	0	0	0	0.0653295128939828	0	0	0	0	0	0	0	0.158954817637452	0	0	0	0	0	0	0	0
sp|P02089|HBB2_MOUSE	PNGMIASASSNDGFSDFYK		1004.441	2	163.9699	True	1	0.00917431192660551	0.135642135642136	1	1	1	1	1	1	1	1	1	0.284304932735426	0.720032180209171	1	1	1	1	1	1	0.712709440130772	1	1	1	1	1	1
sp|P02089|HBB2_MOUSE	VVAGVATAVAHK		561.8351	2	168.8352	False	0.826121794871795	0	0	0	0	0	0	0	0	1	1	1	0	0	0.746928746928747	0	0	0	0	0	0.1884765625	0	0	0	0	0	0
sp|P02089|HBB2_MOUSE	HAVATAVGAVVK		561.8351	2	168.8352	True	1	1	1	0.443080357142857	1	0.440146366962886	1	1	1	1	1	1	0.507077435470441	1	0.585429314830876	0.516023900054318	1	0.875685557586837	1	1	1	1	1	1	0.888433141919606	0.386893509766856	0.93632504548211
sp|P02089|HBB2_MOUSE	VNPDKVGGEALGR		437.9054	3	38.5222	False	1	1	1	1	1	1	0.157894736842105	0.660332541567696	1	1	1	1	1	0.00662983425414365	0	1	1	1	1	1	1	1	1	1	1	0.230053191489362	1
sp|P02089|HBB2_MOUSE	GLAEGGVKDPNVR		437.9054	3	38.5222	True	1	1	1	1	1	0.581909547738694	1	1	1	1	1	1	0.825324180015256	1	0.00233644859813084	1	1	1	1	1	0.530204259017818	1	1	1	1	0.240740740740741	1
tr|F8VPN4|F8VPN4_MOUSE	DPSAVEIVGLC[CAM]K		644.3343	2	120.8369	False	0	0	0	0.57051282051282	0.446666666666667	1	1	1	1	0	1	0	0	0	0.00901916572717024	0.83900643974241	1	0.218768679019725	0	1	1	1	1	0	1	1	1
tr|F8VPN4|F8VPN4_MOUSE	C[CAM]LGVIEVASPDK		644.3343	2	120.8369	True	1	1	0.618090452261307	1	1	1	1	0.914949815108294	1	1	1	1	1	1	1	1	1	1	1	0.733517568101066	1	1	1	1	1	1	1
tr|F8VPN4|F8VPN4_MOUSE	IEEVVLEAR		529.298	2	44.58	False	0	1	0	0.226916113458057	0	0	1	1	0.0610820244328098	0	0.592014685635613	0	0	0	0	0	0	0	0	0	0	0	0	1	0	1	1
tr|F8VPN4|F8VPN4_MOUSE	AELVVEEIR		529.298	2	44.58	True	1	1	1	1	0.247030878859857	1	0.79304347826087	1	1	1	0.643438914027149	1	1	1	0.129160457029309	1	1	1	1	1	0.680973999174577	1	1	1	1	1	1
tr|F8VPN4|F8VPN4_MOUSE	IPFASIASK		467.2738	2	66.712	False	0.100253164556962	1	0	0	0.6375	1	1	0.539240506329114	1	1	0	0	0.00108754758020663	0	1	0	1	0.310933940774487	0.386872202884137	1	1	1	0.0606896551724138	1	1	0.405506883604506	0
tr|F8VPN4|F8VPN4_MOUSE	SAISAFPIK		467.2738	2	66.712	True	0.449752140603876	0.672176308539945	0.954975406734771	1	1	0.982094897045658	0.963395225464191	0.685916322922805	1	1	1	0.583793738489871	0.686096888538795	1	1	0.9372460496614	0.393191489361702	0.966472954850246	1	1	0.162376237623762	0.999082568807339	1	1	0.597228430934287	1	0.596089008766015
tr|F8VPN4|F8VPN4_MOUSE	LPISSLIR		449.7896	2	134.1513	False	0	0	0	1	1	1	0.844798180784537	1	1	0	0	0	0	0	0	0	0.750358680057389	1	0.359798994974874	0	0	1	1	1	0.368547998070429	0.934443288241415	0.127522195318805
tr|F8VPN4|F8VPN4_MOUSE	ILSSIPLR		449.7896	2	134.1513	True	1	1	0.569974554707379	1	1	1	1	1	0.272795779954785	1	0.998466257668712	0.652546191978369	1	1	0.12344449975112	1	0.383959044368601	1	0.288232244686366	0.420371169615883	0.977307110438729	1	0.81335952848723	1	1	1	1
tr|F8VPN4|F8VPN4_MOUSE	NDLGHPFC[CAM]ENLR		491.2297	3	49.206	False	0	0.94017094017094	1	0	1	0.00139567341242149	0.0088809946714032	0.543505674653216	1	1	0	0	0	0	0	0	1	0.00997861724875267	1	0	0	1	1	1	0	1	1
tr|F8VPN4|F8VPN4_MOUSE	LNEC[CAM]FPHGLDNR		491.2297	3	49.206	True	0.961948249619482	1	1	0.728388746803069	1	1	0.958288770053476	1	0.504054054054054	1	1	1	0.492680886658302	1	0.366989396035039	1	1	0.522666666666667	0.726363636363636	1	0.472110664881749	0.532467532467532	0.629452418926103	0.751381215469613	1	1	1
tr|F8VPN4|F8VPN4_MOUSE	VVAVSYDEWNR		669.3279	2	87.6986	False	0.100151745068285	0	0	0.941231343283582	0.215792646172393	0.575604838709677	1	0	0.851742468989959	0.0682302771855011	0	0	0	1	0	0.043626448534424	0	1	0	0	0	1	0	1	0	0	0
tr|F8VPN4|F8VPN4_MOUSE	NWEDYSVAVVR		669.3279	2	87.6986	True	0.596718480138169	1	1	1	0.804294777940459	0.627295285359802	1	0.417713152676801	0.564612326043738	1	1	1	1	1	1	0.12475884244373	1	1	1	0.762016412661196	0.947368421052632	1	1	0.268326417704011	1	0.950617283950617	1
tr|D3Z041|D3Z041_MOUSE	VLQPTIFPVVPR		683.4163	2	150.4671	False	0	0	0	0.0319888734353268	1	0	1	1	0.154704944178628	0	0	0	0	0	0	0	1	1	0	0	0	0	0	0	0	0	0
tr|D3Z041|D3Z041_MOUSE	PVVPFITPQLVR		683.4163	2	150.4671	True	1	1	0.631359466221852	0.76008064516129	1	0.0546583850931677	1	1	1	1	1	1	1	0.678076609616952	0.6814939152329	0.737408312958435	1	1	0.969340613187736	1	1	1	1	1	0.725406330196749	1	1
tr|D3Z041|D3Z041_MOUSE	LLLEGVENK		507.7951	2	49.437	False	0	1	0	0	0	0	0	0	0.0237877401646844	0	0	0	0	0	0	0	1	0	0.259549973835688	0	0	0	0	0	0	1	0.76952380952381
tr|D3Z041|D3Z041_MOUSE	NEVGELLLK		507.7951	2	49.437	True	1	1	1	0.33160621761658	1	1	1	1	1	1	1	1	1	0.758429194763983	0.19047619047619	1	1	1	0.558601134215501	0.159133709981168	1	1	1	1	1	1	1
tr|D3Z041|D3Z041_MOUSE	IGFFQGDIR		526.7798	2	123.3068	False	0	0	0	0	0	0	1	1	1	0	0	0	0	0	0	1	0	0	0	0	0	0	0	0	0	0	0
tr|D3Z041|D3Z041_MOUSE	IDGQFFGIR		526.7798	2	123.3068	True	0.086286594761171	0.360556563823351	1	0.183168316831683	1	1	0.146788990825688	0.0659694288012872	0.889145496535797	0.998879342547628	0.23547557840617	0.561631139944393	0.0850439882697947	1	0.149679960610537	1	1	0.816422840962718	0.281997918834547	0.532278217409413	0.532811820947414	0.525175961017867	0.147757255936675	1	1	0.201215395003376	0.0969597370583402
tr|D3Z041|D3Z041_MOUSE	IPFFQGDIR		546.7955	2	143.2499	False	0	0	0	1	1	0	1	0.284524635669674	1	0	0.00995644057249533	0	0	0	0	0.733235438081253	1	0.787589498806683	0	0	0	0	0	0	1	0	0
tr|D3Z041|D3Z041_MOUSE	IDGQFFPIR		546.7955	2	143.2499	True	1	1	1	1	1	1	1	0.562107904642409	1	1	1	0.560704355885079	0.812691131498471	1	1	1	1	0.854118729866544	0.711941659070191	1	0.865293185419968	1	0.27283950617284	0.61573808156232	0.318471337579618	1	1
tr|D3Z041|D3Z041_MOUSE	SIDNGLLTPTLK		636.3639	2	121.43	False	0	0.353725015142338	0	0	0	0	0.95624332977588	0	1	0	0	0.0078740157480315	0.24385805277525	0.0170122275385433	0.00116890707188778	0	1	0.0014695077149155	0.00737553779963122	0	0	0.00605143721633888	0	0	0	0	0.127214170692432
tr|D3Z041|D3Z041_MOUSE	LTPTLLGNDISK		636.3639	2	121.43	True	1	1	1	1	1	1	0.667474258025439	1	1	1	0.587695133149679	1	1	1	0.0333692142088267	1	1	0.693918245264207	1	1	1	1	1	1	1	1	1
tr|D3Z041|D3Z041_MOUSE	EPELIDIR		492.7717	2	84.3609	False	1	1	0.684404420794106	1	1	1	1	0.841817186644773	1	0.424269662921348	1	1	1	0.0023094688221709	0	1	1	0.329185520361991	0.72694229895502	0.946941783345615	1	1	1	1	0.286280336800396	1	1
tr|D3Z041|D3Z041_MOUSE	IDILEPER		492.7717	2	84.3609	True	1	1	0.0317948717948718	1	0.266587677725118	1	1	1	1	1	1	1	0.248977737392095	1	0.167237163814181	1	0.47588424437299	1	1	0.993487698986975	1	1	0.887725975261656	1	1	0.195813639432816	1
sp|P47738|ALDH2_MOUSE	TEQGPQVDETQFK		753.8572	2	24.7836	False	0.00681044267877412	0.0970350404312668	0	0	0	0	0	0	0	0	0	0.0397830018083183	0	0	0	0	1	0	1	0	1	0.20815581253804	1	0.330677290836653	0	1	0
sp|P47738|ALDH2_MOUSE	FQTEDVQPGQETK		753.8572	2	24.7836	True	1	0.938196555217832	1	0.278436018957346	1	1	1	1	1	1	1	1	1	0.515744680851064	1	1	0.380871050384287	1	1	1	0.396536007292616	0.199632578077159	1	1	0.282738095238095	0.210384356035064	0.993487270574304
sp|P47738|ALDH2_MOUSE	VAEQTPLTALYVANLIK		615.3558	3	167.3872	False	0	0	0	1	0.5122083559414	0	0.906181015452539	1	0	0.313964386129335	0	0	0.143594556546222	0.85524775653531	0	0	1	1	1	0.086282113427048	1	0.0174545454545455	0	0	1	0.0864553314121038	1
sp|P47738|ALDH2_MOUSE	ILNAVYLATLPTQEAVK		615.3558	3	167.3872	True	1	1	1	1	1	1	1	1	1	1	0.756223175965665	1	1	1	1	1	0.462287104622871	1	0.607524384579656	1	0.645675902602855	1	1	1	1	1	1
sp|P47738|ALDH2_MOUSE	TIPIDGDFFSYTR		766.375	2	164.8253	False	0.067287784679089	0	0.469157254561251	0	0	0	0	0	0.165473349244232	0	0	1	0	0	0	0	0	0	0	0	0	0	0.106684672518569	0.89816700610998	0	0	0
sp|P47738|ALDH2_MOUSE	TYSFFDGDIPITR		766.375	2	164.8253	True	1	0.759848893685915	1	1	1	1	1	1	1	1	1	1	0.870508982035928	1	0.594734570565386	1	1	1	0.951054852320675	1	0.973853732474422	1	1	1	1	0.735734072022161	1
sp|P47738|ALDH2_MOUSE	GYFIQPTVFGDVK		735.885	2	165.2864	False	0.00347624565469293	1	1	1	0	0	0	0	0.137763371150729	0	0	0.206932773109244	0	0	0	0	1	0	0	0.72107765451664	1	0.841239109390126	0.181936322287199	0.102368220015279	0	0	0
sp|P47738|ALDH2_MOUSE	VDGFVTPQIFYGK		735.885	2	165.2864	True	1	1	1	1	1	0.476437079233558	0.173263629574309	0.862574687669745	1	1	1	1	1	1	1	1	1	1	1	1	0.0613943808532778	0.0697518443997317	0.646903123345686	1	1	1	1
sp|P47738|ALDH2_MOUSE	YPLAAAVFTK		540.808	2	147.8381	False	0	0	0	1	0.17487684729064	1	0.135072908672295	0.767029192902118	0.0766609880749574	0	0	0	0	0	0	0	1	0	0	0	0	0	0	0	0	0	1
sp|P47738|ALDH2_MOUSE	TFVAAALPYK		540.808	2	147.8381	True	0.81332798073063	0.671074380165289	1	0.948694029850746	1	0.686303387334315	1	0.687094873305834	1	0.484901531728665	0.845198675496689	0.883701542309296	0.928623988226637	0.746719681908549	0.566840277777778	0.902638762511374	0.665165165165165	1	1	0.542048293089092	0.959355828220859	1	0.720870015535992	0.728888888888889	0.541155070486585	1	1
sp|P47738|ALDH2_MOUSE	AAQAAFQLGSPWR		701.8649	2	162.5055	False	1	0.09670920080591	1	0	0	0.00276625172890733	0.285916489738146	1	0.914089347079038	1	1	1	1	1	1	0	1	0	0	1	1	0.132051282051282	0	0.336856010568032	1	1	1
sp|P47738|ALDH2_MOUSE	WPSGLQFAAQAAR		701.8649	2	162.5055	True	1	1	0.852098862298941	1	1	1	1	1	1	1	0.0923423423423423	0.957142857142857	1	0.872151409810738	1	0.744660194174757	1	0.0113314447592068	0.147621651175506	1	1	0.119248217757615	0.761375126390293	0.728182323513063	1	1	1
sp|P08113|ENPL_MOUSE	GVVDSDDLPLNVSR		743.3808	2	119.1615	False	0	0	0	0	0	0	0	0	0	0	0	0.170326727370112	0	0	0	0	0	0.537645811240721	0	0	0	0	0	0.206946454413893	0	0	0
sp|P08113|ENPL_MOUSE	SVNLPLDDSDVVGR		743.3808	2	119.1615	True	1	1	0.766905330151154	1	0.745117676514772	0.232062780269058	1	1	1	1	1	1	1	1	1	1	0.0341151385927505	0.287861271676301	1	1	1	0.827788649706458	1	1	0.424242424242424	1	1
sp|P08113|ENPL_MOUSE	SILFVPTSAPR		594.3428	2	123.4821	False	0	0	0	0	0	0	0	0	0	0	0	0	0	0	0	0	0	0	0	0	0	0.0491132332878581	0	0	0	0	0
sp|P08113|ENPL_MOUSE	PASTPVFLISR		594.3428	2	123.4821	True	1	0.397120575884823	0.495049504950495	1	0.254005934718101	1	1	0.649521531100479	1	1	0.755689136968656	1	0.710711493354183	1	1	1	1	1	0.0412249705535925	0.258823529411765	1	0.282339043118724	1	0.313090418353576	1	0.666666666666667	1
sp|P08113|ENPL_MOUSE	EEASDYLELDTIK		763.3671	2	134.0917	False	0	0	0	1	1	0.389096739711384	1	1	1	0.623837700760778	0.0206686930091185	0.974882260596546	0	0	0	1	1	0	1	0	0	1	0.004720692368214	1	0.691475551709217	0	0
sp|P08113|ENPL_MOUSE	ITDLELYDSAEEK		763.3671	2	134.0917	True	1	1	1	1	1	0.600995024875622	1	1	1	1	1	1	1	1	0.0196506550218341	1	1	1	0.199570815450644	0.299776286353468	1	0.0710932260228035	1	0.0286677908937605	0.0409972299168975	1	1
sp|P08113|ENPL_MOUSE	STDITSLDQYVER		763.8703	2	127.5941	False	1	1	1	1	1	0.268739589117157	1	1	1	1	1	1	0.947976878612717	1	1	1	1	0.752054132431126	0	1	0.928211098176174	1	0.00165152766308836	1	1	1	1
sp|P08113|ENPL_MOUSE	EVYQDLSTIDTSR		763.8703	2	127.5941	True	1	1	1	1	1	1	0.0492610837438424	0.999486389316898	1	1	1	0.776541095890411	1	0.961437663796331	0.738790621143562	1	0.409129332206255	1	1	1	1	1	1	0.673827020915772	0.00919540229885057	1	0.216550657385924
sp|P08113|ENPL_MOUSE	SPYLLPDTK		517.2819	2	60.3987	False	1	1	0	0	0	0	0	1	0	0	1	0.471428571428571	0	0.585672392124005	0	1	1	0	1	0.170411985018727	1	0	0.845631067961165	0	0	1	0.688200395517469
sp|P08113|ENPL_MOUSE	TDPLLYPSK		517.2819	2	60.3987	True	0.2703721149317	1	1	1	0.796867351933431	1	1	1	0.328182487122884	1	1	1	1	0.578394283312316	1	1	1	0.219964136282128	0.361904761904762	1	0.711892112791173	0.931671283471837	1	1	0.401904761904762	1	1
sp|P08113|ENPL_MOUSE	TDDEVVQREEEAIQLDGLNASQIR		910.1177	3	166.679	False	0.516440157825515	1	1	0.205285802089736	1	1	0	0.983522142121524	1	0	0	1	1	1	1	0	1	0.052321778940484	1	1	1	1	0.00469483568075117	1	1	1	0
sp|P08113|ENPL_MOUSE	IQSANLGDLQIAEEERQVVEDDTR		910.1177	3	166.679	True	1	1	1	1	1	0.0180645161290323	1	0.0798722044728434	1	1	1	1	1	1	1	0.0539811066126856	1	0.834505391467417	1	1	0.997369409996242	0.635085892764185	0.0331412103746398	1	1	1	1
sp|Q61233|PLSL_MOUSE	AAC[CAM]LPLPGYR		559.2948	2	85.8584	False	0.906904577191621	1	0	1	1	0	0.027072758037225	0.597307221542228	0.613680781758958	1	1	1	0	0.0370560988162635	0	1	1	0	1	0.0232793522267206	1	0	0.845220766618146	0	0	1	0.0314410480349345
sp|Q61233|PLSL_MOUSE	YGPLPLC[CAM]AAR		559.2948	2	85.8584	True	0.3544536271809	0.540447504302926	0.273062730627306	1	1	1	0.648747709224191	0.967408173823073	0.876234747239977	1	1	0.449470644850818	1	1	1	0.574434508153603	1	1	1	1	1	0.449203734211971	1	0.0843091334894614	0.306483300589391	1	1
sp|Q61233|PLSL_MOUSE	VYALPEDLVEVNPK		793.4272	2	160.8736	False	0.655405405405405	1	0.354795137325529	1	1	1	0.01561144839549	1	0.0460584588131089	1	1	1	1	1	0.979214780600462	1	1	1	1	0.00426439232409382	1	0	1	0.204644412191582	0	0.617241379310345	1
sp|Q61233|PLSL_MOUSE	PNVEVLDEPLAYVK		793.4272	2	160.8736	True	1	1	1	1	1	1	1	1	0.489519945909398	0.552733534222988	1	0.75885911840968	1	1	1	0.928181818181818	0.69037037037037	1	1	0.918717375093214	1	0.769849246231156	0.191338073691015	1	0.0226372382569327	1	1
sp|Q61233|PLSL_MOUSE	FSLVGIAGQDLNEGNR		845.4314	2	162.8557	False	1	0.942842690945878	1	0	1	0.824455766558592	0.644607843137255	0	0.939169982944855	1	1	0.947662804634439	1	1	0.446348061316501	0.738536585365854	0	0.333145115753811	1	1	0	0.316831683168317	1	1	0.0137221269296741	1	0.0198198198198198
sp|Q61233|PLSL_MOUSE	NGENLDQGAIGVLSFR		845.4314	2	162.8557	True	1	0.79765708200213	0.585696148963182	1	1	1	1	1	1	0.724543610547667	0.140768814293449	0.348126232741617	0.935967800951336	1	0.992412746585736	1	0.823938761308281	0.835123773937412	0.470417070805044	1	1	1	1	1	1	0.357868020304569	0.549208534067447
sp|Q61233|PLSL_MOUSE	ISFDEFIK		499.7633	2	167.4437	False	0.0023296447291788	0	0.90034897246995	0.598625066102591	1	0	0	0.313432835820896	1	1	0	0	0	0	0	1	0	0.00293040293040293	1	0.00835509138381201	0.523705959112658	0	0	1	1	0.12112676056338	0
sp|Q61233|PLSL_MOUSE	IFEDFSIK		499.7633	2	167.4437	True	0.28075117370892	1	0.963855421686747	1	0.272888363851152	1	1	1	1	1	0.652840396753832	0.799150743099788	1	0.795918367346939	0.447048219918882	1	1	1	1	0.570836785418393	0.632421052631579	1	1	0.495757575757576	1	0.497303774715398	1
sp|Q61233|PLSL_MOUSE	VYANPEDLVEVNPK		793.9067	2	145.8238	False	1	1	1	1	1	1	1	1	1	1	0.777448071216617	0.307309796121333	1	1	1	0.559322033898305	1	0	0.0490081680280047	0	1	1	1	1	0.479030754892824	1	0.907317073170732
sp|Q61233|PLSL_MOUSE	PNVEVLDEPNAYVK		793.9067	2	145.8238	True	0.996271439224459	1	1	1	1	1	1	1	0.0847457627118644	1	1	1	0.333479596314173	1	0.613538988860326	1	1	1	1	1	1	0.64696734059098	1	0.383968972204266	1	0.842841765339074	0.964114832535885
sp|Q61233|PLSL_MOUSE	VDTDGNGYISC[CAM]NELNDLFK		1087.489	2	161.6257	False	0.733061224489796	0.349573690621194	1	1	0.300699300699301	0.6100347739692	1	1	1	0.0499457111834962	1	1	1	1	1	0.407260351673284	0.0887096774193548	1	0	0.357986870897155	0.964858670741024	0	1	1	1	0	1
sp|Q61233|PLSL_MOUSE	FLDNLENC[CAM]SIYGNGDTDVK		1087.489	2	161.6257	True	1	0.499710144927536	0.641430948419301	1	1	1	1	1	0.494929006085193	0.626424651751794	1	1	1	0.287948482060718	0.44804318488529	1	0.829166666666667	1	0.460263286201853	0.548481065334998	0.833067092651757	1	1	1	1	0.988342625443487	0.675479180436219
sp|Q9JI91|ACTN2_MOUSE	TINEVETQILTR		708.8883	2	120.7289	False	0	0	0	0.124921135646688	1	1	1	1	1	0	0	0	0	0	0	1	1	0.314772727272727	0	0	0	0.690610569522832	1	1	0	0	0
sp|Q9JI91|ACTN2_MOUSE	TLIQTEVENITR		708.8883	2	120.7289	True	0.00463499420625724	0.00615384615384615	0.0114882506527415	1	1	1	1	1	1	0.00346620450606586	0.00385356454720617	0.00915032679738562	0.0672934190994557	0.00338791643139469	0.175438596491228	0.114616870573084	1	1	0.0365997638724911	0.0124675324675325	0.00233781414377557	1	1	1	0.331216414264778	0.938669438669439	1
sp|Q9JI91|ACTN2_MOUSE	DYESASLTEVR		635.3015	2	43.8938	False	0	1	0	0	0	0	0	1	0.189358372456964	0	0	0.0398069963811821	0	0	0	0	1	0	0	0	0	1	1	0.0107142857142857	0	0	1
sp|Q9JI91|ACTN2_MOUSE	VETLSASEYDR		635.3015	2	43.8938	True	0.649471458773784	0.234314980793854	0.54993625159371	0.232951116475558	1	0.487577639751553	0.794202898550725	0.348118279569893	1	1	1	1	0.228414801279123	0.972771353972398	0.0727272727272727	1	0.27158273381295	1	1	0.533944189920866	0.338560885608856	0.72264631043257	0.829818538499264	0.457426973275326	0.918218623481781	0.644029428409734	1
sp|Q9JI91|ACTN2_MOUSE	LEGDHQLIQEAVVFDNK		652.3338	3	168.3006	False	0	0	0	1	0	1	0	0.00710479573712256	1	0	1	0	0	0	0	0.564643799472295	1	0.23081499107674	1	0	0.0623052959501558	1	0.98186889818689	1	1	1	0
sp|Q9JI91|ACTN2_MOUSE	NDFVVAEQILQHDGELK		652.3338	3	168.3006	True	1	0.54639175257732	0.783676703645008	0.987873134328358	1	1	1	1	1	0.726094003241491	1	0.85785744060025	1	0.817896389324961	1	0.375792507204611	1	0.60838445807771	0.625636279500231	1	0.437020316027088	1	1	1	1	0.990890688259109	1
sp|Q9JI91|ACTN2_MOUSE	ETADTDTAEQVIASFR		877.4156	2	161.4545	False	1	1	0.921658986175115	1	0.281030444964871	1	1	1	1	1	0.716092455298735	1	0.997167138810198	0	0	0.368876080691643	1	0.0446780551905388	1	1	0	0.305084745762712	1	0.932806324110672	1	0.00160901045856798	0
sp|Q9JI91|ACTN2_MOUSE	FSAIVQEATDTDATER		877.4156	2	161.4545	True	0.841979249800479	1	1	1	1	1	1	1	0.0721030042918455	1	0.0289680144840072	1	1	0.624378109452736	1	1	1	1	1	0.47921967769296	1	1	1	1	0.931891025641026	1	1
sp|Q9JI91|ACTN2_MOUSE	APTQIENIEEDFR		521.2546	3	140.8721	False	0	0	0	1	1	1	1	0.339189189189189	1	0	0	0	0	0	0	1	0.00710059171597633	1	0	0	0	1	1	1	1	0	0
sp|Q9JI91|ACTN2_MOUSE	FDEEINEIQTPAR		521.2546	3	140.8721	True	1	1	0.476190476190476	0.63641105894627	1	0.92818671454219	1	1	0.839476813317479	0.93353705118411	0.561191251744998	1	1	0.580075662042875	0.630861040068201	0.747220879652006	1	1	1	0.66131621187801	0.60559796437659	1	0.982276119402985	0.840255591054313	0.729522184300341	1	1
sp|Q9JI91|ACTN2_MOUSE	DQSLQEELAR		594.7964	2	40.0187	False	0	0.364954682779456	0	0	0	0	1	1	1	0	0	0	0	0	0	0	1	0	0	0.916013437849944	0	1	1	1	0.760860396457191	1	0
sp|Q9JI91|ACTN2_MOUSE	ALEEQLSQDR		594.7964	2	40.0187	True	0.334411085450346	1	1	1	1	1	0.62553979025293	1	1	1	1	0.470869149952244	0.526970954356846	0.631840796019901	1	1	1	0.388209121245829	1	0.578402978899462	0.838658146964856	1	1	1	1	1	1
sp|P10126|EF1A1_MOUSE	IGGIGTVPVGR		513.3087	2	42.1535	False	0	0.891078838174274	0	0	0	0	0	0	0	0	0	0	0	0	0	0	1	0	0.514367816091954	0	0	0	0	0	0	1	1
sp|P10126|EF1A1_MOUSE	GVPVTGIGGIR		513.3087	2	42.1535	True	0.278326281147156	0.587176602924634	0.145524174246051	0.128140703517588	0.2458432304038	0.777934936350778	1	0.198990627253064	0.332597498160412	0.102643856920684	0.1397616468039	0.291457286432161	0.172782164421737	0.386784140969163	0.0879795396419437	0.364372469635628	0.362381363244176	0.187311178247734	0.411677387431964	0.102316602316602	0.193579766536965	1	0.293219303604154	0.311740890688259	0.217590238942552	1	0.77370417193426
sp|P10126|EF1A1_MOUSE	IPGIGTVPVGR		533.3244	2	82.4176	False	0	1	0	0	0	0	0	0	0	0	0	0	0	0	0	0	0.129538763493621	0	0	0	0	0	0	0	0	0.94639175257732	1
sp|P10126|EF1A1_MOUSE	GVPVTGIGPIR		533.3244	2	82.4176	True	0.332253586302638	0.454598711189221	1	0.641293013555787	1	1	0.473061760840999	0.0873709293089754	0.16984126984127	0.56258064516129	0.619178082191781	0.319920516641828	0.283408071748879	0.332882273342355	1	0.522776572668113	1	0.0204359673024523	1	0.305840392331699	0.771451483560545	0.219128329297821	1	1	1	0.182065217391304	1
sp|P10126|EF1A1_MOUSE	AAGVGEFEAGISK		618.317	2	62.3103	False	1	1	1	1	0.0611295681063123	0.110912343470483	1	0.747695852534562	1	0	0.956657555642327	1	1	1	1	1	0	1	1	0	1	1	1	1	1	1	1
sp|P10126|EF1A1_MOUSE	SIGAEFEGVGAAK		618.317	2	62.3103	True	1	1	1	1	1	0.387372926698769	1	1	1	1	1	1	1	1	0.694745621351126	1	1	1	1	1	1	0.623824451410658	1	0.340369393139842	0.105652403592182	0.254617414248021	1
sp|P10126|EF1A1_MOUSE	EHALLAYTLGVK		657.8745	2	169.1683	False	1	1	0.00217627856365615	0	0.695741405849153	0.611717974180735	0.0757453666398066	0	0	0	0	0	0	0	0.170815031722792	0	0	1	0.960404380791912	0	0	1	0.404454865181712	0	0	0.0170015455950541	0
sp|P10126|EF1A1_MOUSE	VGLTYALLAHEK		657.8745	2	169.1683	True	0.413605442176871	1	0.609970674486804	1	0.319124423963134	1	0.296973961998593	0.39920424403183	1	0.922958988118053	0.0997198879551821	0.396509936984973	1	0.149712092130518	1	1	1	0.862258953168044	1	1	0.679323153115972	0.797202797202797	1	1	0.475746268656716	1	1
sp|P10126|EF1A1_MOUSE	C[CAM]VESFSDYPPLGR		763.8508	2	120.9671	False	1	1	0.994069681245367	1	1	0.136682242990654	1	1	1	1	0.621979024167807	0.835073068893528	1	0.997776130467013	1	1	1	1	1	0.643780290791599	0.0360169491525424	0.836416747809153	1	1	1	0.330972311654862	0.467661691542289
sp|P10126|EF1A1_MOUSE	GLPPYDSFSEVC[CAM]R		763.8508	2	120.9671	True	1	0.921119592875318	0.373714796602593	1	1	1	1	1	1	0.707078925956062	1	1	1	0.848864526233359	1	0.751327860936746	1	0.212230215827338	1	1	1	1	1	1	1	1	1
sp|P10126|EF1A1_MOUSE	GVGEFEAGISK		547.2798	2	45.5465	False	0	0.408602150537634	0	0	0	0	0	0	0.0687876182287188	0	0	0	0	0.00554938956714761	0	0	1	0	0	0	0.00233100233100233	0	0	0	0	1	1
sp|P10126|EF1A1_MOUSE	SIGAEFEGVGK		547.2798	2	45.5465	True	1	0.698030634573304	1	1	1	1	1	1	1	0.460861917326297	1	1	0.300624442462087	1	1	1	1	1	0.245263157894737	1	1	1	0.78796992481203	1	0.876599257119274	0.760485651214128	1
sp|P08249|MDHM_MOUSE	TIIPLISQC[CAM]TPK		685.8892	2	128.2841	False	0	0.677312775330396	0	0	0	0	1	1	1	1	0.0393091125670042	0	0	0	0	0	0.792079207920792	0.843228200371058	0	0	0	0.00310318076027929	0.997247706422018	0	0	0	0
sp|P08249|MDHM_MOUSE	PTC[CAM]QSILPIITK		685.8892	2	128.2841	True	1	1	1	0.63849765258216	1	1	1	1	0.436590436590437	1	1	1	1	1	0.102667337695018	0.451185879757308	1	1	1	1	1	1	1	1	1	1	1
sp|P08249|MDHM_MOUSE	GYLGPEQLPDC[CAM]LK		745.3714	2	128.9179	False	0	0	0	1	1	0.732853717026379	1	0	0.313377679231338	0	1	0.0441001191895113	0	0	0	0.416761041902605	1	0.554621848739496	0	0	0	1	0.00476190476190476	0.920603015075377	0	0	0
sp|P08249|MDHM_MOUSE	LC[CAM]DPLQEPGLYGK		745.3714	2	128.9179	True	1	1	1	0.613445378151261	1	1	1	1	1	1	1	1	1	1	1	1	1	1	1	1	1	1	1	1	0.037798777098388	1	1
sp|P08249|MDHM_MOUSE	ETEC[CAM]TYFSTPLLLGK		879.9346	2	164.2002	False	0	1	0	0	0.0112994350282486	0	0.0771084337349398	0	1	0	0	0	0	0	0	0.773575873623743	0.0258064516129032	0	0.017996400719856	0.00937988535695675	1	0	0	1	0	0	0
sp|P08249|MDHM_MOUSE	GLLLPTSFYTC[CAM]ETEK		879.9346	2	164.2002	True	1	1	1	0.79544328875681	1	1	0.110323089046493	1	1	1	0.0170419963481436	0.990291262135922	1	1	1	1	1	1	1	1	1	1	1	1	1	1	1
sp|P08249|MDHM_MOUSE	GC[CAM]DVVVIPAGVPR		446.9115	3	117.351	False	0	0	0	0	0	0	1	0.0571428571428571	0	0.185148514851485	0	0	0	0	0	0	0	0	0	0	0	0	0	0	0	0	0
sp|P08249|MDHM_MOUSE	PVGAPIVVVDC[CAM]GR		446.9115	3	117.351	True	1	1	1	1	1	1	1	1	1	1	1	0.904899135446686	1	0.574074074074074	0.459398833557649	1	1	1	1	0.0321123933768189	1	1	1	1	1	1	1
sp|P08249|MDHM_MOUSE	MIAEAIPELK		557.8124	2	119.324	False	0	0	0	1	1	1	1	1	0	0	0	0	0	0.978406552494415	0	0.429454749859472	1	1	0	0	0	1	0	1	1	0	0
sp|P08249|MDHM_MOUSE	LEPIAEAIMK		557.8124	2	119.324	True	0.9534706331045	1	0.447172292854011	0.463495575221239	0.20918984280532	0.3205268935236	1	0.89234065345474	1	1	0.903199675982179	1	1	0.260344026034403	0.209200968523002	1	1	0.940747493163172	1	1	1	1	1	1	0.400381315538608	1	0.862476664592408
sp|P08249|MDHM_MOUSE	IFGVTTLDIVR		617.3637	2	169.1128	False	0	0	0	0	0	0	0	0	0	0	0	0	0	0	0	0	0	0	0	0	0	0	0	0	0	0	0
sp|P08249|MDHM_MOUSE	VIDLTTVGFIR		617.3637	2	169.1128	True	1	0.531572904707233	1	1	1	1	1	1	1	0.226323457989315	1	1	1	1	1	1	1	1	0.675527039413382	1	0.896983940462201	1	0.14663143989432	1	1	1	1
sp|P68369|TBA1A_MOUSE	TIGGGDDSFNTFFSETGAGK		1004.45	2	161.1716	False	0.775592131674027	1	1	0	0	0.0078482668410726	1	0.106951871657754	1	0.700408163265306	1	1	0.941090909090909	0.431986093003042	0.0434782608695652	0	0	0	1	1	1	0	0	0.854889589905363	1	0	1
sp|P68369|TBA1A_MOUSE	GAGTESFFTNFSDDGGGITK		1004.45	2	161.1716	True	0.0421052631578947	1	1	1	1	1	1	1	0.437370242214533	1	1	1	1	0.777120315581854	0.839386602098466	0.966472954850246	1	1	1	0.342453662842012	1	1	0.0829931972789116	1	1	1	1
sp|P68369|TBA1A_MOUSE	TIGGGDDSFNTFFSETGAGK		669.9692	3	161.1049	False	1	1	1	1	0.9096018735363	1	1	1	1	0.70093839249286	1	1	1	1	1	0.0625832223701731	1	0.170909090909091	1	1	1	1	0.546652030735456	1	1	1	1
sp|P68369|TBA1A_MOUSE	GAGTESFFTNFSDDGGGITK		669.9692	3	161.1049	True	0.970543806646526	0.115127175368139	0.987303958177745	1	1	1	1	1	1	1	1	0.0327868852459016	1	1	1	0.812849162011173	1	1	1	1	1	1	0.74730907227063	1	1	1	1
sp|P68369|TBA1A_MOUSE	VDLEPTVIDEVR		692.8696	2	128.9202	False	1	1	1	1	1	1	1	0.638655462184874	1	1	1	1	1	1	1	1	1	1	1	1	1	1	1	1	1	1	1
sp|P68369|TBA1A_MOUSE	VEDIVTPELDVR		692.8696	2	128.9202	True	1	1	1	1	1	1	1	1	1	0.975517890772128	1	1	0.859827132656896	1	0.718543046357616	1	1	1	0.945808636748518	1	1	1	1	0.409731113956466	1	1	1
sp|P68369|TBA1A_MOUSE	VGINYQPPTVVPGGDLAR		618.3354	3	133.1645	False	0	1	1	1	1	1	1	1	1	1	0	0	0.176770013882462	1	0	0.451219512195122	1	1	0	0	1	1	1	0.269151138716356	1	1	1
sp|P68369|TBA1A_MOUSE	ALDGGPVVTPPQYNIGVR		618.3354	3	133.1645	True	1	1	0.692842535787321	1	1	1	1	1	1	1	1	1	1	1	1	1	1	1	1	0.695374800637959	1	1	1	1	1	1	1
sp|P68369|TBA1A_MOUSE	EIIDLVLDR		543.3137	2	167.9126	False	0.0317124735729387	0.349360925136945	0.318037255792821	0	0	0	0	0	0	0	0	0	0	0	0	0	0	0	0	0	0	0.0961791831357049	0	0	0	0	0
sp|P68369|TBA1A_MOUSE	DLVLDIIER		543.3137	2	167.9126	True	0.483584738243123	0.668870523415978	0.429263992948435	1	0.828585224529213	0.716216216216216	1	0.883745963401507	1	1	0.915526950925181	0.629223744292237	0.520547945205479	1	0.531877729257642	0.862602365787079	1	0.929808568824066	0.653456221198157	0.559800664451827	0.622784810126582	1	1	0.869246861924686	0.588658865886589	0.657672849915683	1
sp|P68369|TBA1A_MOUSE	TIQFVDWC[CAM]PTGFK		799.8872	2	164.8214	False	1	1	0.356115107913669	0	1	0	0	0	0	0.282051282051282	0.755364806866953	0.30439121756487	0	0	0	0	0	0	0	0.251589464123524	0.0267809319764328	0	0.0464461646727657	0	0	0	0
sp|P68369|TBA1A_MOUSE	FGTPC[CAM]WDVFQITK		799.8872	2	164.8214	True	0.769540692989525	0.250474383301708	1	1	1	1	1	1	1	0.77742193755004	0.987293030419715	0.948379351740696	0.100434572670208	1	1	1	1	0.0657640232108317	1	1	1	1	0.182173064411191	1	0.936425429828069	1	1
sp|P09411|PGK1_MOUSE	YSLEPVAAELK		610.3321	2	120.6027	False	0	0	0	0	0	0	0.0238297872340426	0	0	0	0	0	0	0	0	0	0	0	0	0	0	0	0	0	0	0	0
sp|P09411|PGK1_MOUSE	LEAAVPELSYK		610.3321	2	120.6027	True	1	1	1	1	0.814167879670063	0.0280612244897959	1	0.182873730043541	0.15124698310539	0.473637961335677	0.748387096774194	0.0473653049141504	1	0.627694859038143	1	1	0.171536286522149	0.993838028169014	1	1	0.129713423831071	1	0.447624499141385	0.0174520069808028	0.364864864864865	1	1
sp|P09411|PGK1_MOUSE	LPDVYVNDAFGTAHR		558.946	3	125.2675	False	0	0	0	1	0.131812420785805	1	1	1	1	0	0	0	0	0	0	1	1	0	0	0	0	0	0	0.878504672897196	0	0	0
sp|P09411|PGK1_MOUSE	HATGFADNVYVDPLR		558.946	3	125.2675	True	0.87149070778964	0.916963830871116	0.530438484461473	1	0.721512519161983	1	1	1	1	1	1	0.905877517468146	0.640449438202247	1	1	1	1	1	1	0.926339285714286	0.733197556008147	1	1	1	1	1	1
sp|P09411|PGK1_MOUSE	GC[CAM]ITIIGGGDTATC[CAM]C[CAM]AK		585.6005	3	52.3895	False	0	0	1	1	1	1	1	1	0.975013881177124	0.690192860073861	0.238070805541303	0	0	0.297794117647059	0.0547945205479452	0	1	1	1	0.492839090143218	1	1	1	1	0	1	1
sp|P09411|PGK1_MOUSE	AC[CAM]C[CAM]TATDGGGIITIC[CAM]GK		585.6005	3	52.3895	True	1	1	1	1	0.975723622782446	1	1	1	1	0.891304347826087	0.455112818050888	1	1	1	1	1	1	1	1	0.975645219920029	1	1	1	0.56379821958457	1	1	1
sp|P09411|PGK1_MOUSE	DC[CAM]VGSEVENAC[CAM]ANPAAGTVILLENLR		924.7812	3	163.029	False	0	1	0	1	1	1	1	1	1	1	1	1	1	0.00555864369093941	1	0.307601649970536	1	1	1	0	1	1	1	0.571933962264151	0.715509854327335	1	0
sp|P09411|PGK1_MOUSE	LNELLIVTGAAPNAC[CAM]ANEVESGVC[CAM]DR		924.7812	3	163.029	True	1	1	1	1	1	1	1	1	1	1	1	1	1	1	1	1	1	1	0.686158063042485	1	1	1	1	1	1	1	1
sp|P09411|PGK1_MOUSE	ITLPVDFVTADKFDENAK		675.0176	3	169.364	False	0	0	0	1	0	1	1	0	1	0	1	0	0	0	0	0	1	0	0	0.257013574660633	0	0	1	0.416295353278167	0	0	1
sp|P09411|PGK1_MOUSE	ANEDFKDATVFDVPLTIK		675.0176	3	169.364	True	0.853736089030207	1	1	1	1	1	0.944653412144009	1	1	1	1	1	1	1	1	1	1	1	0.642329020332717	1	1	1	1	1	1	1	1
sp|P09411|PGK1_MOUSE	ITLPVDFVTADK		659.8663	2	165.8342	False	0	0	0	0	1	0	0	0	0	1	0	0.303848075962019	1	0.48258064516129	0.0548234053769109	0	1	0.736893203883495	0.992518703241895	0	0.00117096018735363	1	0.00471698113207547	0.424126984126984	0.112572330352446	0	1
sp|P09411|PGK1_MOUSE	DATVFDVPLTIK		659.8663	2	165.8342	True	0.631220757124628	0.854593175853018	1	1	1	1	0.589420654911839	1	1	1	1	1	1	1	1	0.177997527812114	0.744219653179191	0.180278281911676	1	0.974845060153117	1	1	1	1	1	1	1
sp|P60710|ACTB_MOUSE	VAPEWHPVLLTEAPLNPK		671.0386	3	114.375	False	0	0	0	0	0	0	0	0.304229195088677	0	0	0	0	0	0	0	0.00599250936329588	0.00702576112412178	0	0	0	0	0	0	0	0	0	0
sp|P60710|ACTB_MOUSE	PNLPAETLLVPHWEPAVK		671.0386	3	114.375	True	0.527328377787495	1	1	1	1	1	0.665051483949122	1	1	0.2060546875	1	1	1	1	1	1	0.511075949367089	1	1	0.47108843537415	1	1	1	1	1	0.850402144772118	0.924012158054711
sp|P60710|ACTB_MOUSE	AGFAGDDAPR		488.7278	2	12.8521	False	0	0	0.0104602510460251	0	0	0	0	0	0	0	0	0.0779369627507163	0	0	1	0	0	0	1	0.0233621127475876	0	0	0	0	1	0	0
sp|P60710|ACTB_MOUSE	PADDGAFGAR		488.7278	2	12.8521	True	0.507922535211268	1	0.873338545738859	0.685655100983946	0.755112219451372	1	1	0.803389830508475	1	1	1	1	0.464603645612548	1	1	0.503260869565217	1	1	0.474854932301741	0.635370295426953	1	1	0.610096670247046	1	0.593792172739541	1	1
sp|P60710|ACTB_MOUSE	LC[CAM]YVQLDFEQEMATAASSSSLEK		869.7366	3	168.4967	False	0	0	0	1	1	0	1	1	0.148148148148148	0	0	0	0	0	0	0.00458015267175573	1	0	0	0	0	1	1	1	0	0	0.609280430396772
sp|P60710|ACTB_MOUSE	ELSSSSAATAMEQEFDLQVYC[CAM]LK		869.7366	3	168.4967	True	1	1	0.990675121223424	1	1	1	1	1	1	0.218004866180049	1	1	1	1	1	1	1	1	1	1	0.893683797567674	1	1	1	1	1	0.760744066709429
sp|P60710|ACTB_MOUSE	SYEKPDGQVITIGNER		602.6391	3	144.6492	False	0.605851979345955	0	1	1	0	0	0.618633540372671	0.735860058309038	0	0.424350940017905	1	0.09695603156708	1	0.492070295756537	1	0	0	0	0.994639175257732	0	0.0543933054393305	1	0.910798122065728	1	0	1	0
sp|P60710|ACTB_MOUSE	ENGITIVQGDPKEYSR		602.6391	3	144.6492	True	0.739290085679315	0.876755070202808	0.677049180327869	1	1	0.837638376383764	1	0.772311212814645	0.972762645914397	0.887592376507196	0.94344069128044	0.806083650190114	1	1	0.85243264977885	1	0.831367106176267	1	1	1	1	1	1	0.766262403528115	0.644876325088339	0.771775082690187	1
sp|P60710|ACTB_MOUSE	APFAGDDAPR		508.7434	2	6.3275	False	0	0	0	0	0	0	0	0	0	0	0	0	0	0	0	0	0	0	0.00125470514429109	1	0.0267952840300107	0	0	1	1	0	0.0193321616871705
sp|P60710|ACTB_MOUSE	PADDGAFPAR		508.7434	2	6.3275	True	0.598187311178248	0.42874109263658	1	0.663556246759979	1	0.956014362657092	1	0.870792616720956	0.673404927353127	0.604334891627709	0.461907043603258	1	1	0.671025745811197	1	1	1	0.462872628726287	1	0.530612244897959	0.878895463510848	0.571276027762947	0.979477611940298	0.975369458128079	0.516988062442608	0.779735682819383	1
sp|P60710|ACTB_MOUSE	SYELPDGQVITINNER		924.4603	2	159.7041	False	1	1	0	0.266109785202864	0	0.436420722135008	1	1	1	1	1	0.896894409937888	0.18994928538497	1	1	1	1	0.194711538461538	1	1	1	1	1	1	1	1	0.0019047619047619
sp|P60710|ACTB_MOUSE	ENNITIVQGDPLEYSR		924.4603	2	159.7041	True	1	1	0.200376293508937	1	0.393258426966292	1	1	1	0.863317757009346	1	1	0.716864817261119	1	1	1	0.348837209302326	0.642049736247174	0.662983425414365	1	1	1	1	1	1	1	1	1
sp|P11276|FINC_MOUSE	TFYQIGDSWEK		687.3223	2	130.2268	False	0.88216810683425	0.477577169481654	1	0.465753424657534	0.453436807095344	1	1	1	1	0.522717438338382	0	0	0	0	0.134387351778656	1	0.0580310880829016	0	0	0	0	1	0	0.588648332358104	0	1	0
sp|P11276|FINC_MOUSE	EWSDGIQYFTK		687.3223	2	130.2268	True	1	0.0315638450502152	1	1	1	1	0.425133689839572	1	1	0.0579710144927536	0.0492957746478873	1	0.381160052333188	1	1	1	1	0.156383628588882	1	1	0.681518151815181	1	0.905910165484634	1	1	0.836481381543443	1
sp|P11276|FINC_MOUSE	ITYGETGGNSPVQEFTVPGSK		723.355	3	127.0131	False	0	0	0	1	1	1	0.4957928802589	1	1	0	0.515337423312883	0.0778923253150057	0	0	0	0	1	1	0	0	0.00344827586206897	1	0	1	0.0904736562001064	0	0
sp|P11276|FINC_MOUSE	SGPVTFEQVPSNGGTEGYTIK		723.355	3	127.0131	True	1	1	1	1	0.945794392523365	1	1	1	1	1	1	1	0.752597152751058	1	0.665541965415437	0.491285403050109	1	1	1	1	1	1	1	1	1	1	0.652058432934927
sp|P11276|FINC_MOUSE	APITGYIIR		502.3004	2	102.2384	False	0.11138986452584	1	0.435164835164835	0	1	1	0.928571428571429	1	1	0	1	0.131637168141593	0	0	0	0.353282975014526	1	1	0.327383987761346	0	1	0	0	0	0	0.171662125340599	1
sp|P11276|FINC_MOUSE	IIYGTIPAR		502.3004	2	102.2384	True	1	0.638179800221976	1	0.923220973782772	0.517073170731707	0.874659400544959	0.745005875440658	1	1	1	0.414893617021277	0.912669126691267	1	1	1	1	1	0.587383660806618	1	1	0.399817850637523	1	1	1	0.453820909517112	1	1
sp|P11276|FINC_MOUSE	SYTITGLQPGTDYK		772.3856	2	100.8833	False	0	1	0.366159355416294	0.21078431372549	0	0	0.64957264957265	1	1	1	0	0.0281517747858017	0	0	1	0.242753623188406	0	0	0	0	0	0.00158982511923688	0	0	0	0	1
sp|P11276|FINC_MOUSE	YDTGPQLGTITYSK		772.3856	2	100.8833	True	0.675313807531381	1	1	1	1	1	1	0.908607863974495	1	1	1	0.921320831634733	0.0785083415112856	1	1	1	1	1	0.228601807549176	1	1	1	1	1	0.149532710280374	1	1
sp|P11276|FINC_MOUSE	VDVLPVNLPGEHGQR		543.9617	3	116.7117	False	0	0.00910470409711684	0.997414111562615	0.595225464190981	0	0	1	1	1	0	0	0	0	0	0	0	0	0	0	0	0	0	0.23410950283197	0.918429003021148	0	0	0.0193832599118943
sp|P11276|FINC_MOUSE	QGHEGPLNVPLVDVR		543.9617	3	116.7117	True	0.81493376154155	0.904123711340206	1	0.349224583572659	1	0.624317617866005	1	1	1	0.602040816326531	0.342716049382716	1	0.737206617929973	1	0.426363636363636	1	1	1	0.502164502164502	0.831029185867896	0.829073482428115	0.986149584487535	0.944962686567164	0.950738916256158	1	1	1
sp|P11276|FINC_MOUSE	PAQGVVTTLENVSPPR		555.6371	3	124.6861	False	0.125811283075387	1	1	1	1	1	1	1	1	0	1	1	0	0.0170303352847259	0.870786516853933	1	1	1	0	0	0	1	1	1	0	0.171545268890402	0
sp|P11276|FINC_MOUSE	PPSVNELTTVVGQAPR		555.6371	3	124.6861	True	1	1	1	1	1	0.549974632166413	1	1	1	1	1	0.695073235685752	1	1	1	1	1	1	1	0.662921348314607	1	1	1	1	1	1	1
sp|Q78PY7|SND1_MOUSE	SSHYDELLAAEAR		487.9038	3	52.0053	False	0.923490965013456	1	0	0	0	0	0	0	0	0	0	0	0	0	0	0.560718057022175	1	0	1	0	0	0	0	0	0	1	1
sp|Q78PY7|SND1_MOUSE	AEAALLEDYHSSR		487.9038	3	52.0053	True	1	1	0.988050784167289	1	1	1	0.917672886937431	1	1	0.14616935483871	0.620721131903241	0.070561017929439	1	0.492492492492493	1	1	1	1	1	1	1	1	1	1	1	1	1
sp|Q78PY7|SND1_MOUSE	DTPDEPWAFPAR		701.3253	2	129.4932	False	1	1	0.407801418439716	1	1	0.133567662565905	1	1	1	0.00119904076738609	0	0	1	0.144648023143684	1	0	1	0.00293470286133529	0	0	0	0.574626865671642	0	0	0	0	0
sp|Q78PY7|SND1_MOUSE	APFAWPEDPTDR		701.3253	2	129.4932	True	0.752836304700162	1	0.119013062409289	0.0346260387811634	1	1	1	1	1	0.678203543469304	1	1	1	1	1	1	1	0.975566414926699	1	1	1	1	1	1	1	0.635897435897436	1
sp|Q78PY7|SND1_MOUSE	DYVPPTANLDQK		680.8408	2	34.5718	False	1	1	1	1	1	0	1	1	1	1	0.651938683498647	0.306620209059233	0.446436192915066	1	1	0.718427518427518	0.0278372591006424	0	1	1	0.276545540349221	1	1	0	0.290227048371175	1	1
sp|Q78PY7|SND1_MOUSE	QDLNATPPVYDK		680.8408	2	34.5718	True	1	1	1	1	0.0887728459530026	1	1	1	1	1	0.154423592493298	1	0.392344497607656	1	1	0.946420531292211	1	0.342342342342342	0.220564730953649	1	0.269449715370019	1	1	1	1	1	1
sp|Q78PY7|SND1_MOUSE	DTNGENIAESLVAEGLASR		649.3203	3	161.3945	False	0.312849162011173	0	1	1	0.637832204273059	0.125956444967628	0	1	0.137987012987013	1	0.72987012987013	1	0.622473726758286	1	0	1	0	0	1	0	0.0120680197476687	0.0200286123032904	1	1	0	1	1
sp|Q78PY7|SND1_MOUSE	SALGEAVLSEAINEGNTDR		649.3203	3	161.3945	True	0.360640732265446	1	1	0.748478701825558	0.512764801738186	1	1	1	1	1	1	0.159396876682822	1	0.163479923518164	0.841468334005647	0.743440233236152	1	1	0.416378885051801	0.171268132896584	0.292820272172689	1	1	1	1	1	1
sp|Q78PY7|SND1_MOUSE	VITEYLNAQESAK		733.3803	2	59.2309	False	1	1	1	1	0	1	1	1	1	1	0	0.53874883286648	0.721336960746211	1	1	0.19828641370869	1	0.474338195569962	1	0.968282901932191	1	0.377207977207977	1	1	0.0258572231590781	0.911192853389385	1
sp|Q78PY7|SND1_MOUSE	ASEQANLYETIVK		733.3803	2	59.2309	True	1	0.329440688383528	0.0368286445012788	1	1	1	1	1	0.816057519472738	1	1	1	0.36745406824147	1	0.20261754726127	1	0.442088091353997	1	0.768128916741271	1	1	1	1	1	1	1	0.627503337783712
sp|Q78PY7|SND1_MOUSE	SDISSHPPVEGAYAPR		561.6093	3	6.1533	False	1	0	0	0	0	0	0.499677211103938	0	0	0.0158820192853091	0.161324786324786	0	0	0	1	0.00600150037509377	0.682492581602374	0	0	0.579686209744013	0	0	0.00323101777059774	0	0	0	0
sp|Q78PY7|SND1_MOUSE	PAYAGEVPPHSSIDSR		561.6093	3	6.1533	True	1	1	1	1	1	1	1	1	1	0.686677631578947	0.597890875745071	1	1	1	1	0.886260236578708	1	0.34733893557423	1	1	0.305750350631136	1	0.783132530120482	0.482590103848503	0.701164294954722	1	1
sp|P48962|ADT1_MOUSE	EFNGLGDC[CAM]LTK		627.2952	2	82.8811	False	0	1	0	1	0	0	0.0663430420711974	0.548994974874372	0.278404815650865	0	0	0	0	0	0	0	1	0	0	0	0	0	0	0	0	1	1
sp|P48962|ADT1_MOUSE	TLC[CAM]DGLGNFEK		627.2952	2	82.8811	True	1	1	1	0.415306696679797	0.946728971962617	1	1	0.174672489082969	0.32277081798084	0.844373503591381	1	1	1	1	0.753374233128834	1	0.2277318640955	1	1	1	1	1	1	1	1	1	1
sp|P48962|ADT1_MOUSE	QIFLGGVDR		502.7798	2	61.0354	False	0	0.139841688654354	0	0	0	0	0	0	0	0.0436442989634479	0	0	0	0	0	0.0198300283286119	1	0	1	0	0	1	0	1	0	1	1
sp|P48962|ADT1_MOUSE	DVGGLFIQR		502.7798	2	61.0354	True	1	0.589225589225589	1	0.314502038439138	0.700872242175475	1	0.564914502849905	0.791808873720137	0.3240058910162	0.679027606098063	1	1	0.574127310061602	0.577553593947037	0.48758865248227	0.613333333333333	1	0.518162393162393	0.239704329461457	1	0.66138448707256	0.49727965179543	1	1	1	1	0.316654219566841
sp|P48962|ADT1_MOUSE	EQGFLSFWR		585.2905	2	169.1857	False	0.00902425267907501	0	0	1	0.0447457627118644	1	1	1	1	0	0	0.711640211640212	0	0	0.494481236203091	1	1	0.817710786622704	0	0	0	1	0.684458398744113	0	0	0	0.818867924528302
sp|P48962|ADT1_MOUSE	WFSLFGQER		585.2905	2	169.1857	True	1	1	1	0.601162176439514	1	0.768649669499528	1	0.896	1	1	1	1	0.518057285180573	0.523142250530786	0.379421221864952	1	0.914478114478114	0.469442942130882	0.306111967128916	0.31166518254675	0.667494824016563	1	0.302623550945699	1	1	1	1
sp|P26443|DHE3_MOUSE	YSTDVSVDEVK		621.2985	2	27.1746	False	0	0	0	0	0	0	0	0	0	0	0	0	0	0	0	0	0	0	0	0	0	0	0	0	0	0	0.85518102372035
sp|P26443|DHE3_MOUSE	VEDVSVDTSYK		621.2985	2	27.1746	True	1	1	0.840774397471355	1	1	1	1	1	0.806490384615385	1	0.288732394366197	0.40406976744186	1	1	0.266983372921615	1	1	1	0.965052631578947	0.750588235294118	1	1	0.739824832560536	0.666288308740068	1	0.0904522613065327	1
sp|P26443|DHE3_MOUSE	HPGTIPVVPTAEFQDR		588.6407	3	127.1132	False	0	0	0	1	0.235223880597015	0.803720930232558	1	1	0.0040281973816717	0	0	0	0	0	0	0	1	0	0	0	0	0	0.152230971128609	0	0	0	0
sp|P26443|DHE3_MOUSE	DQFEATPVVPITGPHR		588.6407	3	127.1132	True	0.153086419753086	1	1	1	1	0.475401346452615	1	1	1	0.577434577434577	1	0.409486931268151	1	0.672927725602287	0.63000852514919	0.258682634730539	1	1	1	0.595061728395062	0.864500792393027	0.432343234323432	1	1	1	1	1
sp|P26443|DHE3_MOUSE	IIAEGANGPTTPEADKIFLER		748.062	3	127.1273	False	0.445446348061317	1	1	1	0.650826446280992	1	1	1	1	1	1	1	0.956020187454939	0.00228310502283105	0.0046029919447641	1	1	0.851476014760148	0	0	0.00233508464681845	1	1	1	1	0.44320987654321	0
sp|P26443|DHE3_MOUSE	ELFIKDAEPTTPGNAGEAIIR		748.062	3	127.1273	True	1	1	1	1	1	1	1	1	1	1	1	1	1	1	1	1	1	1	1	1	1	1	1	1	1	1	0.775252525252525
sp|P26443|DHE3_MOUSE	SEAATDREDDPNFFK		581.2603	3	39.0375	False	0	1	0	0	0	0	0	0	0	0	0	0.940418679549114	0	0	0	0	1	1	1	0	1	1	1	0	0	1	1
sp|P26443|DHE3_MOUSE	FFNPDDERDTAAESK		581.2603	3	39.0375	True	0.797270172621437	1	1	1	0.94392523364486	0.797379503977539	1	1	1	1	0.843543046357616	1	0.786318216756341	1	0.819910967219749	1	1	0.882406563354603	1	1	0.550347222222222	1	1	1	1	1	1
sp|P26443|DHE3_MOUSE	DDGSWEVIEGYR		713.3177	2	140.6862	False	1	1	1	0.600105652403592	1	1	1	0.283333333333333	1	0.0011648223645894	0	0	1	1	1	1	1	0.579604578563996	0	0	0	1	0.0149142431021626	1	0.511499540018399	0	0
sp|P26443|DHE3_MOUSE	YGEIVEWSGDDR		713.3177	2	140.6862	True	1	1	1	1	1	1	1	1	1	1	1	0.960729869099564	1	1	0.151277013752456	1	1	0.989836500220946	1	1	1	1	1	0.921	1	0.0478683620044877	1
sp|P26443|DHE3_MOUSE	C[CAM]VGVGESDGSIWNPDGIDPK		701.3214	3	137.5889	False	0.0110436223081171	1	0	1	1	0.846929422548121	1	1	1	0.00231080300404391	0	0.642468239564428	1	1	1	1	1	1	0	0	0	1	1	1	1	1	0
sp|P26443|DHE3_MOUSE	PDIGDPNWISGDSEGVGVC[CAM]K		701.3214	3	137.5889	True	1	1	1	1	1	1	1	1	1	1	1	1	1	1	1	0.99469964664311	1	1	1	0.555047777316161	1	1	1	1	1	1	1
tr|A2AVJ7|A2AVJ7_MOUSE	TLQEQLENGPNTQLAR		604.6464	3	97.2986	False	1	0	0	0.391378332387975	1	0.329141607435757	1	1	1	0	0	0	0	0.0837070254110613	0.0112233445566779	1	1	0	0	0.772568771793878	1	1	1	1	0	0.954241645244216	1
tr|A2AVJ7|A2AVJ7_MOUSE	ALQTNPGNELQEQLTR		604.6464	3	97.2986	True	1	1	0.856695379796398	1	1	0.577039274924471	1	1	1	1	0.539906103286385	1	0.821060663868752	1	1	1	1	1	0.115491393670183	1	1	1	1	1	1	1	1
tr|A2AVJ7|A2AVJ7_MOUSE	EAEETQNSLQAEC[CAM]DQYR		690.9605	3	27.0397	False	0	0.0105660377358491	1	0.513015184381779	0	0	0	0	0	0	1	0	0	0	0	0	0	0	0	0.952660550458716	0	1	0.901608325449385	1	0	0	0
tr|A2AVJ7|A2AVJ7_MOUSE	YQDC[CAM]EAQLSNQTEEAER		690.9605	3	27.0397	True	1	1	1	1	1	1	1	1	1	1	0.399026763990268	1	1	1	1	1	1	1	1	0.300671140939597	1	1	0.853410740203193	1	0.791457286432161	0.725152692948362	1
tr|A2AVJ7|A2AVJ7_MOUSE	DALNQATSQVESK		695.8441	2	28.7142	False	0	0	0	0	0	0	0	0	0	0	1	0	0	0	0	0	0	0	0	1	0	0	0	0	0	0	1
tr|A2AVJ7|A2AVJ7_MOUSE	SEVQSTAQNLADK		695.8441	2	28.7142	True	0.228927203065134	1	1	0.358739255014327	1	1	0.350828729281768	1	1	1	1	1	1	1	1	0.358260869565217	1	0.852005532503458	1	1	1	0.809055118110236	1	1	1	1	1
tr|A2AVJ7|A2AVJ7_MOUSE	LTAEFEEAQSTAC[CAM]R		538.2473	3	43.4668	False	0	1	0	1	0	0.0155038759689922	1	1	1	0	0.0312312312312312	0	0.433476394849785	0	0	0	1	0	0	1	1	0	0.757390417940877	0.0303030303030303	0	1	0.320656226696495
tr|A2AVJ7|A2AVJ7_MOUSE	C[CAM]ATSQAEEFEATLR		538.2473	3	43.4668	True	0.368613138686131	1	1	0.237635705669481	1	1	0.976793248945148	0.522568340750159	1	1	1	0.732345248474281	1	1	1	0.72039312039312	1	1	1	1	1	1	1	1	1	1	0.932686476652517
tr|A2AVJ7|A2AVJ7_MOUSE	ELESQVSC[CAM]LEK		661.3188	2	34.4576	False	0.653992395437262	1	1	0	0.76808721506442	0	0	1	0.0461401952085182	0.411206507004067	0	0.0126582278481013	1	0.144578313253012	0.514712340799297	0	0.015625	0.312855517633675	0.0343195266272189	0.418644799309452	0.174852652259332	0.164077066500932	1	0.344736842105263	0	1	1
tr|A2AVJ7|A2AVJ7_MOUSE	ELC[CAM]SVQSELEK		661.3188	2	34.4576	True	0.920231213872832	0.481071636575422	1	0.204182041820418	1	1	0.347404844290657	1	1	1	1	1	1	1	1	1	1	0.877225011410315	1	1	1	1	1	1	1	1	1
tr|A2AVJ7|A2AVJ7_MOUSE	ETSYEEALANQR		705.8284	2	29.3451	False	0	0.0190336749633968	0	0	0	0	0	0	0.0132075471698113	0	0.0404521118381916	0	0	1	0.404197080291971	1	0	0.568443051201672	0.790615316511731	0	0	1	1	1	0	0	1
tr|A2AVJ7|A2AVJ7_MOUSE	QNALAEEYSTER		705.8284	2	29.3451	True	1	1	1	0.800790904597133	1	1	1	1	1	0.543572044866264	1	1	1	0.85390625	0.502206531332745	1	0.117179741807349	0.950271247739602	1	1	0.916309848189957	1	1	1	1	1	1
sp|Q62000|MIME_MOUSE	SISSLTDDTFC[CAM]K		687.3163	2	88.0994	False	0	0	0	0	0	0	0	0	0	0	0	0.0840909090909091	0	0	0.325256290773532	0	0.359240069084629	0	0	0	0	0	0	0	0	1	1
sp|Q62000|MIME_MOUSE	C[CAM]FTDDTLSSISK		687.3163	2	88.0994	True	0.492689410722198	0.177083333333333	0.372093023255814	1	0.205562273276904	1	1	1	1	0.605777400169924	1	0.892857142857143	1	0.675918367346939	1	1	1	0.448557430593359	1	1	0.488731771984092	0.152882205513784	1	1	0.917979797979798	1	1
sp|Q62000|MIME_MOUSE	LEGNPIALGK		506.2953	2	39.7831	False	0	0	0	0	0	0	0	0	0	0	1	1	0	0	0	0	1	0.678339169584792	0.0501165501165501	0	0	0	0.613818960899839	0	0	1	1
sp|Q62000|MIME_MOUSE	GLAIPNGELK		506.2953	2	39.7831	True	1	1	0.630217028380634	1	1	1	1	1	1	1	1	1	1	0.987369985141159	0.429931972789116	1	1	1	1	0.895488721804511	0.13360120542441	0.385746606334842	1	0.904276985743381	1	0.468957203134418	0.930741190765492
sp|Q62000|MIME_MOUSE	LIEDIEDGTFSK		683.8405	2	111.7101	False	1	1	0.0581453634085213	0	0.212432106216053	0	0.519846350832266	0.914376321353066	1	0.666112956810631	0.728842832469775	1	0.944927536231884	1	1	0.307783018867925	0.419141914191419	0	0	0	0	0.138676844783715	0.863198458574181	1	0	0	0.439828080229226
sp|Q62000|MIME_MOUSE	SFTGDEIDEILK		683.8405	2	111.7101	True	0.307405682347462	1	1	1	1	1	1	1	1	0.494313210848644	0.9116579265833	0.448508180943215	1	0.738104758096761	0.336734693877551	1	1	1	1	0.198239925891616	1	1	0.223634053367217	1	1	1	1
sp|Q62000|MIME_MOUSE	DFADMPNLR		539.7529	2	117.0448	False	0	1	0	0.0462899931926481	0	0.389304812834225	1	0.0884676145339652	0.00396039603960396	0	0.405811138014528	1	0.652087475149105	1	0	1	1	0.225134008338297	0	0	0.655518394648829	0.908239700374532	0	0	0	0	0
sp|Q62000|MIME_MOUSE	LNPMDAFDR		539.7529	2	117.0448	True	1	1	1	1	1	0.494834710743802	1	0.45740498034076	1	0.929911911145155	0.540845070422535	1	0.545979381443299	1	0.806960744637798	1	0.873972602739726	1	1	0.815668202764977	1	1	0.693877551020408	1	0.90228013029316	1	1
sp|Q62000|MIME_MOUSE	LDFTGNLIEDIEDGTFSK		1007.486	2	168.5548	False	1	1	1	1	1	1	1	0	0.48816768086545	1	1	1	1	1	1	1	1	1	1	1	1	1	1	1	1	1	1
sp|Q62000|MIME_MOUSE	SFTGDEIDEILNGTFDLK		1007.486	2	168.5548	True	1	1	1	0.411267605633803	1	1	1	1	1	1	1	1	1	1	1	1	1	1	1	1	0.613039796782388	1	1	1	1	1	1
sp|Q62000|MIME_MOUSE	NIEDIEDGTFSK		684.3199	2	116.0856	False	0.680050188205772	0.914198161389173	0.413610251878038	0	0.0275671950379049	0	0.822247706422018	1	1	1	1	0.202745512143611	0.00427122263747998	0.904507257448434	0.446243814664867	0.78219696969697	0.96031746031746	0.0100214745884037	0	0	0	0	1	0	0	0	0
sp|Q62000|MIME_MOUSE	SFTGDEIDEINK		684.3199	2	116.0856	True	0.719836400817996	1	0.0573729240060393	1	0.84906564446574	1	0.799305957200694	1	1	1	1	1	0.979693623085144	0.948042168674699	1	1	0.0601036269430052	1	1	0.189855746859004	1	1	1	1	0.721984602224123	1	0.0363007778738116
sp|P08121|CO3A1_MOUSE	GPPGAC[CAM]GPPGSPGPLGIAGLTGAR		705.3652	3	136.2575	False	0	0	0	0	0.637408568443051	0	0	0.239038189533239	0.361918604651163	0.0310077519379845	0	0.0013745704467354	0	0	0.854961832061069	0	0.0892494929006085	0	0	0	0	0.00311526479750779	0	0	0	0	0
sp|P08121|CO3A1_MOUSE	AGTLGAIGLPGPSGPPGC[CAM]AGPPGR		705.3652	3	136.2575	True	1	1	1	1	1	1	1	1	0.379728765167737	1	1	1	1	1	1	0.692960559161258	1	1	1	1	1	1	1	1	1	1	1
sp|P08121|CO3A1_MOUSE	FTYTVLEDGC[CAM]TK		717.3345	2	100.9998	False	0	0	0.00216333153055706	0.85549687950072	0.0355434039644566	0	0.176119402985075	0	1	0.302830188679245	0.92332268370607	0.0127469725940089	0	0	0	0	0.951430472388556	1	0	0.486028789161727	0	0.396629213483146	1	0.00547945205479452	0.928887103254319	0	1
sp|P08121|CO3A1_MOUSE	TC[CAM]GDELVTYTFK		717.3345	2	100.9998	True	0.243346007604563	0.925190839694657	1	1	1	0.194097616345062	0.207811348563007	0.263121063680896	0.00407331975560081	1	0.670840787119857	1	0.0518703241895262	1	0.657638595006348	1	1	0.00147275405007364	1	0.0657830142366225	0.343778801843318	0.0772818121252498	1	1	0.0608365019011407	0.426168224299065	0.566191446028513
sp|P08121|CO3A1_MOUSE	INTEEIMSSLK		632.8263	2	138.4964	False	1	0.0120300751879699	0	1	0	1	0.833142857142857	0	0	0	0.52165725047081	0	0	0	0	0.315542521994135	1	1	0	0	1	0.126451612903226	0	0.249299719887955	0.496526169522927	0	0
sp|P08121|CO3A1_MOUSE	LSSMIEETNIK		632.8263	2	138.4964	True	0.688306283811902	1	1	1	0.136795440151995	1	0.422742474916388	0.366442953020134	0.61277705345502	1	1	0.828941865328314	1	1	1	1	1	0.344206974128234	1	1	0.437923250564334	1	0.609022556390977	0.31876260928043	1	1	0.164167324388319
sp|P08121|CO3A1_MOUSE	SVNGQIESLISPDGSR		553.6163	3	135.1405	False	0.00460564191134139	0.238216560509554	0.130057803468208	1	1	0.896986054880792	1	1	1	0	0	0	0.630688683044704	1	1	1	1	1	0.642956120092379	0	0.00117439812096301	0.384615384615385	1	1	1	0	0.0311958405545927
sp|P08121|CO3A1_MOUSE	SGDPSILSEIQGNVSR		553.6163	3	135.1405	True	1	1	0.949602122015915	1	1	1	1	1	1	0.471208791208791	1	1	1	0.184222957014643	1	1	1	1	1	1	0.314711359404097	1	1	1	1	1	1
sp|P08121|CO3A1_MOUSE	GPPGC[CAM]QGPPGSPGPLGIAGLTGAR		724.3724	3	136.257	False	0	0	0	0	1	0	1	0	1	0	0	0.0694444444444444	0	0.00227143668370244	0	0	0	0	0	0	0.165182987141444	0.232110643415514	0	0	0.594449418084154	0	0
sp|P08121|CO3A1_MOUSE	AGTLGAIGLPGPSGPPGQC[CAM]GPPGR		724.3724	3	136.257	True	1	1	1	1	1	1	1	0.968442834971547	1	1	1	1	1	0.709208400646204	1	1	0.793225123500353	1	0.0285544318857823	1	1	1	1	0.21294964028777	1	1	1
sp|P08121|CO3A1_MOUSE	GEGGSPGLPGIAGPR		661.3466	2	45.4222	False	1	1	1	1	1	0.783427495291902	0	0.313645621181263	1	1	1	1	1	1	0.0292524377031419	0.668349318525997	1	1	1	1	1	1	1	1	0.426415094339623	1	1
sp|P08121|CO3A1_MOUSE	PGAIGPLGPSGGEGR		661.3466	2	45.4222	True	1	1	1	1	1	1	0.493523316062176	1	1	0.663337494798169	0.670846394984326	0.194473963868225	1	1	1	1	1	0.30195177956372	1	1	1	1	1	1	1	1	1
sp|Q61598|GDIB_MOUSE	DLGTDSQIFISR		676.3463	2	125.6915	False	0	0	0	0.111897106109325	1	0	0.280427046263345	1	0	0	0	0	0	0.663386633866339	0	1	1	0	0	0	0	1	0	1	0.251251251251251	0	0
sp|Q61598|GDIB_MOUSE	SIFIQSDTGLDR		676.3463	2	125.6915	True	1	1	1	1	1	1	1	1	1	1	1	1	1	1	1	1	1	1	1	1	1	1	1	1	1	1	1
sp|Q61598|GDIB_MOUSE	QLIC[CAM]DPSYVK		611.8105	2	47.8134	False	0	1	0	0	1	0	0	1	0.629748873148744	0	0	0	0.00733752620545073	0	0	0	0.413735343383585	0	0	0.212079299216229	0	0.0045662100456621	0.983788791106994	1	0.872261264985531	1	1
sp|Q61598|GDIB_MOUSE	VYSPDC[CAM]ILQK		611.8105	2	47.8134	True	1	1	1	1	1	1	1	1	1	0.338146250582208	1	1	1	1	0.328677839851024	1	1	1	1	0.37434554973822	1	0.433443344334433	1	0.621916236374068	1	1	1
sp|Q61598|GDIB_MOUSE	AYDATTHFETTC[CAM]DDIK		629.9404	3	45.5463	False	0	1	0.212206572769953	1	1	1	1	1	1	0.0363636363636364	1	1	1	1	0	1	1	1	1	1	1	1	1	1	0.498148148148148	1	1
sp|Q61598|GDIB_MOUSE	IDDC[CAM]TTEFHTTADYAK		629.9404	3	45.5463	True	1	1	1	0.587985114300904	1	1	1	1	0.610567514677104	0.124038954382368	1	1	1	1	1	1	1	1	1	1	1	1	1	1	1	0.219691895512391	1
sp|Q61598|GDIB_MOUSE	TDDYLDQPC[CAM]C[CAM]ETINR		633.9331	3	58.4012	False	1	1	0	0	0	0.368534482758621	0.24910007199424	0	0	1	0.0110837438423645	0.145573058120587	0.129673450070989	0.225457961484265	0.708177667081777	0.392448512585812	1	0	1	0.417098445595855	0	1	0.536071032186459	1	0	1	0
sp|Q61598|GDIB_MOUSE	NITEC[CAM]C[CAM]PQDLYDDTR		633.9331	3	58.4012	True	1	1	1	1	1	1	0.578282828282828	1	1	1	0.509915014164306	1	1	1	1	1	1	1	0.869001297016861	0.216490096729618	1	1	1	1	1	1	1
sp|Q61598|GDIB_MOUSE	FVSISDLFVPK		626.3528	2	169.2379	False	0.0946564885496183	0.255828607435413	0	1	1	1	1	1	1	1	1	1	1	1	1	0.519804666304938	1	1	0	1	1	1	1	1	1	1	1
sp|Q61598|GDIB_MOUSE	PVFLDSISVFK		626.3528	2	169.2379	True	0.480248557478917	0.162303664921466	1	1	0.532397408207343	0.418286915396742	1	1	1	0.156862745098039	1	1	1	1	0.425648021828104	1	0.396595744680851	1	1	0.443583118001723	1	1	1	1	1	1	0.219474497681607
sp|Q61598|GDIB_MOUSE	QVGTDSQIFISR		675.8542	2	130.5756	False	0	0	0	0	0.296382730455076	0	1	1	1	0	0	0	0	0	0	0.0198722498225692	0	0	0	0	0	1	0	0.0752	0	0	0
sp|Q61598|GDIB_MOUSE	SIFIQSDTGVQR		675.8542	2	130.5756	True	1	1	1	0.205412054120541	1	1	1	1	1	1	1	1	0.406412478336222	1	1	1	1	1	0.903448275862069	0.340106007067138	0.919844357976654	1	1	1	1	1	1
tr|F8WHL2|F8WHL2_MOUSE	NLSPGAVESDVR		622.3175	2	37.7742	False	1	1	0	0	0	0	0	1	1	1	0.00132538104705103	0	0	0	0.948269155970439	1	1	1	1	1	1	0.0202312138728324	1	0	1	1	1
tr|F8WHL2|F8WHL2_MOUSE	VDSEVAGPSLNR		622.3175	2	37.7742	True	1	0.136514247846256	1	0.523010286951814	1	1	1	0.854030501089325	1	1	1	1	0.67194301543332	1	1	1	1	1	1	1	1	0.738445911630269	1	0.548387096774194	1	0.637450199203187	0.299625468164794
tr|F8WHL2|F8WHL2_MOUSE	GITGVDLFGTTDAVVK		796.9302	2	165.2517	False	0.00685714285714286	1	0.515604959384352	0.323853743470691	1	1	0.0105913503971756	0.0930954228083786	0.633204633204633	1	1	1	0.148078725398313	0.0976813024173656	1	1	1	0.676691729323308	0.0729344729344729	1	0.730753564154786	1	1	1	0.912110166059133	1	1
tr|F8WHL2|F8WHL2_MOUSE	VVADTTGFLDVGTIGK		796.9302	2	165.2517	True	0.826313678299238	1	1	1	0.1049902786779	1	0.660606060606061	1	1	1	0.338111715274345	1	1	0.28886844526219	1	1	1	1	1	1	1	1	1	1	1	1	1
tr|F8WHL2|F8WHL2_MOUSE	QQPLFVSGGDDYK		727.3515	2	56.2685	False	1	0.766505636070853	0	0	0	1	1	0	0	0.958727754638395	0	0.473108043788672	0.0153295861011753	0	1	0	0.646084337349398	0	0	0.0194373401534527	0	0	0	1	0	1	1
tr|F8WHL2|F8WHL2_MOUSE	YDDGGSVFLPQQK		727.3515	2	56.2685	True	1	1	1	1	1	1	1	1	1	0.360294117647059	1	1	1	1	1	1	1	0.62341611758743	1	1	1	1	1	1	1	1	1
tr|F8WHL2|F8WHL2_MOUSE	ASNLENSTYDLYTIPK		914.9518	2	135.0831	False	0.361974405850091	1	1	1	0.317735413056037	1	1	1	0.417659425367905	1	1	1	1	1	1	0	1	1	1	1	1	0.382737081203861	0.0032520325203252	1	1	1	0
tr|F8WHL2|F8WHL2_MOUSE	PITYLDYTSNELNSAK		914.9518	2	135.0831	True	1	1	0.0535624052551794	1	1	1	1	1	1	0.973258003766478	0.933016250495442	1	0.452765957446809	0.519116397621071	1	0.0513166779203241	1	1	1	1	1	1	0.910975035327367	0.826366559485531	1	1	1
tr|F8WHL2|F8WHL2_MOUSE	DADSITLFDVQQK		740.3699	2	134.2102	False	0	0	0	1	1	1	1	1	1	0.425302826379542	0.549368273280299	0.135090609555189	0.030379746835443	0.264501160092807	0	1	1	0	0	0	0	1	0	0.00901713255184851	0.611754229741763	0	0
tr|F8WHL2|F8WHL2_MOUSE	QQVDFLTISDADK		740.3699	2	134.2102	True	1	1	1	1	1	1	1	1	1	1	1	1	1	1	1	1	1	1	1	1	1	1	1	1	1	1	1
tr|F8WHL2|F8WHL2_MOUSE	TLDLPIYVTR		595.8426	2	141.3332	False	0	0	0	0.0591000671591672	1	1	1	1	1	0	0	0	1	1	0	1	1	1	0	0	0	1	1	1	0.195296523517382	0	0
tr|F8WHL2|F8WHL2_MOUSE	TVYIPLDLTR		595.8426	2	141.3332	True	1	1	1	1	1	1	0.357142857142857	0.126960418222554	1	0.0940438871473354	1	0.147505422993492	1	0.134559535333979	1	1	1	1	0.535493091948547	1	1	1	1	1	0.675687472719336	1	1
sp|P11983|TCPA_MOUSE	EQLAIAEFAR		574.309	2	122.2739	False	0	0	0	0	0	0	1	0.00181323662737987	0	0	0	0	0	0	0	0	0	0	0	0	0	0	0	0	0	0	0
sp|P11983|TCPA_MOUSE	AFEAIALQER		574.309	2	122.2739	True	1	1	1	0.483588621444201	0.966355140186916	1	1	0.939330543933054	0.546419098143236	1	1	1	1	0.188946622579121	1	1	0.573415765069552	0.833489242282507	1	1	1	1	0.480855855855856	1	0.869131699210636	0.535862477771191	0.97071129707113
sp|P11983|TCPA_MOUSE	TSASIILR		430.7636	2	32.2784	False	0	0.93455098934551	0	0.915572232645403	1	0	0.147753236862148	0.52858958068615	1	0	0	0.549001393404552	0	0	0	1	0.784397163120567	1	0.115363283416528	0	0.190754257907543	0	0	0	0	1	1
sp|P11983|TCPA_MOUSE	LIISASTR		430.7636	2	32.2784	True	1	0.554478037649743	1	1	1	0.26	1	1	1	1	1	1	0.373962429008301	1	0.797248077701336	1	1	1	1	1	1	1	1	1	0.530835998172682	1	0.76844130853111
sp|P11983|TCPA_MOUSE	YINENLIINTDELGR		888.96	2	161.514	False	0.239657631954351	1	1	1	1	1	1	1	1	1	1	0.224425887265136	0.469146238377008	0.169443122322703	0	0.581761006289308	1	1	1	1	1	1	1	1	1	1	1
sp|P11983|TCPA_MOUSE	GLEDTNIILNENIYR		888.96	2	161.514	True	1	0.355932203389831	1	1	1	1	1	1	1	1	1	1	0.899109792284866	1	1	1	1	1	1	1	1	1	1	1	1	0.864461045891142	1
sp|P11983|TCPA_MOUSE	IAC[CAM]LDFSLQK		597.813	2	126.1895	False	0.924318094506339	1	0	0.765060240963855	1	0.694037145650049	0.935344827586207	1	1	0	0	1	0	1	0.354570637119114	1	1	1	1	0	0	1	0.614232209737828	0.796084828711256	1	1	1
sp|P11983|TCPA_MOUSE	QLSFDLC[CAM]AIK		597.813	2	126.1895	True	1	1	1	1	0.990791896869245	1	1	0.343011478730587	1	0.732200647249191	0.931800158604282	1	1	1	1	1	0.66015037593985	1	1	1	0.64735516372796	1	0.506979341150195	1	0.24974924774323	1	1
sp|Q8K009|AL1L2_MOUSE	FQNGDIDGVLQR		681.3441	2	86.0221	False	0.732762137902897	0	0.641995841995842	1	1	1	0.0431535269709544	0.766323024054983	1	0	0.764304013663535	0.05950991831972	1	1	1	0.696864111498258	1	0	1	0.932592592592593	0.87914691943128	0	1	0.0666125101543461	0.0883919062832801	1	1
sp|Q8K009|AL1L2_MOUSE	QLVGDIDGNQFR		681.3441	2	86.0221	True	1	0.260978670012547	1	1	1	1	1	0.470896010464356	1	0.283000949667616	1	1	0.303921568627451	0.978390461997019	0.332402234636872	0.236220472440945	1	1	1	0.945387453874539	1	1	0.231884057971015	0.287661895023858	1	1	1
sp|Q8K009|AL1L2_MOUSE	FLFPEGIK		475.7709	2	133.8029	False	0	1	0	1	1	1	1	1	0.482993197278912	0	0	1	0.887150837988827	0	0	1	0.322981366459627	1	0	0	0	1	1	0	0.333821376281113	0	0.0312771503040834
sp|Q8K009|AL1L2_MOUSE	IGEPFLFK		475.7709	2	133.8029	True	1	1	0.485294117647059	0.804347826086957	1	0.396386822529224	0.439575033200531	0.393094289508632	1	0.752109280835677	0.700704225352113	1	1	0.0670335167583792	1	1	1	0.364653243847875	1	1	0.11734951947395	1	1	1	1	0.972917731221257	1
sp|Q8K009|AL1L2_MOUSE	SC[CAM]DVKPNDTVDSLYNR		628.2915	3	39.7838	False	0.254133207368918	1	1	0	0	0.678448699067256	0.356164383561644	1	1	0	1	1	0	0.0738522954091816	0	0	1	1	0	0.50251677852349	0.380648105887723	0.327146171693736	1	1	0	0.987328940699442	1
sp|Q8K009|AL1L2_MOUSE	NYLSDVTDNPKVDC[CAM]SR		628.2915	3	39.7838	True	1	1	1	1	1	1	1	1	0.946114577424844	1	1	0.401162790697674	1	0.782403770620581	1	1	1	1	0.45859872611465	0.230980751604033	1	1	0.873563218390805	1	0.0787061994609164	1	1
sp|Q8K009|AL1L2_MOUSE	VSYASLADVDR		598.3013	2	78.4582	False	1	1	0	0	0	0	0.00889679715302491	0	0.300371747211896	0	1	1	0	0	1	0	0	0.442748091603053	1	0	0.327777777777778	0.142407057340895	0.0120663650075415	0	0	1	1
sp|Q8K009|AL1L2_MOUSE	DVDALSAYSVR		598.3013	2	78.4582	True	1	0.28428927680798	1	1	1	1	1	1	1	1	1	1	0.610953346855984	1	1	1	0.937792642140468	0.264723032069971	1	0.655408122235625	1	1	1	1	1	1	1
sp|Q8K009|AL1L2_MOUSE	TPQPEEGATYEGIQK		824.3967	2	21.7298	False	1	0.551369863013699	0.835443037974684	0	1	1	1	1	0	1	0.29243865798698	1	0.103033220991815	0.646573080099092	1	0.781368821292776	1	0.622718052738337	1	1	1	0.00309119010819165	0.486516853932584	0.878378378378378	1	1	1
sp|Q8K009|AL1L2_MOUSE	QIGEYTAGEEPQPTK		824.3967	2	21.7298	True	1	1	1	1	1	1	0.948553054662379	1	0.953672316384181	1	0.263959390862944	1	1	0.394378568291612	0.866318747490967	1	1	0.303550973654066	1	1	0.491832229580574	0.105675146771037	1	0.0914020139426801	0.456633849038912	1	1
sp|Q8K009|AL1L2_MOUSE	LEAGTVFINTYNK		735.3854	2	118.467	False	0.710418375717802	1	0	1	1	1	1	1	1	1	0.786516853932584	1	1	1	0.467590523021904	1	1	1	1	0.189767441860465	0.664732697886448	1	1	1	1	1	1
sp|Q8K009|AL1L2_MOUSE	NYTNIFVTGAELK		735.3854	2	118.467	True	1	1	0.9962852897474	1	0.542318059299191	1	1	1	1	1	1	1	1	0.523991507430998	1	1	0.224677716390424	0.117426608369769	1	1	1	1	1	1	1	1	1
sp|P62259|1433E_MOUSE	YLAEFATGNDR		628.799	2	50.045	False	0	0	0	0	0	0	0	0	0	0	0	0	0	0	0	0	1	0	0	0	0	0	0	0	0	0.638225255972696	0.402898550724638
sp|P62259|1433E_MOUSE	DNGTAFEALYR		628.799	2	50.045	True	0.475256353098529	1	0.061122244488978	0.259259259259259	0.372250423011844	0.302963776070252	0.962845010615711	0.523839796567069	1	1	1	0.210802307288936	1	0.72099558410277	1	0.523577235772358	0.198130841121495	0.746976294146105	1	1	0.991330569166981	1	0.8458920758386	0.791280653950954	0.938222399362296	1	1
sp|P62259|1433E_MOUSE	LIC[CAM]C[CAM]DILDVLDK		738.8755	2	168.216	False	0	1	1	0	0	0	1	0.386409060626249	1	0	1	0.0258143822987093	0.135913166588013	0	0	0	1	0.349384098544233	0.624710782045349	0	0.107668867445404	1	1	1	0.595078299776286	0.342930262316059	0.436154949784792
sp|P62259|1433E_MOUSE	DLVDLIDC[CAM]C[CAM]ILK		738.8755	2	168.216	True	0.21042471042471	1	1	1	0.5888	1	1	1	1	0.0920020909566126	1	0.21185107498689	1	0.867469879518072	1	1	1	1	1	0.969741159314619	1	1	1	1	1	0.457038391224863	1
sp|P62259|1433E_MOUSE	AAFDDAIAELDTLSEESYK		696.66	3	165.0576	False	0	0	0	0	0	0	0	0	0	0	0	0	0	0	0	0	0	0	0	0	0	0	0	0.165325530358449	0	0	0
sp|P62259|1433E_MOUSE	YSEESLTDLEAIADDFAAK		696.66	3	165.0576	True	1	1	1	0.466008771929825	1	1	1	1	1	0.371753986332574	1	1	1	0.100641341884558	1	1	0.389787234042553	1	1	1	0.758064516129032	1	1	1	1	0.403761755485893	1
sp|P62259|1433E_MOUSE	VANMDVELTVEER		502.2486	3	25.4446	False	0	0	0.416593115622242	0	0	0	0	0	0	0	0.15343347639485	0	0	0	0	0	0	0	0	0	0	0	0	0	0	0	1
sp|P62259|1433E_MOUSE	EEVTLEVDMNAVR		502.2486	3	25.4446	True	1	1	0.681408681408681	0.986940298507463	1	1	1	1	1	1	1	1	1	1	0.91304347826087	1	1	0.896991795806746	0.875918720276697	1	0.965622612681436	1	0.935634328358209	0.977339901477833	1	1	1
sp|P62259|1433E_MOUSE	AASDIQMTELPPTHPIR		469.9951	4	27.1177	False	0.252482269503546	0.218508997429306	0.717303005686434	0	1	0.22334455667789	0	1	0	0	1	1	0.599512591389115	1	0	0	1	0	0	1	0.379168570123344	0.0973684210526316	1	0	0.600267976775346	1	1
sp|P62259|1433E_MOUSE	IPHTPPLETMQIDSAAR		469.9951	4	27.1177	True	1	1	1	0.297472075249853	1	1	1	1	0.861484511981298	1	1	1	0.591687041564792	1	0.601808006887645	1	1	1	1	0.915545590433483	1	1	1	1	1	1	1
sp|P62259|1433E_MOUSE	GVAGMDVELTVEER		752.8692	2	26.5722	False	1	0.751619870410367	1	0	1	1	1	1	1	1	0.769820971867008	1	0.0253549695740365	1	1	0.612936344969199	0	1	1	0.572019867549669	0	1	1	0.735849056603774	1	1	0
sp|P62259|1433E_MOUSE	EEVTLEVDMGAVGR		752.8692	2	26.5722	True	1	1	1	1	1	1	1	1	1	0.669979296066253	0.564269141531322	1	1	1	0.891633466135458	1	1	1	1	0.606732348111658	1	1	1	1	0.939019529693105	1	1
sp|P97384|ANX11_MOUSE	DVQELYAAGENR		455.5529	3	42.3836	False	0.0111482720178372	1	0	1	0.613516367476241	0	0.00536672629695885	0	1	0	0	0	0	0	0	0	1	0.280254777070064	0	0.0214504596527068	1	0	1	0	0	1	0.27231467473525
sp|P97384|ANX11_MOUSE	NEGAAYLEQVDR		455.5529	3	42.3836	True	1	1	1	1	1	1	1	0.264335664335664	1	1	1	0.212899842684845	1	1	1	1	1	0.985815602836879	1	1	1	1	1	0.90224032586558	1	1	1
sp|P97384|ANX11_MOUSE	GTITDASGFDPLR		675.3384	2	125.8539	False	0	0	0	0.0438056125941136	1	1	1	1	1	0	0	0	0	0	0	0	1	0	0	0	0	0.0426409903713893	0	0	0	0	0
sp|P97384|ANX11_MOUSE	LPDFGSADTITGR		675.3384	2	125.8539	True	1	1	0.357431522227211	1	1	1	1	1	1	1	1	0.45821325648415	0.937614009485589	1	0.454015253476895	1	1	1	1	1	1	1	1	1	1	1	0.997053624042428
sp|P97384|ANX11_MOUSE	SLYHDITGDTSGDYRK		457.7181	4	43.4688	False	1	1	1	1	1	1	0.156744536548606	0	1	1	0.915158825894652	1	1	1	0.0756084930088037	1	1	1	1	1	1	1	1	0.554761904761905	1	1	1
sp|P97384|ANX11_MOUSE	RYDGSTDGTIDHYLSK		457.7181	4	43.4688	True	1	1	1	1	1	1	1	1	1	1	1	1	1	1	1	1	1	1	1	1	1	1	1	0.739467849223947	1	1	1
sp|P97384|ANX11_MOUSE	FNAILC[CAM]SR		490.7527	2	43.0232	False	1	1	0	0.297297297297297	1	0.575176589303734	0.0447390223695112	0.0689102564102564	1	0	0.927547770700637	1	0.0233739837398374	1	0.774167343623071	0	1	1	0	1	0	0.234375	0	0	1	1	1
sp|P97384|ANX11_MOUSE	SC[CAM]LIANFR		490.7527	2	43.0232	True	1	0.838335966298052	1	1	1	1	1	1	1	1	0.356650246305419	0.0507374631268437	1	1	0.988593155893536	0.769230769230769	1	1	1	1	1	1	1	0.754966887417219	0.130412102243088	1	0.482709950599859
sp|P97384|ANX11_MOUSE	TPVLFDVYEIK		662.3634	2	167.8098	False	0	0	1	0	1	0	0	0	0.504697986577181	0.00121728545343883	0	1	0	0	0	0	0.0718685831622177	0.263710618436406	1	0	0	0	0	0	0.0225733634311512	0	0
sp|P97384|ANX11_MOUSE	IEYVDFLVPTK		662.3634	2	167.8098	True	0.330402591392874	0.76625470177324	1	1	1	1	1	1	1	1	0.866115702479339	1	0.650977263661747	1	0.604471195184867	1	1	1	0.845986984815618	1	1	1	0.458997722095672	1	1	1	1
sp|P97384|ANX11_MOUSE	SLYHDITGDTSGDYR		567.2568	3	71.7537	False	0.998882681564246	1	0	1	1	1	0	1	1	1	1	1	1	1	1	1	1	1	1	0	1	1	1	1	1	1	1
sp|P97384|ANX11_MOUSE	YDGSTDGTIDHYLSR		567.2568	3	71.7537	True	0.592207792207792	1	0.0904176904176904	1	1	0.993761140819964	1	1	1	1	1	1	0.967765042979943	1	0.639762107051827	1	1	1	0.146528157463095	1	1	1	1	1	1	1	1
sp|P47857|PFKAM_MOUSE	NLEQISANITK		615.8381	2	78.2855	False	0	1	0	0	0	0	1	0.192057761732852	1	0	0	0	0	1	0	0	1	0	0	1	0	1	0	0	0	1	1
sp|P47857|PFKAM_MOUSE	TINASIQELNK		615.8381	2	78.2855	True	0.999257609502598	1	1	1	1	1	0.289752650176678	1	1	0.685032894736842	1	0.487666034155598	0.868263473053892	1	0.476827094474153	1	1	1	1	1	1	0.0557443915703603	1	1	1	1	1
sp|P47857|PFKAM_MOUSE	DLQVNVEHLVQK		474.5964	3	117.0048	False	0	0	0	1	1	1	1	1	0.43953006219765	0	0	1	0	0	0	1	0	0.807582938388626	1	0	0	1	1	0.116402116402116	0.79314667781028	0	0.0547945205479452
sp|P47857|PFKAM_MOUSE	QVLHEVNVQLDK		474.5964	3	117.0048	True	0.831532613045218	0.871421134825612	0.741870734644721	1	1	1	1	1	1	1	1	1	1	1	1	1	1	0.765074770863483	1	1	1	0.317016317016317	0.768765743073048	1	1	1	1
sp|P47857|PFKAM_MOUSE	VLVVHDGFEGLAK		461.9259	3	100.4964	False	0.283302063789869	0	0.00111111111111111	0.018413597733711	1	0.277992277992278	1	1	1	0	0	0	0	1	0	0.54331550802139	0	0	0	0.969343065693431	0	1	1	0	0.497917630726516	0.898627243928194	1
sp|P47857|PFKAM_MOUSE	ALGEFGDHVVLVK		461.9259	3	100.4964	True	0.990668159761105	1	1	1	1	1	1	1	1	1	1	1	1	1	1	1	1	0.812293144208038	1	1	1	1	1	1	0.201225740551583	1	1
sp|P47857|PFKAM_MOUSE	SEWSDLLNDLQK		724.3568	2	165.3444	False	1	0.023306627822287	0.914351851851852	1	1	1	1	0.135719612229679	0.474367737525632	0.43524699599466	0	1	0	0	0	0.773141486810552	1	0	0.769986601161233	0	1	0.569140416444207	1	0.48444173276388	1	1	0.774478837650032
sp|P47857|PFKAM_MOUSE	QLDNLLDSWESK		724.3568	2	165.3444	True	0.713407134071341	1	1	0.197165742452249	0.0988296488946684	1	1	1	1	0.698814875357581	1	1	1	0.781753834054267	0.649130250318201	1	0.765591397849462	1	1	1	1	1	1	1	1	1	1
sp|P47857|PFKAM_MOUSE	IFANTPDSGC[CAM]VLGMR		819.3923	2	125.049	False	0.705349794238683	1	0	1	1	1	1	1	1	0.942519984773506	1	1	0	0	0	0.556854410201913	1	1	1	1	1	1	1	0	1	1	1
sp|P47857|PFKAM_MOUSE	MGLVC[CAM]GSDPTNAFIR		819.3923	2	125.049	True	1	1	1	1	1	1	1	1	1	1	1	0.969553183076315	1	0.529436679373147	0.757464212678937	1	1	1	0.540952380952381	1	0.0573514077163712	1	1	1	1	1	0.77882797731569
sp|P47857|PFKAM_MOUSE	GITNLC[CAM]VIGGDGSLTGADTFR		1062.523	2	160.6446	False	0.757588021044112	0.85068349106204	1	0.85810162991371	1	0.0665024630541872	1	1	1	1	0	1	1	1	1	1	1	1	1	1	1	1	1	0.777594728171334	0.764111204717776	1	0.941958887545345
sp|P47857|PFKAM_MOUSE	FTDAGTLSGDGGIVC[CAM]LNTIGR		1062.523	2	160.6446	True	1	1	1	1	1	1	1	1	1	1	1	1	1	1	1	1	1	1	1	1	1	1	1	1	1	1	1
tr|K3W4M2|K3W4M2_MOUSE	SNQDLITENLLPGR		785.4152	2	137.7628	False	0	0	0	1	1	1	1	1	1	0.300567107750473	0	0	1	0.0556398583712696	0	0	0.702503681885125	1	0	1	1	1	1	1	1	1	1
tr|K3W4M2|K3W4M2_MOUSE	GPLLNETILDQNSR		785.4152	2	137.7628	True	0.691797845898923	0.0815217391304348	1	1	1	1	1	1	1	0.428380187416332	1	0.084138715179079	1	1	0.0507936507936508	1	1	1	1	0.241567912488605	0.607627118644068	1	1	1	0.869601328903654	0.991919191919192	0.719948018193632
tr|K3W4M2|K3W4M2_MOUSE	FLVPPGYAPC[CAM]HEAVLPR		641.6697	3	119.5711	False	1	0.647840531561462	1	1	1	1	1	1	1	1	1	1	1	1	1	1	1	1	0.132748217224355	0.645161290322581	0.427149321266968	1	1	0.918407960199005	1	1	1
tr|K3W4M2|K3W4M2_MOUSE	PLVAEHC[CAM]PAYGPPVLFR		641.6697	3	119.5711	True	1	1	1	1	1	1	1	1	1	1	1	0.245108135942328	1	1	1	1	1	1	1	1	1	1	1	1	1	1	1
tr|K3W4M2|K3W4M2_MOUSE	FLPVPGYAPC[CAM]HEAVLPR		641.6697	3	119.5711	False	1	0.64819944598338	1	1	1	1	1	1	1	1	1	1	1	1	1	1	1	1	0.132675438596491	0.645421540943929	0.427342688999547	1	1	0.918865107018417	1	1	1
tr|K3W4M2|K3W4M2_MOUSE	PLVAEHC[CAM]PAYGPVPLFR		641.6697	3	119.5711	True	1	1	1	1	1	1	1	1	1	1	1	0.67679928475637	1	1	1	1	1	1	1	1	1	1	1	1	1	1	1
tr|K3W4M2|K3W4M2_MOUSE	AAEPDTDYENLR		697.3151	2	27.386	False	0	0	1	1	0.118024374599102	1	1	1	1	1	1	1	0	0	0	1	1	1	0.11542730299667	1	1	0.84971098265896	1	0	1	1	1
tr|K3W4M2|K3W4M2_MOUSE	LNEYDTDPEAAR		697.3151	2	27.386	True	0.193892389723703	1	1	1	1	1	1	1	1	1	0.147470398277718	0.890924229808493	1	1	1	1	1	1	1	1	0.113532691332995	1	1	1	1	1	1
tr|K3W4M2|K3W4M2_MOUSE	LSPAIPLEALR		590.3585	2	141.6869	False	0	0	0	0	1	1	1	0	1	0	0	1	0	0	0	1	1	0	0	0	0	1	0.318154219793564	1	0	0.0348749052312358	0
tr|K3W4M2|K3W4M2_MOUSE	LAELPIAPSLR		590.3585	2	141.6869	True	1	0.796592119275825	0.994795539033457	1	1	0.229820627802691	1	0.572319201995013	0.248854961832061	1	1	1	0.715567694108467	0.310077519379845	0.313725490196078	1	1	0.406873614190687	0.323799795709908	1	0.183064121390113	0.546916890080429	0.132978723404255	1	0.075512405609493	0.0661278471711976	0.116393442622951
tr|K3W4M2|K3W4M2_MOUSE	EFLQNNLNLQGK		709.3754	2	109.1651	False	0	0	0	1	1	1	0.563451776649746	1	1	0.00120845921450151	0	0.00911458333333333	0	0	1	1	1	0.704421261798311	0.306981519507187	1	0	0.794	1	1	1	0.829637641968632	1
tr|K3W4M2|K3W4M2_MOUSE	GQLNLNNQLFEK		709.3754	2	109.1651	True	1	1	1	1	0.128417037507947	1	1	0.191165821868211	1	1	1	1	0.134278959810875	1	1	1	1	1	1	1	0.714869281045752	1	1	1	1	1	1
sp|P10107|ANXA1_MOUSE	TPAQFDADELR		631.8042	2	47.6859	False	0	1	0	0	0.0181818181818182	0	0	0	0	1	0.0730593607305936	0	0	0	0	0	1	0	0.793636765355722	0	0	0	0	0	0	1	1
sp|P10107|ANXA1_MOUSE	LEDADFQAPTR		631.8042	2	47.6859	True	1	0.749189189189189	1	0.132832080200501	1	0.0390920554854981	0.104347826086957	0.384769539078156	0.588932806324111	0.30371415138693	1	0.733825445071646	0.144533083059596	0.324739936680235	0.172598732325695	1	1	0.240378922439313	0.372881355932203	1	1	0.839650145772595	1	0.269709543568465	1	1	1
sp|P10107|ANXA1_MOUSE	DITSDTSGDFR		607.2702	2	31.0016	False	0	0	0	0	0	0	0	0	0	0	0	0	0	0	0	0	0	0	0	0	0	0	0	0	0	0	1
sp|P10107|ANXA1_MOUSE	FDGSTDSTIDR		607.2702	2	31.0016	True	0.0783101494075219	1	1	1	1	1	1	0.595092024539877	0.899769585253456	1	1	0.892307692307692	1	1	0.569817866435386	1	1	1	0.606595448211797	1	1	1	0.309190505173463	1	0.665499124343257	0.0784313725490196	1
sp|P10107|ANXA1_MOUSE	GTDVNVFTTILTNR		775.9123	2	166.0087	False	0	0.0119850187265918	0	0	0	0	0	0	0	0	0.913779210314263	1	0	0	0	0	0	0	1	0	0	0.0346020761245675	0	0	0	0.215673141326189	0
sp|P10107|ANXA1_MOUSE	NTLITTFVNVDTGR		775.9123	2	166.0087	True	1	1	1	1	1	1	1	0.588017294626313	1	1	1	1	1	1	1	1	0.517295597484277	1	1	1	1	1	1	1	1	1	1
sp|P10107|ANXA1_MOUSE	GVDEATIIDILTK		694.3876	2	168.6135	False	0	0.258631512868801	0.0165889061689995	0.177089783281734	0.0446549391069012	1	0	0	0	0	0	0.10662177328844	0	0	0	0	0	0	0	0	0	0	0.322619769557307	0.253658536585366	0	0	0
sp|P10107|ANXA1_MOUSE	TLIDIITAEDVGK		694.3876	2	168.6135	True	0.692723492723493	1	0.245581395348837	1	1	1	1	1	1	1	1	1	0.918141592920354	1	1	0.616171954964176	1	0.687312687312687	0.741176470588235	1	1	0.562399571505088	1	1	1	1	1
sp|P10107|ANXA1_MOUSE	GTDVNVFNTILTTR		775.9123	2	164.1902	False	0	1	0	0	0	0	0	0	0	0	0.400388726919339	1	0	0	0	0	0	0	0	0	0	0.0074794315632012	0	0	0	0	0
sp|P10107|ANXA1_MOUSE	TTLITNFVNVDTGR		775.9123	2	164.1902	True	0.647482014388489	0.254108723135272	1	0.599365750528541	1	1	1	0.410596026490066	1	1	0.0773606370875995	1	0.799846919249904	0.688617886178862	1	1	1	1	1	1	0.324976787372331	1	1	0.921539230384808	0.397900763358779	1	1
sp|P10107|ANXA1_MOUSE	GLGTDEDTLIEILTTR		582.9755	3	168.9492	False	0	1	0	0	0	0	0	0	0	0	0	0.932361279870393	0	0	0	0	0	0	0	0	0	0	0	0	0	0	0
sp|P10107|ANXA1_MOUSE	TTLIEILTDEDTGLGR		582.9755	3	168.9492	True	1	0.815677966101695	1	1	1	1	1	0.840659340659341	1	0.718178121187475	1	1	1	1	1	1	1	1	1	1	0.705448586644818	1	1	1	0.809642560266002	1	0.276643990929705
sp|Q8BMK4|CKAP4_MOUSE	TAVDSLVAYSVK		626.8428	2	117.1178	False	0	0.892339544513458	0	0.094559585492228	1	1	0.746478873239437	0	0.850235849056604	0	0	0	0	0	0	0.560084700899947	1	0.0191256830601093	0	1	0	0	0.887832699619772	0.0189328743545611	0	1	0.0110294117647059
sp|Q8BMK4|CKAP4_MOUSE	VSYAVLSDVATK		626.8428	2	117.1178	True	1	1	1	1	0.725609756097561	1	0.0817307692307692	1	1	1	1	1	1	1	1	1	1	1	1	0.949189985272459	1	1	1	1	0.0672086720867209	1	1
sp|Q8BMK4|CKAP4_MOUSE	DFTSLENTVEER		720.3361	2	127.5905	False	0.684977111943404	1	1	1	0.345537757437071	0.515665125834617	1	1	1	0	0.11635565312843	0.015	1	1	1	1	1	0	1	0.261851015801354	0	1	1	1	1	0	0
sp|Q8BMK4|CKAP4_MOUSE	EEVTNELSTFDR		720.3361	2	127.5905	True	1	1	1	1	1	0.48343685300207	1	1	1	1	1	1	1	1	1	1	1	1	1	0.570008285004142	1	1	1	1	1	1	0.01985559566787
sp|Q8BMK4|CKAP4_MOUSE	SSVSQVESDLK		589.7986	2	40.133	False	0	1	0	0	0	0	0	0	0.777912621359223	0	0	0	0	0.389964788732394	0.912322274881517	0	1	1	1	1	0.027807486631016	1	1	0.683173888576252	0	0	0
sp|Q8BMK4|CKAP4_MOUSE	LDSEVQSVSSK		589.7986	2	40.133	True	0.478222222222222	1	0.25545750116117	1	1	1	1	0.917721518987342	1	1	1	1	1	1	1	1	1	1	0.924261874197689	1	0.556709956709957	0.81532416502947	0.861969111969112	0.270344827586207	0.704006893580353	0.676008968609865	0.921485088253195
sp|Q8BMK4|CKAP4_MOUSE	LALQALTEK		493.7977	2	69.4048	False	1	1	0	0.0514208389715832	0.00287150035893755	0	1	1	0.118518518518519	0.0268606603245663	1	1	1	0	0	0.970535714285714	1	0.946890603722197	0.113459399332592	0	1	1	1	1	0	1	1
sp|Q8BMK4|CKAP4_MOUSE	ETLAQLALK		493.7977	2	69.4048	True	0.134261561412233	1	1	0.44543429844098	1	1	1	1	1	0.261036468330134	1	0.329201784828954	1	0.943481537302185	0.668072543230704	0.778202676864245	1	0.850532161036557	0.430192402565368	0.749313456257356	0.16039603960396	0.408231368186874	1	1	0.761301225179552	1	1
sp|Q8BMK4|CKAP4_MOUSE	SINDNIAIFTDVQK		789.4121	2	160.8735	False	1	1	1	0	0.625657202944269	0.0941460470730235	0	0.00879507475813545	1	0.280285035629454	1	0.982045277127244	1	0	0.444043321299639	1	1	0.793529971455756	1	1	1	1	1	1	1	1	1
sp|Q8BMK4|CKAP4_MOUSE	QVDTFIAINDNISK		789.4121	2	160.8735	True	1	1	0.243834341554211	0.508695652173913	1	1	1	1	1	1	0.720869565217391	1	0.7109375	0.490987124463519	1	0.273972602739726	1	0.37702175125488	0.154768392370572	1	1	0.853705486044273	0.0372759856630824	1	0.510383017997231	1	1
sp|Q8BMK4|CKAP4_MOUSE	RLEEELQQLK		429.2419	3	47.1186	False	1	1	0.589776087874947	0.742508887760284	1	1	1	0	1	0.166416040100251	0	0.134287286736379	0	0.658175842235004	0	0	1	0.953540820929184	0.579981290926099	0	1	0	0.654008438818565	0	0	1	1
sp|Q8BMK4|CKAP4_MOUSE	LQQLEEELRK		429.2419	3	47.1186	True	1	1	1	1	0.33352435530086	1	1	1	1	0.745271629778672	1	1	1	1	1	1	1	1	1	1	1	1	1	1	1	1	1
sp|Q8BH59|CMC1_MOUSE	IAPLAEGALPYNLAELQR		647.0264	3	162.1494	False	0	0	0	0.404063205417607	0	1	0	0.287690179806362	1	0.952994692949204	0	1	0	0	0	0	1	0	1	0	0.494945054945055	0	0	0.580152671755725	0	1	1
sp|Q8BH59|CMC1_MOUSE	QLEALNYPLAGEALPAIR		647.0264	3	162.1494	True	1	0.948422633950926	1	1	1	0.115065243179122	1	0.636582430806258	1	0.226744186046512	1	1	1	1	1	0.443073471676949	0.795486600846262	0.758087880251086	0.595526561043802	0.977503628447025	1	0.997237569060773	1	0.30290736984449	0.902806018706791	1	1
sp|Q8BH59|CMC1_MOUSE	LTVNDFVR		482.2665	2	105.2339	False	0	0	0	0	0.976268031642624	1	1	0.0088261253309797	0.0376007162041182	0	0	0	0	0	0	0	0	0	0	0	0	0.800992555831266	1	0	0	0	0.443808160343593
sp|Q8BH59|CMC1_MOUSE	VFDNVTLR		482.2665	2	105.2339	True	1	1	1	1	1	1	1	1	0.138099106417547	1	0.941361668634396	1	1	1	1	0.789820923656927	1	1	0.781527531083481	0.943131462333826	1	0.808090774543661	1	1	0.507848568790397	1	1
sp|Q8BH59|CMC1_MOUSE	LQVAGEITTGPR		621.3461	2	43.8168	False	0	0.916496945010183	0.295142071494042	1	1	1	0.482131254061079	1	0.169706582077716	0.733441033925687	0	0.944199116820554	0	0.675102040816327	0	0.0919689119170984	1	0.0100143061516452	1	0	0.663341645885287	0.372146118721461	1	1	0.657281126264848	1	1
sp|Q8BH59|CMC1_MOUSE	PGTTIEGAVQLR		621.3461	2	43.8168	True	1	1	1	1	1	1	1	1	1	1	1	1	1	1	1	1	1	1	1	1	0.238163558106169	1	1	1	1	1	1
sp|Q8BH59|CMC1_MOUSE	LTLADIER		465.7664	2	98.2866	False	0	0.445096887844979	0	0	0.998163452708907	1	1	0.260504201680672	0	0	0	1	0	0	0	0	1	0	0	1	0	0.255217650566488	1	0	0	0	1
sp|Q8BH59|CMC1_MOUSE	EIDALTLR		465.7664	2	98.2866	True	1	1	0.204139228598307	1	1	1	1	0.720889409011118	1	1	1	0.798130046748831	0.848072562358277	1	1	0.159447583176397	0.959468438538206	0.654252642174132	0.273958333333333	1	0.260456273764259	0.887203791469194	1	1	0.548343168406718	1	1
sp|Q8BH59|CMC1_MOUSE	YLGLYNDPNSNPK		747.8648	2	49.4192	False	0	1	0	1	1	0	0	0	0.022140221402214	0.052801724137931	1	0	0	0.00117716303708064	0	1	1	1	1	0	0.517452006980803	1	1	0.460583488516449	0.756551141166526	0.0274181264280274	1
sp|Q8BH59|CMC1_MOUSE	PNSNPDNYLGLYK		747.8648	2	49.4192	True	1	1	1	0.400679117147708	1	0.789473684210526	0.389225589225589	1	1	1	0.928286852589641	1	1	1	1	1	0.897820163487738	0.502145922746781	1	0.28405017921147	0.442238267148014	0.655297157622739	1	1	0.603033006244425	1	1
sp|Q8BH59|CMC1_MOUSE	FGLYLPK		419.2471	2	126.8318	False	0	1	0	0.763197586726998	1	1	0.980597797587834	1	0	0.0191873589164786	1	1	0	1	0	1	1	1	0.934126646833829	0.0611138491867915	0.0120415982484948	0.0200142959256612	1	1	1	1	0
sp|Q8BH59|CMC1_MOUSE	PLYLGFK		419.2471	2	126.8318	True	1	1	1	0.294500295683028	1	1	1	1	1	0.522530329289428	1	0.596507352941177	0.486146095717884	0.536770921386306	0.318245450303313	1	1	1	1	0.854740061162079	1	0.381331815594764	1	1	0.529492455418381	0.41625	0.565217391304348
sp|P06151|LDHA_MOUSE	SLNPELGTDADKEQWK		610.9671	3	50.8291	False	0	0.0287769784172662	0	0	0	0	0	0	0	0	0	0	1	0	0	0	1	0	0	0	0	0	0.343543543543544	0	0	1	1
sp|P06151|LDHA_MOUSE	WQEKDADTGLEPNLSK		610.9671	3	50.8291	True	1	1	0.0792079207920792	1	1	1	1	1	1	1	1	1	1	1	1	1	1	0.536093418259023	1	1	1	1	1	1	1	1	1
sp|P06151|LDHA_MOUSE	DQLIVNLLK		528.3266	2	165.3401	False	0	0	0.00217746325530757	0	0	0	0	0	0	0	0	0	0	0	0	0	0	0	0	0	0	0	0	0	0	0	0
sp|P06151|LDHA_MOUSE	LLNVILQDK		528.3266	2	165.3401	True	0.85168986083499	1	0.414128035320088	0.813793103448276	0.426339285714286	0.717181467181467	0.626387176325524	0.825965304980414	0.551724137931034	0.411045722046175	0.18812401471361	0.422779922779923	0.948282097649186	0.982156133828996	0.498013245033113	0.279595478881618	1	1	1	0.747054202670856	0.53541938287701	1	0.522512506948305	1	0.420653718616769	0.680112044817927	0.43021582733813
sp|P06151|LDHA_MOUSE	LLIVSNPVDILTYVAWK		648.7117	3	170.2376	False	1	1	1	0.860420650095602	0	1	1	1	1	0	0.577082374597331	1	0	0	0	0	1	0	0	0	1	0	0	1	0	0	0
sp|P06151|LDHA_MOUSE	WAVYTLIDVPNSVILLK		648.7117	3	170.2376	True	1	0.720652173913043	1	1	0.633839706652698	1	1	1	1	1	1	1	1	1	1	1	1	1	1	1	1	1	0.46606334841629	1	0.994505494505495	1	1
sp|P06151|LDHA_MOUSE	LVIITAGAR		457.2951	2	45.0864	False	0	1	0	0	0	0	0	0	0	0	0	0.974036191974823	0	0	0	0	0.407718120805369	0	1	0	0	0	0	0	0	1	1
sp|P06151|LDHA_MOUSE	AGATIIVLR		457.2951	2	45.0864	True	1	1	0.906141367323291	0.849368318756074	1	0.669950738916256	1	1	1	1	0.537341474870831	0.974803149606299	1	0.141199226305609	0.0528541226215645	0.818392940083604	1	1	0.967226890756303	1	0.27134724857685	1	1	1	1	0.408010012515645	1
sp|P06151|LDHA_MOUSE	DLADELALVDVLEDK		829.4302	2	166.9922	False	0	0	0	0	0	0	0	0.836263736263736	1	0	0	0	0	0	0	0	1	0	0	0	0	0.7936031984008	0	0.562611275964392	0	0	0
sp|P06151|LDHA_MOUSE	DELVDVLALEDALDK		829.4302	2	166.9922	True	0.0501567398119122	1	1	1	1	1	1	1	1	1	1	1	0.538556701030928	1	0.0563968668407311	1	1	1	1	0.0900290416263311	1	0.169764560099133	1	0.32102081934184	1	1	0.838143036386449
sp|P06151|LDHA_MOUSE	SLNPKLGTDADKEQWK		915.4733	2	47.7451	False	0.459325842696629	1	0.94573055028463	0.091563113145847	1	1	0.284702549575071	0.696061140505585	1	0.332244517032198	1	1	1	0	0	0	1	0	1	0.262635379061372	1	1	0.30694275274056	0.834670947030498	0.45807962529274	1	0
sp|P06151|LDHA_MOUSE	WQEKDADTGLKPNLSK		915.4733	2	47.7451	True	1	0.531034482758621	1	0.983208955223881	1	0.380849919311458	0.810155799192152	1	1	1	0.912903225806452	1	0.938001458789205	0.307270233196159	1	0.928116469517743	1	0.47052460789616	0.58197104156936	0.332596196373286	0.483828090385467	1	1	1	0.500694123091161	0.2920759659463	0.672835426305354
tr|E9Q390|E9Q390_MOUSE	LIDEVIEDTR		601.8168	2	96.3129	False	1	1	0	1	1	0	0.972486772486773	1	1	1	0	0	0.238833181403829	0	1	0	0	1	1	1	1	1	1	1	1	1	1
tr|E9Q390|E9Q390_MOUSE	TDEIVEDILR		601.8168	2	96.3129	True	1	1	1	0.532972972972973	1	1	0.95837780149413	1	0.384068278805121	1	1	0.251540041067762	1	1	1	0.192638036809816	1	0.655259184700554	1	0.694056641404069	1	1	1	0.110942249240122	1	0.203916272788656	0.818124606670862
tr|E9Q390|E9Q390_MOUSE	IYPLPDDPSVPAPPR		817.4329	2	126.4966	False	1	1	0	1	1	1	0.192450037009623	0	1	0	1	1	0	1	0	1	1	1	0.4599609375	1	0.951575710991545	1	1	1	1	1	1
tr|E9Q390|E9Q390_MOUSE	PPAPVSPDDPLPYIR		817.4329	2	126.4966	True	1	1	0.961901169370049	1	1	1	1	1	1	1	1	1	1	1	0.746513535684988	1	1	1	1	1	1	1	1	1	1	1	1
tr|E9Q390|E9Q390_MOUSE	DQLRPTQLLQNVAR		551.3128	3	126.6498	False	1	1	1	1	1	0.328227571115974	1	1	1	0.431372549019608	0	0.621288259479214	1	1	1	1	1	1	0	0	1	1	1	1	1	0	0.0857378400659522
tr|E9Q390|E9Q390_MOUSE	AVNQLLQTPRLQDR		551.3128	3	126.6498	True	0.227229146692234	1	1	1	1	1	1	1	1	1	1	1	1	1	0.935521688159437	1	1	1	1	1	1	1	1	1	1	1	1
tr|E9Q390|E9Q390_MOUSE	ELPDSVPQEC[CAM]TVR		765.3669	2	37.6873	False	0.674204355108878	1	1	1	0.625721784776903	0.00272108843537415	1	0.638221153846154	1	1	1	0.664869721473495	1	0	1	0.391776127926899	1	1	0.318158567774936	0.475826972010178	0.0121614151464898	1	1	1	0.790794979079498	1	0.851782363977486
tr|E9Q390|E9Q390_MOUSE	VTC[CAM]EQPVSDPLER		765.3669	2	37.6873	True	0.284910965323336	1	1	1	1	1	0.282269503546099	1	1	1	0.782645324347094	0.675615212527964	1	0.491845493562232	1	1	0.939130434782609	1	1	0.595972050965886	0.871733966745843	0.142766898294378	0.519220055710306	1	1	0.128851540616246	1
tr|E9Q390|E9Q390_MOUSE	DHYIPNTLNPVFGR		548.2827	3	125.614	False	0	0	0	1	1	0.691780821917808	0.357045143638851	0	1	0	0	0	0	0.151413512218495	0	1	1	1	0	0	0	0.0825016633399867	1	1	0	0	0.00563380281690141
tr|E9Q390|E9Q390_MOUSE	GFVPNLTNPIYHDR		548.2827	3	125.614	True	0.988032909498878	1	1	0.726245505906523	1	1	1	1	1	1	1	1	1	1	0.912114014251782	1	0.682563338301043	1	1	0.869300911854103	0.566881720430108	1	1	0.24771287825475	0.948330683624801	1	1
tr|E9Q390|E9Q390_MOUSE	DYHLDEFEANK		460.8737	3	54.8387	False	1	1	1	1	0	1	1	1	1	0.647651006711409	0.672028596961573	0.202959830866808	1	1	0	1	1	0	1	1	1	1	1	1	1	1	1
tr|E9Q390|E9Q390_MOUSE	NAEFEDLHYDK		460.8737	3	54.8387	True	1	1	1	1	0.75211970074813	1	1	1	1	1	1	1	1	1	1	1	1	1	0.214514407684098	1	1	1	1	1	1	1	1
sp|P17427|AP2A2_MOUSE	FVNLFPEVK		546.808	2	148.5398	False	0	0	1	0.868032396379228	1	0.0091324200913242	1	0.430079155672823	1	0	0	0	0	0	0.10171198388721	0.725490196078431	1	1	1	0	0	0.0201874549387167	1	0.270158511371468	0	0	0
sp|P17427|AP2A2_MOUSE	VEPFLNVFK		546.808	2	148.5398	True	0.673657718120805	1	1	1	0.448639644641866	1	1	1	1	1	0.061271676300578	1	0.93048915042295	1	1	1	1	1	0.639222941720629	0.490502321654707	0.122037317196167	1	0.904018912529551	1	1	1	1
sp|P17427|AP2A2_MOUSE	TSVSLAVSR		460.264	2	19.4684	False	0	0	0	0	1	0	0	0	0	0	0	0	0	0	0	0.0253521126760563	0.0069848661233993	0	0	0	0.00682205798749289	0.0201729106628242	0	0	0.0956429330499469	0	0
sp|P17427|AP2A2_MOUSE	SVALSVSTR		460.264	2	19.4684	True	1	1	1	0.440848214285714	1	1	1	0.924449108079748	1	1	1	1	1	0.991827637444279	1	1	0.980417754569191	1	1	1	0.136340852130326	0.269436201780415	1	1	1	1	0.797229219143577
sp|P17427|AP2A2_MOUSE	LLQC[CAM]YPPPDPAVR		763.3952	2	77.0593	False	0.131408661025386	0.957563654518223	1	0.374288964732651	1	0.857925993604386	0.00180831826401447	1	1	1	0.205101509630401	0.732578397212544	0	0.0108283703302653	1	1	1	0.523454157782516	1	1	0	1	0.378859857482185	0	1	0	1
sp|P17427|AP2A2_MOUSE	VAPDPPPYC[CAM]QLLR		763.3952	2	77.0593	True	0.0937818552497452	1	1	1	1	1	1	1	0.949632144878325	1	0.704795424549054	0.97843982751862	1	1	1	1	1	1	1	1	1	0.580542264752791	1	0.465804066543438	0.501387604070305	1	1
sp|P17427|AP2A2_MOUSE	ATIQDVLR		458.2665	2	56.2522	False	1	1	0.752	0	1	0	1	0.512820512820513	1	1	0.13202400436443	1	0.937704918032787	0.657905544147844	0	0.80037488284911	0	1	1	0	1	1	0.983240223463687	1	1	1	0.72632944228275
sp|P17427|AP2A2_MOUSE	LVDQITAR		458.2665	2	56.2522	True	0.977041776439594	1	1	0.412394366197183	1	1	1	1	1	1	0.609532538955087	1	1	1	1	1	1	1	1	1	1	1	1	1	1	1	1
sp|P17427|AP2A2_MOUSE	YGGTFQNVSVK		600.3064	2	30.1239	False	1	1	0.301783264746228	0.116368286445013	0.976334106728538	0	0.0301255230125523	1	0	1	0.0158247108947048	1	0.0042350449973531	0.0170212765957447	0	1	0	0.512299465240642	1	0	1	1	1	1	1	0	1
sp|P17427|AP2A2_MOUSE	VSVNQFTGGYK		600.3064	2	30.1239	True	1	0.0612386917188587	1	1	0.772345679012346	0.663703703703704	1	1	1	1	0.590449954086318	1	1	1	1	1	1	1	0.0479812755997659	0.902063789868668	1	1	1	1	1	1	1
sp|P17427|AP2A2_MOUSE	LEPNLQAQMYR		681.8453	2	76.2883	False	1	1	1	1	1	1	1	1	1	1	0	0.947746310331073	1	0.00228180262407302	1	1	1	0.315192743764172	1	0.0213523131672598	0.705978705978706	1	1	1	1	1	0.479887085391673
sp|P17427|AP2A2_MOUSE	YMQAQLNPELR		681.8453	2	76.2883	True	0.928571428571429	0.882995319812793	1	1	0.417927170868347	1	1	0.495151906916613	0.638352638352638	0.791516606642657	1	1	0.058648111332008	0.151486097794823	0.433484162895928	0.85296803652968	1	1	1	1	0.979977332829618	1	0.797619047619048	1	1	1	1
sp|Q02053|UBA1_MOUSE	IHVSDQELQSANASVDDSR		690.9944	3	41.7849	False	0.839584996009577	1	1	1	1	1	1	1	1	0.930019120458891	1	1	1	1	1	1	1	1	1	0.975627500909422	1	1	1	1	1	1	1
sp|Q02053|UBA1_MOUSE	SDDVSANASQLEQDSVHIR		690.9944	3	41.7849	True	1	1	1	1	1	1	0.525239616613419	1	1	1	1	1	0.694968553459119	1	0.725546842756913	1	1	1	1	1	0.991710625470987	1	1	1	1	1	1
sp|Q02053|UBA1_MOUSE	DEFEGLFK		492.7373	2	135.6654	False	0	0.0274566473988439	0	1	0.172029702970297	0	0	1	1	0	0	0	0	1	0	0.656186612576065	1	0.431006047278725	0	0	0	0.00157109190887667	0	0	0.805821205821206	0	0
sp|Q02053|UBA1_MOUSE	FLGEFEDK		492.7373	2	135.6654	True	0.679497907949791	1	1	1	1	0.896800360522758	1	1	0.521623419827013	1	1	0.413926499032882	0.958183129055516	0.779220779220779	0.557734204793028	1	1	1	1	1	1	1	0.893838862559242	1	1	1	1
sp|Q02053|UBA1_MOUSE	DNPGVVTC[CAM]LDEAR		723.3381	2	62.0463	False	0	0	0	0	0	0	0	0	1	0	0.964577656675749	0	0	0	0	0	0	0	1	0	0	0	0	0	0	0	1
sp|Q02053|UBA1_MOUSE	AEDLC[CAM]TVVGPNDR		723.3381	2	62.0463	True	1	0.426365795724466	0.715447154471545	1	1	1	0.869467787114846	0.647129186602871	1	0.660283097418818	0.40774818401937	0.504955167531855	0.716569200779727	1	1	0.970075926753015	1	0.725048923679061	1	1	0.395624430264357	1	0.676130389064143	0.245070422535211	0.164341085271318	1	1
sp|Q02053|UBA1_MOUSE	NEEDATELVTLAQAVNAR		648.6605	3	160.7513	False	1	1	0	1	0.231276213301378	1	0	0.0316139767054908	0	0.604927782497876	0.403108305002428	0	0	0.361370716510903	1	0	0	1	1	0	1	0	0.750895140664962	0	0	0	1
sp|Q02053|UBA1_MOUSE	ANVAQALTVLETADEENR		648.6605	3	160.7513	True	0.553431798436142	1	1	1	0.832208293153327	1	1	1	1	1	0.556902985074627	0.749459108610991	1	1	1	1	1	0.858455882352941	1	1	1	1	1	0.851578947368421	1	1	1
sp|Q02053|UBA1_MOUSE	LAGTQPLEVLEAVQR		541.9737	3	163.6642	False	0	0	0	0	0	0	1	0	0	0.180548628428928	1	0	0	0	0	0	0	0	1	0.144749290444655	0.973075464543041	0	0	0.551518761167362	0	0	1
sp|Q02053|UBA1_MOUSE	QVAELVELPQTGALR		541.9737	3	163.6642	True	0.556038227628149	1	0.776984126984127	0.747464503042596	0.756729810568295	1	0.791860465116279	1	1	1	0.984971098265896	1	0.93809176984705	0.894595630509774	0.634934126646834	1	1	0.864740944520862	1	1	1	0.997703261368856	1	1	0.756345177664975	1	1
sp|Q02053|UBA1_MOUSE	IHVSDQELQSALASVDDSR		690.6748	3	49.7603	False	1	1	1	1	1	0	1	1	1	1	1	1	1	1	1	1	1	1	1	1	1	1	1	1	1	1	1
sp|Q02053|UBA1_MOUSE	SDDVSALASQLEQDSVHIR		690.6748	3	49.7603	True	1	1	1	1	1	1	1	1	1	1	1	1	1	1	1	1	1	1	1	1	1	1	1	1	1	1	1
sp|P51885|LUM_MOUSE	ITNIPDEYFNR		691.3409	2	118.0622	False	0	0	0	0	0	0	0	0	0	0	0	0	0	0	0	0	0	0	0	0	0	0	0	0	0	0	0
sp|P51885|LUM_MOUSE	NFYEDPINTIR		691.3409	2	118.0622	True	0.756581611988659	1	0.107766990291262	0.936886395511921	0.127145581691036	0.0653111521873075	1	0.898936170212766	0.185534591194969	0.0023296447291788	0.104201680672269	1	1	0.342754598474652	1	1	0.73821609862219	0.277745496804184	1	1	0.013136288998358	1	0.198325820991629	0.03035413153457	0.762225969645868	0.252145214521452	1
sp|P51885|LUM_MOUSE	SIPTVNENLENYYLEVNK		1070.034	2	160.587	False	0	0.0647382920110193	0	0	0	0	0.793263646922184	0	0	1	0	0.559777571825765	0.00732217573221757	0	0	0	0	0	1	0	0	0	0	0	0	1	0
sp|P51885|LUM_MOUSE	NVELYYNELNENVTPISK		1070.034	2	160.587	True	1	0.785904965296316	0.671322925225965	1	1	0.549159449821702	0.445033112582781	1	1	1	0.672329012069736	1	1	0.317128577919128	1	1	1	0.676676676676677	1	1	1	1	1	1	1	1	1
sp|P51885|LUM_MOUSE	LDGNPLTQSSLPPDMYEC[CAM]LR		769.3646	3	160.88	False	0.769354838709677	1	0	1	0	1	0	0.826159865846842	0.576719576719577	0.00117647058823529	0.652546191978369	1	0	0.843921568627451	0	0.447544642857143	0.422277639235245	0	0	0.0301659125188537	0	0	0.222504767959313	1	1	1	1
sp|P51885|LUM_MOUSE	LC[CAM]EYMDPPLSSQTLPNGDLR		769.3646	3	160.88	True	1	1	1	1	1	1	0.325678496868476	1	0.23674096848578	0.941355674028941	1	1	1	0.904852884982805	1	1	1	0.754589371980676	0.431179082387765	0.0929332042594385	1	1	1	1	1	1	1
sp|P51885|LUM_MOUSE	LPAGLPTSLLTLYLDNNK		648.3665	3	168.3846	False	0	0.460818713450292	0	0	0	0	0	0	0	0	1	0.303696303696304	0	0	0	0	0	0	0	0	0	0	0	0.0911196911196911	0	0	0
sp|P51885|LUM_MOUSE	NNDLYLTLLSTPLGAPLK		648.3665	3	168.3846	True	0.287453183520599	0.754859611231101	1	0.374501992031873	1	1	0.909090909090909	1	1	1	0.517192651907678	0.995741385985288	1	1	1	1	1	0.810222432560341	1	1	0.379341864716636	1	1	1	1	1	1
sp|P51885|LUM_MOUSE	SLEYLDLSFNQMSK		837.9058	2	163.8444	False	0.950782144219763	0.316244595429277	0.609715242881072	1	0	1	1	1	1	1	0.0697541452258433	1	1	0.00981461286804798	1	1	1	1	0.919382504288165	0.487331081081081	0.318921431892143	0	1	1	0.799001248439451	0.29300196206671	0.667547918043622
sp|P51885|LUM_MOUSE	SMQNFSLDLYELSK		837.9058	2	163.8444	True	1	1	0.916795069337442	1	1	1	1	0.250880902043693	1	1	0.333168561542264	1	0.965937612047329	1	0.24390243902439	1	0.151371807000946	1	0.907056798623064	0.903443113772455	0.0011997600479904	1	0.476029328821207	0.827438370846731	1	1	1
sp|P51885|LUM_MOUSE	SYPTAMYC[CAM]DDLK		732.3127	2	84.007	False	0.620954003407155	1	1	1	1	1	1	1	1	0	1	1	0	0	0	1	1	0.119850187265918	0	0.691663342640606	1	1	1	1	1	1	1
sp|P51885|LUM_MOUSE	LDDC[CAM]YMATPYSK		732.3127	2	84.007	True	1	1	1	1	1	1	1	1	1	1	1	0.0339188370684434	1	1	1	1	1	1	0.93588110403397	1	1	1	1	1	1	1	1
tr|A2AIM4|A2AIM4_MOUSE	TIDDLEDEVYAQK		769.8647	2	119.7418	False	0	0	0	0	0.00427655024946543	0	1	1	0.199687987519501	0	0	0	0	0	0	0	0	0	0	0	0	1	1	0.598022105875509	0	0	0
tr|A2AIM4|A2AIM4_MOUSE	QAYVEDELDDITK		769.8647	2	119.7418	True	1	0.824274406332454	0.719155844155844	1	1	1	1	1	1	1	1	1	1	1	1	0.574288724973656	0.12992125984252	1	1	1	0.211389961389961	0.465498357064622	0.592872570194384	1	1	1	0.178403755868545
tr|A2AIM4|A2AIM4_MOUSE	ATDAEADVASLNR		444.8845	3	27.4062	False	0	0	0	0	0	0	0	0	0	0	0.00629326620516048	0	0	0	0	0	0	0	0	0	0	0	0	0	0	0	0
tr|A2AIM4|A2AIM4_MOUSE	NLSAVDAEADTAR		444.8845	3	27.4062	True	0.0643821391484943	0.0247093023255814	0.31175934366454	0.250900360144058	0.116966580976864	0.338243316966721	0.882943143812709	0.403183023872679	1	0.624419095901986	0.368369351669941	0.771673819742489	0.339622641509434	1	0.205525933107126	1	0.751793400286944	0.0178326474622771	0.795404330534689	1	1	1	0.0276363636363636	1	0.344525547445255	0.922996333158722	0.738064516129032
tr|A2AIM4|A2AIM4_MOUSE	HIAEDSDR		471.7174	2	5.2012	False	0.0109709270433352	1	0.0828402366863905	0.729038854805726	1	1	0	1	1	0	1	1	1	1	0.0527983104540655	1	0.142307692307692	1	1	0.238247375627567	0.196896217264791	1	1	0.849762783342119	1	1	0.161137440758294
tr|A2AIM4|A2AIM4_MOUSE	DSDEAIHR		471.7174	2	5.2012	True	0.762828282828283	1	0.467826086956522	0.591295116772824	1	1	0.715130023640662	0.621605310802655	1	0.748490945674044	0.293440160240361	0.908418891170431	0.544329896907216	1	0.673109243697479	1	1	1	0.334352701325178	0.912832023943135	0.361799816345271	0.937211449676824	0.837640175524135	0.969458128078818	1	1	1
tr|A2AIM4|A2AIM4_MOUSE	RATDAEADVASLNR		496.9182	3	14.8865	False	0	0	0	0.368511123787792	0	1	0	0.109339407744875	1	0	0	0	0	0	0	0	0	0	0	0	1	1	1	1	0	0	0
tr|A2AIM4|A2AIM4_MOUSE	NLSAVDAEADTARR		496.9182	3	14.8865	True	1	1	1	1	1	0.647175421209118	1	1	1	1	1	1	1	0.916444105303319	0.90764962346413	1	1	1	1	1	1	1	1	1	1	1	1
tr|A2AIM4|A2AIM4_MOUSE	DAQEKLEQAEKC[CAM]ATDAEADVASLNR		921.4348	3	27.4985	False	0	0	0	1	0	1	1	1	1	0.106514994829369	1	1	0	0	0	0.688966550174738	1	0.718150516478111	1	1	0.211186113789778	1	0.798816568047337	1	1	0.625	1
tr|A2AIM4|A2AIM4_MOUSE	NLSAVDAEADTAC[CAM]KEAQELKEQADR		921.4348	3	27.4985	True	0.671979865771812	0.681342872867364	1	0.849248666989821	1	1	0.754098360655738	0.714285714285714	0.882045322486926	0.624047417442845	1	1	0.533112582781457	0.637153496069508	0.70906068162926	1	1	0.930720145852325	0.700729927007299	1	1	0.75088428499242	0.72633212622866	0.75565361279647	1	1	1
tr|A2AIM4|A2AIM4_MOUSE	TIDDLWDEVYAQK		798.3831	2	119.6281	False	1	1	0.309936189608022	0	1	1	0.465483234714004	0.607317073170732	1	1	1	0	1	0.942285929837797	1	0.522493224932249	1	0.616869918699187	0	1	1	0.107932379713914	1	1	1	1	1
tr|A2AIM4|A2AIM4_MOUSE	QAYVEDWLDDITK		798.3831	2	119.6281	True	1	1	1	0.91114245416079	1	0.674864731923266	0.0287404902789518	1	1	0.315838800374883	1	1	0.145335208626348	1	1	1	0.925553319919517	1	1	1	1	1	1	0.708988764044944	1	1	1
tr|Q3U2G2|Q3U2G2_MOUSE	VLATAFDTTLGGR		661.3591	2	121.2565	False	0	0	0	1	1	1	1	0.591861898890259	1	0.069185737094199	0	0	0	0	0	0.992049469964664	1	0	0	0	0	0	0	0	0	0	0
tr|Q3U2G2|Q3U2G2_MOUSE	GGLTTDFATALVR		661.3591	2	121.2565	True	1	1	1	0.0778364116094987	1	1	1	1	1	1	1	1	0.375545851528384	0.4375	1	1	1	0.444686648501362	1	1	0.708094848732625	0.569444444444444	0.399764844209289	1	1	1	1
tr|Q3U2G2|Q3U2G2_MOUSE	APGIETIANEYSDR		768.3704	2	118.114	False	1	1	1	1	1	0.748454588682834	1	1	1	1	1	1	1	1	1	1	1	0.021724372029871	1	1	0	1	1	1	1	1	1
tr|Q3U2G2|Q3U2G2_MOUSE	DSYENAITEIGPAR		768.3704	2	118.114	True	1	1	1	1	1	1	1	1	1	1	1	1	0.797550707998469	1	1	1	1	1	0.0511925538103549	0.0252908447142135	1	0.894860914662895	1	1	1	0.0607407407407407	1
tr|Q3U2G2|Q3U2G2_MOUSE	LEDTENWLYEDGEDQPK		1040.953	2	126.3843	False	0	1	1	0.218579234972678	0.356492027334852	0.995559502664298	0.0922098569157393	1	1	0.87185534591195	0.482627320323655	0.685358255451713	1	0	0	1	0.98371335504886	1	0.943858168003377	1	1	1	1	1	1	1	0.392441860465116
tr|Q3U2G2|Q3U2G2_MOUSE	PQDEGDEYLWNETDELK		1040.953	2	126.3843	True	1	0.745267712276906	1	1	1	1	1	0.711943793911007	1	1	0.875768757687577	0.852855356398499	1	1	1	1	1	1	1	1	1	1	0.949626865671642	0.481912936848559	1	0.207687120701281	0.578199052132701
tr|Q3U2G2|Q3U2G2_MOUSE	ELTNIC[CAM]SPIISK		687.8685	2	102.4062	False	0	1	0	0	0	0.554204660587639	0.668280871670702	0	0.0132200188857413	0	0	0	0	0.0108108108108108	1	0.242314647377939	0	0	0	1	0	0.0335195530726257	0	1	0	0	1
tr|Q3U2G2|Q3U2G2_MOUSE	SIIPSC[CAM]INTLEK		687.8685	2	102.4062	True	0.615911035072712	1	1	0.807692307692308	1	1	1	1	1	1	0.159273115980759	1	1	1	0.70739817123857	1	1	0.994718309859155	1	1	1	0.205003050640635	1	1	0.418449833571089	1	1
tr|Q3U2G2|Q3U2G2_MOUSE	AGPIETIANEYSDR		512.5827	3	116.7708	False	1	1	1	0.875711574952562	0.86109785202864	0	1	0	0.682988072818581	0	0.886437908496732	1	1	0.386243386243386	1	1	1	1	1	0.198056455344748	0.324675324675325	1	1	0	0.493975903614458	0	1
tr|Q3U2G2|Q3U2G2_MOUSE	DSYENAITEIPGAR		512.5827	3	116.7708	True	1	1	1	1	1	1	1	0.837362637362637	1	1	1	1	1	1	1	1	1	1	1	1	1	1	1	1	1	0.64013644115975	1
tr|Q3U2G2|Q3U2G2_MOUSE	ELSTTLNADEAVTR		760.3835	2	56.5276	False	1	1	0.0406917599186165	0	0	0.655786350148368	0.316526610644258	1	1	1	0.951821386603995	1	0.126006631927996	1	0.0166389351081531	1	0.812019566736548	0.0139762403913347	1	1	1	0	1	0	0.751694915254237	1	1
tr|Q3U2G2|Q3U2G2_MOUSE	TVAEDANLTTSLER		760.3835	2	56.5276	True	0.676150627615063	1	1	1	1	1	0.223847841989759	1	1	1	1	1	1	0.413100436681223	0.201648085312651	1	1	1	0.350859453993933	0.297091722595078	1	0.760322255790534	1	1	0.384652278177458	1	1
sp|P63038|CH60_MOUSE	LVQDVANNTNEEAGDGTTTATVLAR		640.8176	4	98.865	False	1	1	1	1	1	0.549059481443823	1	1	1	1	1	1	1	0.712384025816862	1	1	1	1	1	1	0.514635211882918	1	1	1	1	1	1
sp|P63038|CH60_MOUSE	ALVTATTTGDGAEENTNNAVDQVLR		640.8176	4	98.865	True	1	1	1	1	0.737001514386673	1	0.0555555555555556	1	1	1	1	1	1	1	1	1	1	1	1	1	1	1	0.441379310344828	1	1	1	1
sp|P63038|CH60_MOUSE	GYISPYFINTSK		695.3561	2	126.5531	False	0.00462695199537305	1	1	1	0.740181268882175	1	1	1	0.718769230769231	0	0	0.13732970027248	0	0	0	1	1	1	1	0	0	1	1	1	0	0	1
sp|P63038|CH60_MOUSE	STNIFYPSIYGK		695.3561	2	126.5531	True	1	1	1	1	1	1	1	1	0.593565331582403	1	0.203336809176225	1	1	1	0.0436170212765957	1	1	1	1	1	1	1	0.842259006815969	1	1	1	1
sp|P63038|CH60_MOUSE	NAGVEGSLIVEK		608.3326	2	44.3959	False	0	1	0	0	0	0	0	0	0	0	0.0612009237875289	0	0.469344608879493	0.00117370892018779	0	0.420281690140845	0	0.279907084785134	1	0	0	0	0	0	0	1	0.00922509225092251
sp|P63038|CH60_MOUSE	EVILSGEVGANK		608.3326	2	44.3959	True	1	1	1	1	1	1	1	1	1	1	1	1	0.0501002004008016	0.97613721103654	1	0.552055525894287	1	0.514438502673797	0.415802469135802	1	0.429864253393665	1	0.601941747572815	1	1	1	1
sp|P63038|CH60_MOUSE	ISSVQSIVPALEIANAHR		635.6899	3	150.2245	False	1	0.487492728330425	0	1	1	1	1	0.791407574901074	0.85394581861013	1	1	1	0.721120186697783	1	1	1	1	1	1	0	1	1	1	0.849604221635884	0.536918869644485	1	1
sp|P63038|CH60_MOUSE	HANAIELAPVISQVSSIR		635.6899	3	150.2245	True	0.439421338155515	1	0.0135628586332812	1	1	1	1	0.213467048710602	1	1	1	1	1	1	1	0.809345794392523	1	1	1	0.679728108756497	1	1	0.81434184675835	1	1	1	1
sp|P63038|CH60_MOUSE	VPLQVVAVK		476.8131	2	94.4126	False	0	0.637423653525819	0	0	0	0	0	0	0.390934844192635	0	0	0.76100086281277	0	0	0	0	0	0	0	0	0	0	0	0	0	0	1
sp|P63038|CH60_MOUSE	VAVVQLPVK		476.8131	2	94.4126	True	1	0.496519721577726	0.920415224913495	1	1	1	1	1	1	0.651591289782245	0.469123982766874	1	0.66137356093688	0.304447501146263	0.19126213592233	0.334698654183733	1	1	1	1	1	1	1	1	0.335609756097561	0.478653036680698	1
sp|P63038|CH60_MOUSE	C[CAM]IPALDSLKPANEDQK		600.305	3	84.508	False	1	1	1	1	1	0.244283324037925	1	1	1	1	0.97251258226868	1	0.848187311178248	0.356091030789826	1	1	1	0.833723653395785	1	0	1	0	1	1	1	1	1
sp|P63038|CH60_MOUSE	QDENAPKLSDLAPIC[CAM]K		600.305	3	84.508	True	1	1	1	1	1	1	0.962254120148857	1	1	0.7573204973927	1	1	1	1	1	1	1	1	1	1	1	1	1	1	0.175835475578406	1	1
sp|Q922R8|PDIA6_MOUSE	GSTAPVGGGSFPNITPR		807.9153	2	112.438	False	0	0	0	0	0	0	0	0	0	0	0	0	0	0	0	0	0	0	0	0	0	0	0	0	0	0	0
sp|Q922R8|PDIA6_MOUSE	PTINPFSGGGVPATSGR		807.9153	2	112.438	True	0.333641404805915	1	0.736122284794851	1	1	1	1	1	1	1	1	0.255493101686255	0.816201757737868	0.204235294117647	1	1	1	1	1	1	0.866534653465347	1	1	1	1	1	1
sp|Q922R8|PDIA6_MOUSE	GSTAPVGGGSFPTINPR		807.9153	2	112.438	False	0	0	0	0	0	0	0	0	0	0	0.188025210084034	0	0	0	0	0	0	0	0	0	0	0	0	0	0	0	0
sp|Q922R8|PDIA6_MOUSE	PNITPFSGGGVPATSGR		807.9153	2	112.438	True	0.34790612057064	1	0.75	1	1	1	1	1	1	1	1	0.54129724685021	0.915191740412979	0.231816048803379	1	1	1	1	1	1	0.882051282051282	1	1	1	1	1	1
sp|Q922R8|PDIA6_MOUSE	NLEPEWAAAATEVK		764.8857	2	132.0114	False	0	0.0931174089068826	0.89727626459144	0.852728150651859	1	0.133489461358314	1	1	1	0.68911704312115	0	1	1	0.0350515463917526	1	1	0.898236092265943	1	1	0.354541465555068	1	0.0146198830409357	1	1	1	0.0492537313432836	0.624331550802139
sp|Q922R8|PDIA6_MOUSE	VETAAAAWEPELNK		764.8857	2	132.0114	True	0.923017705927637	1	1	1	1	1	1	0.768878718535469	1	1	1	1	1	1	1	1	1	1	1	1	1	0.851227732306211	1	1	1	0.958890030832477	1
sp|Q922R8|PDIA6_MOUSE	DVVELTDDTFDK		698.8276	2	125.4571	False	0	0	0	1	0	0	1	1	0.88180764774044	1	0.0403321470937129	1	0	0	0	1	0	0	0	0	0	0.00306513409961686	0	0	0	0	0
sp|Q922R8|PDIA6_MOUSE	DFTDDTLEVVDK		698.8276	2	125.4571	True	1	1	1	1	1	1	1	1	1	1	1	1	1	1	1	1	1	1	1	1	1	1	1	1	1	1	1
sp|Q922R8|PDIA6_MOUSE	TGEAIVDAALSALR		693.883	2	168.6135	False	0	0.0355871886120996	0.0650650650650651	0.249699879951981	0.998165137614679	1	0	0	0	0	0	0	0	0.574432296047098	0.915681639085894	0	0	0	0	0.347136563876652	0	0	0	1	0	0	0
sp|Q922R8|PDIA6_MOUSE	LASLAADVIAEGTR		693.883	2	168.6135	True	1	1	0.395555555555556	1	1	1	1	1	0.99672131147541	0.962235649546828	1	1	1	1	0.348309402501158	0.272781417510423	1	1	1	1	1	1	1	1	0.965954077593032	0.667789001122334	1
sp|Q922R8|PDIA6_MOUSE	TPEAIVDAALSALR		476.2682	3	167.5562	False	0	0	0	0	0	0	0	0	0	0	0	0	0	0	0	0	0	0	0	0	0	0	0.00480769230769231	0	0	0	0
sp|Q922R8|PDIA6_MOUSE	LASLAADVIAEPTR		476.2682	3	167.5562	True	1	0.515309069901791	1	1	1	0.740811455847255	1	1	1	0.783513405362145	0.553271028037383	0.647963800904977	1	1	1	1	0.858122001370802	1	1	1	1	1	1	1	1	1	1
sp|Q91YQ5|RPN1_MOUSE	TILPAAAQDVYYR		740.8934	2	125.3936	False	0	0	0	0	1	0.257921067259589	1	0.742923165800116	1	0	0	0	0	0	0	0	0	0	0	0	0	0	0	0.249824561403509	0	0	0
sp|Q91YQ5|RPN1_MOUSE	YYVDQAAAPLITR		740.8934	2	125.3936	True	1	0.249525015832806	1	0.448888888888889	1	1	1	1	1	1	1	1	1	1	1	1	1	1	1	1	1	1	1	1	1	1	1
sp|Q91YQ5|RPN1_MOUSE	IDHILDAL		455.2556	2	129.3584	False	0	0	0	0	0.174984596426371	1	1	1	1	0.076882569773565	0	0	0	0.150599520383693	0	0.366262276140959	0	1	0	0	0	0	1	0.0105726872246696	0	0	0
sp|Q91YQ5|RPN1_MOUSE	ADLIHDIL		455.2556	2	129.3584	True	0.916183854770181	0.0854816824966079	1	0.265074626865672	0.0649006622516556	1	1	0.881940700808625	1	1	1	0.920065252854812	1	0.690243902439024	1	0.562829989440338	1	1	1	0.959385290889133	0.619932432432432	0.550134048257373	1	1	0.0389105058365759	1	1
sp|Q91YQ5|RPN1_MOUSE	ASSFVLALEPELESR		824.433	2	164.363	False	0	1	1	1	1	0	0	0	0	0.194212849435998	0.687083888149134	0	0	0	0	0	0	0.0138504155124654	1	0	0.001194743130227	1	0	1	0	0	1
sp|Q91YQ5|RPN1_MOUSE	SELEPELALVFSSAR		824.433	2	164.363	True	0.222543352601156	0.946787148594378	0.465359477124183	1	1	1	1	1	0.77865372953305	1	1	0.898009950248756	0.0748031496062992	1	1	1	0.944703530979347	0.868252516010979	1	1	0.166089965397924	1	1	1	0.707149009474591	1	0.993494973388528
sp|Q91YQ5|RPN1_MOUSE	AVTSEIAVLQSR		637.3591	2	98.6767	False	0	0	0	0	0	0	0	0.171052631578947	0	0	0.0254545454545455	0	0.316489361702128	0	0	0	0.397621070518267	0	0	0	0	0	0	0	1	0	1
sp|Q91YQ5|RPN1_MOUSE	SQLVAIESTVAR		637.3591	2	98.6767	True	1	1	1	1	1	1	1	1	1	0.194690265486726	1	0.331020812685828	1	1	1	1	1	1	1	1	1	1	1	1	1	1	1
sp|Q91YQ5|RPN1_MOUSE	SEDLLDYGPFK		642.3113	2	149.0103	False	0.0110864745011086	0.0274170274170274	0	0	0	0	0	0	0.0780322307039864	0	0	0	0.727764887857695	0	0.29068673565381	0	0	0	1	0	0.00117302052785924	1	0	1	1	0.948018528049408	0
sp|Q91YQ5|RPN1_MOUSE	FPGYDLLDESK		642.3113	2	149.0103	True	1	1	1	0.109748224661072	1	1	1	0.56625	1	0.924904214559387	1	0.975667189952904	0.555189456342669	0.85914943425673	1	1	1	1	1	1	0.0410742496050553	0.1621958827199	1	1	1	1	1
sp|Q91YQ5|RPN1_MOUSE	VTAEVVLAHPGGGATSR		541.2934	3	27.417	False	0	0	0	1	0	0	0	1	0	0	0	0.566142460684551	0	0	0	0.388059701492537	0.488427773343974	0	0	0.0770731707317073	0	0.0824468085106383	0.031700288184438	0	0	1	0
sp|Q91YQ5|RPN1_MOUSE	STAGGGPHALVVEATVR		541.2934	3	27.417	True	1	1	1	1	1	1	1	1	1	1	1	1	0.619991906110886	1	1	0.703024293505206	1	1	1	1	1	1	0.952425373134328	1	1	1	1
sp|P40142|TKT_MOUSE	ILATPPQEDAPSVDIANIR		674.0285	3	137.5872	False	0	0	0	0.319767441860465	0	0	1	0.0155979202772964	1	0	0	0	0.027355623100304	0	0	1	0.293855743544078	0	0	0	0	0	0	1	0.966416436191229	0.0579064587973274	0
sp|P40142|TKT_MOUSE	INAIDVSPADEQPPTALIR		674.0285	3	137.5872	True	0.935892514395393	1	0.768190854870775	1	1	1	1	1	0.829355608591885	1	1	1	1	1	1	0.580577427821522	1	1	1	1	1	0.585987261146497	1	1	1	1	1
sp|P40142|TKT_MOUSE	LPQSDPAPLQHQVDVYQK		688.3568	3	82.1297	False	0.0224119530416222	0	0.762170790103751	0	1	1	1	1	1	0	1	0	0.192748967416246	0.331227436823105	0.98159509202454	0.025369978858351	1	1	0.990016638935108	0	1	0	0.0191036002939015	1	1	1	1
sp|P40142|TKT_MOUSE	QYVDVQHQLPAPDSQPLK		688.3568	3	82.1297	True	1	1	1	1	1	1	1	1	1	1	1	1	1	1	1	1	1	1	1	1	1	1	1	1	1	1	1
sp|P40142|TKT_MOUSE	LGQSDPAPLQHQVDVYQK		675.0129	3	45.8297	False	0.646635632670334	1	0.00536768652710682	0	0	0	0	0.0955315870570108	1	0	1	0	0.00423728813559322	1	0.696666666666667	1	1	0.863302752293578	1	0.974881689115399	0	0.382035247299602	1	0	0	1	1
sp|P40142|TKT_MOUSE	QYVDVQHQLPAPDSQGLK		675.0129	3	45.8297	True	1	0.834562697576396	0.502361528553027	1	1	1	1	1	1	1	1	1	1	1	1	0.616879795396419	1	1	1	1	0.974242424242424	1	1	0.777230432402846	1	1	0.75
sp|P40142|TKT_MOUSE	VLDPFTIKPLDK		462.6061	3	139.484	False	0	0	0	1	0.0342231348391513	1	1	1	1	0	0	0	0	0	0	1	1	0.13250773993808	0	0	0	0	0	0	0	0	0
sp|P40142|TKT_MOUSE	DLPKITFPDLVK		462.6061	3	139.484	True	1	1	1	1	1	1	0.582597730138714	1	1	1	1	1	1	1	0.958478851377571	1	1	1	0.652193995381062	1	1	1	1	1	1	1	1
sp|P40142|TKT_MOUSE	VLDPFTIKPLSR		462.6099	3	139.484	False	0	0	0	1	1	1	1	0.0270042194092827	1	0	0	0	0	0	0.0133779264214047	1	1	0	0	0	0	0	0	0	0	0	0
sp|P40142|TKT_MOUSE	SLPKITFPDLVR		462.6099	3	139.484	True	1	1	1	0.889622641509434	0.91164095371669	0.47332988089073	0.554140127388535	1	1	1	0.954171562867215	1	0.714787358564183	1	1	0.339732402559628	1	0.638104838709677	0.386069651741294	1	1	1	1	1	0.312745098039216	0.982741116751269	1
sp|P40142|TKT_MOUSE	AIIVDGHSVEELC[CAM]K		523.9362	3	95.7294	False	0.923432089265102	1	1	1	0.638164754953076	1	1	1	1	0.340445269016698	0.940991345397325	0	1	1	1	1	1	1	0.76173285198556	0.85320045994634	1	1	0	0	1	1	1
sp|P40142|TKT_MOUSE	C[CAM]LEEVSHGDVIIAK		523.9362	3	95.7294	True	0.687473990844777	0.795527156549521	0.763462305544475	1	1	1	1	1	1	0.585219991456643	1	1	1	0.82574568288854	0.609703735508802	1	1	0.917046490428441	1	0.712753277711561	1	1	0.81237721021611	1	0.90709939148073	1	1
sp|P05977-2|MYL1_MOUSE	DQGGYEDFVEGLR		495.5599	3	147.4226	False	0	0	0.96195856873823	0	0	0	1	1	1	0	0	0	0	0	0	0.00735835172921266	1	0	0	0	0	1	1	1	0	1	0
sp|P05977-2|MYL1_MOUSE	LGEVFDEYGGQDR		495.5599	3	147.4226	True	0.136250621581303	1	0.545068027210884	1	1	1	1	1	1	1	1	1	1	1	1	0.432584269662921	1	1	0.469447138700291	1	1	0.391671356218346	0.911058823529412	0.919459729864933	0.936	1	0.811831340465702
sp|P05977-2|MYL1_MOUSE	EC[CAM]SITLSQVGDVLR		788.9036	2	165.3083	False	1	0	0.507922912205567	0.128060263653484	0.471687740516767	1	1	1	1	1	0	1	0	0	0.0405766150560598	0.0577956989247312	1	1	0	1	0	0.0900066181336863	1	1	1	1	1
sp|P05977-2|MYL1_MOUSE	LVDGVQSLTISC[CAM]ER		788.9036	2	165.3083	True	0.988780852655198	1	1	1	1	1	1	1	1	1	1	1	1	1	0.189504373177843	1	1	1	1	1	1	1	0.228679722046747	1	1	1	1
sp|P05977-2|MYL1_MOUSE	EAFLLFDR		505.7689	2	169.0595	False	0	0	0	0	0	0	0	0	1	0	0	0	0	0	0	0	0	0	0	0	0	0	0	0	0	0	0
sp|P05977-2|MYL1_MOUSE	DFLLFAER		505.7689	2	169.0595	True	1	1	0.463350785340314	0.990671641791045	0.970093457943925	0.800934579439252	1	1	0.758113900796081	1	0.711462450592885	0.72870249017038	0.515566625155666	0.933787362845252	1	1	1	0.777296777296777	0.674610449129239	0.723387415908192	0.557334487234963	0.487165483342436	0.970149253731343	1	1	1	1
sp|P05977-2|MYL1_MOUSE	ITLSQVGDVLR		400.9031	3	163.1984	False	0	0.516166281755196	0.0774193548387097	0.0438356164383562	0.81452784503632	1	1	0	1	0	0	0	0	0	0	0	1	0	0	0	0	0.172946263125386	0.353221957040573	0.778021978021978	0.418758882046423	0	0
sp|P05977-2|MYL1_MOUSE	LVDGVQSLTIR		400.9031	3	163.1984	True	0.179599804782821	0.402636309167166	1	1	1	1	0.529674537332482	1	0.772976262933658	1	0.569713758079409	1	0.449553001277139	0.728949478748998	1	0.817464003715745	1	1	1	1	0.283701268201033	0.850264805007222	1	0.966502463054187	0.60392506690455	0.899208443271768	1
sp|P05977-2|MYL1_MOUSE	DQGGYMDFVEGLR		743.8352	2	148.887	False	0	0	0	1	1	0	0	1	1	1	1	0	0	0	0	0.0758665794637018	1	1	0	0.631707317073171	0	1	1	1	0.6	1	0
sp|P05977-2|MYL1_MOUSE	LGEVFDMYGGQDR		743.8352	2	148.887	True	1	0.474022183304145	1	1	1	1	1	1	1	1	1	0.955140928940056	1	0.954630671166104	1	1	1	1	0.0751708428246014	1	1	1	1	1	0.903225806451613	1	0.464387464387464
sp|P05977-2|MYL1_MOUSE	DQGGYWDFVEGLR		771.3546	2	157.9617	False	0	1	0	0.0357388316151203	0.740070387129211	1	1	1	0.593852190974493	1	1	0.204425711275026	1	1	1	0.392224128073185	0	0	1	1	0.777733279935923	1	1	0	0.931462925851703	1	1
sp|P05977-2|MYL1_MOUSE	LGEVFDWYGGQDR		771.3546	2	157.9617	True	1	0.149901380670611	0.855912294440094	0.619246861924686	0.997701149425287	1	1	1	1	1	0.534523250352278	1	1	1	1	1	0.772857142857143	1	0.204715969989282	1	0.438628158844765	0.474576271186441	1	1	1	0.553466509988249	1
sp|Q04857|CO6A1_MOUSE	NNVEQVC[CAM]C[CAM]TFEC[CAM]QAAR		662.6136	3	100.7658	False	0.495583038869258	0	0	0	1	0	1	0.55743879472693	0	0.0268306316377865	0	0	0.00216684723726977	0	1	0.451720310765816	0	0	0	0.999640417116145	0	0	1	0	0	0	0
sp|Q04857|CO6A1_MOUSE	AAQC[CAM]EFTC[CAM]C[CAM]VQEVNNR		662.6136	3	100.7658	True	1	0.587970770095559	0.623430962343096	1	1	0.832871652816251	1	1	1	1	0.664269662921348	1	1	1	1	0.150753768844221	1	0.743825665859564	1	0.508999581414818	1	1	0.574837310195228	0.331337325349301	0.0557986870897155	1	1
sp|Q04857|CO6A1_MOUSE	VPNYQALLR		537.3087	2	116.3045	False	0	0	0	0	0	0	0	0.430546412113232	0	0	0	0	0	0	0	0	0	0	0	0	0	0	0	0	1	0	0
sp|Q04857|CO6A1_MOUSE	LLAQYNPVR		537.3087	2	116.3045	True	1	0.509259259259259	0.946448917584504	0.32485549132948	1	1	0.507731958762887	1	0.876600698486612	1	1	1	0.860578729800827	1	1	1	1	1	0.317785750896976	1	1	0.68993839835729	1	1	0.937749401436552	1	0.741457124435848
sp|Q04857|CO6A1_MOUSE	VLLFSDGNSQGATAEAIEK		975.4944	2	128.0572	False	0.277385989656794	0.857142857142857	1	1	1	1	1	0.830923248053393	1	1	1	1	1	1	0.169921875	1	1	1	0.968959731543624	1	1	1	1	1	1	1	0
sp|Q04857|CO6A1_MOUSE	EIAEATAGQSNGDSFLLVK		975.4944	2	128.0572	True	0.884886452623336	1	1	1	1	1	1	1	1	1	0.755154639175258	1	1	1	0.674789915966387	1	1	1	1	1	1	1	1	0.37848347375243	1	1	1
sp|Q04857|CO6A1_MOUSE	LSIIATDHTYR		430.5665	3	43.5261	False	1	1	0	0	0.5361380798274	0.588883324987481	1	1	1	0.904320987654321	0.0642939150401837	0.244078269824923	1	1	1	0.0659195781147001	1	1	0	0	0	1	0.00474308300395257	0	1	0	0.00191204588910134
sp|Q04857|CO6A1_MOUSE	YTHDTAIISLR		430.5665	3	43.5261	True	0.862356207854026	1	0.7552	0.218844984802432	1	1	1	1	1	1	1	0.4812529663028	1	1	1	1	0.166194523135033	1	0.77376171352075	0.0592885375494071	1	1	1	1	1	1	1
sp|Q04857|CO6A1_MOUSE	VAVVQYSGQGQQQPGR		851.437	2	16.4344	False	1	0.545766590389016	0	0	0.0511440107671602	0.043859649122807	0	0	1	0.959121877365632	1	1	0.641056422569028	1	0	0.553780617678381	1	1	0.765022421524664	0.346830985915493	1	1	1	0	1	0	0.713168187744459
sp|Q04857|CO6A1_MOUSE	GPQQQGQGSYQVVAVR		851.437	2	16.4344	True	0.530362603757099	1	1	1	0.252818991097923	1	1	1	1	1	1	1	0.0932944606413994	1	1	1	0.967061923583663	1	1	0.94760147601476	0.564168819982773	1	1	1	0.303149606299213	1	1
sp|Q04857|CO6A1_MOUSE	IALVITDGR		479.29	2	63.3477	False	1	1	1	0.85645472061657	1	1	1	1	1	1	1	1	1	1	0.899403578528827	0.719488188976378	1	1	1	1	0.00119760479041916	1	1	1	1	1	1
sp|Q04857|CO6A1_MOUSE	GDTIVLAIR		479.29	2	63.3477	True	1	1	0.880998829496684	1	1	1	1	1	1	0.12217659137577	0.792515592515593	1	1	1	1	1	0.420350291909925	0.707982151710461	0.378486055776892	1	1	1	1	0.535735735735736	1	1	1
sp|O54724|PTRF_MOUSE	KLEVNEAELLR		438.5856	3	84.4769	False	0	0	0	0	0	0	1	0	0	0	0	0	0	0	0	0	1	0	0	0	0	0	0	0	0	0.936787564766839	1
sp|O54724|PTRF_MOUSE	LLEAENVELKR		438.5856	3	84.4769	True	1	0.629877369007804	1	0.667703473302229	1	0.504634397528321	0.65569774527727	0.534942820838628	1	1	1	0.582220175034546	0.962589928057554	1	1	1	1	0.996488147497805	0.949767834529337	0.561461794019934	0.655792555416144	1	0.590712742980562	1	1	1	1
sp|O54724|PTRF_MOUSE	QAEMEGAVQSIQGELSK		602.2964	3	139.5428	False	1	1	1	1	1	0.417061611374408	1	1	1	0	0.932646592709984	1	1	1	0	1	0.996763754045307	1	0.98876404494382	0	0.279004227336778	1	0.543155579989005	1	1	1	1
sp|O54724|PTRF_MOUSE	SLEGQISQVAGEMEAQK		602.2964	3	139.5428	True	0.693454846727423	1	1	1	1	1	1	0.987641606591143	1	0.981217129977461	1	1	1	1	1	1	1	0.524468085106383	1	1	1	1	1	1	1	1	1
sp|O54724|PTRF_MOUSE	SDQVNGVLVLSLLDK		800.4512	2	167.3986	False	1	1	1	0	0.273262661955241	0.598903836571998	1	0	1	1	1	1	1	0.527118644067797	1	1	1	0.703722084367246	1	1	1	1	1	1	0	1	1
sp|O54724|PTRF_MOUSE	DLLSLVLVGNVQDSK		800.4512	2	167.3986	True	0.887065259867136	1	1	0.064	1	0.287603305785124	0.396239086635326	1	1	1	1	0.20159151193634	1	1	0.697247706422018	1	1	1	0.609382257315374	0.0053134962805526	0.0524658971668416	0.110533159947984	1	1	0.0312849162011173	0.335691318327974	0.0414507772020725
sp|O54724|PTRF_MOUSE	LEVNEAELLR		593.3273	2	116.8259	False	1	0.0803267528931246	0.473798181030749	0	0	0	1	0	0.0361990950226244	0.191929133858268	0	0.00136239782016349	0	1	0	0	1	0	0	0	0	0.411111111111111	0.888151658767772	0	1	1	1
sp|O54724|PTRF_MOUSE	LLEAENVELR		593.3273	2	116.8259	True	1	1	0.0660660660660661	0.44629938786867	1	1	0.135488837567359	1	0.775956284153005	0.551872578562204	1	0.826834381551363	1	0.683760683760684	1	1	1	1	1	0.403637938501516	0.493827160493827	0.776328986960883	1	0.889690721649484	0.158385093167702	0.609545715928695	1
sp|O54724|PTRF_MOUSE	SFTPDHVVYAR		431.2192	3	28.1594	False	0	0	0	0	0	0	1	0	0	1	0.0122549019607843	0	0	0	0	1	1	0.0138600138600139	0	0.443392165303487	0	0.73972602739726	0.457240592930445	1	0.452883263009845	1	1
sp|O54724|PTRF_MOUSE	AYVVHDPTFSR		431.2192	3	28.1594	True	1	0.725692558392178	1	0.513293543136191	1	0.531969309462916	1	0.589252625077208	1	0.466813186813187	0.335145823035096	1	1	1	1	0.0896103896103896	1	1	1	0.446927374301676	0.84185303514377	1	0.960820895522388	0.956650246305419	1	1	1
sp|O54724|PTRF_MOUSE	KGLEVNEAELLR		685.8856	2	86.836	False	1	0.914285714285714	0.434169969176574	1	0.45916114790287	1	1	1	1	0.227382680212869	1	1	0	0.903250478011472	1	1	1	1	1	0.00636942675159236	1	1	0.46048891415577	0	0	1	1
sp|O54724|PTRF_MOUSE	LLEAENVELGKR		685.8856	2	86.836	True	1	1	0.671328671328671	0.293317563571851	1	1	0.8980044345898	1	1	1	1	1	1	0.983655274888559	0.436199095022624	0.782857142857143	1	1	1	0.610474631751228	1	1	1	1	1	1	0.0888157894736842
sp|P54071|IDHP_MOUSE	DQTNDQVTIDSALATQK		616.6376	3	84.0698	False	1	1	0.228438228438228	1	1	0.0593325092707046	1	1	1	1	1	1	1	0.00225861095426313	0.705490848585691	1	1	0	0	1	1	1	0.301403294691885	1	1	1	1
sp|P54071|IDHP_MOUSE	QTALASDITVQDNTQDK		616.6376	3	84.0698	True	0.595413241021203	1	1	1	1	0.734419942473634	1	1	1	1	0.612918002748511	1	1	1	1	1	1	1	1	0.59515002055076	1	0.529507309149973	1	1	0.35562015503876	0.634757834757835	0.687335092348285
sp|P54071|IDHP_MOUSE	DLAGC[CAM]IHGLSNVK		461.9065	3	113.7605	False	0.0296924708377519	0	0.00537345513164965	1	0	0	1	1	1	0	0	0	1	0	0	0.0603621730382294	1	0	0	1	0	0	0.326481257557437	0.0950920245398773	0.124346917450366	0	0
sp|P54071|IDHP_MOUSE	VNSLGHIC[CAM]GALDK		461.9065	3	113.7605	True	1	1	1	1	1	1	1	1	1	1	1	1	1	1	1	1	1	1	1	1	0.984905660377358	1	0.543550165380375	1	1	1	0.133333333333333
sp|P54071|IDHP_MOUSE	DIFQEIFDK		577.79	2	169.1782	False	1	0	0.0535353535353535	0.31958163858222	0.808759124087591	0	1	1	1	0	0.616651418115279	0	0	0	0.241148325358852	0	1	0.832553788587465	1	0.716382387941293	0	0	0	0	0	1	1
sp|P54071|IDHP_MOUSE	DFIEQFIDK		577.79	2	169.1782	True	0.58961038961039	0.935500253936008	0.991446634436594	0.97294776119403	0.552985476062399	0.813921113689095	0.741176470588235	0.729713952130765	0.683018867924528	0.588235294117647	1	0.724243752740026	0.546578730420445	0.572030328559393	0.533624454148472	0.687374749498998	1	0.63508064516129	0.891482922611327	0.812596006144393	1	1	0.672975814931651	0.698537682789651	1	0.870538092701119	0.890528905289053
sp|P54071|IDHP_MOUSE	TIEAEAAHGTVTR		678.3493	2	5.9201	False	0	1	0.255792400370714	1	0	1	1	1	1	0.0750528541226216	0.00989486703772418	0	0	0	0	0.472328767123288	1	1	1	1	0	0	0.539524599226092	1	0.656992084432718	1	1
sp|P54071|IDHP_MOUSE	TVTGHAAEAEITR		678.3493	2	5.9201	True	1	1	0.989183140619172	0.266268656716418	1	0.989295272078501	1	1	1	0.0840336134453782	1	0.0717177559282823	0.132387706855792	0.481927710843373	1	0.147448015122873	1	1	0.543726235741445	1	1	0.350574712643678	1	0.549581839904421	1	1	1
sp|P54071|IDHP_MOUSE	SSGGFVWAC[CAM]K		549.7555	2	62.1363	False	0.271058823529412	1	0	0	0	0	1	1	0	0	0	0	0	0.393859649122807	1	1	1	1	0	0.0743639921722113	0	1	0.317961165048544	0	1	1	1
sp|P54071|IDHP_MOUSE	C[CAM]AWVFGGSSK		549.7555	2	62.1363	True	1	1	1	1	0.948598130841122	0.485507246376812	1	0.548772813089994	1	1	1	0.581298940580378	1	1	1	0.287069988137604	0.742774566473988	1	1	1	0.797124600638978	0.708951406649616	1	1	1	1	1
sp|P54071|IDHP_MOUSE	SC[CAM]FQYSIQK		580.7739	2	38.0148	False	0	0	1	1	0	1	0	1	1	0	0.22463768115942	1	0	0	0	0.419209039548023	1	0.00997150997150997	0	0.304328424810352	0	1	0.776494224008036	0.019047619047619	0	0	1
sp|P54071|IDHP_MOUSE	QISYQFC[CAM]SK		580.7739	2	38.0148	True	1	0.526497695852535	1	0.681512169860176	1	0.210941906373378	1	0.741169658367111	0.213622291021672	0.73942811115586	1	1	0.648842777334397	1	1	0.676752395360565	1	0.603386351975372	1	0.735886300829056	1	0.857829010566763	0.774031202818319	0.41427660930529	0.637809187279152	1	1
tr|D3YY36|D3YY36_MOUSE	C[CAM]LQDGTGDVSFVR		727.3406	2	76.2882	False	1	1	0	0.687370600414079	0	0	0.923327895595432	0	1	0.00116822429906542	0.0589936379410064	0.89880214787278	0	0	0.760816326530612	0	0.694178334561533	0	1	0	1	0	1	0	0	1	1
tr|D3YY36|D3YY36_MOUSE	VFSVDGTGDQLC[CAM]R		727.3406	2	76.2882	True	0.256022673594709	1	1	1	1	0.233053221288515	0.490272373540856	1	0.0445632798573975	0.216163583252191	0.330365974282888	1	1	1	0.0476694915254237	1	1	1	0.944961896697714	0.185202419730107	0.713235294117647	1	1	1	0.0703844071467244	1	1
tr|D3YY36|D3YY36_MOUSE	VLPAGGPAVAC[CAM]VR		633.853	2	36.2481	False	0.164948453608247	0	0	0	0	0	0	0	0	0	0	0	0	0	0	0	1	0	0.00855222968845449	0	1	0	0	0	0	0.0960573476702509	1
tr|D3YY36|D3YY36_MOUSE	VC[CAM]AVAPGGAPLVR		633.853	2	36.2481	True	1	1	0.862622309197652	1	0.498908296943231	1	1	0.783799201369082	1	1	1	1	1	0.898928024502297	1	1	1	1	1	0.88821752265861	0.932144241954246	0.737430167597765	1	1	0.872727272727273	1	1
tr|D3YY36|D3YY36_MOUSE	RPVDEYEQC[CAM]YLAR		566.935	3	47.5669	False	0.749188311688312	1	0.16030534351145	0	0	0	0	0	0	0	0	0	0	0.413612565445026	0.0176600441501104	0	1	0	0	0	0	0	0	0	0	1	1
tr|D3YY36|D3YY36_MOUSE	ALYC[CAM]QEYEDVPRR		566.935	3	47.5669	True	1	1	0.410097431355182	0.307422559906487	1	1	1	1	0.72972972972973	1	1	0.562557924003707	0.883582089552239	1	1	1	1	0.776708373435996	0.482125603864734	0.47043811144194	1	1	1	1	0.157512953367876	1	1
tr|D3YY36|D3YY36_MOUSE	ETAAATFFSSSC[CAM]VPC[CAM]ADGK		669.2925	3	127.7679	False	0.0046242774566474	0	1	1	1	1	0.484101232965607	1	1	1	1	0	0	1	0	1	0.373607540702656	1	0	0	0.0163398692810458	1	0	1	0.351627003399709	1	0
tr|D3YY36|D3YY36_MOUSE	GDAC[CAM]PVC[CAM]SSSFFTAAATEK		669.2925	3	127.7679	True	1	1	1	1	1	1	1	1	1	1	1	1	1	1	1	1	1	1	1	1	1	1	1	0.871338912133891	1	1	1
tr|D3YY36|D3YY36_MOUSE	SVDGKEDSIQELLR		530.2774	3	117.2916	False	1	0	1	1	0	1	0.511239563262685	1	0.769324406573341	0.167334669338677	0	0.0451574569221628	0	0	0.016629711751663	0	0	0.538135593220339	0	0	0.430894308943089	0	0	0.00368663594470046	0	0	0
tr|D3YY36|D3YY36_MOUSE	LLEQISDEKGDVSR		530.2774	3	117.2916	True	0.894181960171808	1	1	1	1	1	1	1	1	1	1	1	1	1	1	1	0.676119402985075	1	1	0.858231707317073	1	1	1	1	1	1	1
tr|D3YY36|D3YY36_MOUSE	DQYELLC[CAM]PDNTR		762.3434	2	89.2599	False	0	0	0	0.116145500957243	0.114690721649485	1	0.166416791604198	0.10790273556231	1	0	1	0.98443579766537	0	0.00558971492453885	1	0.242607121303561	0.494042891183479	0	0.0751280591918042	1	1	0	0	1	0	1	1
tr|D3YY36|D3YY36_MOUSE	TNDPC[CAM]LLEYQDR		762.3434	2	89.2599	True	1	1	0.298671552908841	1	0.270685579196218	0.189173789173789	0.78999418266434	1	1	0.97782788425404	0.659775280898876	0.779632006846384	0.47148288973384	0.587348135735232	0.340287436254057	1	1	0.941336971350614	1	1	1	0.431177446102819	1	0.400770712909441	0.462616822429907	0.393710691823899	1
sp|Q11011|PSA_MOUSE	DADSIHQYLLQR		729.8704	2	86.3143	False	0.0171950564212789	1	1	1	0.454042081949059	1	1	0.965266977708657	1	0.106350025813113	0.784313725490196	0.933710590137429	1	0.869833912707609	0.00118063754427391	1	1	1	0.838260869565217	1	1	1	1	1	0.226835443037975	1	1
sp|Q11011|PSA_MOUSE	QLLYQHISDADR		729.8704	2	86.3143	True	1	1	1	1	1	1	1	1	1	0.159798994974874	1	1	1	1	1	0.940540540540541	1	1	1	1	1	1	0.077762619372442	1	1	0.985286656519533	1
sp|Q11011|PSA_MOUSE	VLGATLSPELIQK		684.9085	2	126.2043	False	0.00901916572717024	1	0	1	1	1	1	1	0.308148148148148	0	0.111358574610245	0	0	0	0	0	0.0380952380952381	0	1	0	0	0	1	1	0	0	1
sp|Q11011|PSA_MOUSE	QILEPSLTAGLVK		684.9085	2	126.2043	True	1	1	0.184921763869132	1	1	1	1	1	0.801926550270921	1	1	1	1	1	0.218146718146718	1	1	1	0.404160475482912	1	1	0.160948222083593	1	0.645381984036488	1	0.136775994417306	1
sp|Q11011|PSA_MOUSE	LSVEGFAVDK		532.7848	2	109.5652	False	0	0.0647829083390765	0	0	0.21256038647343	1	0.925825663237683	1	1	0.0711252653927813	0	0	0.472773322076826	0.00231347599768652	0	0	1	1	0	0	0	0	0	0	0	0	0
sp|Q11011|PSA_MOUSE	DVAFGEVSLK		532.7848	2	109.5652	True	0.0213789417423838	1	1	0.888154789995281	1	1	1	0.592865928659287	1	0.0469176213857065	1	0.684491978609626	1	1	1	1	1	1	0.646651270207852	0.0408570004982561	0.0421052631578947	1	1	1	1	0.450184501845018	0.315396113602392
sp|Q11011|PSA_MOUSE	YAAVTQFEATDAR		721.8492	2	56.4703	False	0	1	0	1	1	0.40084835630965	1	0.0540098199672668	0	0.483998246383165	0.262944162436548	0	0	0.424902046147148	0	0	0	0	0.0708166761850371	1	0.275731822474032	0.301289566236811	0.650818806127839	1	0	0.296151337247228	1
sp|Q11011|PSA_MOUSE	ADTAEFQTVAAYR		721.8492	2	56.4703	True	1	0.873503383654347	0.911969111969112	0.555198285101822	0.840843720038351	1	0.575757575757576	1	1	0.413544018058691	1	1	0.65017949740726	1	0.609106529209622	0.792275082430523	1	0.840539284053928	1	0.862042682926829	1	1	1	1	1	1	1
sp|Q8K0E8|FIBB_MOUSE	SILEDLR		423.24	2	88.4939	False	0	1	0	0	0	0	1	1	0	0	0	0	0	0	1	0.0293501048218029	1	0	0	0	0	0	0	0	0	1	1
sp|Q8K0E8|FIBB_MOUSE	LDELISR		423.24	2	88.4939	True	1	0.953953953953954	1	0.943097014925373	0.83068017366136	0.692119432207538	1	0.574454828660436	0.618583495776478	0.34091964700418	0.622262773722628	0.703801945181255	1	0.904015296367113	1	0.858962693357598	0.607963246554365	1	0.182992465016146	1	0.163366336633663	0.436024162548051	1	1	1	0.404761904761905	0.727508090614887
sp|Q8K0E8|FIBB_MOUSE	TENGGWTVIQNR		687.8417	2	48.671	False	0	1	0	0	0	0	0	0	0	0	0.0675443617630223	0	0	0	0	0	1	0	0.471953578336557	0	0	0	0	0	0	1	1
sp|Q8K0E8|FIBB_MOUSE	NQIVTWGGNETR		687.8417	2	48.671	True	1	1	1	1	1	1	1	1	1	1	1	1	1	1	1	1	1	0.161800486618005	1	1	1	0.901647058823529	1	1	0.274490303331676	0.456161863887186	0.195652173913043
sp|Q8K0E8|FIBB_MOUSE	DNDGWVTTDPR		638.2836	2	33.739	False	0	0	0	0	0	0	1	0	0.152610441767068	0.335351653469958	0	0.910509031198686	0	0.00979858464888405	0	1	1	0.148648648648649	0	0	0	0.0644728005372733	0.460750853242321	0	0	1	1
sp|Q8K0E8|FIBB_MOUSE	PDTTVWGDNDR		638.2836	2	33.739	True	1	1	1	1	1	1	1	1	0.483695652173913	0.478910369068541	1	1	1	0.571187868576243	1	0.16375	1	0.461204557786218	0.987489574645538	1	1	1	1	1	1	1	1
sp|Q8K0E8|FIBB_MOUSE	LYIDETVNDNIPLNLR		634.6704	3	162.5562	False	0	0.223363286264442	0	1	0	0.4278972207656	0	0	0	1	0	0.257274119448698	1	0	0	0	0.461165048543689	1	0.108198549916341	0	0	1	0.128	0.888659793814433	0.570266606416629	0	1
sp|Q8K0E8|FIBB_MOUSE	LNLPINDNVTEDIYLR		634.6704	3	162.5562	True	1	1	0.995562130177515	1	1	1	1	1	1	1	1	1	1	1	0.952195880295375	1	1	1	1	0.433620689655172	0.769292604501608	1	0.698379508625196	0.391500321957502	1	1	1
sp|Q8K0E8|FIBB_MOUSE	ENDNVINEYSSILEDQK		1005.469	2	159.7617	False	0.897035881435257	1	0.0718204488778055	0	0	0.36019469983775	1	0.833056017748197	1	1	1	1	1	0.0604534005037783	0.660185967878276	0.686058174523571	0.111553784860558	0.839758476544357	1	0.0610536681437715	0	1	1	1	1	0.990899898887765	1
sp|Q8K0E8|FIBB_MOUSE	QDELISSYENIVNDNEK		1005.469	2	159.7617	True	1	1	1	1	0.50381679389313	0.816496756255792	0.195266272189349	0.96900826446281	1	1	1	0.503067484662577	1	0.212605832549389	1	1	1	0.182477341389728	1	1	1	1	1	1	1	1	1
sp|Q8K0E8|FIBB_MOUSE	DNENVINEYSSILEDQK		1005.469	2	159.7617	False	0.896686159844055	1	0.0717846460618146	0	0	0.36	1	0.832594235033259	1	1	1	1	1	0.0604229607250755	0.66046511627907	0.686402408429503	0.111442786069652	0.840148698884758	1	0.0610236220472441	0	1	1	1	1	0.990399191510864	1
sp|Q8K0E8|FIBB_MOUSE	QDELISSYENIVNENDK		1005.469	2	159.7617	True	1	1	1	1	0.504907306434024	0.817423540315107	0.196745562130178	0.96797520661157	1	1	1	0.502123643227938	1	0.211665098777046	1	1	1	0.18368580060423	1	1	1	1	1	1	1	1	1
sp|P21614|VTDB_MOUSE	SC[CAM]ESDAPFPVHPGTSEC[CAM]C[CAM]TK		755.9785	3	29.8057	False	0.44334085778781	1	0.318326512050932	0	0	0	0	0	1	0	0	1	0	0	0	0	0.209842154131848	0.58695652173913	0	0	0	0	0	0.866562009419152	0	1	1
sp|P21614|VTDB_MOUSE	TC[CAM]C[CAM]ESTGPHVPFPADSEC[CAM]SK		755.9785	3	29.8057	True	1	1	1	0.880681818181818	0.175200493522517	1	1	1	0.992332968236583	1	0.394544568923527	1	0.518887505188875	0.857588763168162	1	1	1	1	1	0.779150579150579	1	1	0.430057803468208	1	1	1	1
sp|P21614|VTDB_MOUSE	EVVSLTEEC[CAM]C[CAM]AEGADPNC[CAM]YDTR		859.0176	3	105.4014	False	0	1	0	0	0.768697374938088	1	0	0.38425617078052	0.0132450331125828	1	1	1	1	1	0	0.686372745490982	0.975130890052356	0	0	0	0	1	1	1	1	0	0.980415430267062
sp|P21614|VTDB_MOUSE	TDYC[CAM]NPDAGEAC[CAM]C[CAM]EETLSVVER		859.0176	3	105.4014	True	1	0.883116883116883	1	1	1	1	0.421404682274247	1	1	1	1	0.395540475036355	1	0.906035141329259	1	0.852054794520548	1	1	1	1	0.895335162681301	1	1	0.363040629095675	0.497452524316813	1	1
sp|P21614|VTDB_MOUSE	C[CAM]ADYSENTFTEYK		814.3327	2	59.5489	False	1	1	1	1	1	0.269762299613046	0.0997624703087886	1	1	0	1	1	0.827113480578827	0.85234375	0.761437908496732	1	1	0.259085580304807	1	1	1	1	0.221374045801527	1	1	0.802191780821918	1
sp|P21614|VTDB_MOUSE	YETFTNESYDAC[CAM]K		814.3327	2	59.5489	True	1	0.256475047378395	0.9518757104964	0.4	1	0.605367793240557	0.645003065603924	1	0.308376575240919	0.208780487804878	1	0.467656923814087	1	1	0.207464857004363	0.671039354187689	0.723684210526316	1	1	1	0.290943219145941	1	0.554888039322774	1	1	0.703848298940324	1
sp|P21614|VTDB_MOUSE	DLC[CAM]GQSQTQAMDQYTFELSR		595.2651	4	165.1652	False	1	1	1	1	1	1	0.477806788511749	1	1	1	1	0	0.829416224412434	1	1	1	1	1	1	1	1	1	1	1	1	1	1
sp|P21614|VTDB_MOUSE	SLEFTYQDMAQTQSQGC[CAM]LDR		595.2651	4	165.1652	True	1	1	0.875341930441579	1	1	1	0.843483210017075	1	1	1	0.962558502340094	1	1	1	1	1	1	1	1	1	1	1	1	1	1	1	1
sp|P21614|VTDB_MOUSE	DLC[CAM]GQSTQQAMDQYTFELSR		595.2651	4	165.1652	False	1	1	1	1	1	1	0.478118876551274	1	1	1	1	0	0.829101932550208	1	1	1	1	1	1	1	1	1	1	1	1	1	1
sp|P21614|VTDB_MOUSE	SLEFTYQDMAQQTSQGC[CAM]LDR		595.2651	4	165.1652	True	1	1	1	1	1	1	1	1	1	1	1	0.73469387755102	0.949421965317919	1	1	1	0.37037037037037	1	1	1	1	1	1	1	1	1	1
sp|P21614|VTDB_MOUSE	EVTSLTEEC[CAM]C[CAM]AEGADPNC[CAM]YDTR		859.6773	3	106.443	False	0	1	0	0	1	1	0	0.389886892880905	0	0.352941176470588	0.922462030375699	1	1	1	0.915027537372148	0.612538540596095	0.473429951690821	0	1	0.0155038759689922	0	1	1	1	1	0	1
sp|P21614|VTDB_MOUSE	TDYC[CAM]NPDAGEAC[CAM]C[CAM]EETLSTVER		859.6773	3	106.443	True	1	0.658563535911602	1	1	1	0.887074829931973	1	1	1	1	1	0.815689582454661	1	1	1	1	1	1	1	1	1	1	1	1	1	1	1
sp|P09103|PDIA1_MOUSE	YQLDKDGVVLFK		475.5977	3	124.92	False	0	0	0	0.941670555296314	1	1	0.872340425531915	1	1	0	0	0.134361233480176	0	0	0	0.401136363636364	0	0	0	0	0	0	0	0	0	0	0
sp|P09103|PDIA1_MOUSE	FLVVGDKDLQYK		475.5977	3	124.92	True	0.54006968641115	1	1	0.907294117647059	1	1	1	1	1	1	0.258392675483215	1	0.863892013498313	0.38925583443417	1	0.969615728328865	1	0.537931034482759	1	1	1	1	1	0.574117647058824	0.977550216620717	1	1
sp|P09103|PDIA1_MOUSE	VDATEESDLAQQYGVR		594.2831	3	106.4459	False	1	0	0	0	0	0	0	0	0	0	0	0	0	0	1	0	0	0	0	0	0	0	0	0	0	0	0
sp|P09103|PDIA1_MOUSE	VGYQQALDSEETADVR		594.2831	3	106.4459	True	0.971299093655589	1	1	1	1	0.730418068236425	1	1	1	1	1	0.589047399907961	1	1	0.83589329021827	1	1	1	1	1	1	1	1	1	1	1	1
sp|P09103|PDIA1_MOUSE	LITLEEEMTK		603.8179	2	110.2011	False	0	0	0	0.587672688629118	1	1	1	0	1	0.58351131994874	1	0.118303571428571	0	0	0	0.267143709004174	0.420181968569065	1	0	0	0	1	0	1	0	0	1
sp|P09103|PDIA1_MOUSE	TMEEELTILK		603.8179	2	110.2011	True	0.864950495049505	1	1	1	1	1	1	1	1	0.238416988416988	0.965758754863813	0.161550888529887	0.828767123287671	1	0.327746741154562	0.816193578408562	1	1	0.562795089707271	0.612929623567921	0.0111669458403127	1	1	1	0.44381758345087	1	1
sp|P09103|PDIA1_MOUSE	LEEEDNVLVLK		650.8534	2	111.5748	False	0	0	0	0	0	0	0	0	0	0	0	0	0	0	0	0	0	0	0	0	0	0	0	0	0	0	1
sp|P09103|PDIA1_MOUSE	LVLVNDEEELK		650.8534	2	111.5748	True	0.562744246634824	1	0.634431012922051	0.81163708086785	0.971028037383178	1	1	0.710772833723653	1	0.989513108614232	0.605226960110041	1	0.75105809926895	0.554196541543653	1	0.85792349726776	1	0.696864111498258	1	0.824884792626728	0.806709265175719	0.988919667590028	1	1	0.98148877510831	1	1
sp|P09103|PDIA1_MOUSE	DALEEEDNVLVLK		743.8854	2	135.1413	False	0	0	0	1	1	0.192154633314383	0.136503067484663	1	0.00589970501474926	0.322097378277154	0	0	1	0	0	0	0	0	0	0	0.124811273276296	0.0747663551401869	0	0	0	0	0
sp|P09103|PDIA1_MOUSE	LVLVNDEEELADK		743.8854	2	135.1413	True	0.975885455915599	1	1	1	1	1	1	1	1	0.322731524789523	0.0882352941176471	1	1	1	1	1	1	1	0.663288807001382	0.41038961038961	1	1	1	1	1	1	1
sp|P09103|PDIA1_MOUSE	HNQLPLVIEFTEQTAPK		655.6862	3	169.6704	False	1	0	0	0.125	1	0	0	0	1	0.675731355583024	1	1	0	0	0	0	0	1	0	0.0853540252182347	0	0	0.063143445435827	0	1	1	1
sp|P09103|PDIA1_MOUSE	PATQETFEIVLPLQNHK		655.6862	3	169.6704	True	1	1	1	1	1	1	1	1	1	1	1	1	1	1	1	1	1	1	0.400396432111001	1	0.455525606469003	1	1	1	1	1	1
tr|F8VQJ3|F8VQJ3_MOUSE	NTIEETGILAER		673.3515	2	82.2467	False	1	0	1	1	1	0.0793650793650794	0.21945866861741	1	1	1	0	0	0	0	0.564481111593574	0.450082735797022	1	0.0099361249112846	1	1	0.640336134453781	1	0.00322841000807102	0	1	0.0632818248712288	1
tr|F8VQJ3|F8VQJ3_MOUSE	EALIGTEEITNR		673.3515	2	82.2467	True	1	1	0.953030303030303	1	1	0.981688253684681	1	0.0752602081665332	1	1	1	0.46257197696737	1	1	1	1	1	0.30452203777905	1	0.369271060672196	0.640605296343001	0.853153586904189	1	0.594752186588921	1	1	1
tr|F8VQJ3|F8VQJ3_MOUSE	SAGYLDDVTLQSAR		748.373	2	113.2681	False	1	1	1	1	1	0.416842105263158	1	1	1	1	1	1	1	1	1	0.4460592509782	1	0.255868544600939	0	0.787832113977667	1	0	1	1	0.69719222462203	0	0
tr|F8VQJ3|F8VQJ3_MOUSE	ASQLTVDDLYGASR		748.373	2	113.2681	True	1	1	1	1	0.680741503604531	1	1	1	0.168253968253968	0.933282500953107	1	1	1	1	1	0.967367009387573	1	1	1	1	1	1	0.0817438692098093	1	0.15440414507772	1	1
tr|F8VQJ3|F8VQJ3_MOUSE	SQEC[CAM]YFDPELYR		803.8458	2	130.2377	False	1	1	0.485529157667387	1	1	1	0.00181983621474067	1	0.828367103694875	1	0.135002721829069	1	1	0.00558347292015634	1	1	1	1	0.567402536402067	1	1	1	1	0.464197530864198	0.935728542914172	0.934375	1
tr|F8VQJ3|F8VQJ3_MOUSE	YLEPDFYC[CAM]EQSR		803.8458	2	130.2377	True	1	1	1	1	1	1	0.863892013498313	1	0.690818238600874	1	0.0254699818071559	1	0.850887127217818	1	1	1	0.604758250191865	1	1	0.292879534258845	1	1	0.737764039155075	0.895384615384615	0.0236753100338219	1	1
tr|F8VQJ3|F8VQJ3_MOUSE	VESTEQLIEIASR		737.891	2	130.9824	False	0.957746478873239	0.0177646188008882	1	1	1	1	1	1	0.693648816936488	0.904468412942989	1	1	0.254298642533937	1	0	1	1	0.43053267435475	0	0.622095393395842	1	1	1	1	1	1	1
tr|F8VQJ3|F8VQJ3_MOUSE	SAIEILQETSEVR		737.891	2	130.9824	True	1	1	1	1	1	0.983928571428571	0.387053270397842	1	1	0.509803921568627	0.0110974106041924	1	1	1	1	1	1	0.604102564102564	0.565237870937353	0.358143607705779	0.502852128126371	1	0.533037201554692	1	1	1	1
tr|F8VQJ3|F8VQJ3_MOUSE	EAQLALGNAAADATEAK		822.4154	2	78.3775	False	1	0	0.00217509516041327	1	1	0.0581323438466296	0.812895797351756	0	1	0	0.781289506953224	0.254731457800511	1	0.40227372103192	1	0.545940170940171	1	1	1	0.182665424044734	1	0.00310077519379845	0	0.0105263157894737	0.400190566936637	0.160935350756534	0.501396648044693
tr|F8VQJ3|F8VQJ3_MOUSE	AETADAAANGLALQAEK		822.4154	2	78.3775	True	0.335334872979215	1	1	1	1	1	1	1	1	1	1	0.480303749406739	1	1	1	0.668686868686869	1	1	1	0.105161601543657	1	1	1	1	1	1	0.737249838605552
tr|F8VQJ3|F8VQJ3_MOUSE	PESTEQLIEIASR		736.8832	2	132.1827	False	0.00348027842227378	0	1	1	1	0.516427104722793	1	1	0.892094633583381	0.961480362537764	1	0.491943127962085	0.0203769740193581	0	1	1	1	0.120947630922693	0	0.788439306358382	1	0.829506595017098	1	0.708590679393599	0.240684793554884	1	1
tr|F8VQJ3|F8VQJ3_MOUSE	SAIEILQETSEPR		736.8832	2	132.1827	True	1	1	1	1	1	1	0.864530635188308	1	1	1	1	0.0304878048780488	0.359737417943107	1	1	1	1	0.811168954093706	1	0.469587409612931	1	0.0060560181680545	0.540121748754842	1	1	0.0437405731523379	1
sp|O70250|PGAM2_MOUSE	SFDTPPPPMDEK		680.8081	2	38.4378	False	0.872827804107425	1	0.0358239508700102	1	1	1	0	1	1	0	1	1	0.568845047266749	0	0	0.612223934257833	0.787535410764873	0	1	1	1	1	0.885823025689819	1	1	0.723735408560311	0.00190657769304099
sp|O70250|PGAM2_MOUSE	EDMPPPPTDFSK		680.8081	2	38.4378	True	1	1	1	1	1	1	1	0.784940102681118	1	1	1	0.76239758516602	1	1	1	1	1	0.953929539295393	1	0.45777968281183	0.966386554621849	1	1	1	0.314551690347869	1	1
sp|O70250|PGAM2_MOUSE	FC[CAM]GWFDAELSEK		744.8268	2	165.5756	False	0	1	0	0	0	0	0.326388888888889	0.825503355704698	0.486449864498645	0	1	0.364348677766895	0	0	0	1	1	0.66566265060241	0	0.0302724520686176	0.00119688809096349	1	1	1	1	1	1
sp|O70250|PGAM2_MOUSE	ESLEADFWGC[CAM]FK		744.8268	2	165.5756	True	0.0909555442003066	1	0.538101319710515	1	1	1	0.065093572009764	1	1	0.0950888192267503	1	1	1	1	1	1	1	1	1	1	0.686985172981878	1	1	1	1	1	1
sp|O70250|PGAM2_MOUSE	IEFDIC[CAM]YTSVLK		744.3762	2	166.4108	False	0	1	0.00737618545837724	1	0.00569395017793594	1	0.155706727135299	0.716208308952604	0.963747908533185	0	0.568790397045245	0	0	0	0	0.996040475142983	1	0.430616740088106	0	0	0	1	0.168078175895765	0.604759141033082	1	0.64168086314594	1
sp|O70250|PGAM2_MOUSE	LVSTYC[CAM]IDFEIK		744.3762	2	166.4108	True	1	1	1	1	1	1	1	1	0.359796067006555	0.995508982035928	0.745806451612903	0.333002973240833	0.945270025371511	1	1	1	1	1	1	1	1	0.0160818713450292	0.925303454715219	1	0.00805060379528465	1	1
sp|O70250|PGAM2_MOUSE	YAGLKPEELPTC[CAM]ESLKDTIAR		598.5611	4	131.3034	False	0.0955770208439248	0	0	1	1	1	1	1	0.696950840074673	0.0147811256395679	0.0750853242320819	0.544862854486285	0	1	1	1	1	1	0.337067209775967	1	0.167652859960552	1	1	1	0.447368421052632	0.853776111408677	1
sp|O70250|PGAM2_MOUSE	AITDKLSEC[CAM]TPLEEPKLGAYR		598.5611	4	131.3034	True	0.144340088976767	1	1	1	1	1	1	1	1	1	0.400778210116732	0.0606060606060606	1	1	1	1	1	1	1	1	1	0.922294172062905	1	1	1	1	1
sp|O70250|PGAM2_MOUSE	YAGLKPEELPTC[CAM]ESLK		917.9664	2	107.9555	False	1	0.0611111111111111	0	0.0450511945392491	0.00994318181818182	1	0.372789115646259	1	1	0.698282910874898	0	1	0.626009693053312	1	1	1	1	1	1	1	0	1	0.867689357622244	0.151470588235294	0	1	0.980392156862745
sp|O70250|PGAM2_MOUSE	LSEC[CAM]TPLEEPKLGAYK		917.9664	2	107.9555	True	1	0.905079527963058	0.179657794676806	1	0.628541448058762	1	0.906284454244763	1	0.623544631306598	1	1	0.192655667908462	1	0.273148148148148	1	1	1	0.512847965738758	1	0.476028850233347	0.932919736331912	1	1	1	1	0.324499030381383	1
sp|O70250|PGAM2_MOUSE	ALPFWNEEIAPK		472.2504	3	165.8628	False	0	0	0	1	0.056	1	0.4190093708166	0.828969359331476	1	0.425493716337522	0	0.0150470219435737	0	0	0	0	0	0.817538896746818	0	0	0	1	1	0	0.268924302788845	0	1
sp|O70250|PGAM2_MOUSE	PAIEENWFPLAK		472.2504	3	165.8628	True	1	1	1	1	1	1	0.959445037353255	1	1	1	1	1	0.792640858566501	0.902411021814007	1	1	1	1	0.765575974899148	0.837941628264209	0.979221760483566	1	0.448630136986301	1	1	1	1
sp|P01029|CO4B_MOUSE	LEVPLEDVR		535.298	2	114.6883	False	0	0	0	0	0	0	0	0	0	0	0	0	0	0	0	0	0	0	0	0	0	0	0	0	0	0	0
sp|P01029|CO4B_MOUSE	VDELPVELR		535.298	2	114.6883	True	0.882445141065831	1	0.588583509513742	1	0.771358024691358	0.94165170556553	0.590680100755667	1	0.952542372881356	0.595491280306253	0.459032103497844	0.721830985915493	0.384313725490196	1	0.529257641921397	1	1	1	0.388861263053207	1	1	1	1	1	0.65580985915493	1	0.937537901758642
sp|P01029|CO4B_MOUSE	YVLPNFEVK		554.8055	2	131.6577	False	0	0	0	1	1	1	1	1	0.963004484304933	0	0	0.0281862745098039	0	0.037037037037037	0	0.246394230769231	1	0.0706033376123235	0	0.00214707461084273	0	0	0	0.838125665601704	0	0	0
sp|P01029|CO4B_MOUSE	VEFNPLVYK		554.8055	2	131.6577	True	1	1	1	1	1	1	1	1	0.997814207650273	0.265647396082179	1	0.044311377245509	0.244656662119145	0.359180035650624	1	1	1	1	1	0.224264705882353	1	0.63579604578564	0.993542435424354	1	0.113624408206207	1	0.94380664652568
sp|P01029|CO4B_MOUSE	ATETQGVNLLFSSR		508.2668	3	128.7897	False	0	1	0	1	1	1	1	1	1	0	0	0.0053156146179402	0.834848484848485	1	1	1	1	1	0.227780734433209	0	0	1	0.476619718309859	1	1	1	0
sp|P01029|CO4B_MOUSE	SSFLLNVGQTETAR		508.2668	3	128.7897	True	1	1	1	1	1	1	0.304561403508772	1	1	1	1	1	1	1	1	1	1	0.727005870841487	1	1	0.651318543323566	1	1	1	1	1	0.970781156827668
sp|P01029|CO4B_MOUSE	GSFDLGDAVSK		548.2695	2	58.4914	False	0	1	0	0	0.143667296786389	0	0	0	0	0	0	0	0	0	0	0.00307455803228286	1	0	1	0	0	0	0	0	0	1	1
sp|P01029|CO4B_MOUSE	SVADGLDFSGK		548.2695	2	58.4914	True	1	1	1	1	0.0636182902584493	1	1	0.682380671773718	1	1	1	0.657965796579658	0.964477933261572	0.623548922056385	1	1	1	1	1	1	1	1	1	0.182615047479912	0.16028955532575	0.461165048543689	1
sp|P01029|CO4B_MOUSE	LLVSAGSLYPAVAK		694.911	2	135.4322	False	0	0	0	0.87624466571835	1	1	1	1	1	1	0	0	0	0	0.0123249299719888	0	1	0	0	0	0	0.00454201362604088	0	0	0	0	0
sp|P01029|CO4B_MOUSE	AVAPYLSGASVLLK		694.911	2	135.4322	True	1	1	1	1	1	1	1	1	1	1	1	1	1	1	1	1	1	1	1	0.0350175087543772	1	1	1	1	1	1	1
sp|P01029|CO4B_MOUSE	EELVYNLDPLNNLGR		586.9722	3	164.4222	False	0	0	0	0	0	0	0.0711398544866613	0	0	0.166583040642248	1	0	0	0	0	0.422297297297297	1	0	0.25	0	0	0	0.881372081943783	0	0	0	0.595141700404858
sp|P01029|CO4B_MOUSE	GLNNLPDLNYVLEER		586.9722	3	164.4222	True	1	1	0.823296354992076	1	1	1	1	1	1	1	0.693498452012384	1	1	0.971599402092676	0.705245628642798	1	1	1	1	1	1	1	0.405627198124267	1	1	1	1
sp|Q9R111|GUAD_MOUSE	FQSTDVAEEVYTR		772.865	2	86.4286	False	0	0	0	0	0	0.0027378507871321	1	0.110522331566995	1	0	0.146551724137931	0	0	0	0	0	1	0	0	0.45929734361611	0	0	0	0	0	0	0.131726907630522
sp|Q9R111|GUAD_MOUSE	TYVEEAVDTSQFR		772.865	2	86.4286	True	1	1	1	0.510869565217391	1	0.678132678132678	0.500646830530401	0.807195053400787	1	0.657774072530221	0.510859301227573	0.0980281690140845	1	0.328816621499548	0.962446767324816	1	1	0.454693434617472	0.550189393939394	1	0.317356910190786	1	1	1	1	1	1
sp|Q9R111|GUAD_MOUSE	NYTDVYDKNNLLTNK		605.6355	3	81.5143	False	0.0151024811218986	0.395920815836833	0.459991254919108	1	1	0.0569659442724458	1	1	1	0	0	0.749134948096886	0.0303030303030303	0.0160857908847185	0	1	1	0	1	0.941959334565619	0.0163220892274211	0	0.54083885209713	0.934975369458128	1	0.89053410893707	1
sp|Q9R111|GUAD_MOUSE	NTLLNNKDYVDTYNK		605.6355	3	81.5143	True	1	1	1	1	0.207980652962515	1	0.33587786259542	1	1	1	0.629899726526892	1	1	0.39772229522558	1	1	1	1	1	1	1	1	1	0.283765347885402	1	1	1
sp|Q9R111|GUAD_MOUSE	FLYLGDDR		499.7507	2	88.1488	False	0	1	0	0	0	0	0	0	0	0	0	0	0	0	0	0	1	0	0	0	0	0.0226468506723284	0	0.383473208521627	0	1	1
sp|Q9R111|GUAD_MOUSE	DDGLYLFR		499.7507	2	88.1488	True	0.0948012232415902	0.699835975943138	0.244765006979991	0.230537115268558	0.877541371158392	0.996001776988005	0.856175972927242	1	0.699378881987578	0.490813648293963	1	1	0.426850258175559	0.138431752178122	0.197770237518177	0.996481970096746	1	1	1	0.13960113960114	0.739324928832859	0.565775401069519	0.788577154308617	0.25034965034965	0.288118811881188	0.978549540347293	1
sp|Q9R111|GUAD_MOUSE	DFDALLINPR		587.3168	2	144.3013	False	0	0	0	0	0	0	0	1	1	0	0	0	0	0	0	1	1	0	0	0	0	0	0	0	0	0	0
sp|Q9R111|GUAD_MOUSE	PNILLADFDR		587.3168	2	144.3013	True	1	0.744186046511628	1	0.276557863501484	1	1	1	1	1	1	0.238851870835469	1	1	1	1	1	1	1	1	0.737174427782163	0.660826032540676	1	1	1	0.259481037924152	1	0.342475908080059
sp|Q9R111|GUAD_MOUSE	IVFLEESSQQEK		718.867	2	68.5443	False	0	1	0	1	0.0028735632183908	1	1	0.0397022332506203	1	0	0.338932806324111	1	1	0	0.219971056439942	0.95049504950495	0.694690265486726	1	0.0145102781136638	0.850671785028791	0.188660801564027	0	0.830151737640724	0.124531132783196	0	0.355555555555556	1
sp|Q9R111|GUAD_MOUSE	EQQSSEELFVIK		718.867	2	68.5443	True	1	1	1	1	0.493435448577681	1	1	1	1	1	0.972889233152595	1	1	1	1	0.211233211233211	0.440456769983687	1	0.169289202387412	0.891657229143073	1	1	1	0.487834549878346	1	1	1
sp|Q9R111|GUAD_MOUSE	QVVPFSSSV		475.2531	2	120.1143	False	0	0.00909090909090909	0.038795303726391	0	0	1	0	0	0	0	0	0.287581699346405	0	0	0	0	0	0	0	0.283922973578146	0	0	0	0	0	0	0
sp|Q9R111|GUAD_MOUSE	SSSFPVVQV		475.2531	2	120.1143	True	1	1	0.556027164685908	1	0.135528815706143	0.0463078848560701	1	1	1	0.434743875278396	1	1	0.446817599316531	1	1	1	1	0.860294117647059	1	0.590852904820766	0.299906279287723	0.842512077294686	1	1	0.726185390858607	0.562719812426729	1
sp|P68040|GBLP_MOUSE	LWDLTTGTTTR		632.8303	2	109.6024	False	0	0	0	0	0	0	0	0	0	0	0	0	0	0	0	0	0	0	0	0	0	0	0	0	0	0	1
sp|P68040|GBLP_MOUSE	TTTGTTLDWLR		632.8303	2	109.6024	True	0.429153463105478	0.579006772009029	0.718927701056052	1	0.852898897939626	1	1	0.949400104329682	1	1	0.782132321955331	0.608815426997245	1	1	0.802913800080939	1	1	1	0.847384349329875	0.834101382488479	0.819488817891374	1	0.700783289817232	1	1	1	1
sp|P68040|GBLP_MOUSE	YWLC[CAM]AATGPSIK		683.8448	2	125.9179	False	0	1	0	1	1	1	1	1	1	1	0	0	0	0	0	1	1	1	0.245134139926355	1	0	1	1	1	0	0	1
sp|P68040|GBLP_MOUSE	ISPGTAAC[CAM]LWYK		683.8448	2	125.9179	True	0.362139917695473	1	1	0.455654101995565	1	1	1	1	1	0.17973040439341	1	1	1	0.694275274056029	1	1	1	1	1	0.981884057971015	1	1	0.238393977415307	1	1	0.986301369863014	1
sp|P68040|GBLP_MOUSE	DETNYGIPQR		596.7833	2	20.7067	False	0	0	0	0	0	0	0	0	0	0	0	0	0	0	0	0	0	0	0	0	0	0	0	0	0	0	0
sp|P68040|GBLP_MOUSE	QPIGYNTEDR		596.7833	2	20.7067	True	1	0.411694510739857	0.660876757650951	0.107235142118863	0.334670487106017	1	0.210294117647059	0.36241610738255	1	0.282185273159145	0.635454545454545	1	0.497703549060543	0.960299625468165	0.882940471434279	1	1	1	0.28110359187923	1	0.735342019543974	1	0.692830978545264	0.324396782841823	1	0.591647331786543	1
sp|P68040|GBLP_MOUSE	FSPNSSNPIIVSC[CAM]GWDK		636.6367	3	135.7237	False	0.536010475774771	1	0	1	1	0.191827468785471	1	1	1	0.0508382909680909	0	0.0127632418634333	0.0595829195630586	0.321557971014493	0	1	1	1	0	0	0	1	1	1	0	1	0
sp|P68040|GBLP_MOUSE	DWGC[CAM]SVIIPNSSNPSFK		636.6367	3	135.7237	True	1	1	1	1	1	1	1	1	1	1	0.961748633879781	1	1	1	1	1	1	1	1	1	1	1	1	0.216022889842632	1	1	1
sp|P68040|GBLP_MOUSE	FSPNSSNPIIVSC[CAM]GWDK		954.4515	2	135.7215	False	1	1	0.105979581915411	1	1	1	1	1	1	0.471001757469244	1	1	0.825457317073171	1	1	1	0.53239656518345	1	1	1	1	1	1	1	1	1	1
sp|P68040|GBLP_MOUSE	DWGC[CAM]SVIIPNSSNPSFK		954.4515	2	135.7215	True	1	1	1	1	1	0.0403276622558286	1	0.00183823529411765	1	1	1	1	0.65845909451946	1	1	1	1	1	1	1	1	1	1	1	1	1	1
sp|P68040|GBLP_MOUSE	FSPNSSNPIIVSC[CAM]GWSR		954.4571	2	137.1543	False	1	0	1	1	1	1	1	1	1	1	1	1	1	1	1	1	1	1	1	1	1	1	1	1	1	1	1
sp|P68040|GBLP_MOUSE	SWGC[CAM]SVIIPNSSNPSFR		954.4571	2	137.1543	True	1	1	1	1	1	0.789300797747536	1	1	0.615885416666667	1	1	1	1	0.562394603709949	0.106372303060712	0.830712303422757	0.355594102341717	1	1	0.191094619666048	0.289066166119193	1	1	1	1	1	1
tr|J3QN31|J3QN31_MOUSE	IPYFPANQEILQK		520.9522	3	136.2478	False	0	0	0	1	0.510869565217391	1	1	1	1	0	0	0	0.991835285764998	0	0	1	1	1	0	0	0	1	1	1	1	1	1
tr|J3QN31|J3QN31_MOUSE	QLIEQNAPFYPIK		520.9522	3	136.2478	True	1	1	1	1	1	1	1	0.378016085790885	1	1	1	1	1	0.830455259026688	0.775344687753447	1	1	1	1	1	0.936021713842575	1	1	1	0.648720211827008	0.596064814814815	1
tr|J3QN31|J3QN31_MOUSE	IPYFPANQEILQK		780.9247	2	137.8221	False	0	0	0	0.424887892376682	0	1	1	0.00183150183150183	1	1	0.698678414096916	0.748375920311823	0	0.0169851380042463	1	1	1	1	0.34549138804458	0.85264773599386	0	1	0.400469759248385	0.773802971931756	1	0	0.85607476635514
tr|J3QN31|J3QN31_MOUSE	QLIEQNAPFYPIK		780.9247	2	137.8221	True	1	1	1	0.0604432505036938	0.326647564469914	1	1	1	0.0393912264995524	0.0320265046935395	0.550982226379794	1	1	1	1	0.860782529572338	0.287756925826631	1	1	0.931456094849944	1	1	0.221938775510204	1	1	0.820401519262073	1
tr|J3QN31|J3QN31_MOUSE	VVDLLATDADIVSR		496.2752	3	164.3022	False	1	0	1	0.906779661016949	1	1	1	0.63740228502706	1	1	1	1	0.861111111111111	0.133591481122943	0	1	1	1	0.499278499278499	0.663191659983961	1	0.81902893575282	1	1	1	1	1
tr|J3QN31|J3QN31_MOUSE	SVIDADTALLDVVR		496.2752	3	164.3022	True	1	0.810381355932203	1	0.597457627118644	1	1	1	1	1	1	0.644052464947987	1	1	1	0.98584003061615	1	1	1	1	1	1	1	1	1	1	1	1
tr|J3QN31|J3QN31_MOUSE	IC[CAM]DLLSDFDEFSAR		844.3853	2	167.63	False	1	0.0192165558019217	0.888196338137904	0.580095795635977	0	1	0.50965250965251	1	1	0.0309905921416713	1	1	0	0	0	0.950112359550562	1	0	0	1	1	0.0131964809384164	1	1	1	0	0.144346431435445
tr|J3QN31|J3QN31_MOUSE	ASFEDFDSLLDC[CAM]IR		844.3853	2	167.63	True	1	1	1	1	1	1	1	0.35191403626595	1	1	1	1	1	1	1	1	1	1	0.97319932998325	0.421052631578947	1	1	1	1	1	1	1
tr|J3QN31|J3QN31_MOUSE	VPIGAFPTEQINEIGDLLQNR		775.413	3	166.7655	False	1	1	1	1	1	1	1	1	1	1	1	1	0.152407667134175	1	1	1	0.0638516992790937	1	1	0	1	1	0.848690591658584	1	1	1	1
tr|J3QN31|J3QN31_MOUSE	NQLLDGIENIQETPFAGIPVR		775.413	3	166.7655	True	1	1	1	1	1	1	0.848725212464589	1	1	1	1	1	1	1	1	1	1	1	1	1	1	0.646600934094447	1	1	0.372227579556413	1	1
tr|J3QN31|J3QN31_MOUSE	LQQEAAATGSR		566.2913	2	5.6419	False	0	0	0	1	0	0	1	1	1	0	0	0.0127551020408163	0	0	1	0	0.00715137067938021	1	0.0770101925254813	0	0.225744476464938	1	0.0465772759350741	0	1	1	1
tr|J3QN31|J3QN31_MOUSE	SGTAAAEQQLR		566.2913	2	5.6419	True	0.448850833708878	1	1	0.615706806282723	1	1	1	0.645122681029324	1	1	1	0.777920410783055	1	0.274074074074074	1	1	1	0.526036131774708	0.370185092546273	0.335101679929266	1	1	1	1	1	1	1
sp|P14733|LMNB1_MOUSE	IESLSSQLSNLQK		723.8936	2	119.8591	False	1	1	0.0573440643863179	0	1	1	0.0285954583683768	1	0.056140350877193	0.855440826052423	0.00630119722747322	0.97478329393223	0.00217155266015201	0	0.0938296787353391	0.783924349881797	0.258355916892502	0	0	0	0.00119617224880383	0	0.0120481927710843	0	0	0.7986834887548	1
sp|P14733|LMNB1_MOUSE	QLNSLQSSLSEIK		723.8936	2	119.8591	True	0.12954658694569	1	0.831683168316832	1	0.769306930693069	0.121749408983452	1	0.791832104367555	0.560636182902585	0.994760479041916	1	0.802709568162574	1	0.495726495726496	0.154901960784314	0.598858329008822	1	1	1	1	1	0.0452985586822237	1	0.0447019867549669	1	1	1
sp|P14733|LMNB1_MOUSE	AEHDQLLLNYAK		472.249	3	61.9087	False	0	1	0	0	0	0	0	0	0	0	0	0	0	0	0.270655270655271	0	1	0	1	0	0	0	0	0	1	1	1
sp|P14733|LMNB1_MOUSE	AYNLLLQDHEAK		472.249	3	61.9087	True	1	1	0.183372921615202	1	1	1	1	0.857453754080522	1	0.125064069707842	1	1	0.709929632525411	1	0.367911479944675	0.72843137254902	1	1	1	0.325663716814159	1	1	1	1	1	1	0.525069637883008
sp|P14733|LMNB1_MOUSE	IESLSSQLSNLQK		482.9315	3	118.857	False	0.50330542089026	0	0.624895572263993	1	0	1	1	1	1	0	0	0.729257641921397	0.00108932461873638	0	0.88268156424581	0	1	0	1	0.632942128692837	0	0.0334961618981158	1	0	1	1	0.0313588850174216
sp|P14733|LMNB1_MOUSE	QLNSLQSSLSEIK		482.9315	3	118.857	True	1	1	1	1	1	1	1	1	1	1	1	0.524929444967074	1	1	1	1	1	1	1	1	1	1	1	1	1	1	0.995870206489676
sp|P14733|LMNB1_MOUSE	LAVYIDK		411.242	2	28.2116	False	1	1	0	1	0.241092636579572	0	0.659380692167577	1	0.0625	0	1	0.135313531353135	0.103082851637765	0	0.968689601855431	1	1	0	1	0	1	1	0.997250229147571	1	1	1	0.651193633952255
sp|P14733|LMNB1_MOUSE	DIYVALK		411.242	2	28.2116	True	0.370269037847697	1	1	1	1	1	1	1	0.30185873605948	1	1	0.373476352998537	0.626262626262626	1	0.858175974286862	0.775334608030593	1	0.966010733452594	1	1	1	1	1	0.780806979280262	0.952380952380952	0.381072555205047	1
sp|P14733|LMNB1_MOUSE	SLETENSALQLQVTER		909.4656	2	116.4357	False	1	1	1	1	0.312319259687681	1	1	1	1	0.364383561643836	0	1	1	1	1	1	1	1	0.798767062967856	1	1	1	1	1	1	1	1
sp|P14733|LMNB1_MOUSE	ETVQLQLASNETELSR		909.4656	2	116.4357	True	0.871936758893281	0.734848484848485	1	0.924157303370787	0.738275340393343	0.839244587747582	0.920547945205479	1	0.637065637065637	1	1	0.720387494495817	1	0.0986679822397632	1	1	1	0.996040475142983	0.966386554621849	1	1	1	1	0.259052924791086	0.946698488464598	1	1
sp|P42932|TCPQ_MOUSE	LVPGGGATEIELAK		677.8824	2	83.4834	False	1	1	0	1	1	0.985274431057564	1	1	1	1	0	0.445086705202312	0.828972317026925	1	1	0	1	0.718074656188605	0	1	1	1	1	1	1	0	1
sp|P42932|TCPQ_MOUSE	ALEIETAGGGPVLK		677.8824	2	83.4834	True	0.899454403741232	1	0.716781796017879	1	1	1	1	1	1	1	1	1	0.703718199608611	1	0.719370860927152	1	1	0.53996823716252	1	1	1	1	1	1	1	1	1
sp|P42932|TCPQ_MOUSE	FAEAFEAIPR		575.7982	2	120.6077	False	0	0	0	0	0	0	0	0	0.110835401157982	0	0	0	0	0	0	0	0	0	0	0	0	0	0	0	0	0	0
sp|P42932|TCPQ_MOUSE	PIAEFAEAFR		575.7982	2	120.6077	True	0.638605442176871	0.662258953168044	0.654500207382829	1	1	0.9245960502693	1	0.80831928049466	1	0.53264159100735	0.859271523178808	0.438012542209358	0.538175815105241	0.969357249626308	1	0.6289500509684	1	0.938012762078396	1	0.538717735220649	1	1	0.934701492537313	0.778449697636064	0.767353807320151	1	1
sp|P42932|TCPQ_MOUSE	DVDEVSSLLR		566.7958	2	125.2665	False	0	0	0	0	0	0	0	0	0	0.00345821325648415	0	0	0	0	0	0	0	0	0	0	0	0	0	0	0	0	0
sp|P42932|TCPQ_MOUSE	LLSSVEDVDR		566.7958	2	125.2665	True	1	0.188996763754045	1	0.327377521613833	1	0.227706113292204	1	0.755760368663594	1	0.952164009111617	0.0806360022714367	0.177350427350427	0.586023702492848	0.968948746726525	1	1	1	1	0.219499200852424	1	1	1	1	1	0.260479041916168	0.902580305423907	1
sp|P42932|TCPQ_MOUSE	AHEILPDLVC[CAM]C[CAM]SAK		538.2656	3	110.9841	False	1	1	1	0	1	1	1	0.0886777513855899	0.0765957446808511	1	1	1	0	0	0	1	1	0	0.0856338028169014	1	1	1	1	1	0	1	0.169544740973312
sp|P42932|TCPQ_MOUSE	ASC[CAM]C[CAM]VLDPLIEHAK		538.2656	3	110.9841	True	1	0.465225014611338	0.901899961225281	1	1	1	1	1	1	0.982732732732733	1	1	1	0.87842531840988	1	0.363425925925926	1	1	1	0.980420594633793	1	0.913246268656716	0.468325791855204	0.278272789581905	1	0.307692307692308	1
sp|P42932|TCPQ_MOUSE	AIAGTGANVIVTGGK		664.8802	2	32.0451	False	0	1	0	0	0	0.019280205655527	0.1171875	1	0.00406917599186165	0	0	1	0	0.261838440111421	0	0	1	1	0	0.00425079702444208	0	0.315850815850816	0	0.878835153406136	0	1	1
sp|P42932|TCPQ_MOUSE	GGTVIVNAGTGAIAK		664.8802	2	32.0451	True	0.919398380254531	1	1	1	1	1	1	1	1	1	1	1	1	1	1	1	1	1	1	0.0340681362725451	0.948549323017408	1	1	0.468268638324091	1	1	1
sp|P42932|TCPQ_MOUSE	HFSGLEEAVYR		436.5508	3	58.8006	False	1	1	1	1	1	0.599303135888502	1	1	1	1	1	1	0	1	1	1	1	1	1	1	1	0	1	1	0	1	1
sp|P42932|TCPQ_MOUSE	YVAEELGSFHR		436.5508	3	58.8006	True	1	1	1	0.763581488933602	1	1	1	1	0.66497461928934	1	1	1	0.562139917695473	1	1	1	0.695716395864106	1	0.132967032967033	1	0.783827061649319	1	1	0.297352342158859	1	1	1
sp|P38647|GRP75_MOUSE	VQQTVQDLFGR		645.8437	2	116.2598	False	0.00461627236006924	0	0	0	0	0	0	1	1	0	0	0	0	0	0	0	0.0155382907880133	0	0	0	0	0	0	0	0	0	0.691244239631336
sp|P38647|GRP75_MOUSE	GFLDQVTQQVR		645.8437	2	116.2598	True	0.175061124694377	0.576117713638936	1	1	1	1	0.68622754491018	1	0.17693522906793	0.58147512864494	1	1	1	0.59874739039666	1	0.979519145146928	1	1	1	0.366258741258741	1	1	0.332125603864734	1	1	0.953703703703704	0.995865327820437
sp|P38647|GRP75_MOUSE	VINEPTAAALAYGLDK		823.4434	2	139.5002	False	0	0	0	1	1	1	0.862767154105737	1	0	1	0.0404761904761905	1	0.184757505773672	0.402097902097902	0	0.744907856450049	1	1	0	0	1	1	0.00761614623000762	1	0.944687624353363	1	0
sp|P38647|GRP75_MOUSE	DLGYALAAATPENIVK		823.4434	2	139.5002	True	1	0.923155216284987	1	1	0.0222531293463143	1	0.181818181818182	1	0.833333333333333	0.0331308669243512	1	1	1	1	0.871589085072231	0.141592920353982	1	1	1	0.899812382739212	0.030982905982906	1	1	1	0.79699874947895	1	1
sp|P38647|GRP75_MOUSE	TTPSVVAFTPDGER		738.8701	2	84.9929	False	0	0.0544312630844382	0	0.0358373535492764	0	0	1	0.347884486232371	0	0	0	0.618348623853211	1	0	0.00346820809248555	0	1	0.852277956741832	0	0.946593001841621	0	0	0	0.00188323917137476	0	0.867341502397443	0.650730411686587
sp|P38647|GRP75_MOUSE	EGDPTFAVVSPTTR		738.8701	2	84.9929	True	1	1	0.884555382215289	1	0.784062961141171	1	1	1	1	1	0.758798283261803	1	1	0.140232108317215	1	0.987588652482269	1	0.68031968031968	1	0.905688622754491	0.0563086548488008	1	1	0.894141829393628	0.767872161480236	1	1
sp|P38647|GRP75_MOUSE	STNGDTFLGGEDFDQALLR		1028.484	2	163.5023	False	0.914638856701429	1	1	1	1	0.723424723424723	0.693586698337292	0	0	1	0	0	1	1	1	0.513851167843563	0.47427652733119	1	1	1	0.254164683484055	0.576595744680851	0.887517797816801	1	0.982290436835891	1	1
sp|P38647|GRP75_MOUSE	LLAQDFDEGGLFTDGNTSR		1028.484	2	163.5023	True	0.46690518783542	1	1	1	1	1	1	1	1	0.118434603501545	0.493358633776091	0.114157806379407	1	1	0.502867225408028	1	0.435562805872757	1	1	0.49220396123051	1	1	0.208706786171575	1	1	1	1
sp|P38647|GRP75_MOUSE	EQQIVIQSSGGLSK		737.399	2	38.7192	False	0.711767117671177	1	1	0.0142247510668563	0	0	1	1	1	1	0	0	0	0	0	0.0198581560283688	1	0.0547231270358306	0.534540257265364	1	1	0.0201005025125628	0	0.91670873296315	0	1	1
sp|P38647|GRP75_MOUSE	SLGGSSQIVIQQEK		737.399	2	38.7192	True	0.623243933588761	1	1	1	0.63849765258216	1	1	1	1	0.183440753594447	1	1	1	1	0.100405679513185	1	1	1	1	1	0.909445745511319	1	1	1	1	1	1
sp|P38647|GRP75_MOUSE	SQVFSTAADGQTQVEIK		904.9549	2	82.4739	False	1	1	1	1	1	1	1	1	1	0.974783590515619	1	0	1	1	1	1	1	1	1	1	0.963246554364472	1	1	1	1	1	1
sp|P38647|GRP75_MOUSE	IEVQTQGDAATSFVQSK		904.9549	2	82.4739	True	0.411791383219955	0.485448195576251	0.972993248312078	1	1	1	1	1	1	0.575107296137339	0.389673648319532	1	0.568256578947368	1	1	0.707570509648689	1	1	1	0.576158940397351	0.634680134680135	0.8521906596052	0.825895046591466	0.900459418070444	0.706287683031869	0.513739545997611	1
sp|P97298|PEDF_MOUSE	ELLASVTAPEK		579.3243	2	49.6105	False	0	1	0	0	0	0	0	0	0	0	0	0	0.0738552437223043	0	0	0	0.51921568627451	0	1	0	0	0	0	0	0	1	1
sp|P97298|PEDF_MOUSE	EPATVSALLEK		579.3243	2	49.6105	True	1	0.748512709572742	0.186818397344713	1	0.360748723766307	0.695652173913043	1	1	1	1	1	1	1	0.41848299912816	0.334417092429169	1	1	0.34009009009009	0.971524288107203	0.219052001840773	0.745735174654752	0.247755834829443	0.980410447761194	1	1	0.939597315436242	0.239263803680982
sp|P97298|PEDF_MOUSE	LQSLFESPDFSK		699.351	2	136.9456	False	0	1	0	1	0.848107331097269	0	1	1	0.505023442732753	0.0373421197144426	0.00993788819875776	0.004062288422478	0.65554231227652	1	0.10176322418136	0	1	0.0765794511805999	0	0	0	0.0633850303438975	0	1	0	0	0.0193661971830986
sp|P97298|PEDF_MOUSE	SFDPSEFLSQLK		699.351	2	136.9456	True	1	1	1	1	1	0.417894736842105	1	1	0.611473272490222	1	1	1	1	1	1	0.75036214389184	1	1	0.67186067827681	1	1	1	0.921064922933209	1	1	1	1
sp|P97298|PEDF_MOUSE	DTDTGALLFIGR		639.8381	2	149.7576	False	1	1	1	1	1	0.461139896373057	1	1	1	0	0	1	0	0	0	1	1	1	1	0	0	0	0.0304347826086957	1	0	1	1
sp|P97298|PEDF_MOUSE	GIFLLAGTDTDR		639.8381	2	149.7576	True	1	1	1	0.565775401069519	1	1	1	1	1	1	1	0.0292682926829268	1	1	1	1	0.244786944696283	1	1	1	1	0.494553376906318	0.0843537414965986	1	1	1	0.293453724604966
sp|P97298|PEDF_MOUSE	LAAAVSNFGYDLYR		780.3963	2	164.4945	False	1	0.237547892720307	1	1	0.805460750853242	0	1	1	1	1	0.998467432950192	1	0.242258652094718	1	1	1	1	1	1	0.23016964695094	0.0913757700205339	1	1	0.327540106951872	0.418250950570342	1	1
sp|P97298|PEDF_MOUSE	YLDYGFNSVAAALR		780.3963	2	164.4945	True	0.242395437262357	0.467562828755114	0.0457549567869853	1	1	1	0.747356051703878	0.386924616410941	1	1	1	1	0.0757874015748032	1	0.108379327646764	1	0.141610087293889	1	1	1	1	1	1	1	1	1	1
sp|P97298|PEDF_MOUSE	YPLDSDLNC[CAM]K		612.7819	2	56.7684	False	1	1	0.00745077168706759	0.693140794223827	1	0	0.0088339222614841	0.665091553455405	1	0.00460829493087558	0.134855899945623	0.243550051599587	1	0.693993506493506	0	1	1	1	1	0.301920500223314	1	1	1	1	1	1	1
sp|P97298|PEDF_MOUSE	C[CAM]NLDSDLPYK		612.7819	2	56.7684	True	1	1	1	1	0.0512474713418746	1	1	0.735551663747811	0.356882738528769	0.290598290598291	1	0.945469125902165	0.630390971382507	1	0.51363236587511	1	1	1	1	0.343915343915344	1	0.799800796812749	1	0.420114576702737	1	0.505086774386595	1
sp|P97298|PEDF_MOUSE	TTLQDFHLDEDR		745.3495	2	86.2558	False	0.252721249408424	1	0.00535331905781585	1	0.237045860631328	0.0952380952380952	1	1	0	1	0.00131926121372032	1	0.633695215118617	1	1	1	1	1	0.251836306400839	1	0	0.430226144511859	0	1	1	0.109375	1
sp|P97298|PEDF_MOUSE	DEDLHFDQLTTR		745.3495	2	86.2558	True	0.748476229175132	1	0.696078431372549	1	1	0.66436327739388	1	0.243109540636042	1	0.287749287749288	1	1	1	0.820251177394035	0.755010224948875	1	1	1	1	1	0.22200864968765	1	1	1	0.58058690744921	1	0.56267029972752
sp|A2AUC9|KLH41_MOUSE	LAPGNC[CAM]LAILR		599.3423	2	120.8339	False	0	0	0	1	1	1	1	1	1	0	0	0.123470522803115	0	0	0	0.991604065399912	0.326278659611993	0	0	0	0	1	1	1	1	1	1
sp|A2AUC9|KLH41_MOUSE	LIALC[CAM]NGPALR		599.3423	2	120.8339	True	1	1	0.7536	0.184405940594059	0.161490683229814	1	1	1	1	1	1	1	0.191000918273646	1	1	1	1	0.741387675885492	1	1	1	1	0.275138803207896	1	1	0.865671641791045	0.965311004784689
sp|A2AUC9|KLH41_MOUSE	LPLLLDC[CAM]PR		548.8128	2	139.8907	False	0	0	0	0.265160523186683	0	0.581033617661816	1	1	1	0	0.550724637681159	0	0	0	0	0.961538461538462	0.401694915254237	0	0	0	0	0	0.109164420485175	1	0	0.311486048020766	0
sp|A2AUC9|KLH41_MOUSE	PC[CAM]DLLLPLR		548.8128	2	139.8907	True	1	1	1	1	1	1	1	1	1	1	1	1	1	1	1	1	0.312888888888889	1	1	0.776061776061776	1	1	1	1	0.941035856573705	1	1
sp|A2AUC9|KLH41_MOUSE	C[CAM]LFGLGEVDDK		626.7975	2	131.8274	False	0	0	0	1	1	1	1	1	1	0	0	0	0	0	0	1	0.663663663663664	1	1	0	1	1	1	1	1	1	1
sp|A2AUC9|KLH41_MOUSE	DDVEGLGFLC[CAM]K		626.7975	2	131.8274	True	0.0224358974358974	1	0.708231458842706	1	1	1	1	1	1	1	0.863993385696569	0.949260886935677	1	0.34692962796952	1	0.139416983523447	0.0399579390115668	1	0.0866629150253236	1	0.194552529182879	0.561328334226031	0.19935691318328	1	1	1	1
sp|A2AUC9|KLH41_MOUSE	EYFLSEIEEEK		708.3325	2	162.9139	False	1	0.882536382536383	0	1	1	0	1	1	1	1	1	0.0780711825487945	1	1	0.0425531914893617	0.0623755806237558	1	1	0.0597357840321654	1	1	1	0.838206627680312	0.0858034321372855	1	1	1
sp|A2AUC9|KLH41_MOUSE	EEEIESLFYEK		708.3325	2	162.9139	True	1	1	1	0.0702917771883289	1	0.71304347826087	0.895671476137625	1	1	1	1	1	1	1	1	1	1	1	1	1	1	1	1	1	1	1	1
sp|A2AUC9|KLH41_MOUSE	LILSAC[CAM]SPYFR		663.8474	2	166.9929	False	1	1	0.0010958904109589	1	1	1	0.299367533380183	0.776	1	1	0	1	0	0	1	0	1	1	0.813841436706088	1	1	0.378132118451025	0.5078125	1	1	0.864605543710021	1
sp|A2AUC9|KLH41_MOUSE	FYPSC[CAM]ASLILR		663.8474	2	166.9929	True	1	1	1	1	0.605193428722841	1	1	1	0.919290211791643	1	1	1	1	1	1	1	1	1	1	1	1	1	1	1	0.967206637692612	1	1
sp|O88569|ROA2_MOUSE	DYFEEYGK		525.7244	2	50.0749	False	0	0.193923723335488	0	0	0	0	0	0	0	0	1	1	0	0	0	0	1	0	0	0.00426666666666667	0	0	0	0	0	0	0
sp|O88569|ROA2_MOUSE	GYEEFYDK		525.7244	2	50.0749	True	0.744394618834081	1	1	0.530590146182999	1	0.636904761904762	0.841025641025641	1	1	0.399455288243305	0.663370786516854	0.685383244206774	1	1	1	0.876251137397634	1	1	0.865542585386943	0.838709677419355	0.58070025619129	1	1	1	0.510599078341014	1	1
sp|O88569|ROA2_MOUSE	GFGFVTFDDHDPVDK		565.9265	3	140.4686	False	1	0	1	1	1	1	1	1	1	1	1	1	1	1	1	0.21014050091631	1	1	1	1	1	1	1	1	1	0.308794788273616	1
sp|O88569|ROA2_MOUSE	DVPDHDDFTVFGFGK		565.9265	3	140.4686	True	1	1	1	1	1	1	1	1	1	1	1	1	1	1	1	1	1	1	1	1	1	1	1	1	1	1	1
sp|O88569|ROA2_MOUSE	GFGDGYNGYGGGPGGGNFGGSPGYGGGR		832.3514	3	120.272	False	1	0.176125244618395	1	1	1	1	1	1	1	1	1	1	1	1	1	1	1	1	1	1	1	1	1	1	1	1	1
sp|O88569|ROA2_MOUSE	GGGYGPSGGFNGGGPGGGYGNYGDGFGR		832.3514	3	120.272	True	1	1	1	1	1	1	0.757611241217799	1	1	1	0.895850284784378	1	1	0.69183922046285	1	1	1	1	1	0.240656335460346	1	0.653905845835489	0.902554399243141	1	1	0.937077483099324	0.36590742101396
sp|O88569|ROA2_MOUSE	LFIGGLSFETTEESLR		899.9647	2	168.2652	False	1	1	1	1	0.737266767523954	1	1	1	1	1	1	1	1	0.994803266518189	1	1	1	1	0.602790697674419	1	1	1	1	1	1	1	1
sp|O88569|ROA2_MOUSE	LSEETTEFSLGGIFLR		899.9647	2	168.2652	True	1	0.0411055988660524	1	1	1	0.171856978085352	1	0.661520190023753	1	1	0.411622276029056	0.708222811671088	1	1	1	1	0.931011386470194	1	0.387866732968672	1	1	0.050408719346049	0.0400572246065808	0.347140039447732	1	0.59919028340081	1
sp|O88569|ROA2_MOUSE	GGGGNFGPGPGSNFR		689.3184	2	29.3457	False	1	1	1	1	1	0.358419057931781	0	0	1	1	1	1	0	0	1	1	1	0.946031746031746	0.302469135802469	1	0.58034188034188	1	1	1	1	1	1
sp|O88569|ROA2_MOUSE	FNSGPGPGFNGGGGR		689.3184	2	29.3457	True	1	1	1	1	1	1	1	1	1	1	0.741379310344828	0.281675921251893	1	1	1	1	1	1	1	1	1	1	1	1	1	1	1
sp|O88569|ROA2_MOUSE	TLETVPLER		529.298	2	40.0217	False	0.876820149547422	0	0.0572002007024586	0	0	0.00404858299595142	0	0	0	0.0537634408602151	1	1	0	1	0.018732782369146	0.581456259821896	1	1	0	0.14218009478673	0	1	1	0.85214626391097	0.662286465177398	0.981725888324873	1
sp|O88569|ROA2_MOUSE	ELPVTELTR		529.298	2	40.0217	True	1	1	1	1	1	1	1	1	0.56726308813784	1	1	0.963549920760697	1	1	1	1	1	1	1	1	1	1	1	1	1	1	1
sp|Q99JY0|ECHB_MOUSE	DQLLLGPTYATPK		708.8903	2	122.8963	False	0	0	0	0	0	0	0	0	0.256449165402124	0	0	0	0	0	0	0	0	0	0	0	0	0	0.758375634517766	0	0	0	0
sp|Q99JY0|ECHB_MOUSE	PTAYTPGLLLQDK		708.8903	2	122.8963	True	1	1	1	1	1	0.113027959547888	1	1	1	1	1	1	1	1	1	1	0.424691358024691	1	1	1	1	1	0.0504201680672269	1	1	0.806979280261723	1
sp|Q99JY0|ECHB_MOUSE	LAAAFAVSR		453.2638	2	36.4991	False	0	0	0	0	1	1	0.927066450567261	1	1	0	0	0	0	0	0	1	0.786978060863411	0	0	1	0.141787319021468	1	0.00760456273764259	0	0.174807197943445	1	0.0812603648424544
sp|Q99JY0|ECHB_MOUSE	SVAFAAALR		453.2638	2	36.4991	True	1	1	0.644490644490645	1	1	1	1	1	0.417134831460674	0.496503496503497	0.119583104772353	1	1	1	1	1	1	1	1	1	1	1	1	1	1	0.172131147540984	0.931390406800243
sp|Q99JY0|ECHB_MOUSE	DFIYVSQDPK		606.3008	2	59.7855	False	0.0203099946552646	1	1	1	0	1	0.0123022847100176	0.0139372822299652	1	0.706791378609191	1	0	0.855208725084618	1	0.949863972017101	1	1	0.616243654822335	1	1	1	0.85274302213667	1	1	1	0.456482045039562	0.438709677419355
sp|Q99JY0|ECHB_MOUSE	PDQSVYIFDK		606.3008	2	59.7855	True	0.19583131362094	0.58876404494382	1	0.195933456561922	1	0.29967069154775	1	1	0.443676572218383	0.870967741935484	0.419323671497585	0.613406795224977	0.12207916070577	0.0632212744606121	1	0.64969450101833	1	0.196996996996997	1	0.5901774659513	0.985660377358491	1	0.474901297236323	1	0.252	1	1
sp|Q99JY0|ECHB_MOUSE	AQDEGHLSDIVPFK		519.2632	3	119.3817	False	1	1	0	0	1	1	1	1	1	0.363802559414991	0.565478944932901	0.500945179584121	0.00323275862068966	0.0022883295194508	0	1	1	1	1	1	0	1	0.757498729028978	0	1	1	0.185792349726776
sp|Q99JY0|ECHB_MOUSE	FPVIDSLHGEDQAK		519.2632	3	119.3817	True	1	1	0.868544600938967	1	1	1	1	0.998459167950693	1	1	0.172944297082228	1	0.0995169082125604	1	1	1	1	1	1	1	0.643697478991597	1	0.600862998921251	1	1	1	1
sp|Q99JY0|ECHB_MOUSE	IPFLLSGTSYK		613.345	2	143.5415	False	0	0	0	0.880794701986755	1	0	0.477495107632094	0.592364532019704	0.975582685904551	0	0	0.797457627118644	0	0	0	1	1	0	0	0	0	0.203907203907204	0	0	0.542480690595184	1	0.521254355400697
sp|Q99JY0|ECHB_MOUSE	YSTGSLLFPIK		613.345	2	143.5415	True	1	1	0.275576036866359	1	0.777503700049334	1	1	1	1	1	0.931212723658052	1	1	0.50491243058522	0.4	1	1	0.990752972258917	1	1	0.754032258064516	1	1	1	1	0.592120509849363	1
sp|Q99JY0|ECHB_MOUSE	DQLLLGPTYATPK		472.9293	3	120.6344	False	0	1	0	1	1	1	1	1	1	0	0	1	0.936061381074169	0	0	1	1	0	0.167209554831705	0.181818181818182	1	1	1	0.731815657967796	1	0	1
sp|Q99JY0|ECHB_MOUSE	PTAYTPGLLLQDK		472.9293	3	120.6344	True	0.565972222222222	1	0.261673601479427	0.797825012357884	1	1	1	1	1	1	1	1	1	1	1	1	0.788652482269504	1	0.253535882661079	0.110789980732177	1	1	0.26027397260274	1	1	0.573589296102385	1
sp|P05202|AATM_MOUSE	IAATILTSPDLR		424.2504	3	124.1284	False	0	0	0	1	1	1	1	1	1	1	0	0	0	0	0	0	1	0.671349724034119	0	0	0	1	0	1	0	0	1
sp|P05202|AATM_MOUSE	LDPSTLITAAIR		424.2504	3	124.1284	True	1	1	1	0.692823954568921	0.932710280373832	1	1	1	1	1	1	1	1	1	1	1	1	0.668674698795181	1	1	0.350667280257708	0.957525392428439	1	1	1	1	1
sp|P05202|AATM_MOUSE	TC[CAM]GFDFSGALEDISK		823.8719	2	162.034	False	1	1	0.317561419472247	1	1	0.580482897384306	1	1	1	1	0.0569105691056911	1	1	0	1	1	1	1	1	0.0073490813648294	0.378995433789954	1	0.829578844270323	1	0.698576972833118	0.994452849218356	1
sp|P05202|AATM_MOUSE	SIDELAGSFDFGC[CAM]TK		823.8719	2	162.034	True	1	0.0260869565217391	1	1	1	1	1	1	1	1	1	1	1	1	0.634084147896303	0.473366282262493	1	0.198198198198198	1	1	1	1	1	0.123401053423627	0.600536193029491	1	1
sp|P05202|AATM_MOUSE	DDNGKPYVLPSVR		487.2562	3	46.4245	False	0	0.530424799081516	0	0	0	0	0	0	0.0204460966542751	0	0.291018564977421	0	0	0.00119904076738609	0	0	1	0.111598746081505	0	0	0	1	0.0427350427350427	0	0.725875320239112	1	1
sp|P05202|AATM_MOUSE	VSPLVYPKGNDDR		487.2562	3	46.4245	True	1	1	1	1	1	1	1	1	1	1	0.191924488725747	0.818831441782261	0.922680412371134	1	1	1	1	1	1	1	1	0.70690537084399	0.336347197106691	1	1	1	1
sp|P05202|AATM_MOUSE	EYLPIGGLADFC[CAM]K		741.8685	2	165.6595	False	1	1	1	1	1	1	1	1	1	1	1	1	0.344283837056505	0	1	1	1	0.240850059031877	1	1	0.947775628626692	1	1	0.373368146214099	1	1	1
sp|P05202|AATM_MOUSE	C[CAM]FDALGGIPLYEK		741.8685	2	165.6595	True	1	1	1	1	0.519241192411924	1	1	1	0.383190883190883	1	1	1	1	0.165872259294566	1	1	1	1	1	0.501888375996643	1	1	0.390330188679245	0.0495049504950495	1	1	1
sp|P05202|AATM_MOUSE	VPASFLQR		459.2638	2	72.4755	False	0	1	0	0	1	1	0.430379746835443	0	0.118616144975288	1	0.00384368994234465	1	0	0.753669178897263	0.0956743002544529	0.133757961783439	0.673637042569081	0.961504028648165	0.841145833333333	1	0.134470647265429	1	0.685534591194969	0.222537207654146	1	1	1
sp|P05202|AATM_MOUSE	QLFSAPVR		459.2638	2	72.4755	True	1	1	0.00841219768664564	1	1	1	0.142201834862385	1	1	0.43613707165109	1	1	1	1	1	0.171003717472119	1	1	1	0.347442680776014	0.309846010265982	0.115584415584416	1	1	1	0.517899761336516	1
sp|P05202|AATM_MOUSE	VPAFTVVC[CAM]K		510.781	2	69.4034	False	0.69125569830087	1	1	0.0142146410803127	1	1	1	1	1	1	1	1	0	0.00117027501462844	0	1	0.841741534208708	1	1	0	1	0.584174190122146	1	1	1	0.0618556701030928	1
sp|P05202|AATM_MOUSE	C[CAM]VVTFAPVK		510.781	2	69.4034	True	0.243717401612138	0.214193548387097	1	0.805335968379447	1	1	1	1	0.325478645066274	0.987996999249812	1	1	0.264798915499322	0.952738184546137	0.959254947613504	1	0.241598546775658	1	1	0.48902027027027	0.456424079065589	1	1	1	1	0.741560597675706	0.681188118811881
sp|Q62465|VAT1_MOUSE	IDSVWPFEK		560.7873	2	142.847	False	1	1	1	1	0.97629009762901	1	1	1	1	1	1	1	0.252717391304348	1	1	1	0.235616438356164	0.167781155015198	0	0.136190476190476	0.862916006339144	0.211550151975684	0.829005389514944	1	1	1	0.482369534555712
sp|Q62465|VAT1_MOUSE	EFPWVSDIK		560.7873	2	142.847	True	0.712587125871259	1	0.766109785202864	1	1	1	0.558169103623649	1	1	1	1	1	1	1	1	1	0.500395882818686	1	1	0.574503311258278	0.978449905482042	1	1	1	1	1	1
sp|Q62465|VAT1_MOUSE	TVENVTVFGTASASK		504.2631	3	60.5892	False	0.745321399511798	1	1	1	0.720775906074528	1	1	1	1	0.737817156665324	1	0.820663586728265	1	0.346774193548387	0.956116504854369	1	1	1	1	1	0.371454711802379	0	1	1	0.0996290408055114	1	1
sp|Q62465|VAT1_MOUSE	SASATGFVTVNEVTK		504.2631	3	60.5892	True	1	1	1	1	1	1	1	1	1	1	1	0.276767676767677	1	1	1	1	1	1	1	1	1	1	1	1	1	1	1
sp|Q62465|VAT1_MOUSE	PAVPPAPGPGQVTLR		728.9172	2	71.39951	False	0.115288220551378	1	1	1	0	1	0.0937251787132645	0.815686274509804	1	0	0.56533827618165	1	0.0923226433430515	0.324593128390597	0.979607541362062	0	1	1	0	1	1	0	0	1	0.357833655705996	1	1
sp|Q62465|VAT1_MOUSE	LTVQGPGPAPPVAPR		728.9172	2	71.39951	True	1	1	1	0.51409978308026	1	1	1	1	1	1	1	1	0.728114153490166	0.948795180722892	1	1	1	0.73356064296152	1	0.45446735395189	0.557958477508651	1	1	1	0.988614055751865	1	1
sp|Q62465|VAT1_MOUSE	PAVPPAPGPGQLTVR		728.9172	2	64.87078	False	1	1	0.48356401384083	1	1	1	0.012280701754386	0.820828667413214	1	0	0.157219251336898	1	0.429553264604811	0.108663729809104	0.915548539857932	0	1	0.948891904115785	0.0262216924910608	1	1	0	1	1	0.726109215017065	1	0.0194174757281553
sp|Q62465|VAT1_MOUSE	VTLQGPGPAPPVAPR		728.9172	2	64.87078	True	1	1	1	0.810650887573965	1	1	1	1	1	1	1	1	0.729656768222137	1	1	1	1	0.849606663581675	1	0.4553264604811	0.855891719745223	1	1	1	1	1	1
sp|Q62465|VAT1_MOUSE	PAVPPAPGPGQLSLR		728.9172	2	64.87078	False	1	1	0.483773258329727	1	1	1	0.0122914837576822	0.820369334079463	1	0	0.157303370786517	1	0.429737859905458	0.10871694417238	0.915187376725838	0	0.512981904012588	0.948462929475588	0.0262060750446694	1	1	0	1	1	0.726419120785318	1	0.019434628975265
sp|Q62465|VAT1_MOUSE	LSLQGPGPAPPVAPR		728.9172	2	64.87078	True	1	1	1	0.809664694280079	1	1	1	1	1	1	1	1	0.728885460856151	1	1	1	1	0.848681166126793	1	0.45360824742268	0.856687898089172	1	1	1	1	1	1
sp|Q3U7R1|ESYT1_MOUSE	LEWLSLLPDAEK		707.3848	2	168.4469	False	1	1	1	1	1	0.180778032036613	1	1	1	1	1	0.617781851512374	1	1	1	1	1	1	1	0.626476578411405	1	1	0.625466169419286	1	1	1	1
sp|Q3U7R1|ESYT1_MOUSE	EADPLLSLWELK		707.3848	2	168.4469	True	1	1	1	1	1	0.104379124175165	1	1	1	0.904670011578541	0.950176539819537	1	0.0567446490791439	1	0.329608938547486	1	1	1	1	1	1	0.882548739895388	1	1	1	0.0891445003594536	1
sp|Q3U7R1|ESYT1_MOUSE	FFLQDPR		461.7427	2	83.867	False	1	0.255667506297229	1	0.446051167964405	1	1	0.9447128287708	0.306748466257669	1	0.849740932642487	0	0	1	0.356409111210362	1	0	1	0	0	0.987332609482447	1	1	0	0.0106951871657754	1	1	1
sp|Q3U7R1|ESYT1_MOUSE	PDQLFFR		461.7427	2	83.867	True	1	1	0.683046683046683	0.913533834586466	0.384701912260967	0.880617339990922	1	0.54074542008844	1	1	1	0.529328953542938	0.997873848334515	0.757635858786196	1	1	1	1	0.729827742520399	1	1	1	1	1	1	0.934997399895996	1
sp|Q3U7R1|ESYT1_MOUSE	LLAETVAPAVR		570.3428	2	49.7266	False	0.620307167235495	0	0	0	0	0	0	0	0	0	0.162306460224239	0	0	0.116959064327485	0	0	1	0	0	0	0	0	0	1	0	1	1
sp|Q3U7R1|ESYT1_MOUSE	VAPAVTEALLR		570.3428	2	49.7266	True	1	1	1	0.401810979060555	1	0.262222222222222	0.246753246753247	0.95837669094693	1	1	0.448822681403172	1	1	0.666666666666667	1	0.930190389845875	1	1	0.840504128639722	1	1	1	0.229943145925458	1	1	0.934861907243356	1
sp|Q3U7R1|ESYT1_MOUSE	SQELDVQVK		523.2798	2	20.3955	False	1	0	0.607457059069962	1	0.233532934131737	1	1	1	1	1	0	0	1	0.770627714172918	0	1	0.899319727891156	1	1	0	0.885387948011028	0.0202898550724638	0	0	1	0	0.0197663971248877
sp|Q3U7R1|ESYT1_MOUSE	VQVDLEQSK		523.2798	2	20.3955	True	1	1	1	1	0.92803738317757	1	1	1	0.736196319018405	0.892510671323244	0.598807886290692	0.872863693205502	0.588811759902001	1	0.626495726495726	1	1	0.935278030993619	0.856895806312149	0.827956989247312	1	1	0.999084249084249	0.743078626799557	1	0.495203836930456	0.823899371069182
sp|Q3U7R1|ESYT1_MOUSE	DLPDPYVSVLLLPDK		842.4638	2	167.1112	False	0.998509687034277	1	0	0.926601215521272	0.617492096944152	1	1	1	1	0.741247484909457	1	1	1	1	1	1	1	1	1	0	0.139069534767384	0	1	1	0.165203923593185	1	1
sp|Q3U7R1|ESYT1_MOUSE	DPLLLVSVYPDPLDK		842.4638	2	167.1112	True	1	1	1	0.875593542260209	0.999082568807339	1	1	1	0.23963133640553	1	1	0.273096446700508	0.946454413892909	0.0777666999002991	0.186588921282799	1	0.364106988783434	0.411732152739347	1	1	1	1	1	0.144649446494465	1	1	1
sp|Q3U7R1|ESYT1_MOUSE	FEWDLPLDGTLR		731.3723	2	168.4398	False	1	1	0.956160241874528	1	1	0.98211091234347	0.384356035064059	1	1	0	0.00751408891671885	1	0.49247491638796	0.95045045045045	0	0.0758169934640523	0	0.978251220594763	0.00855745721271394	0.894241625893865	0.938395970554049	0.254328358208955	1	1	0	0.0987831066571224	1
sp|Q3U7R1|ESYT1_MOUSE	LTGDLPLDWEFR		731.3723	2	168.4398	True	1	1	0.926380368098159	1	1	1	0.363885088919289	1	1	1	1	1	1	0.0576048509348156	1	0.837937384898711	0.796897038081805	1	1	1	0.0257510729613734	1	1	1	1	1	1
sp|Q62234|MYOM1_MOUSE	VSEPVAALDPAEK		663.351	2	47.9175	False	0	1	0	0.856180856180856	0	1	0.118472330475448	1	0.003996003996004	0	0	0	0	0.307903152124258	0	0.93688007213706	0	1	1	0	0.0100502512562814	0.469108802624385	1	0.447352024922118	0.305651105651106	0	1
sp|Q62234|MYOM1_MOUSE	EAPDLAAVPESVK		663.351	2	47.9175	True	1	1	0.99142111152555	1	1	1	1	1	0.912844036697248	0.967522658610272	0.787322768974145	1	1	1	0.743537135822733	1	1	1	1	1	0.482483370288248	1	1	1	0.612788632326821	0.720089037284363	1
sp|Q62234|MYOM1_MOUSE	TPVTGYFVDLK		620.3346	2	134.5596	False	0	1	0	0	1	1	0.974142480211082	1	1	0	0	0	0	0.859259259259259	0	1	0.141199226305609	1	0	0	0	1	1	0.571260306242638	0	1	1
sp|Q62234|MYOM1_MOUSE	LDVFYGTVPTK		620.3346	2	134.5596	True	1	1	1	1	1	0.576185671039354	0.0384615384615385	1	1	1	1	1	0.397218600608431	1	1	1	1	0.963758389261745	1	1	0.036036036036036	1	0.539313399778516	0.832797427652733	0.243093922651934	1	1
sp|Q62234|MYOM1_MOUSE	DAGFYEVILK		577.8082	2	164.5959	False	0.0870901639344262	0	0	0.602638522427441	1	1	0.386531986531987	1	1	0.00121506682867558	0	0	0.405381944444444	0.0350696235172769	1	0.391977077363897	1	1	0.98834304746045	1	1	0.043956043956044	0	0	1	0.00943396226415094	1
sp|Q62234|MYOM1_MOUSE	LIVEYFGADK		577.8082	2	164.5959	True	1	1	0.572033898305085	0.695876288659794	1	0.804855275443511	1	1	0.966592427616927	0.697503069995907	1	0.655855855855856	0.298081213743864	1	1	1	0.655639097744361	1	1	0.383478260869565	1	0.775715002508781	0.569255839217816	1	0.827930174563591	0.32860824742268	0.787649653434153
sp|Q62234|MYOM1_MOUSE	FTISGVSTADSGK		635.3197	2	51.0336	False	1	1	1	1	1	1	1	1	1	0	0.398832684824903	0.0789925586720092	1	1	1	1	1	1	0.984153461217681	0.792626728110599	1	1	0.643349231584526	1	1	0.70974930362117	0.225633154259401
sp|Q62234|MYOM1_MOUSE	GSDATSVGSITFK		635.3197	2	51.0336	True	1	1	1	0.209944751381215	0.97721989772199	1	1	1	1	1	1	1	1	0.997030438010393	1	1	1	1	1	1	0.788338658146965	1	0.81532416502947	1	1	0.663293985385048	1
sp|Q62234|MYOM1_MOUSE	C[CAM]SNSAGVGEPSESTEVTVVGDK		737.0024	3	46.2951	False	1	1	0.655058043117745	1	0.860952380952381	1	1	1	1	1	1	1	1	1	1	1	1	1	1	1	1	1	1	1	1	1	1
sp|Q62234|MYOM1_MOUSE	DGVVTVETSESPEGVGASNSC[CAM]K		737.0024	3	46.2951	True	0.570065075921909	1	1	1	0.805270863836018	1	1	1	1	1	0.776170212765957	1	0.645883293365308	1	0.49136786188579	0.803179055633474	1	1	1	0.248407643312102	1	1	1	0.928111056023798	0.74234693877551	1	1
sp|Q62234|MYOM1_MOUSE	C[CAM]EVGTDTWSQC[CAM]NDTPVK		998.9224	2	47.8607	False	1	0	0.671862182116489	0.275534441805226	0	0.233780760626398	0.816771970132108	0	0.020389249304912	0.144298688193744	0.507321681624941	0	0.0877620672842516	1	0.513406593406593	0.501086956521739	1	0	0.764679515912147	0	0.843575418994413	1	0	0.399486191393706	0	1	0.298798798798799
sp|Q62234|MYOM1_MOUSE	VPTDNC[CAM]QSWTDTGVEC[CAM]K		998.9224	2	47.8607	True	0.785226816539542	1	0.801109350237718	0.654224987039917	0.968224299065421	0.964991023339318	1	1	0.730061349693252	0.816326530612245	0.80794701986755	0.885368903709879	0.770296267795306	0.784929356357928	0.811007689194658	0.903548680618744	1	0.924339106654512	0.862948551664505	0.847926267281106	0.821086261980831	0.958448753462604	0.931902985074627	0.976354679802956	0.555505210693249	1	1
sp|Q3U1J4|DDB1_MOUSE	YLAIAPPIIK		549.8497	2	136.073	False	0	0	0	1	1	0.722195474241695	1	1	0	0.929555895865237	0.775510204081633	0.00787918581746553	0	0.522292993630573	0	1	0.9055330634278	0	0	0	0	0	0	0	0	0	0
sp|Q3U1J4|DDB1_MOUSE	IIPPAIALYK		549.8497	2	136.073	True	0.333024976873265	1	1	1	1	1	1	1	0.440138408304498	1	1	0.155591572123177	0.936699597511892	0.413973799126638	1	1	1	1	0.671258034894399	1	1	0.730045754956787	1	1	0.145454545454545	1	1
sp|Q3U1J4|DDB1_MOUSE	VTLGTQPTVLR		592.8535	2	51.0609	False	1	1	1	0	0	0	0.00888888888888889	0.0223944875107666	1	0	0	0.918367346938776	0	0	0.352886836027714	1	1	0	0.671251719394773	1	0.113475177304965	0.8	1	0	0.732538330494037	1	0.246951219512195
sp|Q3U1J4|DDB1_MOUSE	LVTPQTGLTVR		592.8535	2	51.0609	True	1	0.127744510978044	1	1	1	0.993312527864467	0.442970822281167	1	1	0.764729458917836	0.495256166982922	1	0.986486486486487	0.765940594059406	0.51952610794208	1	0.523921568627451	0.943636363636364	1	0.56159270012443	1	1	1	1	0.650198500220556	1	1
sp|Q3U1J4|DDB1_MOUSE	IVVFQYSDGK		578.3058	2	77.3586	False	0.00896860986547085	1	1	1	1	0.015513897866839	1	1	0	1	0.938388625592417	0.0397111913357401	0.0886507549926936	0.029242819843342	1	1	1	0	1	0	1	1	0	0	0	1	1
sp|Q3U1J4|DDB1_MOUSE	GDSYQFVVIK		578.3058	2	77.3586	True	1	1	1	1	1	1	1	1	0.759633027522936	1	0.475917978063901	1	1	1	0.806151355726427	1	1	1	1	1	1	1	1	1	1	1	1
sp|Q3U1J4|DDB1_MOUSE	QPQGQLVTC[CAM]SGAFK		760.8799	2	45.0179	False	0.0908163265306123	1	1	0.860965121834687	0	1	0.114689709347997	0.88133764832794	1	1	0.924550898203593	1	0.90949390469154	0.708686868686869	0.082093381221139	1	1	1	1	0	1	1	1	1	1	1	0.611260053619303
sp|Q3U1J4|DDB1_MOUSE	FAGSC[CAM]TVLQGQPQK		760.8799	2	45.0179	True	0.500662251655629	1	0.355695632597929	0.739572736520855	0.0662251655629139	0.782854451248234	1	1	1	0.348987108655617	1	1	1	0.479758828596038	1	0.401364411597499	0.794076163610719	1	1	0.509836751778987	0.448850833708878	1	1	1	1	1	1
sp|Q3U1J4|DDB1_MOUSE	LYDGLFK		428.2342	2	113.1835	False	0.885502149277061	0	1	1	1	0	1	0	1	1	1	1	0.598373983739837	0	0.291216533583842	0	0.41436925647452	1	0.345316455696203	0.184271754304328	1	1	0.606125738850081	1	1	1	0
sp|Q3U1J4|DDB1_MOUSE	FLGDYLK		428.2342	2	113.1835	True	0.886283704572098	1	0.534695615155385	0.917955930614158	1	0.296540362438221	1	1	0.820574162679426	1	0.494307400379507	1	0.171853228053878	1	0.91512041058034	1	0.819763395963814	0.328239954725523	1	0.611292962356792	1	0.744044602128738	0.750640040962622	0.954679802955665	0.622674933569531	0.570595099183197	0.877626699629172
sp|Q8VDJ3|VIGLN_MOUSE	LPQALTEVYAK		616.8479	2	117.2943	False	1	1	1	0.869895536562203	1	1	0.118012422360248	0.0156657963446475	0.00203873598369011	0	0	0	0.994678964171692	1	0.00346420323325635	1	1	1	1	1	0	0	1	1	1	1	1
sp|Q8VDJ3|VIGLN_MOUSE	AYVETLAQPLK		616.8479	2	117.2943	True	1	0.302426882389546	1	1	0.626379400945875	0.553752535496957	1	1	0.978369384359401	1	1	1	1	1	1	1	0.851826326671261	1	1	1	1	1	0.772406847935549	1	1	1	1
sp|Q8VDJ3|VIGLN_MOUSE	GNSLQEILER		579.8093	2	122.275	False	1	0	0	1	0	0	1	0.03	1	0	0	0	1	0.362505553087517	0.315445636957536	0	1	1	1	0	0	0	0.325665859564165	0	0	1	1
sp|Q8VDJ3|VIGLN_MOUSE	ELIEQLSNGR		579.8093	2	122.275	True	1	0.216494845360825	1	0.316647264260768	1	0.775471698113208	0.564720812182741	1	1	1	1	0.123883928571429	1	0.338129496402878	0.508578970523537	1	0.762724014336918	1	1	0.231791113147045	1	1	1	1	1	1	1
sp|Q8VDJ3|VIGLN_MOUSE	LQTQASATVPIPK		677.3904	2	46.9364	False	0.48758865248227	1	0	0	0.977177456916628	0	0	0	0	0	0.115702479338843	0.1306032097399	0.403996524761077	0	0	0	1	0	1	0	0.021551724137931	0	0	0	0.534671532846715	1	1
sp|Q8VDJ3|VIGLN_MOUSE	PIPVTASAQTQLK		677.3904	2	46.9364	True	0.103883005547151	0.0192307692307692	1	1	1	1	0.964493905670376	1	1	0.737308622078969	1	1	0.190344827586207	0.726835138387485	1	1	1	1	1	1	1	1	0.41399416909621	1	1	1	1
sp|Q8VDJ3|VIGLN_MOUSE	VATLNSEEESDPPTYK		890.4178	2	26.0547	False	0.335180055401662	0	0.259824318076745	0.122784810126582	1	0.0782874617737003	1	0.45478374836173	0	1	0	0.214772132006286	1	1	0.00117302052785924	0.177777777777778	1	0	1	1	0.964435946462715	1	0.537098560354374	0.0188517566409597	0.725096194955109	0.54287403903016	1
sp|Q8VDJ3|VIGLN_MOUSE	YTPPDSEEESNLTAVK		890.4178	2	26.0547	True	0.371181030551756	0.742022714981071	1	0.927468413664015	1	0.576032225579053	0.37947332883187	1	1	0.704684317718941	1	1	0.315275310834813	1	0.865863453815261	1	0.461038961038961	0.513368983957219	0.261506276150628	0.318222222222222	0.973833902161547	0.914018691588785	0.265344079355239	1	1	0.563892145369285	1
sp|Q8VDJ3|VIGLN_MOUSE	TTTIAVEVK		481.2819	2	21.1119	False	0.0068689181453921	0	0	0	0.00568990042674253	0	0	0	0.00403632694248234	0	0.784641068447412	0.0396396396396396	0	0.668849774866967	0	0	0.324180690876882	1	0.367183591795898	0	0	0.0849933598937583	0.193673337637185	0.624641833810888	0	0	0
sp|Q8VDJ3|VIGLN_MOUSE	VEVAITTTK		481.2819	2	21.1119	True	0.561875814155449	1	1	0.693856479091378	0.376126126126126	1	1	1	1	1	0.787853577371048	1	0.521991701244813	1	0.983908045977012	0.875341219290264	1	1	1	0.811827956989247	0.862137465236393	1	1	0.961576354679803	1	1	0.920267802799757
sp|Q8VDJ3|VIGLN_MOUSE	AAC[CAM]LESAQEPAGAWSNK		597.2773	3	48.0469	False	1	1	0.178707224334601	1	1	1	1	1	1	1	1	1	0.472128378378378	1	1	1	1	1	1	1	1	1	1	1	1	1	1
sp|Q8VDJ3|VIGLN_MOUSE	NSWAGAPEQASELC[CAM]AAK		597.2773	3	48.0469	True	1	1	1	1	1	1	1	0.0923317683881064	1	1	1	1	1	1	1	1	1	1	1	1	1	1	1	1	1	1	1
tr|G3UXZ5|G3UXZ5_MOUSE	APLDIPVPDPVK		630.8635	2	138.1683	False	0	0	0	1	1	0	1	1	0.43598615916955	0	0	0	0	0	0	1	1	0	1	1	0	0.173053152039555	0	0.495457298606905	0	0	0
tr|G3UXZ5|G3UXZ5_MOUSE	VPDPVPIDLPAK		630.8635	2	138.1683	True	1	1	0.846698113207547	0.0292682926829268	1	1	0.301754385964912	1	1	1	1	1	0.00632244467860906	1	0.0303194369247428	1	1	0.318413597733711	1	0.0165374677002584	0.978466188137514	1	1	1	1	1	1
tr|G3UXZ5|G3UXZ5_MOUSE	QLVHELDEAEYQEIR		624.6426	3	113.9434	False	1	1	0	1	1	1	1	0.0284280936454849	1	0	0	0.944243882872042	0	0	0.668631578947368	1	1	1	0.358974358974359	0	0	1	0	0.795429815016322	0	0	0.00562851782363977
tr|G3UXZ5|G3UXZ5_MOUSE	IEQYEAEDLEHVLQR		624.6426	3	113.9434	True	1	1	0.717594473791142	1	1	1	1	1	0.911595866819747	1	1	1	1	1	1	1	1	1	1	1	1	1	1	1	1	0.888888888888889	1
tr|G3UXZ5|G3UXZ5_MOUSE	TENLLGSYFPK		634.8297	2	144.3018	False	0	0	0	1	0.910705937353904	1	1	0	0.0445235975066785	0	0	0	0	0	0	1	1	1	0	0	0	0	1	0.134028294862249	0	0	0
tr|G3UXZ5|G3UXZ5_MOUSE	PFYSGLLNETK		634.8297	2	144.3018	True	0.642614601018676	1	1	1	1	1	1	0.779428571428571	0.396319886765747	0.260076775431862	1	0.645833333333333	1	0.324275362318841	0.547993019197208	0.962002682163612	1	0.958314657104437	0.137931034482759	1	1	0.232530120481928	0.889416231608923	1	1	1	0.712418300653595
tr|G3UXZ5|G3UXZ5_MOUSE	IEDGNNFGVAVQEK		760.373	2	41.2049	False	0.706705059646236	0.683141131246568	0.276243093922652	1	0	0.88868778280543	0.115987460815047	1	0.589086127547666	1	0.76100897819581	0.0472255017709563	0	1	0	1	0.988968202465931	1	1	0.116178588574172	1	0.675925925925926	0	0.885669943093637	0.611283873833852	1	1
tr|G3UXZ5|G3UXZ5_MOUSE	EQVAVGFNNGDEIK		760.373	2	41.2049	True	1	1	1	0.386144236229415	1	0.762310606060606	1	1	1	1	1	1	1	0.393312802463704	1	0.423423423423423	0.94392523364486	0.251616696061141	1	0.999280575539568	0.981873111782477	0.0799467021985343	0.806706114398422	1	1	0.250825082508251	1
tr|G3UXZ5|G3UXZ5_MOUSE	EPALNEANLSNLK		706.8726	2	106.3414	False	0.17131669114048	0	0	0	0	0	1	1	0	0.00120918984280532	0	0	0.809177820267686	0	0.0292365998917163	0	0	1	0	1	0	1	0.711087975013014	0.668179239931934	0	0	1
tr|G3UXZ5|G3UXZ5_MOUSE	LNSLNAENLAPEK		706.8726	2	106.3414	True	0.656263180092788	1	0.0476673427991886	1	0.611228813559322	1	1	0.827932960893855	1	1	1	0.665469241131567	1	1	0.0365002683843264	1	1	0.838860345632882	1	1	1	1	1	1	1	1	1
tr|G3UXZ5|G3UXZ5_MOUSE	LEGFQTQISK		575.8088	2	40.7691	False	0	0.0503496503496504	0	0	0	0	0	0	0	1	0	0	0	0	0	0	0.065775950668037	0	0.00372902423865755	0	0	0	0	0	0	0.309291747888239	1
tr|G3UXZ5|G3UXZ5_MOUSE	SIQTQFGELK		575.8088	2	40.7691	True	0.569197396963124	1	0.964661654135338	1	0.963551401869159	0.693737769080235	0.954472415640064	1	1	1	0.835264900662252	0.887036265110463	0.780300115429011	1	0.782995951417004	0.880800727934486	1	1	0.875054042369217	0.885196374622356	0.797923322683706	1	0.71850699844479	0.79651795429815	0.572977858111161	1	0.832914572864322
sp|O55029|COPB2_MOUSE	TFEVC[CAM]DLPVR		618.3081	2	120.9532	False	0	0	0	0	0	0	1	0	0	0.125960061443932	0	0	0	0	0	0	0	0	0	0	0	0	0	0.067524115755627	0	0	0
sp|O55029|COPB2_MOUSE	VPLDC[CAM]VEFTR		618.3081	2	120.9532	True	1	0.0737704918032787	1	1	0.745354093420392	1	1	1	1	1	0.950588235294118	1	1	1	0.596460940871817	0.481137233460908	1	1	1	1	0.755645161290323	1	1	1	1	1	0.141252006420546
sp|O55029|COPB2_MOUSE	LPEAAFLAR		494.2847	2	112.7806	False	0	0	0	0	0	0	0.172155688622754	0	0.136474411047929	0	0.0943820224719101	0	0	0	0.0830769230769231	0	0	0	0	0	0	0	0	0	0	0	1
sp|O55029|COPB2_MOUSE	ALFAAEPLR		494.2847	2	112.7806	True	1	1	1	0.853140096618357	1	1	1	1	1	1	1	1	1	1	1	1	1	1	0.597390493942218	0.0496031746031746	1	1	1	1	1	1	0.456490727532097
sp|O55029|COPB2_MOUSE	GSNNVALGYDEGSIIVK		868.4467	2	123.8426	False	0.656842105263158	1	1	1	1	1	1	0.0918287937743191	1	1	1	1	1	1	0.10136847440446	1	1	1	1	1	1	1	1	0.848996832101373	1	1	1
sp|O55029|COPB2_MOUSE	VIISGEDYGLAVNNSGK		868.4467	2	123.8426	True	0.77245267821184	1	0.739549839228296	1	0.987505784359093	1	1	1	1	1	1	1	0.194317140238313	0.255597014925373	1	1	1	0.600924499229584	1	1	0.9527468305801	1	1	1	0.512183908045977	1	1
sp|O55029|COPB2_MOUSE	VFNYNTLER		578.2933	2	64.0715	False	0	1	0	0	1	0	0.0036003600360036	0	0	0	0	0.240041386445939	0	0.717163577759871	0	0	0.0717213114754098	0	1	0	0	0	0.0372226198997853	0.123308270676692	0	1	1
sp|O55029|COPB2_MOUSE	ELTNYNFVR		578.2933	2	64.0715	True	0.316426244765007	1	1	1	0.513015184381779	1	1	1	1	1	1	0.390101892285298	0.711666016387046	1	1	0.532397408207343	0.304270462633452	0.83605791686128	0.250262881177708	1	1	1	1	1	0.696065715520968	0.371120962634579	1
sp|P17742|PPIA_MOUSE	VNPTVFFDITADGEPLGR		649.9985	3	166.6307	False	0	0	0	0	1	0	0	0	0	0	0	0	0	0	0	0	0	0	0	0	0	0	0	0	0	0	0
sp|P17742|PPIA_MOUSE	GLPEGDATIDFFVTPNVR		649.9985	3	166.6307	True	0.921001926782274	0.369788519637462	1	1	1	1	1	1	0.628865979381443	0.132382892057026	0.432562620423892	0.543761638733706	0.826981707317073	1	1	1	0.663157894736842	1	0.555765595463138	1	1	1	0.833659491193738	1	1	1	0.488421052631579
sp|P17742|PPIA_MOUSE	KITISDC[CAM]GQL		567.7948	2	51.712	False	0	1	0	0	0	0	0	0	0	1	0.00507936507936508	0	0	0.251983201119925	0	0	0.00238663484486874	0	0.145434663750683	0	0	1	0	0	0	1	1
sp|P17742|PPIA_MOUSE	QGC[CAM]DSITIKL		567.7948	2	51.712	True	1	1	1	1	0.575254418853776	0.04875	1	0.253342716396904	1	0.0741918388977213	0.95625	0.72957623416339	1	0.188001889466226	1	1	0.540077821011673	1	1	1	0.225852955309947	0.480874316939891	1	1	0.918787878787879	1	1
sp|P17742|PPIA_MOUSE	VC[CAM]FELFADK		564.7733	2	165.3386	False	0	0	0	0	0.226618705035971	1	1	1	1	0	0	0	0	0.302613480055021	0.985485103132162	1	1	1	0.00740283775447255	0	0	0	0	1	1	0	1
sp|P17742|PPIA_MOUSE	DAFLEFC[CAM]VK		564.7733	2	165.3386	True	1	1	0.726315789473684	0.61996863565081	0.894316580554251	1	0.962805526036132	1	0.922989161437536	0.580617495711835	0.682101513802315	1	0.509575353871774	0.856808427623878	1	1	1	1	0.963368421052632	1	0.65046102263202	0.651836523538541	1	0.822329575952764	0.71636675235647	1	1
sp|P17742|PPIA_MOUSE	ITISDC[CAM]GQL		503.7473	2	87.9806	False	1	1	1	0	0.581333333333333	0.0230621396540679	1	0	0.0150234741784038	0	0	0	0.00323101777059774	0	0.210933720367683	1	0	1	0	0	0.587984661269706	0	0	0.00188501413760603	0	0.153420870767104	1
sp|P17742|PPIA_MOUSE	QGC[CAM]DSITIL		503.7473	2	87.9806	True	0.272	1	1	0.807502467917078	1	0.759144893111639	1	1	0.182677165354331	1	1	1	0.394954327968682	0.343497757847534	0.587163920208153	1	1	0.82573978393612	0.796288113124171	0.572256728778468	0.166913580246914	1	1	0.460966542750929	0.402857142857143	1	0.431654676258993
sp|P17742|PPIA_MOUSE	AGPNTNGSQFFIC[CAM]TAK		856.9067	2	103.2657	False	1	1	1	1	1	1	1	0.0571895424836601	0.419874037788663	0	1	1	1	1	0.8792965627498	0.677078085642317	0.271338724168913	0.0447368421052632	1	1	1	0.835689907362262	0	1	1	0.378002528445006	0
sp|P17742|PPIA_MOUSE	ATC[CAM]IFFQSGNTNPGAK		856.9067	2	103.2657	True	1	0.909462915601023	1	1	0.528363047001621	0.274033149171271	0.367737525632262	1	1	0.344254730041532	1	0.767441860465116	0.136041568256967	1	0.0983772819472617	1	1	1	1	0.654867256637168	0.242713807931199	1	1	1	1	1	0.948192771084337
sp|P17742|PPIA_MOUSE	TEWLDGK		424.7111	2	31.2363	False	0.835797043547743	1	0.715969118244616	1	0.989871086556169	0	0	0	0	0.483362521891419	0	1	1	0.980290070658237	0.142081894425259	0	0	1	0	1	0.397085610200364	0.226916113458057	0.121657754010695	1	0.387374461979914	0	0
sp|P17742|PPIA_MOUSE	GDLWETK		424.7111	2	31.2363	True	1	0.607722439843313	0.27029520295203	1	1	1	0.222384784198976	0.371812080536913	1	1	0.923691570115861	0.831103678929766	1	1	0.114	0.774162679425837	1	1	1	0.609656301145663	1	0.253588516746411	0.124248496993988	1	1	0.871603622802344	0.162033359809373
tr|E9PYJ9|E9PYJ9_MOUSE	DLAVDSASPVYQAVIK		559.3016	3	138.9061	False	0	0	0	1	1	0.701703163017032	0	1	0.00956937799043062	0.127811860940695	0.508026440037772	0	0	0	0	1	1	1	0	0	0	0.544378698224852	1	1	0.189452124935996	1	0.450321658327377
tr|E9PYJ9|E9PYJ9_MOUSE	IVAQYVPSASDVALDK		559.3016	3	138.9061	True	0.895743850058571	0.407894736842105	1	1	1	1	1	1	1	1	1	1	1	1	1	1	0.239782016348774	0.143033292231813	1	1	0.479111111111111	1	0.420745920745921	1	0.484396832789939	0.971867007672634	0.345387453874539
tr|E9PYJ9|E9PYJ9_MOUSE	DYINLFSTK		550.7848	2	138.6765	False	0	0	0	1	1	1	1	0.805869074492099	1	0	0.0892151326933936	0	0	0	0	1	1	1	0	0	0	0	0.808070866141732	1	1	0.80393227744402	0
tr|E9PYJ9|E9PYJ9_MOUSE	TSFLNIYDK		550.7848	2	138.6765	True	0.730392156862745	1	1	0.73458991339786	0.10873786407767	1	1	1	0.843230403800475	1	1	1	1	1	0.776651803810296	1	1	1	1	0.960146252285192	1	1	1	1	1	0.108185053380783	1
tr|E9PYJ9|E9PYJ9_MOUSE	ATIIHAQYNTPIS		714.8777	2	77.7982	False	0	1	1	1	1	1	1	1	1	1	1	1	0.0500751126690035	0.304307974335472	1	1	1	1	0.754853273137698	1	0.0552947313510694	1	1	1	1	1	1
tr|E9PYJ9|E9PYJ9_MOUSE	IPTNYQAHIITAS		714.8777	2	77.7982	True	1	1	1	1	1	1	1	1	1	1	1	1	1	1	1	1	1	1	0.835002176752286	0.990593342981187	1	0.805925925925926	1	1	1	1	1
tr|E9PYJ9|E9PYJ9_MOUSE	C[CAM]C[CAM]DQFFAPIC[CAM]AK		758.8227	2	160.1194	False	0	0	0	1	1	1	1	1	1	1	0	0	0	0	0.68065463701217	1	1	0	1	1	0.22552783109405	1	1	1	1	1	1
tr|E9PYJ9|E9PYJ9_MOUSE	AC[CAM]IPAFFQDC[CAM]C[CAM]K		758.8227	2	160.1194	True	1	1	1	1	1	1	1	0.306957708049113	1	1	0.00634115409004439	1	1	1	1	1	1	1	1	1	1	1	1	1	1	1	0.570847457627119
tr|E9PYJ9|E9PYJ9_MOUSE	GAPAYNPTGPQVTPLAR		570.6371	3	68.4333	False	0	0	0	1	1	0.725612686208554	1	0.89776357827476	1	0.340603248259861	0	0	0	0.0429667519181586	0.589965397923875	1	1	0	0	0	0	1	1	1	0	0.045045045045045	1
tr|E9PYJ9|E9PYJ9_MOUSE	ALPTVQPGTPNYAPAGR		570.6371	3	68.4333	True	0.840383080606544	0.304726368159204	1	0.429530201342282	1	1	1	1	1	1	1	0.610651974288338	0.455976180348788	0.922668688400303	1	0.961073825503356	1	1	1	1	1	1	1	1	1	0.162310866574966	1
tr|E9PYJ9|E9PYJ9_MOUSE	GAPGYQPTGPQVTPLAR		570.6371	3	70.637	False	0	0	0	1	1	0.737446197991392	1	1	1	0.340425531914894	0	0	0	0.0459183673469388	0.590575010808474	0.720039292730845	1	0	0	0	0	1	1	1	0	0.0464419475655431	1
tr|E9PYJ9|E9PYJ9_MOUSE	ALPTVQPGTPQYGPAGR		570.6371	3	70.637	True	0.306616961789376	1	1	1	1	0.592592592592593	1	1	1	1	1	1	1	1	1	1	1	1	1	1	1	1	1	1	1	1	1
sp|Q61292|LAMB2_MOUSE	ALVEGGGILSR		536.3115	2	65.5414	False	1	1	1	1	1	0	1	1	1	0.6630615640599	1	0.248587570621469	0.094129063561378	0.181388757675957	0.171707317073171	0.445439283715725	1	0	1	1	1	0.869565217391304	0.00468384074941452	0.440275171982489	1	0.843464228079613	0.871127633209418
sp|Q61292|LAMB2_MOUSE	SLIGGGEVLAR		536.3115	2	65.5414	True	1	1	0.400532859680284	1	1	0.905168539325843	0.654478976234004	1	1	0.638923917612442	1	0.61863240018357	0.602272727272727	0.334083746060333	0.52280701754386	0.557150451887294	0.860863605209047	0.903372835004558	0.88715953307393	1	1	1	0.560217983651226	0.883696780893043	1	1	0.670191672174488
sp|Q61292|LAMB2_MOUSE	ETPSWTGVGFVR		668.3383	2	132.0695	False	1	1	1	1	1	1	1	1	1	1	1	1	1	1	1	1	1	1	1	1	1	1	0.748975409836066	0.722005571030641	1	1	1
sp|Q61292|LAMB2_MOUSE	VFGVGTWSPTER		668.3383	2	132.0695	True	1	1	1	0.753799392097264	0.559139784946237	1	1	0.917150395778364	1	0.862450592885376	1	1	1	1	1	1	1	1	1	1	1	1	0.360714285714286	1	1	1	1
sp|Q61292|LAMB2_MOUSE	AETTQAALEEAQR		709.3495	2	86.4302	False	1	1	1	0	0.988919667590028	1	1	1	0.00397614314115308	1	0.914653784219002	1	1	1	1	1	1	1	1	0.367685589519651	0.95021227325357	1	1	1	1	1	1
sp|Q61292|LAMB2_MOUSE	QAEELAAQTTEAR		709.3495	2	86.4302	True	1	1	1	1	1	1	1	1	1	1	1	1	1	1	1	1	1	1	1	1	0.926242236024845	1	1	1	1	1	1
sp|Q61292|LAMB2_MOUSE	YSEIEPSTEGEVIYR		886.4229	2	101.1731	False	1	0.556947608200456	1	1	1	0.10431654676259	1	1	1	1	0.779045204900718	0.968762356662712	0.854668674698795	1	0.217181467181467	1	0.815073272854152	1	0.723636363636364	0.666666666666667	0.753740396279822	0	1	1	0	1	1
sp|Q61292|LAMB2_MOUSE	YIVEGETSPEIESYR		886.4229	2	101.1731	True	0.495802032699956	1	1	0.53484602917342	1	0.449895615866388	0.838378069674472	1	0.965324384787472	0.701711491442543	0.972491282448663	0.681818181818182	0.505833333333333	0.466119982736297	1	0.811012599160056	1	1	0.543643263757116	0.242369020501139	1	0.753024193548387	1	0.578143360752056	0.799666805497709	1	0.352247605011054
sp|Q61292|LAMB2_MOUSE	LQELEGTYEENER		805.3707	2	34.1265	False	0.871146245059289	0.141067897165458	0.255338904363974	1	0.0975292587776333	0.00401069518716578	0.671100362756953	1	1	1	1	0.675905230219043	0	0.65158371040724	1	1	0	1	0	0.238683127572016	0.979607250755287	1	0.132890365448505	0.328437917222964	0	0.0605166051660517	1
sp|Q61292|LAMB2_MOUSE	ENEEYTGELEQLR		805.3707	2	34.1265	True	0.962371721778791	1	0.317850637522769	1	1	1	0.907988980716253	1	1	0.681481481481481	0.217616580310881	0.553646075243846	1	0.305441243712849	1	1	1	1	0.357502517623364	1	1	1	1	1	1	1	0.258555133079848
sp|Q61292|LAMB2_MOUSE	C[CAM]DSHDDPVLGLVSGQC[CAM]R		638.9526	3	122.4229	False	1	1	1	1	1	1	1	1	1	1	1	0.245758354755784	0.990767045454545	0	1	1	1	1	1	0	1	1	1	1	0.620292423571112	1	1
sp|Q61292|LAMB2_MOUSE	C[CAM]QGSVLGLVPDDHSDC[CAM]R		638.9526	3	122.4229	True	1	1	1	1	1	1	1	1	1	0.896551724137931	1	1	1	0.00120048019207683	1	1	1	1	1	1	1	1	1	1	1	0.726263187118268	1
tr|Q542I8|Q542I8_MOUSE	IPFGSFVDK		505.2713	2	135.898	False	0.998140572703607	0.605484051482932	1	1	1	1	0.0569568755085435	1	0.0672413793103448	1	1	0.889166666666667	1	1	1	1	0.0600414078674948	1	0	1	0	1	0.748591909882232	0.811859838274933	0.72027373823781	0	1
tr|Q542I8|Q542I8_MOUSE	DVFSGFPIK		505.2713	2	135.898	True	1	1	1	1	1	1	1	1	1	1	1	1	1	1	1	1	1	1	1	1	1	1	1	1	1	1	0.772959183673469
tr|Q542I8|Q542I8_MOUSE	LSESNIQPIFAVTK		773.9274	2	137.5883	False	1	1	1	1	1	1	1	1	1	0.0224719101123596	0.694076038903625	0.694764862466726	1	0.0170031880977683	1	0.391752577319588	0	1	0.940677966101695	1	0.705689725747032	1	1	0.00368324125230203	0	1	1
tr|Q542I8|Q542I8_MOUSE	TVAFIPQINSESLK		773.9274	2	137.5883	True	1	1	1	1	0.622760800842993	1	0.0317725752508361	1	1	1	1	1	1	1	1	1	1	1	1	1	0.887490165224233	1	1	1	1	1	1
tr|Q542I8|Q542I8_MOUSE	LPAILTPNDGR		583.83	2	83.6352	False	1	1	0	0.511400651465798	0.121483375959079	1	0	1	0.0058252427184466	1	0	1	0	0	0	0	0.081383519837233	1	1	0.009375	0	0	1	0	0	1	1
tr|Q542I8|Q542I8_MOUSE	GDNPTLIAPLR		583.83	2	83.6352	True	0.928159815597388	0.676584022038567	1	1	0.688591983556012	1	1	1	1	1	0.748925193465176	1	1	1	1	1	1	0.496774193548387	0.937579617834395	0.956426217502746	0.699794661190965	0.955678670360111	1	0.980295566502463	1	1	1
tr|Q542I8|Q542I8_MOUSE	GDC[CAM]DGVQINNPVTFQVK		945.9543	2	129.529	False	0.980067694622038	1	1	1	1	0.0932203389830508	1	1	1	1	0.686474501108647	0.0450771055753262	0	1	1	1	1	1	1	1	1	1	1	1	1	1	0.861940298507463
tr|Q542I8|Q542I8_MOUSE	VQFTVPNNIQVGDC[CAM]DGK		945.9543	2	129.529	True	1	1	1	1	1	1	1	1	1	0.6875	1	1	1	1	1	1	0.613272311212815	1	1	1	1	0.3335263462652	0.256697819314642	0.35910878112713	1	1	1
tr|Q542I8|Q542I8_MOUSE	LTDNSNQFQTEVGK		790.8812	2	28.8286	False	1	0.441956393635828	1	0.0565275908479139	1	1	1	0.00180995475113122	1	1	1	0.97765582124657	0.90962962962963	0	0.923861852433281	1	1	0	1	0	0.183953033268102	1	0.561002178649238	0	0	1	0.0984413453650533
tr|Q542I8|Q542I8_MOUSE	GVETQFQNSNDTLK		790.8812	2	28.8286	True	1	1	0.191197349739707	1	1	1	1	1	1	1	0.517225106182161	1	1	1	1	1	1	1	1	1	1	1	1	1	1	1	1
sp|Q9JIF7|COPB_MOUSE	VLSTPDLEVR		564.8166	2	77.8437	False	0	1	0	0	0	0.773584905660377	0	0	0	0	0	0	0	1	1	0.335476329631794	1	0	0	0.355828220858896	0	0.0992815153494448	0	0	0	1	1
sp|Q9JIF7|COPB_MOUSE	VELDPTSLVR		564.8166	2	77.8437	True	0.912606341840681	1	1	1	1	1	1	1	1	1	1	0.747290853922844	0.201557489693083	1	1	1	1	0.0435356200527705	1	1	0.0813175501801338	1	1	0.266943291839557	1	1	0.343703703703704
sp|Q9JIF7|COPB_MOUSE	DLQHPNEFIR		423.5509	3	48.2196	False	0	1	0	0	0	0	0.350344827586207	0.083000798084597	1	0.122113904566444	0.915594855305466	0	0.00732984293193717	1	0.892074870569494	0.0319444444444444	0.669662921348315	1	0.493256262042389	0	0	1	0.697698744769874	1	0	0.00940438871473354	1
sp|Q9JIF7|COPB_MOUSE	IFENPHQLDR		423.5509	3	48.2196	True	1	1	1	1	1	1	1	1	1	1	1	0.913114754098361	0.796785304247991	0.0613682092555332	1	1	1	0.2188995215311	1	1	1	1	1	1	1	1	0.113207547169811
sp|Q9JIF7|COPB_MOUSE	EAGELKPEEEITVGPVQK		651.6774	3	79.42	False	1	0	0.00739566825145272	1	0	0.173963133640553	1	0.0270498732037194	0.004	0	0	1	0	0.308394160583942	0	0.00458715596330275	1	0.139764996907854	0	0.230275229357798	0	0.131713554987212	1	0.00187265917602996	0	0.863101604278075	1
sp|Q9JIF7|COPB_MOUSE	QVPGVTIEEEPKLEGAEK		651.6774	3	79.42	True	1	0.998502246630055	0.522368981678739	1	0.658057851239669	0.494312306101344	1	1	0.763302752293578	0.544200086244071	0.852649006622517	0.628310502283105	0.552946023897816	1	0.804532577903683	0.65071283095723	1	0.760985031385804	0.765785938199731	0.84715821812596	0.534550195567145	1	0.848131974769529	0.68503937007874	0.839567747298421	1	1
sp|Q9JIF7|COPB_MOUSE	YEAAGTLVTLSSAPTAIK		598.3279	3	137.288	False	1	1	1	1	1	0.0438321853475266	1	1	0.136696501220504	1	0	1	1	1	1	1	1	1	1	0.410212029424492	1	0.845301204819277	1	1	1	1	0
sp|Q9JIF7|COPB_MOUSE	IATPASSLTVLTGAAEYK		598.3279	3	137.288	True	0.746341463414634	0.198837959974177	1	1	1	0.436058700209644	0.34878892733564	1	1	1	1	0.834448160535117	1	1	0.239463601532567	1	0.78125	1	1	0.103232030873131	1	0.190534726490473	1	1	1	1	1
sp|Q9JIF7|COPB_MOUSE	C[CAM]IYNLLQSSSPAVK		790.4111	2	131.1559	False	0	0	0	0.126964173475801	1	1	1	1	1	0	0.105204252937885	0.0594752186588921	0.320987654320988	0.00228050171037628	1	1	0.00919540229885057	1	0.0856820744081172	0.872961698900265	0	0.316219369894983	0.767137096774194	1	0.459307764265669	0	0.307922272047833
sp|Q9JIF7|COPB_MOUSE	VAPSSSQLLNYIC[CAM]K		790.4111	2	131.1559	True	1	1	1	1	1	1	1	1	1	1	1	1	1	1	1	0.599585062240664	1	1	1	1	1	1	0.644373673036093	1	1	1	1
sp|Q9JIF7|COPB_MOUSE	TLQLALDLVSSR		439.2575	3	167.208	False	0.441030275643922	1	1	0.00147819660014782	0	0.0759803921568627	0.0287162162162162	0	1	0	1	1	0	0	0.379816513761468	1	1	1	0	0.13536701620591	0	1	1	1	1	1	1
sp|Q9JIF7|COPB_MOUSE	SSVLDLALQLTR		439.2575	3	167.208	True	1	0.559090909090909	1	0.687726566545831	0.936448598130841	0.910233393177738	1	1	0.796139927623643	0.52617914322804	0.61749885478699	0.653447498873366	0.909225639125602	0.97426333457665	0.564726324934839	1	1	1	1	1	0.801916932907348	0.472389283761618	0.684155299055614	0.687289088863892	1	1	1
sp|P14152|MDHC_MOUSE	FVEGLPINDFSR		697.3591	2	144.3131	False	0	1	0.317748524738992	1	1	1	0.693269803454437	1	0.00591715976331361	1	0.743004735256134	1	0	1	0	1	0.05	1	1	0	1	0	1	1	0	1	1
sp|P14152|MDHC_MOUSE	SFDNIPLGEVFR		697.3591	2	144.3131	True	0.0410742496050553	1	1	1	0.396629213483146	0.897885739991003	0.0156521739130435	0.0572831423895254	0.826060968320383	0.713298088653924	1	1	1	0.593736951983299	0.581960104076323	1	0.124383020730503	1	1	0.120574162679426	0.272037914691943	1	0.49915872125631	0.439299123904881	1	1	1
sp|P14152|MDHC_MOUSE	VIVVGNPANTNC[CAM]LTASK		586.6453	3	77.7065	False	0	0.236421725239617	0	0	0	1	1	1	0	0	0	0	1	0	0	1	1	1	0	0	0	1	0	0.489671931956258	0	1	1
sp|P14152|MDHC_MOUSE	SATLC[CAM]NTNAPNGVVIVK		586.6453	3	77.7065	True	1	1	1	1	1	1	1	1	1	0.805922368947579	1	1	0.876681614349776	0.950301204819277	1	1	1	1	1	1	1	1	1	1	1	1	1
sp|P14152|MDHC_MOUSE	GEFITTVQQR		589.8118	2	38.2465	False	0	0	0	0	0	0	0	0	0.417366946778712	0	0	0	0	0	0	0	0	0	0	0	1	0	0.0619834710743802	0.0107719928186715	0	0.803055100927441	1
sp|P14152|MDHC_MOUSE	QQVTTIFEGR		589.8118	2	38.2465	True	1	1	1	1	1	1	1	1	1	1	0.974081237911025	1	1	1	1	1	0.407438715131023	0.998244073748903	0.255497382198953	1	1	1	1	0.71484593837535	1	1	0.864596273291925
sp|P14152|MDHC_MOUSE	EVGVYEALK		504.274	2	44.7519	False	0	1	0	0	0	0	0	0	0.181102362204724	0.302687411598303	0.134929270946681	0	0	0	0.10126582278481	0	1	0.969265033407572	0	0.0609636184857424	0	0	0.981464318813716	0.494857834240774	0	0.113234253361642	0
sp|P14152|MDHC_MOUSE	LAEYVGVEK		504.274	2	44.7519	True	1	0.950425638457687	1	1	0.732251521298174	0.181714285714286	0.872829131652661	1	1	1	1	0.428571428571429	0.813455657492355	0.0547389761784085	0.927422518634759	0.123552123552124	1	1	0.267223382045929	1	0.651882845188285	1	0.920056100981767	1	1	0.646693046919163	1
sp|P14152|MDHC_MOUSE	ELTEEKETAFEFLSSA		915.9359	2	164.4215	False	1	1	1	0.32641291810842	1	1	1	1	1	1	1	0.0327669902912621	1	1	1	0.355942028985507	1	1	1	0.142992424242424	1	0.659102630221764	1	1	0	1	1
sp|P14152|MDHC_MOUSE	SSLFEFATEKEETLEA		915.9359	2	164.4215	True	1	1	1	1	1	0.15162037037037	1	1	1	1	1	1	1	1	1	1	1	1	1	1	1	1	1	1	1	1	1
sp|P14152|MDHC_MOUSE	FVEGNPINDFSR		697.8386	2	146.5024	False	1	1	1	1	1	1	1	1	1	1	1	1	0	0	0	0.0306193458594294	1	1	1	0	1	1	1	1	1	1	1
sp|P14152|MDHC_MOUSE	SFDNIPNGEVFR		697.8386	2	146.5024	True	1	0.566401816118048	0.469618055555556	1	1	1	1	1	1	1	0.528886801315171	0.892946058091286	1	1	1	1	1	1	1	0.769588828549263	1	1	0.903500473036897	1	1	1	1
sp|P16015|CAH3_MOUSE	VVFDDTFDR		557.2642	2	85.1691	False	0	0	0.150239234449761	0	0	0	0	0	0	0	0	1	0	1	0.0312331717824448	0	0.00239808153477218	0	0	0	0	0	0	0	0	1	1
sp|P16015|CAH3_MOUSE	DFTDDFVVR		557.2642	2	85.1691	True	1	1	1	0.910117647058823	1	1	0.759508484493856	1	0.478142076502732	0.258529553099471	0.889340927583401	0.0819578827546955	0.851754055073557	1	1	0.267303102625298	0.576506955177743	0.0646412411118294	1	1	0.497145366710584	1	1	0.200873362445415	1	1	1
sp|P16015|CAH3_MOUSE	HDPSLQPWSVSYDPGSAK		657.6463	3	119.4517	False	0	0	0	0	0.355479840999432	0	1	1	1	0.00346420323325635	0.0890140845070422	0	0	0	0	0	0	0	0	0	0	0	0	0	0	0	0
sp|P16015|CAH3_MOUSE	ASGPDYSVSWPQLSPDHK		657.6463	3	119.4517	True	1	0.309981401115933	1	1	0.736097067745197	1	1	1	1	1	1	0.975167520693733	1	1	1	1	1	1	1	1	1	1	1	1	1	1	1
sp|P16015|CAH3_MOUSE	HDPSLQPWDASYDPGSAK		985.9476	2	119.3956	False	0.299580027998133	1	1	1	1	1	1	1	1	1	1	1	0.488888888888889	1	1	0.450500556173526	1	1	1	1	1	1	1	1	1	1	0.0692567567567568
sp|P16015|CAH3_MOUSE	ASGPDYSADWPQLSPDHK		985.9476	2	119.3956	True	0.166748406081412	1	1	1	1	1	1	1	1	0.999626447515876	1	1	1	1	1	0.846153846153846	1	1	1	1	0.948589099342868	1	0.1796875	1	1	1	1
sp|P16015|CAH3_MOUSE	EAPFNHFDPSC[CAM]LFPAC[CAM]R		688.9733	3	168.4752	False	0	0	0	0	0	0	0	1	1	0	1	0.642143505903724	0	0	0	0.97547926883638	0.322695035460993	1	1	0.6781287485006	0	0.00750750750750751	1	0.717948717948718	1	1	0
sp|P16015|CAH3_MOUSE	C[CAM]APFLC[CAM]SPDFHNFPAER		688.9733	3	168.4752	True	1	1	1	1	0.704859335038363	1	1	1	1	1	1	0.0495867768595041	0.16022356776898	1	1	0.244431065623119	1	1	1	0.398613518197574	1	0.881065651760228	1	1	1	1	1
sp|P16015|CAH3_MOUSE	SLFASAENEPPVPLVGN		870.9438	2	154.6313	False	0	0	0	0	0.910112359550562	0.178058587018955	0.0650406504065041	0	1	0.496286588029707	1	0	1	1	0.979638878217441	0.665318503538928	0	1	1	0.491361146228403	0	0.163873370577281	0.989852398523985	1	0.251	1	1
sp|P16015|CAH3_MOUSE	GVLPVPPENEASAFLSN		870.9438	2	154.6313	True	0.528202885876694	1	1	1	1	0.0353089533417402	0.786503781268179	1	1	1	1	1	0.0382293762575453	1	1	1	1	0.167883211678832	0.358509566968781	1	1	1	1	1	0.649602824360106	1	0.691699604743083
sp|P16015|CAH3_MOUSE	QPDGIAVVGIFLK		678.8979	2	168.6199	False	0.297196261682243	0	0	0	0	0	1	0	0	0	0.307385229540918	0	0	0	0	0	0	0	0	0	0	0	0	0.438047559449312	0	0	0.00193236714975845
sp|P16015|CAH3_MOUSE	LFIGVVAIGDPQK		678.8979	2	168.6199	True	1	1	0.834190740007914	1	1	1	0.505154639175258	1	1	1	1	1	1	1	1	1	1	1	1	1	0.920264488525865	1	1	0.919436052366566	0.970007892659826	1	1
tr|Q3UKW2|Q3UKW2_MOUSE	LTDEEVDEMIR		675.3163	2	119.3134	False	1	0	0.360538116591928	0.650051921079958	1	1	1	1	1	1	1	1	0	1	0.974121282348397	1	1	1	0.399405351833499	1	0.146341463414634	1	1	1	0.375780874579529	0	1
tr|Q3UKW2|Q3UKW2_MOUSE	IMEDVEEDTLR		675.3163	2	119.3134	True	1	1	1	1	0.111182934712346	1	0.921815199562602	1	1	1	1	1	1	0.018018018018018	0.656792213288193	0.770783277270543	1	1	1	1	0.0884318766066838	1	1	1	0.218607015760041	1	1
tr|Q3UKW2|Q3UKW2_MOUSE	EAFSLFDKDGDGTITTK		615.6353	3	125.4389	False	0	0	0	1	1	0.381310418904404	1	1	1	0	0	0	0	0	0	0	0.421926910299003	0	0	0	0	0	0	0.775956284153005	0	0	0
tr|Q3UKW2|Q3UKW2_MOUSE	TTITGDGDKDFLSFAEK		615.6353	3	125.4389	True	0.0593132154006243	1	1	1	1	1	1	0.616686819830713	0.944917660420216	0.680938657883903	1	1	0.383442265795207	1	1	1	1	1	1	0.0995169082125604	0.562553925798102	1	1	1	1	1	1
tr|Q3UKW2|Q3UKW2_MOUSE	VFDKDGNGYISAAELR		585.6284	3	105.7552	False	0.0348468848996832	0	0	0	1	0	0.256263421617752	1	0.056091148115688	0.00117439812096301	0	0.0663562281722934	0	0	0	0.450719822812846	0.0154185022026432	0	0	0	0	1	1	0	0	0	0
tr|Q3UKW2|Q3UKW2_MOUSE	LEAASIYGNGDKDFVR		585.6284	3	105.7552	True	0.808510638297872	0.994508237643535	1	0.965485074626866	1	0.929084380610413	1	1	1	0.829131652661064	0.823675496688742	0.585635359116022	0.481481481481481	1	0.45123595505618	1	1	1	0.659603869184707	1	1	1	0.379084967320261	1	0.707956989247312	0.691662003357583	0.783868935097669
tr|Q3UKW2|Q3UKW2_MOUSE	DGNGYISAAELR		633.3097	2	76.3743	False	0	1	0	0	0.0288659793814433	0.45127670661803	0	0	1	0	0.116291826659353	0.118369625907314	1	0	1	0	1	0	0	0.0340510766149224	0.0410526315789474	0	0	0.0302521008403361	0	0.98120873539868	1
tr|Q3UKW2|Q3UKW2_MOUSE	LEAASIYGNGDR		633.3097	2	76.3743	True	0.810919309514251	0.822163588390501	0.722920892494929	0.906264719736222	0.672520661157025	1	1	0.699941280093952	1	0.809923969587835	1	1	1	0.949981195938323	1	0.528648648648649	0.672155688622755	0.726027397260274	1	0.551122194513716	1	1	1	0.782561307901907	0.315531602155806	1	1
tr|Q3UKW2|Q3UKW2_MOUSE	SLFDKDGDGTITTK		499.9192	3	38.12	False	0.0692864529472596	1	0	0	0	0	1	1	0.0186915887850467	0.942249240121581	0	0.939467312348668	0	0.567214496418036	0.265335235378031	0.838620689655172	1	0.0971608832807571	0	0	0	0	0	0	0	0.0244461420932009	1
tr|Q3UKW2|Q3UKW2_MOUSE	TTITGDGDKDFLSK		499.9192	3	38.12	True	0.0673226307612636	1	1	1	0.579059829059829	1	1	1	0.950819672131147	1	0.507095553453169	1	0.978981118631991	1	1	1	0.889952153110048	0.607361963190184	1	0.0573689416419387	0.598726114649682	1	1	1	1	1	1
tr|Q3UKW2|Q3UKW2_MOUSE	DPNGYISAAELR		653.3253	2	101.5815	False	0	0	0	0	1	0.0748466257668712	0	0	0	0	0.999617298124761	0.00271186440677966	0	0	1	0.675743822491175	0	0	1	0.035964035964036	0	0	0	0	0.533089913281607	0	1
tr|Q3UKW2|Q3UKW2_MOUSE	LEAASIYGNPDR		653.3253	2	101.5815	True	0.424105120072497	0.446271285965942	1	1	1	0.379978471474704	1	1	1	1	1	1	1	0.162523900573614	1	1	1	1	0.130841121495327	0.147587511825922	0.340405904059041	1	1	1	0.727815699658703	0.566919929865576	1
sp|Q9CPY7|AMPL_MOUSE	QVIDC[CAM]QLADVNNLGK		843.9276	2	120.7287	False	1	1	1	1	1	1	0	0.14550853749072	0.854791299235744	0	1	1	0	0.0169581346051934	1	0.471169686985173	0	0.263311878291398	1	0	1	1	0.204996796925048	0.874608150470219	0.594254937163375	1	1
sp|Q9CPY7|AMPL_MOUSE	GLNNVDALQC[CAM]DIVQK		843.9276	2	120.7287	True	1	1	1	1	1	1	1	1	1	1	0.773617021276596	1	1	0.522514868309261	1	1	1	1	1	1	1	1	1	1	1	0.913294797687861	1
[truncated: 6,398 more rows]
