# Supplementary material for: Differential Proteomics Analysis of the Subcutaneous Connective Tissues in Alcian Blue Tracks along Conception Vessel and Adjacent Nonmeridian in Rats
Source: Evid Based Complement Alternat Med. 2021 May 4;2021:5550694. doi: 10.1155/2021/5550694 (PMC8116161; doi:10.1155/2021/5550694)
Supplement: Supplementary Materials — 1. The data of qualitative identification of protein. 2. The false discovery rate (FDR) of SWATH data. 3. The data of biological process (Gene Ontology (GO) analysis of differential proteins). 4. The data of cell component (GO analysis of differential proteins). 5. The data of molecular function (GO analysis of differential proteins). 6. The data of KEGG analysis. 7. The data of biological progress and KEEG link. 8. The data of protein-protein interaction (PPI). 9. The information analysis note. 10. The data of western blot analysis: the upregulated differential proteins involved in ATP metabolism (ATP5E, GAPDH), redox reactions (Gpx-3), and Ca2+ transmembrane transport (CACNA2D1). [file 5550694.f1.zip › 5550694.f1/3-Biological progess.txt]

maxLevel	levels	GO_Name	GO_ID	Pvalue	Pvalue_adjusted	PAS_Value	PAS_Zscore	max_zscore	min_zscore	Genes	Count	Pop_Hit	List_Total	Background_Genes	URL	PATHS
4	4	small molecule metabolic process	GO:0044281	3.81E-24	1.53E-20	0	0	0	0	Fasn|1;Acsl1|1;Vcp|1;Pc|1;Acly|1;Acaca|1;Eno3|1;Aco2|1;Dcn|1;Mdh2|1;Gapdh|1;Tkt|1;Ca3|1;Tpi1|1;Itih3|1;Pgd|1;Dld|1;Hsd17b4|1;Ampd1|1;Nucb2|1;Acadvl|1;Gpi|1;Got2|1;Gpd1|1;Etfb|1;Mdh1|1;Cap1|1;Etfa|1;Ca1|1;Atp1a2|1;Pdhb|1;Phgdh|1;Akr1b1|1;Hk1|1;Me1|1;Aldh9a1|1;Gpt|1;Ak1|1;Pgam1|1;Vars|1;Ptgis|1;Acadm|1;Aldh1l1|1;Csad|1;Taldo1|1;Gpd2|1;Fabp5|1;Ca2|1;Phka1|1;Park7|1;Decr1|1;RGD:708506|1;Sars|1;Aldh3a…	86	2878	258	28189	http://www.ebi.ac.uk/QuickGO/GTerm?id=GO:0044281	[]
6	6	carboxylic acid metabolic process	GO:0019752	2.85E-23	3.96E-20	0	0	0	0	Fasn|1;Acsl1|1;Pc|1;Acly|1;Acaca|1;Eno3|1;Aco2|1;Mdh2|1;Gapdh|1;Tpi1|1;Itih3|1;Pgd|1;Dld|1;Hsd17b4|1;Nucb2|1;Acadvl|1;Gpi|1;Got2|1;Gpd1|1;Etfb|1;Mdh1|1;Etfa|1;Pdhb|1;Phgdh|1;Hk1|1;Me1|1;Aldh9a1|1;Gpt|1;Pgam1|1;Vars|1;Ptgis|1;Acadm|1;Aldh1l1|1;Csad|1;Park7|1;Decr1|1;Sars|1;Aldh3a2|1;Acot2|1;Aars|1;Agt|1;Dlat|1;Nit2|1;Idh1|1;Aldh6a1|1;Ivd|1;Aldh1a3|1;Gars|1;Crabp1|1;Alox5ap|1;Fabp3|1;Asrgl1|1;Echdc…	58	1353	258	28189	http://www.ebi.ac.uk/QuickGO/GTerm?id=GO:0019752	[]
4	4	organic acid metabolic process	GO:0006082	2.97E-23	3.96E-20	0	0	0	0	Fasn|1;Acsl1|1;Pc|1;Acly|1;Acaca|1;Eno3|1;Aco2|1;Dcn|1;Mdh2|1;Gapdh|1;Tpi1|1;Itih3|1;Pgd|1;Dld|1;Hsd17b4|1;Nucb2|1;Acadvl|1;Gpi|1;Got2|1;Gpd1|1;Etfb|1;Mdh1|1;Etfa|1;Pdhb|1;Phgdh|1;Hk1|1;Me1|1;Aldh9a1|1;Gpt|1;Pgam1|1;Vars|1;Ptgis|1;Acadm|1;Aldh1l1|1;Csad|1;Park7|1;Decr1|1;Sars|1;Aldh3a2|1;Acot2|1;Aars|1;Agt|1;Dlat|1;Nit2|1;Idh1|1;Aldh6a1|1;Ivd|1;Aldh1a3|1;Gars|1;Crabp1|1;Alox5ap|1;Fabp3|1;Asrgl1|1…	60	1454	258	28189	http://www.ebi.ac.uk/QuickGO/GTerm?id=GO:0006082	[]
5	5	oxoacid metabolic process	GO:0043436	8.30E-23	8.30E-20	0	0	0	0	Fasn|1;Acsl1|1;Pc|1;Acly|1;Acaca|1;Eno3|1;Aco2|1;Dcn|1;Mdh2|1;Gapdh|1;Tpi1|1;Itih3|1;Pgd|1;Dld|1;Hsd17b4|1;Nucb2|1;Acadvl|1;Gpi|1;Got2|1;Gpd1|1;Etfb|1;Mdh1|1;Etfa|1;Pdhb|1;Phgdh|1;Hk1|1;Me1|1;Aldh9a1|1;Gpt|1;Pgam1|1;Vars|1;Ptgis|1;Acadm|1;Aldh1l1|1;Csad|1;Park7|1;Decr1|1;Sars|1;Aldh3a2|1;Acot2|1;Aars|1;Agt|1;Dlat|1;Nit2|1;Idh1|1;Aldh6a1|1;Ivd|1;Aldh1a3|1;Gars|1;Crabp1|1;Alox5ap|1;Fabp3|1;Asrgl1|1…	59	1433	258	28189	http://www.ebi.ac.uk/QuickGO/GTerm?id=GO:0043436	[]
7	7	monocarboxylic acid metabolic process	GO:0032787	1.23E-21	9.82E-19	0	0	0	0	Fasn|1;Acsl1|1;Pc|1;Acly|1;Acaca|1;Eno3|1;Gapdh|1;Tpi1|1;Pgd|1;Dld|1;Hsd17b4|1;Nucb2|1;Acadvl|1;Gpi|1;Gpd1|1;Etfb|1;Etfa|1;Pdhb|1;Phgdh|1;Hk1|1;Me1|1;Aldh9a1|1;Pgam1|1;Ptgis|1;Acadm|1;Park7|1;Decr1|1;Aldh3a2|1;Acot2|1;Agt|1;Dlat|1;Nit2|1;Idh1|1;Ivd|1;Aldh1a3|1;Crabp1|1;Alox5ap|1;Fabp3|1;Asrgl1|1;Echdc1|1;Eci1|1;Eci2|1;Acsf2|1	43	766	258	28189	http://www.ebi.ac.uk/QuickGO/GTerm?id=GO:0032787	[]
3	3	single-organism metabolic process	GO:0044710	3.42E-21	2.28E-18	0	0	0	0	Fasn|1;Acsl1|1;Vcp|1;Anxa2|1;Pc|1;Acly|1;Acaca|1;Eno3|1;Aco2|1;Hsp90b1|1;Dcn|1;Mdh2|1;Vdac1|1;Gapdh|1;Tkt|1;Gdi2|1;Ca3|1;Ywhae|1;Tpi1|1;Itih3|1;Pgd|1;Fgg|1;Dld|1;Hsd17b4|1;Ampd1|1;Nucb2|1;Acadvl|1;Gpi|1;Got2|1;Ddost|1;Gpd1|1;Etfb|1;Mdh1|1;C8b|1;Prdx6|1;Cap1|1;Dmd|1;Gpx1|1;Etfa|1;Ca1|1;Igh-1a|1;Itgb1|1;Atp1a2|1;Pdhb|1;Phgdh|1;Akr1b1|1;Trim28|1;Hk1|1;Me1|1;Aldh9a1|1;Tpr|1;Pebp1|1;Gpt|1;Ak1|1;C4bpa|…	132	6780	258	28189	http://www.ebi.ac.uk/QuickGO/GTerm?id=GO:0044710	[]
4	4	single-organism catabolic process	GO:0044712	7.85E-16	4.48E-13	0	0	0	0	Vcp|1;Eno3|1;Hsp90b1|1;Vdac1|1;Gapdh|1;Tpi1|1;Hsd17b4|1;Acadvl|1;Gpi|1;Got2|1;Gpd1|1;Etfb|1;Mdh1|1;Prdx6|1;Gpx1|1;Etfa|1;Itgb1|1;Hk1|1;Tpr|1;Gpt|1;Pgam1|1;Acadm|1;Aldh1l1|1;Gpx3|1;Csad|1;Gpd2|1;Park7|1;Decr1|1;Acot2|1;Lipe|1;Idh1|1;Aldh6a1|1;Ivd|1;Psmc1|1;Cst3|1;Galm|1;Crabp1|1;Fabp3|1;Asrgl1|1;Echdc1|1;Eci1|1;Bckdhb|1;Eci2|1;Hmox1|1;Hint1|1;Krt15|1;Fis1|1	47	1311	258	28189	http://www.ebi.ac.uk/QuickGO/GTerm?id=GO:0044712	[]
3	3	catabolic process	GO:0009056	2.09E-15	9.75E-13	0	0	0	0	Acsl1|1;Vcp|1;Anxa2|1;Plg|1;Eno3|1;Hsp90b1|1;Snd1|1;Dcn|1;Vdac1|1;Gapdh|1;Anpep|1;Tpi1|1;Hsd17b4|1;Acadvl|1;Gpi|1;Got2|1;Gpd1|1;Etfb|1;Mdh1|1;Gstm2|1;Prdx6|1;Gpx1|1;Ambp|1;Etfa|1;Itgb1|1;Hk1|1;Ctsb|1;Tpr|1;Hspa1b|1;Gpt|1;Pgam1|1;Acadm|1;Psma2|1;Aldh1l1|1;Gpx3|1;Csad|1;Gpd2|1;Cdc42|1;Lyz1|1;Park7|1;Decr1|1;Ctsz|1;Acot2|1;Lipe|1;Idh1|1;Aldh6a1|1;Ivd|1;Rpl11|1;Psmc1|1;Cst3|1;Snx1|1;Galm|1;Crabp1|1;F…	70	2780	258	28189	http://www.ebi.ac.uk/QuickGO/GTerm?id=GO:0009056	[]
4	4	oxidation-reduction process	GO:0055114	2.19E-15	9.75E-13	0	0	0	0	Fasn|1;Vcp|1;Aco2|1;Mdh2|1;Gapdh|1;Gdi2|1;Pgd|1;Dld|1;Hsd17b4|1;Nucb2|1;Acadvl|1;Gpd1|1;Etfb|1;Mdh1|1;Prdx6|1;Gpx1|1;Etfa|1;Pdhb|1;Phgdh|1;Akr1b1|1;Me1|1;Aldh9a1|1;Glrx3|1;Ptgis|1;Acadm|1;Hsd17b10|1;Aldh1l1|1;Gpx3|1;Gpd2|1;Phka1|1;Gdi1|1;Park7|1;Decr1|1;RGD:708506|1;Aldh3a2|1;Dlat|1;Idh1|1;Aldh6a1|1;Ivd|1;Aldh1a3|1;Mgst1|1;Gyg1|1;Alox5ap|1;Fabp3|1;Echdc1|1;Pdia5|1;Eci1|1;Bckdhb|1;Eci2|1;Hmox1|1;M…	54	1750	258	28189	http://www.ebi.ac.uk/QuickGO/GTerm?id=GO:0055114	[]
4	4	organonitrogen compound metabolic process	GO:1901564	2.80E-15	1.12E-12	0	0	0	0	A1m|1;Hbb|1;Acsl1|1;Vcp|1;Anxa2|1;Plg|1;Acaca|1;Eno3|1;Hsp90b1|1;Dcn|1;Mdh2|1;Gapdh|1;Tkt|1;Serpina3n|1;Ywhae|1;Actb|1;Ppia|1;Anpep|1;Tpi1|1;Itih3|1;Pgd|1;Fgg|1;Dld|1;Ampd1|1;Nucb2|1;Eef1g|1;Gpi|1;Got2|1;Ddost|1;Gpd1|1;Mdh1|1;Gstm2|1;C8b|1;Cap1|1;Dmd|1;Gpx1|1;Ambp|1;Igh-1a|1;Tufm|1;Krt10|1;Itgb1|1;Atp1a2|1;Phgdh|1;Akr1b1|1;Trim28|1;Hk1|1;Rpl4|1;Rpl12|1;Ddx39b|1;Ctsb|1;Aldh9a1|1;Tpr|1;Pebp1|1;Hspa…	141	8756	258	28189	http://www.ebi.ac.uk/QuickGO/GTerm?id=GO:1901564	[]
4	4	cellular catabolic process	GO:0044248	1.15E-14	4.18E-12	0	0	0	0	Acsl1|1;Vcp|1;Anxa2|1;Plg|1;Hsp90b1|1;Snd1|1;Dcn|1;Vdac1|1;Anpep|1;Tpi1|1;Hsd17b4|1;Acadvl|1;Gpi|1;Got2|1;Gpd1|1;Etfb|1;Mdh1|1;Gstm2|1;Prdx6|1;Gpx1|1;Etfa|1;Ctsb|1;Tpr|1;Hspa1b|1;Gpt|1;Pgam1|1;Acadm|1;Psma2|1;Aldh1l1|1;Gpx3|1;Csad|1;Gpd2|1;Lyz1|1;Park7|1;Decr1|1;Ctsz|1;Acot2|1;Lipe|1;Idh1|1;Aldh6a1|1;Ivd|1;Rpl11|1;Psmc1|1;Cst3|1;Crabp1|1;Fabp3|1;Rbm8a|1;Asrgl1|1;Ube2i|1;Ctsc|1;Echdc1|1;Eci1|1;Bck…	62	2331	258	28189	http://www.ebi.ac.uk/QuickGO/GTerm?id=GO:0044248	[]
5	5	small molecule catabolic process	GO:0044282	1.36E-13	4.37E-11	0	0	0	0	Tpi1|1;Hsd17b4|1;Acadvl|1;Got2|1;Etfb|1;Etfa|1;Gpt|1;Acadm|1;Aldh1l1|1;Csad|1;Gpd2|1;Park7|1;Decr1|1;Acot2|1;Aldh6a1|1;Ivd|1;Galm|1;Crabp1|1;Fabp3|1;Asrgl1|1;Echdc1|1;Eci1|1;Bckdhb|1;Eci2|1	24	379	258	28189	http://www.ebi.ac.uk/QuickGO/GTerm?id=GO:0044282	[]
4	4	cofactor metabolic process	GO:0051186	1.42E-13	4.37E-11	0	0	0	0	Fasn|1;Acsl1|1;Vcp|1;Acly|1;Acaca|1;Eno3|1;Mdh2|1;Gapdh|1;Tkt|1;Tpi1|1;Pgd|1;Dld|1;Gpi|1;Gpd1|1;Mdh1|1;Pdhb|1;Akr1b1|1;Hk1|1;Pgam1|1;Glrx3|1;Aldh1l1|1;Taldo1|1;Gpd2|1;Acot2|1;Dlat|1;Hmox1|1;Vkorc1|1;Idh3g|1	28	537	258	28189	http://www.ebi.ac.uk/QuickGO/GTerm?id=GO:0051186	[]
4	4	organic substance catabolic process	GO:1901575	4.48E-13	1.28E-10	0	0	0	0	Vcp|1;Anxa2|1;Plg|1;Eno3|1;Hsp90b1|1;Snd1|1;Gapdh|1;Anpep|1;Tpi1|1;Hsd17b4|1;Acadvl|1;Gpi|1;Got2|1;Gpd1|1;Etfb|1;Prdx6|1;Ambp|1;Etfa|1;Hk1|1;Ctsb|1;Tpr|1;Hspa1b|1;Gpt|1;Pgam1|1;Acadm|1;Psma2|1;Aldh1l1|1;Csad|1;Gpd2|1;Cdc42|1;Park7|1;Decr1|1;Ctsz|1;Acot2|1;Lipe|1;Idh1|1;Aldh6a1|1;Ivd|1;Rpl11|1;Psmc1|1;Cst3|1;Snx1|1;Galm|1;Crabp1|1;Fabp3|1;Rbm8a|1;Asrgl1|1;Ube2i|1;Ctsc|1;Echdc1|1;Eci1|1;Bckdhb|1;Ec…	58	2258	258	28189	http://www.ebi.ac.uk/QuickGO/GTerm?id=GO:1901575	[]
6	6	carboxylic acid catabolic process	GO:0046395	1.27E-12	3.16E-10	0	0	0	0	Hsd17b4|1;Acadvl|1;Got2|1;Etfb|1;Etfa|1;Gpt|1;Acadm|1;Aldh1l1|1;Csad|1;Decr1|1;Acot2|1;Aldh6a1|1;Ivd|1;Crabp1|1;Fabp3|1;Asrgl1|1;Echdc1|1;Eci1|1;Bckdhb|1;Eci2|1	20	275	258	28189	http://www.ebi.ac.uk/QuickGO/GTerm?id=GO:0046395	[]
5	5	organic acid catabolic process	GO:0016054	1.27E-12	3.16E-10	0	0	0	0	Hsd17b4|1;Acadvl|1;Got2|1;Etfb|1;Etfa|1;Gpt|1;Acadm|1;Aldh1l1|1;Csad|1;Decr1|1;Acot2|1;Aldh6a1|1;Ivd|1;Crabp1|1;Fabp3|1;Asrgl1|1;Echdc1|1;Eci1|1;Bckdhb|1;Eci2|1	20	275	258	28189	http://www.ebi.ac.uk/QuickGO/GTerm?id=GO:0016054	[]
5	5	coenzyme metabolic process	GO:0006732	7.38E-12	1.66E-09	0	0	0	0	Fasn|1;Acsl1|1;Vcp|1;Acly|1;Acaca|1;Eno3|1;Mdh2|1;Gapdh|1;Tkt|1;Tpi1|1;Pgd|1;Dld|1;Gpi|1;Gpd1|1;Mdh1|1;Pdhb|1;Hk1|1;Pgam1|1;Aldh1l1|1;Taldo1|1;Gpd2|1;Acot2|1;Dlat|1;Idh3g|1	24	457	258	28189	http://www.ebi.ac.uk/QuickGO/GTerm?id=GO:0006732	[]
2	2	metabolic process	GO:0008152	7.48E-12	1.66E-09	0	0	0	0	Myh4|1;Fasn|1;A1m|1;Hbb|1;Tpm1|1;Acsl1|1;Vcp|1;Anxa2|1;Plg|1;Pc|1;Acly|1;Acaca|1;Eno3|1;Aco2|1;Lum|1;Hsp90b1|1;Snd1|1;Dcn|1;Mdh2|1;Vdac1|1;Gapdh|1;Tkt|1;Serpina3n|1;Gdi2|1;Ca3|1;Ywhae|1;Actb|1;Ppia|1;Pdia6|1;Anpep|1;Tpi1|1;Itih3|1;Pgd|1;Fgg|1;Dld|1;Hsd17b4|1;Ehd2|1;Ampd1|1;Nucb2|1;Eef1g|1;Acadvl|1;Gpi|1;Got2|1;Ddost|1;Gpd1|1;Etfb|1;Mdh1|1;Gstm2|1;C8b|1;Prdx6|1;Cap1|1;Dmd|1;Gpx1|1;Ambp|1;Etfa|1;Yw…	211	17575	258	28189	http://www.ebi.ac.uk/QuickGO/GTerm?id=GO:0008152	[]
7	7	monocarboxylic acid catabolic process	GO:0072329	1.13E-11	2.37E-09	0	0	0	0	Hsd17b4|1;Acadvl|1;Etfb|1;Etfa|1;Acadm|1;Decr1|1;Acot2|1;Ivd|1;Crabp1|1;Fabp3|1;Asrgl1|1;Echdc1|1;Eci1|1;Eci2|1	14	126	258	28189	http://www.ebi.ac.uk/QuickGO/GTerm?id=GO:0072329	[]
5	5	fatty acid metabolic process	GO:0006631	4.81E-11	9.63E-09	0	0	0	0	Fasn|1;Acsl1|1;Acly|1;Acaca|1;Dld|1;Hsd17b4|1;Nucb2|1;Acadvl|1;Etfb|1;Etfa|1;Ptgis|1;Acadm|1;Decr1|1;Aldh3a2|1;Acot2|1;Agt|1;Ivd|1;Alox5ap|1;Fabp3|1;Echdc1|1;Eci1|1;Eci2|1;Acsf2|1	23	457	258	28189	http://www.ebi.ac.uk/QuickGO/GTerm?id=GO:0006631	[]
3	3	organic substance metabolic process	GO:0071704	6.06E-11	1.15E-08	0	0	0	0	Fasn|1;A1m|1;Hbb|1;Acsl1|1;Vcp|1;Anxa2|1;Plg|1;Pc|1;Acly|1;Acaca|1;Eno3|1;Aco2|1;Lum|1;Hsp90b1|1;Snd1|1;Dcn|1;Mdh2|1;Gapdh|1;Tkt|1;Serpina3n|1;Ywhae|1;Actb|1;Ppia|1;Pdia6|1;Anpep|1;Tpi1|1;Itih3|1;Pgd|1;Fgg|1;Dld|1;Hsd17b4|1;Ampd1|1;Nucb2|1;Eef1g|1;Acadvl|1;Gpi|1;Got2|1;Ddost|1;Gpd1|1;Etfb|1;Mdh1|1;Gstm2|1;C8b|1;Prdx6|1;Cap1|1;Dmd|1;Gpx1|1;Ambp|1;Etfa|1;Ywhaq|1;Igh-1a|1;Tufm|1;Krt10|1;Itgb1|1;Atp1…	190	15233	258	28189	http://www.ebi.ac.uk/QuickGO/GTerm?id=GO:0071704	[]
3	3	cellular metabolic process	GO:0044237	6.92E-11	1.26E-08	0	0	0	0	Fasn|1;A1m|1;Hbb|1;Acsl1|1;Vcp|1;Anxa2|1;Plg|1;Pc|1;Acly|1;Acaca|1;Eno3|1;Aco2|1;Lum|1;Hsp90b1|1;Snd1|1;Dcn|1;Mdh2|1;Vdac1|1;Gapdh|1;Tkt|1;Serpina3n|1;Ca3|1;Ywhae|1;Actb|1;Ppia|1;Pdia6|1;Anpep|1;Tpi1|1;Itih3|1;Pgd|1;Fgg|1;Dld|1;Hsd17b4|1;Ampd1|1;Nucb2|1;Eef1g|1;Acadvl|1;Gpi|1;Got2|1;Ddost|1;Gpd1|1;Etfb|1;Mdh1|1;Gstm2|1;Prdx6|1;Cap1|1;Dmd|1;Gpx1|1;Ambp|1;Etfa|1;Ywhaq|1;Ca1|1;Tufm|1;Krt10|1;Itgb1|1…	183	14426	258	28189	http://www.ebi.ac.uk/QuickGO/GTerm?id=GO:0044237	[]
4	4	response to inorganic substance	GO:0010035	1.66E-10	2.89E-08	0	0	0	0	Vim|1;Hsp90b1|1;Anxa5|1;Ryr1|1;Hp|1;Fgg|1;Gpi|1;Gstm2|1;Dmd|1;Gpx1|1;Krt10|1;Akr1b1|1;Ftl1|1;Pebp1|1;Acadm|1;Cd14|1;Gpx3|1;Ca2|1;Gdi1|1;Park7|1;Cst3|1;Cacybp|1;Actg1|1;Hmox1|1;Nefl|1;Fkbp1a|1;Ager|1;C1qa|1;Creb1|1;Pdcd6|1;Fis1|1	31	881	258	28189	http://www.ebi.ac.uk/QuickGO/GTerm?id=GO:0010035	[]
4	4	sulfur compound metabolic process	GO:0006790	1.75E-10	2.92E-08	0	0	0	0	Fasn|1;Hbb|1;Acsl1|1;Acly|1;Acaca|1;Dcn|1;Dld|1;Eef1g|1;Gstm2|1;Gpx1|1;Pdhb|1;Phgdh|1;Glrx3|1;Gpx3|1;Csad|1;Acot2|1;Dlat|1;Idh1|1;Mgst1|1;Glo1|1;Mical1|1	21	402	258	28189	http://www.ebi.ac.uk/QuickGO/GTerm?id=GO:0006790	[]
7	7	fatty acid beta-oxidation	GO:0006635	3.14E-10	5.03E-08	0	0	0	0	Hsd17b4|1;Acadvl|1;Etfb|1;Etfa|1;Acadm|1;Decr1|1;Ivd|1;Fabp3|1;Echdc1|1;Eci1|1;Eci2|1	11	84	258	28189	http://www.ebi.ac.uk/QuickGO/GTerm?id=GO:0006635	[]
6	6	fatty acid catabolic process	GO:0009062	3.43E-10	5.27E-08	0	0	0	0	Hsd17b4|1;Acadvl|1;Etfb|1;Etfa|1;Acadm|1;Decr1|1;Acot2|1;Ivd|1;Fabp3|1;Echdc1|1;Eci1|1;Eci2|1	12	108	258	28189	http://www.ebi.ac.uk/QuickGO/GTerm?id=GO:0009062	[]
4	4	response to organic substance	GO:0010033	5.77E-10	8.55E-08	0	0	0	0	Fasn|1;Vim|1;Acsl1|1;Vcp|1;Anxa2|1;Acaca|1;Lum|1;Hsp90b1|1;Dcn|1;Anxa5|1;Ryr1|1;Serpina3n|1;Slc25a4|1;Ca3|1;Hp|1;Fgg|1;Hsd17b4|1;Ampd1|1;Nucb2|1;Gpi|1;Got2|1;Casq1|1;Ddost|1;Gpd1|1;Gstm2|1;Lgals1|1;Dmd|1;Gpx1|1;Tufm|1;Itgb1|1;Atp1a2|1;Akr1b1|1;Hk1|1;Rpl4|1;Ctsb|1;Me1|1;Tpr|1;Pebp1|1;Hspa1b|1;Ak1|1;Vapb|1;Hspe1|1;Ptgis|1;Cav1|1;Acadm|1;Ncl|1;Cd14|1;Atp2b1|1;Gpx3|1;Cdc42|1;Ca2|1;Nudc|1;Rpl13a|1;Par…	78	4271	258	28189	http://www.ebi.ac.uk/QuickGO/GTerm?id=GO:0010033	[]
4	4	cellular lipid metabolic process	GO:0044255	6.00E-10	8.58E-08	0	0	0	0	Fasn|1;Acsl1|1;Pc|1;Acly|1;Acaca|1;Dld|1;Hsd17b4|1;Nucb2|1;Acadvl|1;Gpd1|1;Etfb|1;Prdx6|1;Etfa|1;Psap|1;Ptgis|1;Acadm|1;Cdc42|1;Fabp5|1;Phka1|1;Decr1|1;Aldh3a2|1;Acot2|1;Agt|1;Lipe|1;Idh1|1;Ivd|1;Aldh1a3|1;Crabp1|1;Alox5ap|1;Fabp3|1;Echdc1|1;Eci1|1;Eci2|1;Hmox1|1;Acsf2|1;Cept1|1	36	1218	258	28189	http://www.ebi.ac.uk/QuickGO/GTerm?id=GO:0044255	[]
7	6,7	fatty acid oxidation	GO:0019395	6.47E-10	8.92E-08	0	0	0	0	Hsd17b4|1;Nucb2|1;Acadvl|1;Etfb|1;Etfa|1;Acadm|1;Decr1|1;Ivd|1;Fabp3|1;Echdc1|1;Eci1|1;Eci2|1	12	114	258	28189	http://www.ebi.ac.uk/QuickGO/GTerm?id=GO:0019395	[]
6	5,6	lipid oxidation	GO:0034440	8.76E-10	1.17E-07	0	0	0	0	Hsd17b4|1;Nucb2|1;Acadvl|1;Etfb|1;Etfa|1;Acadm|1;Decr1|1;Ivd|1;Fabp3|1;Echdc1|1;Eci1|1;Eci2|1	12	117	258	28189	http://www.ebi.ac.uk/QuickGO/GTerm?id=GO:0034440	[]
5	5	cellular lipid catabolic process	GO:0044242	1.02E-09	1.32E-07	0	0	0	0	Hsd17b4|1;Acadvl|1;Etfb|1;Prdx6|1;Etfa|1;Acadm|1;Decr1|1;Acot2|1;Lipe|1;Idh1|1;Ivd|1;Crabp1|1;Fabp3|1;Echdc1|1;Eci1|1;Eci2|1	16	243	258	28189	http://www.ebi.ac.uk/QuickGO/GTerm?id=GO:0044242	[]
3	3	primary metabolic process	GO:0044238	1.61E-09	2.02E-07	0	0	0	0	Fasn|1;A1m|1;Acsl1|1;Vcp|1;Anxa2|1;Plg|1;Pc|1;Acly|1;Acaca|1;Eno3|1;Aco2|1;Lum|1;Hsp90b1|1;Snd1|1;Dcn|1;Mdh2|1;Gapdh|1;Tkt|1;Serpina3n|1;Ywhae|1;Actb|1;Ppia|1;Pdia6|1;Anpep|1;Tpi1|1;Itih3|1;Pgd|1;Fgg|1;Dld|1;Hsd17b4|1;Ampd1|1;Nucb2|1;Eef1g|1;Acadvl|1;Gpi|1;Got2|1;Ddost|1;Gpd1|1;Etfb|1;Mdh1|1;C8b|1;Prdx6|1;Cap1|1;Dmd|1;Ambp|1;Etfa|1;Ywhaq|1;Igh-1a|1;Tufm|1;Krt10|1;Itgb1|1;Atp1a2|1;Pdhb|1;Phgdh|1;A…	181	14635	258	28189	http://www.ebi.ac.uk/QuickGO/GTerm?id=GO:0044238	[]
5	5	small molecule biosynthetic process	GO:0044283	1.69E-09	2.05E-07	0	0	0	0	Fasn|1;Pc|1;Acly|1;Acaca|1;Gapdh|1;Tpi1|1;Gpi|1;Got2|1;Gpd1|1;Phgdh|1;Akr1b1|1;Aldh9a1|1;Pgam1|1;Ptgis|1;Aldh1l1|1;Fabp5|1;Phka1|1;Park7|1;RGD:708506|1;Agt|1;Aldh1a3|1;Alox5ap|1;Fabp3|1;Prps1|1;Cept1|1	25	647	258	28189	http://www.ebi.ac.uk/QuickGO/GTerm?id=GO:0044283	[]
4	4	single-organism biosynthetic process	GO:0044711	1.83E-09	2.15E-07	0	0	0	0	Fasn|1;Acsl1|1;Vcp|1;Pc|1;Acly|1;Acaca|1;Gapdh|1;Tpi1|1;Dld|1;Ampd1|1;Nucb2|1;Gpi|1;Got2|1;Gpd1|1;Cap1|1;Pdhb|1;Phgdh|1;Akr1b1|1;Aldh9a1|1;Ak1|1;Pgam1|1;Ptgis|1;Aldh1l1|1;Csad|1;Fabp5|1;Phka1|1;Park7|1;RGD:708506|1;Agt|1;Dlat|1;Ddt|1;Atp5h|1;Idh1|1;Aldh1a3|1;Gars|1;Atp5j|1;Gyg1|1;Alox5ap|1;Fabp3|1;Prps1|1;Thrsp|1;Ager|1;Creb1|1;Cept1|1;Atp5e|1	45	1854	258	28189	http://www.ebi.ac.uk/QuickGO/GTerm?id=GO:0044711	[]
8	7,8	nicotinamide nucleotide metabolic process	GO:0046496	2.27E-09	2.53E-07	0	0	0	0	Vcp|1;Eno3|1;Mdh2|1;Gapdh|1;Tkt|1;Tpi1|1;Pgd|1;Gpi|1;Gpd1|1;Mdh1|1;Hk1|1;Pgam1|1;Taldo1|1;Gpd2|1;Idh3g|1	15	221	258	28189	http://www.ebi.ac.uk/QuickGO/GTerm?id=GO:0046496	[]
7	6,7	pyridine nucleotide metabolic process	GO:0019362	2.27E-09	2.53E-07	0	0	0	0	Vcp|1;Eno3|1;Mdh2|1;Gapdh|1;Tkt|1;Tpi1|1;Pgd|1;Gpi|1;Gpd1|1;Mdh1|1;Hk1|1;Pgam1|1;Taldo1|1;Gpd2|1;Idh3g|1	15	221	258	28189	http://www.ebi.ac.uk/QuickGO/GTerm?id=GO:0019362	[]
4	4	response to hormone	GO:0009725	3.29E-09	3.56E-07	0	0	0	0	Vim|1;Acsl1|1;Anxa2|1;Anxa5|1;Serpina3n|1;Hp|1;Hsd17b4|1;Nucb2|1;Gpi|1;Got2|1;Gstm2|1;Gpx1|1;Itgb1|1;Atp1a2|1;Akr1b1|1;Hk1|1;Ctsb|1;Me1|1;Pebp1|1;Ak1|1;Cav1|1;Acadm|1;Atp2b1|1;Gpx3|1;Ca2|1;Nudc|1;Park7|1;RGD:708506|1;Ywhag|1;Acot2|1;Agt|1;Idh1|1;Cst3|1;Fabp3|1;Ube2i|1;Cacybp|1;Bckdhb|1;Hmox1|1;Nefl|1;Ager|1;Creb1|1	41	1620	258	28189	http://www.ebi.ac.uk/QuickGO/GTerm?id=GO:0009725	[]
5	5	response to metal ion	GO:0010038	3.97E-09	4.18E-07	0	0	0	0	Vim|1;Hsp90b1|1;Anxa5|1;Ryr1|1;Hp|1;Fgg|1;Gpi|1;Gstm2|1;Krt10|1;Ftl1|1;Pebp1|1;Acadm|1;Cd14|1;Ca2|1;Gdi1|1;Park7|1;Cacybp|1;Actg1|1;Hmox1|1;Fkbp1a|1;C1qa|1;Creb1|1;Pdcd6|1	23	574	258	28189	http://www.ebi.ac.uk/QuickGO/GTerm?id=GO:0010038	[]
5	5	pyridine-containing compound metabolic process	GO:0072524	4.16E-09	4.27E-07	0	0	0	0	Vcp|1;Eno3|1;Mdh2|1;Gapdh|1;Tkt|1;Tpi1|1;Pgd|1;Gpi|1;Gpd1|1;Mdh1|1;Hk1|1;Pgam1|1;Taldo1|1;Gpd2|1;Idh3g|1	15	231	258	28189	http://www.ebi.ac.uk/QuickGO/GTerm?id=GO:0072524	[]
3	3	response to stress	GO:0006950	6.66E-09	6.66E-07	0	0	0	0	Vim|1;Tpm1|1;Vcp|1;Anxa2|1;Plg|1;Eno3|1;Aco2|1;Hsp90b1|1;Dcn|1;Vdac1|1;Anxa5|1;Serpina3n|1;Ca3|1;Ywhae|1;Actb|1;Hp|1;Pdia6|1;Fgg|1;Nucb2|1;Gpi|1;Casq1|1;Mdh1|1;Lgals1|1;C8b|1;Prdx6|1;Dmd|1;Gpx1|1;Igh-1a|1;Rlc-a|1;Akr1b1|1;Trim28|1;Hk1|1;Ddx39b|1;Ctsb|1;Tpr|1;Pebp1|1;Hspa1b|1;C4bpa|1;Vapb|1;Hspe1|1;Ptgis|1;Cav1|1;Cd14|1;Atp2b1|1;Gpx3|1;Fam129a|1;Cdc42|1;Fabp5|1;Lyz1|1;Ca2|1;Park7|1;Aldh3a2|1;Lgals…	79	4588	258	28189	http://www.ebi.ac.uk/QuickGO/GTerm?id=GO:0006950	[]
6	6	oxidoreduction coenzyme metabolic process	GO:0006733	7.81E-09	7.62E-07	0	0	0	0	Vcp|1;Eno3|1;Mdh2|1;Gapdh|1;Tkt|1;Tpi1|1;Pgd|1;Gpi|1;Gpd1|1;Mdh1|1;Hk1|1;Pgam1|1;Taldo1|1;Gpd2|1;Idh3g|1	15	242	258	28189	http://www.ebi.ac.uk/QuickGO/GTerm?id=GO:0006733	[]
4	4	cellular aldehyde metabolic process	GO:0006081	9.34E-09	8.90E-07	0	0	0	0	Tkt|1;Tpi1|1;Pgd|1;Gpi|1;Pgam1|1;Taldo1|1;Park7|1;Aldh3a2|1;Idh1|1;Glo1|1	10	89	258	28189	http://www.ebi.ac.uk/QuickGO/GTerm?id=GO:0006081	[]
4	4	lipid metabolic process	GO:0006629	1.14E-08	1.06E-06	0	0	0	0	Fasn|1;Acsl1|1;Pc|1;Acly|1;Acaca|1;Dld|1;Hsd17b4|1;Nucb2|1;Acadvl|1;Gpd1|1;Etfb|1;Prdx6|1;Etfa|1;Psap|1;Ptgis|1;Acadm|1;Cdc42|1;Fabp5|1;Phka1|1;Decr1|1;RGD:708506|1;Aldh3a2|1;Acot2|1;Agt|1;Lipe|1;Idh1|1;Ivd|1;Aldh1a3|1;Crabp1|1;Alox5ap|1;Fabp3|1;Echdc1|1;Eci1|1;Eci2|1;Hmox1|1;Acsf2|1;Akr1c9|1;Thrsp|1;Creb1|1;Cept1|1	40	1625	258	28189	http://www.ebi.ac.uk/QuickGO/GTerm?id=GO:0006629	[]
5	5	glucose 6-phosphate metabolic process	GO:0051156	2.16E-08	1.96E-06	0	0	0	0	Tkt|1;Tpi1|1;Pgd|1;Gpi|1;Hk1|1;Pgam1|1;Taldo1|1	7	34	258	28189	http://www.ebi.ac.uk/QuickGO/GTerm?id=GO:0051156	[]
3	3	response to endogenous stimulus	GO:0009719	2.69E-08	2.39E-06	0	0	0	0	Vim|1;Acsl1|1;Anxa2|1;Anxa5|1;Ryr1|1;Serpina3n|1;Hp|1;Hsd17b4|1;Nucb2|1;Gpi|1;Got2|1;Gpd1|1;Gstm2|1;Gpx1|1;Itgb1|1;Atp1a2|1;Akr1b1|1;Hk1|1;Rpl4|1;Ctsb|1;Me1|1;Tpr|1;Pebp1|1;Ak1|1;Cav1|1;Acadm|1;Atp2b1|1;Gpx3|1;Ca2|1;Nudc|1;Rpl13a|1;Park7|1;RGD:708506|1;Ywhag|1;Acot2|1;Agt|1;Idh1|1;Cst3|1;Mgst1|1;Fabp3|1;Ube2i|1;Cacybp|1;Bckdhb|1;Hmox1|1;Nefl|1;Fkbp1a|1;Vkorc1|1;Ager|1;Creb1|1;Prss1|1;Rpl23|1;Fis1…	52	2540	258	28189	http://www.ebi.ac.uk/QuickGO/GTerm?id=GO:0009719	[]
4	4	organophosphate metabolic process	GO:0019637	2.92E-08	2.54E-06	0	0	0	0	Vcp|1;Pc|1;Acaca|1;Eno3|1;Mdh2|1;Gapdh|1;Tkt|1;Tpi1|1;Pgd|1;Dld|1;Ampd1|1;Nucb2|1;Gpi|1;Gpd1|1;Mdh1|1;Prdx6|1;Cap1|1;Atp1a2|1;Hk1|1;Ak1|1;Pgam1|1;Taldo1|1;Gpd2|1;Cdc42|1;Fabp5|1;Phka1|1;Park7|1;Atp5h|1;Idh1|1;Gars|1;Atp5j|1;Fabp3|1;Hmox1|1;Prps1|1;Hint1|1;Idh3g|1;Cept1|1;Atp5e|1;Ola1|1	39	1614	258	28189	http://www.ebi.ac.uk/QuickGO/GTerm?id=GO:0019637	[]
5	5	cellular amide metabolic process	GO:0043603	4.54E-08	3.86E-06	0	0	0	0	Hbb|1;Gapdh|1;Anpep|1;Dld|1;Eef1g|1;Gstm2|1;Gpx1|1;Tufm|1;Rpl4|1;Rpl12|1;Ddx39b|1;Tpr|1;Rpl13|1;Pgam1|1;Vars|1;Aldh1l1|1;Gpx3|1;Fam129a|1;Krt17|1;Rpl13a|1;Rps21|1;Sars|1;Aars|1;Nit2|1;Idh1|1;Rpl11|1;Rps13|1;Rps20|1;Gars|1;Rpl27a|1;Mgst1|1;Rpl23a|1;Thop1|1;Glo1|1;Rbm8a|1;Asrgl1|1;Rpl6|1;Rpl18a|1;Rpl23|1	39	1641	258	28189	http://www.ebi.ac.uk/QuickGO/GTerm?id=GO:0043603	[]
8	8	citrate metabolic process	GO:0006101	4.96E-08	4.13E-06	0	0	0	0	Acly|1;Aco2|1;Mdh2|1;Mdh1|1;Pdhb|1;Dlat|1;Idh1|1;Idh3g|1	8	57	258	28189	http://www.ebi.ac.uk/QuickGO/GTerm?id=GO:0006101	[]
6	6	nucleotide metabolic process	GO:0009117	7.39E-08	5.99E-06	0	0	0	0	Vcp|1;Acaca|1;Eno3|1;Mdh2|1;Gapdh|1;Tkt|1;Tpi1|1;Pgd|1;Dld|1;Ampd1|1;Nucb2|1;Gpi|1;Gpd1|1;Mdh1|1;Cap1|1;Atp1a2|1;Hk1|1;Ak1|1;Pgam1|1;Taldo1|1;Gpd2|1;Park7|1;Atp5h|1;Gars|1;Atp5j|1;Prps1|1;Hint1|1;Idh3g|1;Atp5e|1;Ola1|1	30	1081	258	28189	http://www.ebi.ac.uk/QuickGO/GTerm?id=GO:0009117	[]
8	8	oxaloacetate metabolic process	GO:0006107	7.49E-08	5.99E-06	0	0	0	0	Pc|1;Mdh2|1;Got2|1;Mdh1|1;Nit2|1	5	13	258	28189	http://www.ebi.ac.uk/QuickGO/GTerm?id=GO:0006107	[]
8	8	pyruvate metabolic process	GO:0006090	7.87E-08	6.18E-06	0	0	0	0	Pc|1;Eno3|1;Gapdh|1;Tpi1|1;Dld|1;Gpi|1;Gpd1|1;Pdhb|1;Hk1|1;Me1|1;Pgam1|1;Dlat|1	12	174	258	28189	http://www.ebi.ac.uk/QuickGO/GTerm?id=GO:0006090	[]
7	6,7	acyl-CoA biosynthetic process	GO:0071616	8.55E-08	6.45E-06	0	0	0	0	Fasn|1;Acsl1|1;Acly|1;Acaca|1;Dld|1;Pdhb|1;Dlat|1	7	41	258	28189	http://www.ebi.ac.uk/QuickGO/GTerm?id=GO:0071616	[]
5	5	thioester biosynthetic process	GO:0035384	8.55E-08	6.45E-06	0	0	0	0	Fasn|1;Acsl1|1;Acly|1;Acaca|1;Dld|1;Pdhb|1;Dlat|1	7	41	258	28189	http://www.ebi.ac.uk/QuickGO/GTerm?id=GO:0035384	[]
5	5	nucleoside phosphate metabolic process	GO:0006753	8.84E-08	6.55E-06	0	0	0	0	Vcp|1;Acaca|1;Eno3|1;Mdh2|1;Gapdh|1;Tkt|1;Tpi1|1;Pgd|1;Dld|1;Ampd1|1;Nucb2|1;Gpi|1;Gpd1|1;Mdh1|1;Cap1|1;Atp1a2|1;Hk1|1;Ak1|1;Pgam1|1;Taldo1|1;Gpd2|1;Park7|1;Atp5h|1;Gars|1;Atp5j|1;Prps1|1;Hint1|1;Idh3g|1;Atp5e|1;Ola1|1	30	1090	258	28189	http://www.ebi.ac.uk/QuickGO/GTerm?id=GO:0006753	[]
5	5	response to organic cyclic compound	GO:0014070	1.03E-07	7.48E-06	0	0	0	0	Vim|1;Acsl1|1;Acaca|1;Lum|1;Ryr1|1;Serpina3n|1;Hp|1;Hsd17b4|1;Gpi|1;Got2|1;Gpd1|1;Gstm2|1;Lgals1|1;Gpx1|1;Itgb1|1;Atp1a2|1;Hk1|1;Ctsb|1;Pebp1|1;Ak1|1;Cav1|1;Acadm|1;Atp2b1|1;Gpx3|1;Ca2|1;Rpl13a|1;Park7|1;Agt|1;Idh1|1;Cst3|1;Ube2i|1;Bckdhb|1;Hmox1|1;Nefl|1;Fkbp1a|1;Vkorc1|1;Ager|1;Creb1|1;Prss1|1;Fis1|1	40	1763	258	28189	http://www.ebi.ac.uk/QuickGO/GTerm?id=GO:0014070	[]
5	4,5	nucleobase-containing small molecule metabolic process	GO:0055086	1.33E-07	9.47E-06	0	0	0	0	Vcp|1;Acaca|1;Eno3|1;Mdh2|1;Gapdh|1;Tkt|1;Tpi1|1;Pgd|1;Dld|1;Ampd1|1;Nucb2|1;Gpi|1;Gpd1|1;Mdh1|1;Cap1|1;Atp1a2|1;Hk1|1;Ak1|1;Pgam1|1;Taldo1|1;Gpd2|1;Park7|1;Atp5h|1;Aldh6a1|1;Gars|1;Atp5j|1;Prps1|1;Hint1|1;Idh3g|1;Atp5e|1;Ola1|1	31	1174	258	28189	http://www.ebi.ac.uk/QuickGO/GTerm?id=GO:0055086	[]
10	9,10	NADH metabolic process	GO:0006734	1.40E-07	9.80E-06	0	0	0	0	Vcp|1;Mdh2|1;Gpd1|1;Mdh1|1;Gpd2|1;Idh3g|1	6	27	258	28189	http://www.ebi.ac.uk/QuickGO/GTerm?id=GO:0006734	[]
7	7	tricarboxylic acid metabolic process	GO:0072350	1.42E-07	9.80E-06	0	0	0	0	Acly|1;Aco2|1;Mdh2|1;Mdh1|1;Pdhb|1;Dlat|1;Idh1|1;Idh3g|1	8	65	258	28189	http://www.ebi.ac.uk/QuickGO/GTerm?id=GO:0072350	[]
4	4	aging	GO:0007568	1.48E-07	1.00E-05	0	0	0	0	Vim|1;Eno3|1;Dcn|1;Slc25a4|1;Prelp|1;Hp|1;Dld|1;Hsd17b4|1;Gstm2|1;Dmd|1;Gpx1|1;Pebp1|1;Cav1|1;Hsd17b10|1;Atp2b1|1;Park7|1;Agt|1;Ctsc|1;Cacybp|1;Creb1|1	20	539	258	28189	http://www.ebi.ac.uk/QuickGO/GTerm?id=GO:0007568	[]
5	5	response to organonitrogen compound	GO:0010243	2.20E-07	1.47E-05	0	0	0	0	Vcp|1;Hsp90b1|1;Anxa5|1;Ryr1|1;Serpina3n|1;Hp|1;Nucb2|1;Gpi|1;Got2|1;Gpd1|1;Gpx1|1;Atp1a2|1;Akr1b1|1;Hk1|1;Rpl4|1;Ctsb|1;Pebp1|1;Ca2|1;Nudc|1;Rpl13a|1;RGD:708506|1;Ywhag|1;Agt|1;Psmc1|1;Mgst1|1;Fabp3|1;Cacybp|1;Bckdhb|1;Hmox1|1;Nefl|1;Fkbp1a|1;Vkorc1|1;Creb1|1;Prss1|1;Rpl23|1;Fis1|1	36	1535	258	28189	http://www.ebi.ac.uk/QuickGO/GTerm?id=GO:0010243	[]
4	4	response to wounding	GO:0009611	2.86E-07	1.87E-05	0	0	0	0	Vim|1;Tpm1|1;Anxa2|1;Plg|1;Eno3|1;Dcn|1;Anxa5|1;Pdia6|1;Fgg|1;Lgals1|1;Dmd|1;Rlc-a|1;Ctsb|1;Pebp1|1;Ptgis|1;Cav1|1;Fabp5|1;Park7|1;Agt|1;Ddt|1;Cst3|1;Alox5ap|1;ENSRNOG00000030332|1;Actg1|1;Hmox1|1;Nefl|1;Vkorc1|1;Ager|1	28	1025	258	28189	http://www.ebi.ac.uk/QuickGO/GTerm?id=GO:0009611	[]
3	3	nitrogen compound metabolic process	GO:0006807	3.24E-07	2.09E-05	0	0	0	0	A1m|1;Hbb|1;Acsl1|1;Vcp|1;Anxa2|1;Plg|1;Acaca|1;Eno3|1;Lum|1;Hsp90b1|1;Snd1|1;Dcn|1;Mdh2|1;Gapdh|1;Tkt|1;Serpina3n|1;Ywhae|1;Actb|1;Ppia|1;Anpep|1;Tpi1|1;Itih3|1;Pgd|1;Fgg|1;Dld|1;Ampd1|1;Nucb2|1;Eef1g|1;Gpi|1;Got2|1;Ddost|1;Gpd1|1;Mdh1|1;Gstm2|1;C8b|1;Prdx6|1;Cap1|1;Dmd|1;Gpx1|1;Ambp|1;Ywhaq|1;Igh-1a|1;Tufm|1;Krt10|1;Itgb1|1;Atp1a2|1;Phgdh|1;Akr1b1|1;Trim28|1;Hk1|1;Rpl4|1;Rpl12|1;Ddx39b|1;Hnrnpc…	161	13204	258	28189	http://www.ebi.ac.uk/QuickGO/GTerm?id=GO:0006807	[]
7	7	dicarboxylic acid metabolic process	GO:0043648	3.53E-07	2.24E-05	0	0	0	0	Pc|1;Mdh2|1;Dld|1;Got2|1;Mdh1|1;Me1|1;Aldh1l1|1;Nit2|1;Idh1|1;Idh3g|1	10	130	258	28189	http://www.ebi.ac.uk/QuickGO/GTerm?id=GO:0043648	[]
4	4	tricarboxylic acid cycle	GO:0006099	4.07E-07	2.51E-05	0	0	0	0	Aco2|1;Mdh2|1;Mdh1|1;Pdhb|1;Dlat|1;Idh1|1;Idh3g|1	7	51	258	28189	http://www.ebi.ac.uk/QuickGO/GTerm?id=GO:0006099	[]
5	5	macromolecular complex assembly	GO:0065003	4.08E-07	2.51E-05	0	0	0	0	Hbb|1;Tpm1|1;Vcp|1;Anxa2|1;Acaca|1;Anxa5|1;Ryr1|1;Fgg|1;Ap1b1|1;Casq1|1;Dmd|1;Krt10|1;Trim28|1;Rpl12|1;Ddx39b|1;Tpr|1;Hspa1b|1;Cav1|1;Acadm|1;Hsd17b10|1;Gpx3|1;Cdc42|1;Hist1h1b|1;Rpl13a|1;Mx1|1;Ivd|1;Rpl11|1;Ppid|1;Aldh1a3|1;Psmc1|1;Tuba1c|1;Mgst1|1;Rpl23a|1;Alox5ap|1;Hmox1|1;Rpl6|1;Nefl|1;Elp2|1;Creb1|1;Pdcd6|1;Taf1b|1;Gna11|1;Tm9sf4|1;Fis1|1	44	2153	258	28189	http://www.ebi.ac.uk/QuickGO/GTerm?id=GO:0065003	[]
4	4	response to oxygen-containing compound	GO:1901700	4.98E-07	3.02E-05	0	0	0	0	Vim|1;Acsl1|1;Dcn|1;Anxa5|1;Ryr1|1;Serpina3n|1;Ca3|1;Hp|1;Nucb2|1;Gpi|1;Got2|1;Gpd1|1;Gstm2|1;Lgals1|1;Dmd|1;Gpx1|1;Tufm|1;Itgb1|1;Atp1a2|1;Akr1b1|1;Hk1|1;Ctsb|1;Pebp1|1;Ak1|1;Ncl|1;Cd14|1;Atp2b1|1;Gpx3|1;Cdc42|1;Ca2|1;Nudc|1;Rpl13a|1;Park7|1;RGD:708506|1;Aldh3a2|1;Ywhag|1;Agt|1;Cst3|1;Mgst1|1;Fabp3|1;Cacybp|1;Bckdhb|1;Hmox1|1;Nefl|1;Ager|1;Creb1|1;Rpl23|1;Fis1|1	48	2473	258	28189	http://www.ebi.ac.uk/QuickGO/GTerm?id=GO:1901700	[]
4	4	response to nitrogen compound	GO:1901698	5.08E-07	3.03E-05	0	0	0	0	Vcp|1;Hsp90b1|1;Gapdh|1;Anxa5|1;Ryr1|1;Serpina3n|1;Hp|1;Nucb2|1;Gpi|1;Got2|1;Gpd1|1;Gpx1|1;Atp1a2|1;Akr1b1|1;Hk1|1;Rpl4|1;Ctsb|1;Pebp1|1;Ca2|1;Nudc|1;Rpl13a|1;RGD:708506|1;Ywhag|1;Agt|1;Psmc1|1;Mgst1|1;Fabp3|1;Cacybp|1;Bckdhb|1;Hmox1|1;Nefl|1;Fkbp1a|1;Vkorc1|1;Creb1|1;Prss1|1;Rpl23|1;Fis1|1	37	1660	258	28189	http://www.ebi.ac.uk/QuickGO/GTerm?id=GO:1901698	[]
5	5	response to lipid	GO:0033993	5.66E-07	3.33E-05	0	0	0	0	Vim|1;Acsl1|1;Dcn|1;Serpina3n|1;Hp|1;Hsd17b4|1;Gpi|1;Gstm2|1;Gpx1|1;Itgb1|1;Atp1a2|1;Hk1|1;Pebp1|1;Ak1|1;Cav1|1;Acadm|1;Ncl|1;Cd14|1;Atp2b1|1;Gpx3|1;Ca2|1;Rpl13a|1;Park7|1;RGD:708506|1;Agt|1;Idh1|1;Cst3|1;Mgst1|1;Fabp3|1;Ube2i|1;Bckdhb|1;Hmox1|1;Nefl|1;Ager|1;Creb1|1;Fis1|1	36	1597	258	28189	http://www.ebi.ac.uk/QuickGO/GTerm?id=GO:0033993	[]
6	5,6	glutathione metabolic process	GO:0006749	5.96E-07	3.46E-05	0	0	0	0	Hbb|1;Eef1g|1;Gstm2|1;Gpx1|1;Gpx3|1;Idh1|1;Mgst1|1;Glo1|1	8	78	258	28189	http://www.ebi.ac.uk/QuickGO/GTerm?id=GO:0006749	[]
8	8	fatty acid beta-oxidation using acyl-CoA dehydrogenase	GO:0033539	6.47E-07	3.66E-05	0	0	0	0	Acadvl|1;Etfb|1;Etfa|1;Acadm|1;Ivd|1	5	19	258	28189	http://www.ebi.ac.uk/QuickGO/GTerm?id=GO:0033539	[]
5	5	peptide metabolic process	GO:0006518	6.49E-07	3.66E-05	0	0	0	0	Hbb|1;Gapdh|1;Anpep|1;Eef1g|1;Gstm2|1;Gpx1|1;Tufm|1;Rpl4|1;Rpl12|1;Ddx39b|1;Tpr|1;Rpl13|1;Vars|1;Gpx3|1;Fam129a|1;Krt17|1;Rpl13a|1;Rps21|1;Sars|1;Aars|1;Idh1|1;Rpl11|1;Rps13|1;Rps20|1;Gars|1;Rpl27a|1;Mgst1|1;Rpl23a|1;Thop1|1;Glo1|1;Rbm8a|1;Rpl6|1;Rpl18a|1;Rpl23|1	34	1467	258	28189	http://www.ebi.ac.uk/QuickGO/GTerm?id=GO:0006518	[]
4	4	generation of precursor metabolites and energy	GO:0006091	7.96E-07	4.42E-05	0	0	0	0	Vcp|1;Eno3|1;Aco2|1;Mdh2|1;Gapdh|1;Tpi1|1;Dld|1;Gpi|1;Gpd1|1;Mdh1|1;Pdhb|1;Hk1|1;Pgam1|1;Phka1|1;Park7|1;RGD:708506|1;Dlat|1;Idh1|1;Gyg1|1;Idh3g|1	20	600	258	28189	http://www.ebi.ac.uk/QuickGO/GTerm?id=GO:0006091	[]
5	5	lipid catabolic process	GO:0016042	8.61E-07	4.72E-05	0	0	0	0	Hsd17b4|1;Acadvl|1;Etfb|1;Prdx6|1;Etfa|1;Acadm|1;Decr1|1;Acot2|1;Lipe|1;Idh1|1;Ivd|1;Crabp1|1;Fabp3|1;Echdc1|1;Eci1|1;Eci2|1	16	395	258	28189	http://www.ebi.ac.uk/QuickGO/GTerm?id=GO:0016042	[]
4	4	muscle structure development	GO:0061061	8.80E-07	4.76E-05	0	0	0	0	Myh4|1;Mylpf|1;Plg|1;Dcn|1;Ryr1|1;Slc25a4|1;Ehd2|1;Casq1|1;Lgals1|1;Myl6|1;Dmd|1;Ddx39b|1;Ctsb|1;Ak1|1;Pdlim5|1;Itga7|1;Agt|1;Cacybp|1;Actg1|1;Mapk12|1;Fkbp1a|1;Creb1|1	22	717	258	28189	http://www.ebi.ac.uk/QuickGO/GTerm?id=GO:0061061	[]
5	5	ribose phosphate metabolic process	GO:0019693	1.03E-06	5.51E-05	0	0	0	0	Vcp|1;Acaca|1;Eno3|1;Gapdh|1;Tkt|1;Tpi1|1;Pgd|1;Dld|1;Ampd1|1;Nucb2|1;Gpi|1;Gpd1|1;Cap1|1;Atp1a2|1;Hk1|1;Ak1|1;Pgam1|1;Taldo1|1;Park7|1;Atp5h|1;Atp5j|1;Prps1|1;Hint1|1;Atp5e|1;Ola1|1	25	904	258	28189	http://www.ebi.ac.uk/QuickGO/GTerm?id=GO:0019693	[]
5	5	protein complex subunit organization	GO:0071822	1.10E-06	5.77E-05	0	0	0	0	Hbb|1;Tpm1|1;Vcp|1;Anxa2|1;Acaca|1;Lum|1;Anxa5|1;Ryr1|1;Fgg|1;Ap1b1|1;Casq1|1;Dmd|1;Krt10|1;Trim28|1;Tpr|1;Hspa1b|1;Dstn|1;Cav1|1;Acadm|1;Hsd17b10|1;Gpx3|1;Dctn2|1;Cdc42|1;Hist1h1b|1;Krt17|1;Mx1|1;Ivd|1;Ppid|1;Aldh1a3|1;Psmc1|1;Tuba1c|1;Mgst1|1;Alox5ap|1;Hmox1|1;Mical1|1;Nefl|1;Elp2|1;Creb1|1;Pdcd6|1;Gna11|1;Tm9sf4|1;Fis1|1	42	2082	258	28189	http://www.ebi.ac.uk/QuickGO/GTerm?id=GO:0071822	[]
3	3	regulation of biological quality	GO:0065008	1.15E-06	5.97E-05	0	0	0	0	Tpm1|1;Vcp|1;Anxa2|1;Plg|1;Dcn|1;Afm|1;Gapdh|1;Anxa5|1;Ryr1|1;Slc25a4|1;Ywhae|1;Actb|1;Pdia6|1;Pvalb|1;Anpep|1;Fgg|1;Dld|1;Nucb2|1;Gpi|1;Got2|1;Casq1|1;Cacna2d1|1;Lgals1|1;Prdx6|1;Dmd|1;Gpx1|1;Itgb1|1;Atp1a2|1;Rlc-a|1;Akr1b1|1;Hk1|1;Rpl4|1;Ftl1|1;Tpr|1;Cct4|1;Pebp1|1;Hspa1b|1;Glrx3|1;Cct5|1;Pdlim5|1;Vars|1;Vapb|1;Dstn|1;Nenf|1;Cav1|1;Atp2b1|1;Cdc42|1;Ca2|1;Hist1h1b|1;Gdi1|1;Park7|1;Itga7|1;RGD:70…	72	4548	258	28189	http://www.ebi.ac.uk/QuickGO/GTerm?id=GO:0065008	[]
6	5,6	regulation of transmembrane transporter activity	GO:0022898	1.20E-06	6.13E-05	0	0	0	0	Slc25a4|1;Ywhae|1;Actb|1;Casq1|1;Cacna2d1|1;Dmd|1;Atp1a2|1;Hk1|1;Cav1|1;Park7|1;Cacnb1|1;Fkbp1a|1;Ager|1	13	266	258	28189	http://www.ebi.ac.uk/QuickGO/GTerm?id=GO:0022898	[]
7	7	purine ribonucleoside metabolic process	GO:0046128	1.21E-06	6.13E-05	0	0	0	0	Acaca|1;Eno3|1;Gapdh|1;Tpi1|1;Dld|1;Gpi|1;Gpd1|1;Hk1|1;Ak1|1;Pgam1|1;Park7|1;Atp5h|1;Atp5j|1;Prps1|1;Atp5e|1	15	357	258	28189	http://www.ebi.ac.uk/QuickGO/GTerm?id=GO:0046128	[]
4	4	glycosyl compound metabolic process	GO:1901657	1.29E-06	6.47E-05	0	0	0	0	Vcp|1;Acaca|1;Eno3|1;Gapdh|1;Tpi1|1;Dld|1;Gpi|1;Gpd1|1;Akr1b1|1;Hk1|1;Ak1|1;Pgam1|1;Park7|1;Atp5h|1;Atp5j|1;Prps1|1;Atp5e|1	17	458	258	28189	http://www.ebi.ac.uk/QuickGO/GTerm?id=GO:1901657	[]
6	6	purine nucleoside metabolic process	GO:0042278	1.34E-06	6.64E-05	0	0	0	0	Acaca|1;Eno3|1;Gapdh|1;Tpi1|1;Dld|1;Gpi|1;Gpd1|1;Hk1|1;Ak1|1;Pgam1|1;Park7|1;Atp5h|1;Atp5j|1;Prps1|1;Atp5e|1	15	360	258	28189	http://www.ebi.ac.uk/QuickGO/GTerm?id=GO:0042278	[]
8	8	purine ribonucleoside monophosphate metabolic process	GO:0009167	1.40E-06	6.83E-05	0	0	0	0	Vcp|1;Eno3|1;Gapdh|1;Tpi1|1;Dld|1;Ampd1|1;Gpi|1;Gpd1|1;Atp1a2|1;Hk1|1;Ak1|1;Pgam1|1;Park7|1;Atp5h|1;Atp5j|1;Prps1|1;Atp5e|1;Ola1|1	18	513	258	28189	http://www.ebi.ac.uk/QuickGO/GTerm?id=GO:0009167	[]
6	5,6	protein complex assembly	GO:0006461	1.43E-06	6.84E-05	0	0	0	0	Hbb|1;Tpm1|1;Vcp|1;Anxa2|1;Acaca|1;Anxa5|1;Ryr1|1;Fgg|1;Ap1b1|1;Casq1|1;Dmd|1;Krt10|1;Trim28|1;Tpr|1;Hspa1b|1;Cav1|1;Acadm|1;Hsd17b10|1;Gpx3|1;Cdc42|1;Hist1h1b|1;Mx1|1;Ivd|1;Ppid|1;Aldh1a3|1;Psmc1|1;Tuba1c|1;Mgst1|1;Alox5ap|1;Hmox1|1;Nefl|1;Elp2|1;Creb1|1;Pdcd6|1;Gna11|1;Tm9sf4|1;Fis1|1	37	1734	258	28189	http://www.ebi.ac.uk/QuickGO/GTerm?id=GO:0006461	[]
7	7	purine nucleoside monophosphate metabolic process	GO:0009126	1.44E-06	6.84E-05	0	0	0	0	Vcp|1;Eno3|1;Gapdh|1;Tpi1|1;Dld|1;Ampd1|1;Gpi|1;Gpd1|1;Atp1a2|1;Hk1|1;Ak1|1;Pgam1|1;Park7|1;Atp5h|1;Atp5j|1;Prps1|1;Atp5e|1;Ola1|1	18	514	258	28189	http://www.ebi.ac.uk/QuickGO/GTerm?id=GO:0009126	[]
4	4	protein complex biogenesis	GO:0070271	1.45E-06	6.84E-05	0	0	0	0	Hbb|1;Tpm1|1;Vcp|1;Anxa2|1;Acaca|1;Anxa5|1;Ryr1|1;Fgg|1;Ap1b1|1;Casq1|1;Dmd|1;Krt10|1;Trim28|1;Tpr|1;Hspa1b|1;Cav1|1;Acadm|1;Hsd17b10|1;Gpx3|1;Cdc42|1;Hist1h1b|1;Mx1|1;Ivd|1;Ppid|1;Aldh1a3|1;Psmc1|1;Tuba1c|1;Mgst1|1;Alox5ap|1;Hmox1|1;Nefl|1;Elp2|1;Creb1|1;Pdcd6|1;Gna11|1;Tm9sf4|1;Fis1|1	37	1735	258	28189	http://www.ebi.ac.uk/QuickGO/GTerm?id=GO:0070271	[]
6	6	pentose-phosphate shunt	GO:0006098	1.82E-06	8.45E-05	0	0	0	0	Tkt|1;Tpi1|1;Pgd|1;Pgam1|1;Taldo1|1	5	23	258	28189	http://www.ebi.ac.uk/QuickGO/GTerm?id=GO:0006098	[]
7	7	ribonucleoside monophosphate metabolic process	GO:0009161	2.04E-06	9.40E-05	0	0	0	0	Vcp|1;Eno3|1;Gapdh|1;Tpi1|1;Dld|1;Ampd1|1;Gpi|1;Gpd1|1;Atp1a2|1;Hk1|1;Ak1|1;Pgam1|1;Park7|1;Atp5h|1;Atp5j|1;Prps1|1;Atp5e|1;Ola1|1	18	527	258	28189	http://www.ebi.ac.uk/QuickGO/GTerm?id=GO:0009161	[]
5	5	glyceraldehyde-3-phosphate metabolic process	GO:0019682	2.28E-06	1.04E-04	0	0	0	0	Tkt|1;Tpi1|1;Pgd|1;Pgam1|1;Taldo1|1	5	24	258	28189	http://www.ebi.ac.uk/QuickGO/GTerm?id=GO:0019682	[]
5	4,5	regulation of transporter activity	GO:0032409	2.38E-06	1.07E-04	0	0	0	0	Slc25a4|1;Ywhae|1;Actb|1;Casq1|1;Cacna2d1|1;Dmd|1;Atp1a2|1;Hk1|1;Cav1|1;Park7|1;Cacnb1|1;Fkbp1a|1;Ager|1	13	283	258	28189	http://www.ebi.ac.uk/QuickGO/GTerm?id=GO:0032409	[]
5	4,5	cellular homeostasis	GO:0019725	2.80E-06	1.24E-04	0	0	0	0	Plg|1;Ryr1|1;Ywhae|1;Pdia6|1;Pvalb|1;Dld|1;Casq1|1;Cacna2d1|1;Lgals1|1;Prdx6|1;Dmd|1;Gpx1|1;Itgb1|1;Atp1a2|1;Hk1|1;Ftl1|1;Glrx3|1;Vapb|1;Cav1|1;Atp2b1|1;Ca2|1;RGD:708506|1;Agt|1;Pdia5|1;Hmox1|1;Fkbp1a|1;Ager|1;Tm9sf4|1;Fis1|1	29	1219	258	28189	http://www.ebi.ac.uk/QuickGO/GTerm?id=GO:0019725	[]
4	4	carbohydrate metabolic process	GO:0005975	2.91E-06	1.28E-04	0	0	0	0	Vcp|1;Pc|1;Acly|1;Eno3|1;Mdh2|1;Gapdh|1;Tpi1|1;Pgd|1;Gpi|1;Ddost|1;Gpd1|1;Mdh1|1;Pdhb|1;Akr1b1|1;Hk1|1;Pgam1|1;Taldo1|1;Gpd2|1;Fabp5|1;Phka1|1;RGD:708506|1;Dlat|1;Idh1|1;Galm|1;Gyg1|1;Glo1|1;Mgat1|1	27	1088	258	28189	http://www.ebi.ac.uk/QuickGO/GTerm?id=GO:0005975	[]
5	5	nucleoside metabolic process	GO:0009116	3.09E-06	1.33E-04	0	0	0	0	Vcp|1;Acaca|1;Eno3|1;Gapdh|1;Tpi1|1;Dld|1;Gpi|1;Gpd1|1;Hk1|1;Ak1|1;Pgam1|1;Park7|1;Atp5h|1;Atp5j|1;Prps1|1;Atp5e|1	16	436	258	28189	http://www.ebi.ac.uk/QuickGO/GTerm?id=GO:0009116	[]
7	6,7	aerobic respiration	GO:0009060	3.09E-06	1.33E-04	0	0	0	0	Vcp|1;Aco2|1;Mdh2|1;Mdh1|1;Pdhb|1;RGD:708506|1;Dlat|1;Idh1|1;Idh3g|1	9	129	258	28189	http://www.ebi.ac.uk/QuickGO/GTerm?id=GO:0009060	[]
6	6	ribonucleoside metabolic process	GO:0009119	3.16E-06	1.34E-04	0	0	0	0	Acaca|1;Eno3|1;Gapdh|1;Tpi1|1;Dld|1;Gpi|1;Gpd1|1;Hk1|1;Ak1|1;Pgam1|1;Park7|1;Atp5h|1;Atp5j|1;Prps1|1;Atp5e|1	15	386	258	28189	http://www.ebi.ac.uk/QuickGO/GTerm?id=GO:0009119	[]
6	6	nucleoside monophosphate metabolic process	GO:0009123	3.18E-06	1.34E-04	0	0	0	0	Vcp|1;Eno3|1;Gapdh|1;Tpi1|1;Dld|1;Ampd1|1;Gpi|1;Gpd1|1;Atp1a2|1;Hk1|1;Ak1|1;Pgam1|1;Park7|1;Atp5h|1;Atp5j|1;Prps1|1;Atp5e|1;Ola1|1	18	544	258	28189	http://www.ebi.ac.uk/QuickGO/GTerm?id=GO:0009123	[]
5	5	lipid modification	GO:0030258	3.89E-06	1.62E-04	0	0	0	0	Hsd17b4|1;Nucb2|1;Acadvl|1;Etfb|1;Etfa|1;Acadm|1;Decr1|1;Agt|1;Ivd|1;Fabp3|1;Echdc1|1;Eci1|1;Eci2|1	13	296	258	28189	http://www.ebi.ac.uk/QuickGO/GTerm?id=GO:0030258	[]
6	6	striated muscle tissue development	GO:0014706	4.36E-06	1.80E-04	0	0	0	0	Mylpf|1;Dcn|1;Ryr1|1;Slc25a4|1;Casq1|1;Myl6|1;Dmd|1;Ddx39b|1;Ctsb|1;Pdlim5|1;Cdc42|1;Itga7|1;Agt|1;Cacybp|1;Fkbp1a|1;Creb1|1	16	448	258	28189	http://www.ebi.ac.uk/QuickGO/GTerm?id=GO:0014706	[]
4	4	phosphorus metabolic process	GO:0006793	4.49E-06	1.83E-04	0	0	0	0	Fasn|1;Acsl1|1;Vcp|1;Anxa2|1;Pc|1;Acly|1;Acaca|1;Eno3|1;Dcn|1;Mdh2|1;Gapdh|1;Tkt|1;Ca3|1;Ywhae|1;Actb|1;Ppia|1;Tpi1|1;Pgd|1;Fgg|1;Dld|1;Ampd1|1;Nucb2|1;Gpi|1;Gpd1|1;Mdh1|1;Prdx6|1;Cap1|1;Dmd|1;Itgb1|1;Atp1a2|1;Pdhb|1;Trim28|1;Hk1|1;Tpr|1;Pebp1|1;Ak1|1;Pgam1|1;Vapb|1;Nenf|1;Cav1|1;Fam129a|1;Taldo1|1;Gpd2|1;Cdc42|1;Fabp5|1;Phka1|1;Park7|1;Acot2|1;Agt|1;Dlat|1;Atp5h|1;Idh1|1;Gars|1;Atp5j|1;Fabp3|1;H…	68	4364	258	28189	http://www.ebi.ac.uk/QuickGO/GTerm?id=GO:0006793	[]
7	7	regulation of endopeptidase activity	GO:0052548	4.79E-06	1.93E-04	0	0	0	0	A1m|1;Vcp|1;Serpina3n|1;Itih3|1;Gpi|1;Ambp|1;Pebp1|1;Hspa1b|1;Park7|1;Agt|1;Mug2|1;Cst3|1;Ctsc|1;Mical1|1;Elp2|1;Pdcd6|1;Fis1|1	17	505	258	28189	http://www.ebi.ac.uk/QuickGO/GTerm?id=GO:0052548	[]
3	3	single-organism cellular process	GO:0044763	5.07E-06	2.03E-04	0	0	0	0	Myh4|1;Fasn|1;Vim|1;Tpm1|1;Acsl1|1;Vcp|1;Anxa2|1;Plg|1;Pc|1;Acly|1;Acaca|1;Eno3|1;Aco2|1;Lum|1;Hsp90b1|1;Snd1|1;Dcn|1;Mdh2|1;Vdac1|1;Gapdh|1;Anxa5|1;Tkt|1;Ryr1|1;Gdi2|1;Slc25a4|1;Ca3|1;Ywhae|1;Prelp|1;Actb|1;Pdia6|1;Pvalb|1;Anpep|1;Tpi1|1;Itih3|1;Pgd|1;Fgg|1;Dld|1;Hsd17b4|1;Ehd2|1;Ampd1|1;Nucb2|1;Acadvl|1;Gpi|1;Got2|1;Casq1|1;Cacna2d1|1;Ddost|1;Gpd1|1;Etfb|1;Mdh1|1;Lgals1|1;Myl6|1;Prdx6|1;Cap1|1;…	196	17746	258	28189	http://www.ebi.ac.uk/QuickGO/GTerm?id=GO:0044763	[]
5	4,5	animal organ development	GO:0048513	5.60E-06	2.22E-04	0	0	0	0	Fasn|1;Vim|1;Anxa2|1;Mylpf|1;Plg|1;Aco2|1;Lum|1;Dcn|1;Ryr1|1;Slc25a4|1;Ywhae|1;Actb|1;Hp|1;Got2|1;Casq1|1;Lgals1|1;Myl6|1;Dmd|1;Ywhaq|1;Krt10|1;Itgb1|1;Phgdh|1;Akr1b1|1;Trim28|1;Rpl4|1;Ddx39b|1;Ctsb|1;Aldh9a1|1;Pebp1|1;Rpl13|1;Ak1|1;Psap|1;Pdlim5|1;Cav1|1;Ncl|1;Hsd17b10|1;Atp2b1|1;Cdc42|1;Ca2|1;Krt17|1;Itga7|1;Ctsz|1;Aars|1;Agt|1;Idh1|1;Aldh1a3|1;Cst3|1;Ndrg2|1;Mgst1|1;Atp5j|1;Glo1|1;Cacybp|1;Hmo…	64	4041	258	28189	http://www.ebi.ac.uk/QuickGO/GTerm?id=GO:0048513	[]
9	8,9	ATP metabolic process	GO:0046034	6.08E-06	2.38E-04	0	0	0	0	Vcp|1;Eno3|1;Gapdh|1;Tpi1|1;Dld|1;Gpi|1;Gpd1|1;Atp1a2|1;Hk1|1;Ak1|1;Pgam1|1;Park7|1;Atp5h|1;Atp5j|1;Atp5e|1;Ola1|1	16	460	258	28189	http://www.ebi.ac.uk/QuickGO/GTerm?id=GO:0046034	[]
4	4	response to drug	GO:0042493	6.16E-06	2.39E-04	0	0	0	0	Acsl1|1;Acaca|1;Eno3|1;Hp|1;Hsd17b4|1;Lgals1|1;Itgb1|1;Pebp1|1;Ak1|1;Cav1|1;Acadm|1;Gpx3|1;Park7|1;Acot2|1;Lipe|1;Aldh1a3|1;Cst3|1;Mgst1|1;Fabp3|1;Ager|1;Rpl18a|1;Creb1|1	22	809	258	28189	http://www.ebi.ac.uk/QuickGO/GTerm?id=GO:0042493	[]
3	3	response to external stimulus	GO:0009605	6.57E-06	2.53E-04	0	0	0	0	Myh4|1;Vim|1;Acsl1|1;Anxa2|1;Plg|1;Dcn|1;Anxa5|1;Serpina3n|1;Ca3|1;Actb|1;Hp|1;Fgg|1;Nucb2|1;Eef1g|1;Gpi|1;Mdh1|1;Dmd|1;Gpx1|1;Igh-1a|1;Itgb1|1;Atp1a2|1;Ctsb|1;Cct5|1;Ptgis|1;Nenf|1;Cav1|1;Acadm|1;Ncl|1;Cd14|1;Psma2|1;Atp2b1|1;Gpx3|1;Lyz1|1;Park7|1;Mx1|1;Acot2|1;Agt|1;Ddt|1;Cst3|1;Mgst1|1;Alox5ap|1;ENSRNOG00000030332|1;Ca5b|1;Actg1|1;Bckdhb|1;Hmox1|1;Krt15|1;Vkorc1|1;Ager|1;Creb1|1;Prss1|1;Fis1|1	52	3040	258	28189	http://www.ebi.ac.uk/QuickGO/GTerm?id=GO:0009605	[]
6	6	negative regulation of proteolysis	GO:0045861	7.34E-06	2.77E-04	0	0	0	0	A1m|1;Serpina3n|1;Itih3|1;Gpi|1;Ambp|1;Tpr|1;Pebp1|1;Hspa1b|1;Park7|1;Ctsz|1;Agt|1;Rpl11|1;Mug2|1;Cst3|1;Mical1|1;Rpl23|1	16	467	258	28189	http://www.ebi.ac.uk/QuickGO/GTerm?id=GO:0045861	[]
5	5	muscle tissue development	GO:0060537	7.34E-06	2.77E-04	0	0	0	0	Mylpf|1;Dcn|1;Ryr1|1;Slc25a4|1;Casq1|1;Myl6|1;Dmd|1;Ddx39b|1;Ctsb|1;Pdlim5|1;Cdc42|1;Itga7|1;Agt|1;Cacybp|1;Fkbp1a|1;Creb1|1	16	467	258	28189	http://www.ebi.ac.uk/QuickGO/GTerm?id=GO:0060537	[]
5	5	organonitrogen compound biosynthetic process	GO:1901566	7.87E-06	2.94E-04	0	0	0	0	Vcp|1;Acaca|1;Gapdh|1;Ampd1|1;Nucb2|1;Eef1g|1;Got2|1;Ddost|1;Cap1|1;Tufm|1;Phgdh|1;Rpl4|1;Rpl12|1;Ddx39b|1;Aldh9a1|1;Tpr|1;Rpl13|1;Ak1|1;Vars|1;Aldh1l1|1;Csad|1;Fam129a|1;Fabp5|1;Krt17|1;Rpl13a|1;Phka1|1;Park7|1;Rps21|1;Sars|1;Aars|1;Atp5h|1;Rpl11|1;Rps13|1;Rps20|1;Gars|1;Rpl27a|1;Rpl23a|1;Atp5j|1;Fabp3|1;Rbm8a|1;Rpl6|1;Prps1|1;Mgat1|1;Rpl18a|1;Rpl23|1;Cept1|1;Atp5e|1	47	2650	258	28189	http://www.ebi.ac.uk/QuickGO/GTerm?id=GO:1901566	[]
7	6,7	acetyl-CoA metabolic process	GO:0006084	7.94E-06	2.94E-04	0	0	0	0	Fasn|1;Acly|1;Acaca|1;Dld|1;Pdhb|1;Dlat|1	6	52	258	28189	http://www.ebi.ac.uk/QuickGO/GTerm?id=GO:0006084	[]
7	7	glucose metabolic process	GO:0006006	9.03E-06	3.31E-04	0	0	0	0	Pc|1;Gapdh|1;Tpi1|1;Gpi|1;Gpd1|1;Pdhb|1;Pgam1|1;Fabp5|1;RGD:708506|1;Dlat|1;Galm|1	11	228	258	28189	http://www.ebi.ac.uk/QuickGO/GTerm?id=GO:0006006	[]
2	2	developmental process	GO:0032502	9.31E-06	3.39E-04	0	0	0	0	Myh4|1;Fasn|1;A1m|1;Vim|1;Anxa2|1;Mylpf|1;Plg|1;Eno3|1;Aco2|1;Lum|1;Snd1|1;Dcn|1;Vdac1|1;Ryr1|1;Slc25a4|1;Ywhae|1;Prelp|1;Actb|1;Hp|1;Anpep|1;Fgg|1;Dld|1;Hsd17b4|1;Ehd2|1;Nucb2|1;Gpi|1;Got2|1;Casq1|1;Gstm2|1;Lgals1|1;Myl6|1;Cap1|1;Dmd|1;Gpx1|1;Ywhaq|1;Krt10|1;Itgb1|1;Rlc-a|1;Phgdh|1;Akr1b1|1;Trim28|1;Rpl4|1;Ddx39b|1;Ctsb|1;Aldh9a1|1;Pebp1|1;Rpl13|1;Ak1|1;Pdlim7|1;Psap|1;Pdlim5|1;Ptgis|1;Cav1|1;Nc…	100	7449	258	28189	http://www.ebi.ac.uk/QuickGO/GTerm?id=GO:0032502	[]
4	4	thioester metabolic process	GO:0035383	9.88E-06	3.53E-04	0	0	0	0	Fasn|1;Acsl1|1;Acly|1;Acaca|1;Dld|1;Pdhb|1;Acot2|1;Dlat|1	8	113	258	28189	http://www.ebi.ac.uk/QuickGO/GTerm?id=GO:0035383	[]
6	5,6	acyl-CoA metabolic process	GO:0006637	9.88E-06	3.53E-04	0	0	0	0	Fasn|1;Acsl1|1;Acly|1;Acaca|1;Dld|1;Pdhb|1;Acot2|1;Dlat|1	8	113	258	28189	http://www.ebi.ac.uk/QuickGO/GTerm?id=GO:0006637	[]
3	3	single-organism developmental process	GO:0044767	1.09E-05	3.87E-04	0	0	0	0	Myh4|1;Fasn|1;A1m|1;Vim|1;Anxa2|1;Mylpf|1;Plg|1;Eno3|1;Aco2|1;Lum|1;Snd1|1;Dcn|1;Vdac1|1;Ryr1|1;Slc25a4|1;Ywhae|1;Prelp|1;Actb|1;Hp|1;Anpep|1;Fgg|1;Dld|1;Hsd17b4|1;Ehd2|1;Nucb2|1;Gpi|1;Got2|1;Casq1|1;Gstm2|1;Lgals1|1;Myl6|1;Cap1|1;Dmd|1;Gpx1|1;Ywhaq|1;Krt10|1;Itgb1|1;Rlc-a|1;Phgdh|1;Akr1b1|1;Trim28|1;Rpl4|1;Ddx39b|1;Ctsb|1;Aldh9a1|1;Pebp1|1;Rpl13|1;Ak1|1;Pdlim7|1;Psap|1;Pdlim5|1;Ptgis|1;Cav1|1;Nc…	99	7378	258	28189	http://www.ebi.ac.uk/QuickGO/GTerm?id=GO:0044767	[]
3	3	response to activity	GO:0014823	1.12E-05	3.92E-04	0	0	0	0	Myh4|1;Got2|1;Itgb1|1;Pebp1|1;Ak1|1;Agt|1;Ager|1;Creb1|1;Fis1|1	9	151	258	28189	http://www.ebi.ac.uk/QuickGO/GTerm?id=GO:0014823	[]
6	6	regulation of peptidase activity	GO:0052547	1.17E-05	4.08E-04	0	0	0	0	A1m|1;Vcp|1;Serpina3n|1;Itih3|1;Gpi|1;Ambp|1;Pebp1|1;Hspa1b|1;Park7|1;Agt|1;Mug2|1;Cst3|1;Ctsc|1;Mical1|1;Elp2|1;Pdcd6|1;Fis1|1	17	541	258	28189	http://www.ebi.ac.uk/QuickGO/GTerm?id=GO:0052547	[]
5	5	organonitrogen compound catabolic process	GO:1901565	1.31E-05	4.52E-04	0	0	0	0	Vcp|1;Anxa2|1;Plg|1;Hsp90b1|1;Anpep|1;Got2|1;Ambp|1;Ctsb|1;Tpr|1;Gpt|1;Psma2|1;Aldh1l1|1;Csad|1;Cdc42|1;Ctsz|1;Aldh6a1|1;Ivd|1;Rpl11|1;Psmc1|1;Cst3|1;Snx1|1;Asrgl1|1;Ube2i|1;Ctsc|1;Bckdhb|1;Hmox1|1;Rad23b|1;Hint1|1;Rpl23|1	29	1322	258	28189	http://www.ebi.ac.uk/QuickGO/GTerm?id=GO:1901565	[]
6	6	hexose metabolic process	GO:0019318	1.35E-05	4.62E-04	0	0	0	0	Pc|1;Gapdh|1;Tpi1|1;Gpi|1;Gpd1|1;Pdhb|1;Hk1|1;Pgam1|1;Fabp5|1;RGD:708506|1;Dlat|1;Galm|1	12	284	258	28189	http://www.ebi.ac.uk/QuickGO/GTerm?id=GO:0019318	[]
6	6	regulation of proteolysis	GO:0030162	1.54E-05	5.21E-04	0	0	0	0	A1m|1;Vcp|1;Serpina3n|1;Itih3|1;Gpi|1;Ambp|1;Tpr|1;Pebp1|1;Hspa1b|1;Park7|1;Ctsz|1;Agt|1;Rpl11|1;Psmc1|1;Mug2|1;Cst3|1;Ctsc|1;Mical1|1;Rad23b|1;Elp2|1;Pdcd6|1;Rpl23|1;Fis1|1	23	923	258	28189	http://www.ebi.ac.uk/QuickGO/GTerm?id=GO:0030162	[]
8	8	purine ribonucleoside triphosphate metabolic process	GO:0009205	1.62E-05	5.46E-04	0	0	0	0	Vcp|1;Eno3|1;Gapdh|1;Tpi1|1;Dld|1;Gpi|1;Gpd1|1;Atp1a2|1;Hk1|1;Ak1|1;Pgam1|1;Park7|1;Atp5h|1;Atp5j|1;Atp5e|1;Ola1|1	16	498	258	28189	http://www.ebi.ac.uk/QuickGO/GTerm?id=GO:0009205	[]
4	4	response to transition metal nanoparticle	GO:1990267	1.70E-05	5.61E-04	0	0	0	0	Vim|1;Hsp90b1|1;Hp|1;Acadm|1;Nucb1|1;Ca2|1;Park7|1;Hmox1|1;Fkbp1a|1;Creb1|1	10	200	258	28189	http://www.ebi.ac.uk/QuickGO/GTerm?id=GO:1990267	[]
4	4	cellular ketone metabolic process	GO:0042180	1.70E-05	5.61E-04	0	0	0	0	Nucb2|1;Gpi|1;Got2|1;Gpd1|1;Akr1b1|1;Park7|1;RGD:708506|1;Agt|1;Glo1|1;Fabp3|1;Vkorc1|1	11	244	258	28189	http://www.ebi.ac.uk/QuickGO/GTerm?id=GO:0042180	[]
5	5	monosaccharide metabolic process	GO:0005996	1.71E-05	5.61E-04	0	0	0	0	Pc|1;Gapdh|1;Tpi1|1;Gpi|1;Gpd1|1;Pdhb|1;Akr1b1|1;Hk1|1;Pgam1|1;Fabp5|1;RGD:708506|1;Dlat|1;Galm|1	13	340	258	28189	http://www.ebi.ac.uk/QuickGO/GTerm?id=GO:0005996	[]
8	8	gluconeogenesis	GO:0006094	1.80E-05	5.87E-04	0	0	0	0	Pc|1;Gapdh|1;Tpi1|1;Gpi|1;Gpd1|1;Pgam1|1;RGD:708506|1	7	89	258	28189	http://www.ebi.ac.uk/QuickGO/GTerm?id=GO:0006094	[]
9	8,9	NAD metabolic process	GO:0019674	1.84E-05	5.92E-04	0	0	0	0	Vcp|1;Mdh2|1;Gpd1|1;Mdh1|1;Gpd2|1;Idh3g|1	6	60	258	28189	http://www.ebi.ac.uk/QuickGO/GTerm?id=GO:0019674	[]
4	4	macromolecular complex subunit organization	GO:0043933	1.88E-05	6.01E-04	0	0	0	0	Hbb|1;Tpm1|1;Vcp|1;Anxa2|1;Acaca|1;Lum|1;Anxa5|1;Ryr1|1;Fgg|1;Ap1b1|1;Casq1|1;Dmd|1;Krt10|1;Trim28|1;Rpl12|1;Ddx39b|1;Tpr|1;Hspa1b|1;Dstn|1;Cav1|1;Acadm|1;Hsd17b10|1;Gpx3|1;Dctn2|1;Cdc42|1;Hist1h1b|1;Krt17|1;Rpl13a|1;Mx1|1;Ivd|1;Rpl11|1;Ppid|1;Aldh1a3|1;Psmc1|1;Tuba1c|1;Mgst1|1;Rpl23a|1;Alox5ap|1;Hmox1|1;Rpl6|1;Mical1|1;Nefl|1;Elp2|1;Creb1|1;Pdcd6|1;Taf1b|1;Gna11|1;Rpl23|1;Tm9sf4|1;Fis1|1	50	2989	258	28189	http://www.ebi.ac.uk/QuickGO/GTerm?id=GO:0043933	[]
3	3	protein folding	GO:0006457	1.91E-05	6.02E-04	0	0	0	0	Hsp90b1|1;Ppia|1;Pdia6|1;Cct4|1;Hspa1b|1;Cct5|1;Hspe1|1;Nudc|1;Ppid|1;Pdia5|1;Fkbp1a|1	11	247	258	28189	http://www.ebi.ac.uk/QuickGO/GTerm?id=GO:0006457	[]
7	7	ribonucleoside triphosphate metabolic process	GO:0009199	1.92E-05	6.02E-04	0	0	0	0	Vcp|1;Eno3|1;Gapdh|1;Tpi1|1;Dld|1;Gpi|1;Gpd1|1;Atp1a2|1;Hk1|1;Ak1|1;Pgam1|1;Park7|1;Atp5h|1;Atp5j|1;Atp5e|1;Ola1|1	16	505	258	28189	http://www.ebi.ac.uk/QuickGO/GTerm?id=GO:0009199	[]
7	7	purine ribonucleotide metabolic process	GO:0009150	1.93E-05	6.02E-04	0	0	0	0	Vcp|1;Acaca|1;Eno3|1;Gapdh|1;Tpi1|1;Dld|1;Ampd1|1;Nucb2|1;Gpi|1;Gpd1|1;Cap1|1;Atp1a2|1;Hk1|1;Ak1|1;Pgam1|1;Park7|1;Atp5h|1;Atp5j|1;Prps1|1;Hint1|1;Atp5e|1;Ola1|1	22	871	258	28189	http://www.ebi.ac.uk/QuickGO/GTerm?id=GO:0009150	[]
3	3	positive regulation of transport	GO:0051050	1.97E-05	6.11E-04	0	0	0	0	Anxa2|1;Slc25a4|1;Ywhae|1;Fgg|1;Ehd2|1;Nucb2|1;Gpi|1;Casq1|1;Cacna2d1|1;Dmd|1;Itgb1|1;Trim28|1;Tpr|1;Ak1|1;Cav1|1;Ncl|1;Cd14|1;Cdc42|1;Ca2|1;Park7|1;Lgals3|1;Agt|1;ENSRNOG00000030332|1;Ager|1;Creb1|1;Tm9sf4|1;Fis1|1	27	1210	258	28189	http://www.ebi.ac.uk/QuickGO/GTerm?id=GO:0051050	[]
7	7	purine nucleoside triphosphate metabolic process	GO:0009144	2.02E-05	6.21E-04	0	0	0	0	Vcp|1;Eno3|1;Gapdh|1;Tpi1|1;Dld|1;Gpi|1;Gpd1|1;Atp1a2|1;Hk1|1;Ak1|1;Pgam1|1;Park7|1;Atp5h|1;Atp5j|1;Atp5e|1;Ola1|1	16	507	258	28189	http://www.ebi.ac.uk/QuickGO/GTerm?id=GO:0009144	[]
5	5	response to steroid hormone	GO:0048545	2.08E-05	6.35E-04	0	0	0	0	Vim|1;Serpina3n|1;Hp|1;Hsd17b4|1;Gpi|1;Gstm2|1;Gpx1|1;Atp1a2|1;Pebp1|1;Ak1|1;Cav1|1;Acadm|1;Atp2b1|1;Gpx3|1;Ca2|1;Park7|1;Idh1|1;Cst3|1;Ube2i|1;Bckdhb|1;Hmox1|1;Nefl|1;Ager|1	23	941	258	28189	http://www.ebi.ac.uk/QuickGO/GTerm?id=GO:0048545	[]
8	8	2-oxoglutarate metabolic process	GO:0006103	2.38E-05	7.23E-04	0	0	0	0	Dld|1;Got2|1;Idh1|1;Idh3g|1	4	19	258	28189	http://www.ebi.ac.uk/QuickGO/GTerm?id=GO:0006103	[]
6	6	purine nucleotide metabolic process	GO:0006163	2.54E-05	7.59E-04	0	0	0	0	Vcp|1;Acaca|1;Eno3|1;Gapdh|1;Tpi1|1;Dld|1;Ampd1|1;Nucb2|1;Gpi|1;Gpd1|1;Cap1|1;Atp1a2|1;Hk1|1;Ak1|1;Pgam1|1;Park7|1;Atp5h|1;Atp5j|1;Prps1|1;Hint1|1;Atp5e|1;Ola1|1	22	887	258	28189	http://www.ebi.ac.uk/QuickGO/GTerm?id=GO:0006163	[]
3	3	response to abiotic stimulus	GO:0009628	2.56E-05	7.59E-04	0	0	0	0	Myh4|1;Vim|1;Dcn|1;Ywhae|1;Actb|1;Hp|1;Gpi|1;Casq1|1;Dmd|1;Itgb1|1;Atp1a2|1;Akr1b1|1;Ctsb|1;Tpr|1;Pebp1|1;Ptgis|1;Cav1|1;Cd14|1;Atp2b1|1;Ca2|1;Rpl13a|1;Acot2|1;Agt|1;Ppid|1;Cst3|1;Actg1|1;Hmox1|1;Ager|1;Creb1|1;Pdcd6|1;Tm9sf4|1;Fis1|1	32	1591	258	28189	http://www.ebi.ac.uk/QuickGO/GTerm?id=GO:0009628	[]
7	7	hexose biosynthetic process	GO:0019319	2.58E-05	7.59E-04	0	0	0	0	Pc|1;Gapdh|1;Tpi1|1;Gpi|1;Gpd1|1;Pgam1|1;RGD:708506|1	7	94	258	28189	http://www.ebi.ac.uk/QuickGO/GTerm?id=GO:0019319	[]
7	6,7	ribonucleotide metabolic process	GO:0009259	2.58E-05	7.59E-04	0	0	0	0	Vcp|1;Acaca|1;Eno3|1;Gapdh|1;Tpi1|1;Dld|1;Ampd1|1;Nucb2|1;Gpi|1;Gpd1|1;Cap1|1;Atp1a2|1;Hk1|1;Ak1|1;Pgam1|1;Park7|1;Atp5h|1;Atp5j|1;Prps1|1;Hint1|1;Atp5e|1;Ola1|1	22	888	258	28189	http://www.ebi.ac.uk/QuickGO/GTerm?id=GO:0009259	[]
7	6,7	regulation of ion transmembrane transporter activity	GO:0032412	2.85E-05	8.32E-04	0	0	0	0	Ywhae|1;Casq1|1;Cacna2d1|1;Dmd|1;Atp1a2|1;Hk1|1;Cav1|1;Park7|1;Cacnb1|1;Fkbp1a|1;Ager|1	11	258	258	28189	http://www.ebi.ac.uk/QuickGO/GTerm?id=GO:0032412	[]
4	4	regulation of transport	GO:0051049	2.93E-05	8.49E-04	0	0	0	0	Anxa2|1;Vdac1|1;Anxa5|1;Slc25a4|1;Ywhae|1;Actb|1;Anpep|1;Fgg|1;Ehd2|1;Nucb2|1;Gpi|1;Casq1|1;Cacna2d1|1;Dmd|1;Ywhaq|1;Itgb1|1;Atp1a2|1;Trim28|1;Hk1|1;Tpr|1;Ak1|1;Cav1|1;Ncl|1;Cd14|1;Nucb1|1;Cdc42|1;Ca2|1;Gdi1|1;Park7|1;RGD:708506|1;Lgals3|1;Agt|1;Cacnb1|1;Sept2|1;ENSRNOG00000030332|1;Hmox1|1;Mical1|1;Fkbp1a|1;Ager|1;Creb1|1;Apoc1|1;Tm9sf4|1;Fis1|1	43	2461	258	28189	http://www.ebi.ac.uk/QuickGO/GTerm?id=GO:0051049	[]
4	4	protein metabolic process	GO:0019538	3.06E-05	8.80E-04	0	0	0	0	A1m|1;Acsl1|1;Vcp|1;Anxa2|1;Plg|1;Hsp90b1|1;Dcn|1;Mdh2|1;Gapdh|1;Serpina3n|1;Ywhae|1;Actb|1;Ppia|1;Pdia6|1;Anpep|1;Itih3|1;Fgg|1;Dld|1;Nucb2|1;Eef1g|1;Gpi|1;Ddost|1;C8b|1;Dmd|1;Ambp|1;Igh-1a|1;Tufm|1;Krt10|1;Itgb1|1;Trim28|1;Hk1|1;Rpl4|1;Rpl12|1;Ddx39b|1;Ctsb|1;Tpr|1;Cct4|1;Pebp1|1;Hspa1b|1;Rpl13|1;C4bpa|1;Dpp3|1;Glrx3|1;Apeh|1;Cct5|1;Vars|1;Vapb|1;Hspe1|1;Nenf|1;Cav1|1;Psma2|1;Fam129a|1;Cdc42|1;…	102	7849	258	28189	http://www.ebi.ac.uk/QuickGO/GTerm?id=GO:0019538	[]
3	3	response to chemical	GO:0042221	3.10E-05	8.85E-04	0	0	0	0	Fasn|1;Vim|1;Acsl1|1;Vcp|1;Anxa2|1;Acaca|1;Eno3|1;Lum|1;Hsp90b1|1;Dcn|1;Gapdh|1;Anxa5|1;Ryr1|1;Serpina3n|1;Slc25a4|1;Ca3|1;Hp|1;Fgg|1;Hsd17b4|1;Ampd1|1;Nucb2|1;Gpi|1;Got2|1;Casq1|1;Ddost|1;Gpd1|1;Gstm2|1;Lgals1|1;Prdx6|1;Dmd|1;Gpx1|1;Tufm|1;Krt10|1;Itgb1|1;Atp1a2|1;Akr1b1|1;Hk1|1;Rpl4|1;Ftl1|1;Ctsb|1;Me1|1;Tpr|1;Pebp1|1;Hspa1b|1;Ak1|1;Vapb|1;Hspe1|1;Ptgis|1;Nenf|1;Cav1|1;Acadm|1;Ncl|1;Cd14|1;Nucb…	91	6776	258	28189	http://www.ebi.ac.uk/QuickGO/GTerm?id=GO:0042221	[]
6	6	nucleoside triphosphate metabolic process	GO:0009141	3.44E-05	9.77E-04	0	0	0	0	Vcp|1;Eno3|1;Gapdh|1;Tpi1|1;Dld|1;Gpi|1;Gpd1|1;Atp1a2|1;Hk1|1;Ak1|1;Pgam1|1;Park7|1;Atp5h|1;Atp5j|1;Atp5e|1;Ola1|1	16	530	258	28189	http://www.ebi.ac.uk/QuickGO/GTerm?id=GO:0009141	[]
4	4	cellular amino acid metabolic process	GO:0006520	3.47E-05	9.77E-04	0	0	0	0	Got2|1;Phgdh|1;Gpt|1;Vars|1;Aldh1l1|1;Csad|1;Park7|1;Sars|1;Aars|1;Nit2|1;Aldh6a1|1;Ivd|1;Gars|1;Asrgl1|1;Bckdhb|1	15	473	258	28189	http://www.ebi.ac.uk/QuickGO/GTerm?id=GO:0006520	[]
6	5,6	regulation of cellular protein metabolic process	GO:0032268	3.58E-05	1.00E-03	0	0	0	0	A1m|1;Acsl1|1;Vcp|1;Anxa2|1;Dcn|1;Gapdh|1;Serpina3n|1;Ywhae|1;Actb|1;Ppia|1;Itih3|1;Fgg|1;Gpi|1;Dmd|1;Ambp|1;Itgb1|1;Rpl12|1;Ddx39b|1;Tpr|1;Pebp1|1;Hspa1b|1;Vars|1;Vapb|1;Nenf|1;Cav1|1;Fam129a|1;Cdc42|1;Hist1h1b|1;Krt17|1;Rpl13a|1;Park7|1;Ctsz|1;Aars|1;Agt|1;Rpl11|1;Psmc1|1;Mug2|1;Cst3|1;Rbm8a|1;Ube2i|1;Ctsc|1;Mical1|1;Rad23b|1;Fkbp1a|1;Ager|1;Elp2|1;Pdcd6|1;Rpl23|1;Fis1|1	49	2979	258	28189	http://www.ebi.ac.uk/QuickGO/GTerm?id=GO:0032268	[]
4	4	single-organism carbohydrate metabolic process	GO:0044723	4.04E-05	1.12E-03	0	0	0	0	Vcp|1;Pc|1;Eno3|1;Gapdh|1;Tpi1|1;Pgd|1;Gpi|1;Ddost|1;Gpd1|1;Pdhb|1;Akr1b1|1;Hk1|1;Pgam1|1;Gpd2|1;Fabp5|1;Phka1|1;RGD:708506|1;Dlat|1;Idh1|1;Galm|1;Gyg1|1;Mgat1|1	22	915	258	28189	http://www.ebi.ac.uk/QuickGO/GTerm?id=GO:0044723	[]
6	6	monosaccharide biosynthetic process	GO:0046364	4.10E-05	1.12E-03	0	0	0	0	Pc|1;Gapdh|1;Tpi1|1;Gpi|1;Gpd1|1;Pgam1|1;RGD:708506|1	7	101	258	28189	http://www.ebi.ac.uk/QuickGO/GTerm?id=GO:0046364	[]
8	7,8	regulation of calcium ion transmembrane transporter activity	GO:1901019	4.10E-05	1.12E-03	0	0	0	0	Ywhae|1;Casq1|1;Cacna2d1|1;Dmd|1;Atp1a2|1;Cacnb1|1;Fkbp1a|1	7	101	258	28189	http://www.ebi.ac.uk/QuickGO/GTerm?id=GO:1901019	[]
5	4,5	cellular modified amino acid metabolic process	GO:0006575	4.17E-05	1.13E-03	0	0	0	0	Hbb|1;Eef1g|1;Got2|1;Gstm2|1;Gpx1|1;Aldh1l1|1;Gpx3|1;Park7|1;Idh1|1;Mgst1|1;Glo1|1	11	269	258	28189	http://www.ebi.ac.uk/QuickGO/GTerm?id=GO:0006575	[]
4	4	tissue development	GO:0009888	4.34E-05	1.17E-03	0	0	0	0	Fasn|1;Vim|1;Mylpf|1;Plg|1;Eno3|1;Lum|1;Dcn|1;Vdac1|1;Ryr1|1;Slc25a4|1;Actb|1;Gpi|1;Casq1|1;Myl6|1;Dmd|1;Krt10|1;Itgb1|1;Phgdh|1;Trim28|1;Ddx39b|1;Ctsb|1;Psap|1;Pdlim5|1;Atp2b1|1;Cdc42|1;Ca2|1;Krt17|1;Itga7|1;Ctsz|1;Agt|1;Tagln2|1;Cst3|1;Cacybp|1;Fkbp1a|1;Ager|1;Creb1|1;Pdcd6|1;Capn5|1	38	2100	258	28189	http://www.ebi.ac.uk/QuickGO/GTerm?id=GO:0009888	[]
4	4	carbohydrate derivative metabolic process	GO:1901135	4.38E-05	1.17E-03	0	0	0	0	Vcp|1;Acaca|1;Eno3|1;Dcn|1;Gapdh|1;Tkt|1;Tpi1|1;Itih3|1;Pgd|1;Dld|1;Ampd1|1;Nucb2|1;Gpi|1;Ddost|1;Gpd1|1;Cap1|1;Atp1a2|1;Akr1b1|1;Hk1|1;Ak1|1;Pgam1|1;Taldo1|1;Gpd2|1;Park7|1;Atp5h|1;Cst3|1;Atp5j|1;Prps1|1;Hint1|1;Ager|1;Mgat1|1;Atp5e|1;Ola1|1	33	1712	258	28189	http://www.ebi.ac.uk/QuickGO/GTerm?id=GO:1901135	[]
7	6,7	phosphatidylcholine biosynthetic process	GO:0006656	4.40E-05	1.17E-03	0	0	0	0	Fabp5|1;Phka1|1;Fabp3|1;Cept1|1	4	22	258	28189	http://www.ebi.ac.uk/QuickGO/GTerm?id=GO:0006656	[]
4	4	cellular nitrogen compound metabolic process	GO:0034641	4.90E-05	1.30E-03	0	0	0	0	Hbb|1;Vcp|1;Acaca|1;Eno3|1;Lum|1;Snd1|1;Dcn|1;Mdh2|1;Gapdh|1;Tkt|1;Anpep|1;Tpi1|1;Pgd|1;Dld|1;Ampd1|1;Nucb2|1;Eef1g|1;Gpi|1;Gpd1|1;Mdh1|1;Gstm2|1;Prdx6|1;Cap1|1;Dmd|1;Gpx1|1;Ywhaq|1;Tufm|1;Atp1a2|1;Trim28|1;Hk1|1;Rpl4|1;Rpl12|1;Ddx39b|1;Hnrnpc|1;Aldh9a1|1;Tpr|1;Cct4|1;Pebp1|1;Hspa1b|1;Rpl13|1;Ak1|1;Pgam1|1;Cct5|1;Vars|1;Vapb|1;Ptgis|1;Cav1|1;Ncl|1;Hsd17b10|1;Aldh1l1|1;Gpx3|1;Fam129a|1;Taldo1|1;Gp…	110	8736	258	28189	http://www.ebi.ac.uk/QuickGO/GTerm?id=GO:0034641	[]
7	6,7	protein oligomerization	GO:0051259	4.94E-05	1.30E-03	0	0	0	0	Hbb|1;Vcp|1;Anxa2|1;Acaca|1;Anxa5|1;Ryr1|1;Krt10|1;Trim28|1;Acadm|1;Hsd17b10|1;Gpx3|1;Ivd|1;Aldh1a3|1;Mgst1|1;Alox5ap|1;Hmox1|1;Gna11|1;Fis1|1	18	668	258	28189	http://www.ebi.ac.uk/QuickGO/GTerm?id=GO:0051259	[]
6	6	response to calcium ion	GO:0051592	5.11E-05	1.34E-03	0	0	0	0	Anxa5|1;Ryr1|1;Fgg|1;Krt10|1;Pebp1|1;Gdi1|1;Cacybp|1;Actg1|1;Pdcd6|1	9	183	258	28189	http://www.ebi.ac.uk/QuickGO/GTerm?id=GO:0051592	[]
4	4	homeostatic process	GO:0042592	5.26E-05	1.37E-03	0	0	0	0	Plg|1;Dcn|1;Ryr1|1;Ywhae|1;Pdia6|1;Pvalb|1;Anpep|1;Dld|1;Gpi|1;Casq1|1;Cacna2d1|1;Lgals1|1;Prdx6|1;Dmd|1;Gpx1|1;Itgb1|1;Atp1a2|1;Akr1b1|1;Hk1|1;Ftl1|1;Cct4|1;Glrx3|1;Cct5|1;Vapb|1;Cav1|1;Atp2b1|1;Ca2|1;Park7|1;RGD:708506|1;Agt|1;Fabp3|1;Pdia5|1;Actg1|1;Hmox1|1;Fkbp1a|1;Ager|1;Tm9sf4|1;Fis1|1	38	2119	258	28189	http://www.ebi.ac.uk/QuickGO/GTerm?id=GO:0042592	[]
2	2	single-organism process	GO:0044699	5.30E-05	1.37E-03	0	0	0	0	Myh4|1;Fasn|1;A1m|1;Vim|1;Hbb|1;Tpm1|1;Acsl1|1;Vcp|1;Anxa2|1;Mylpf|1;Plg|1;Pc|1;Acly|1;Acaca|1;Eno3|1;Aco2|1;Lum|1;Hsp90b1|1;Snd1|1;Dcn|1;Afm|1;Mdh2|1;Vdac1|1;Gapdh|1;Anxa5|1;Tkt|1;Ryr1|1;Gdi2|1;Slc25a4|1;Ca3|1;Esyt1|1;Ywhae|1;Prelp|1;Actb|1;Hp|1;Pdia6|1;Pvalb|1;Anpep|1;Tpi1|1;Itih3|1;Pgd|1;Fgg|1;Dld|1;Hsd17b4|1;Ehd2|1;Ampd1|1;Nucb2|1;Acadvl|1;Gpi|1;Got2|1;Casq1|1;Cacna2d1|1;Ddost|1;Gpd1|1;Etfb|1…	219	21074	258	28189	http://www.ebi.ac.uk/QuickGO/GTerm?id=GO:0044699	[]
7	5,7	cellular amino acid catabolic process	GO:0009063	5.98E-05	1.52E-03	0	0	0	0	Got2|1;Gpt|1;Aldh1l1|1;Csad|1;Aldh6a1|1;Ivd|1;Asrgl1|1;Bckdhb|1	8	145	258	28189	http://www.ebi.ac.uk/QuickGO/GTerm?id=GO:0009063	[]
5	5	protein stabilization	GO:0050821	5.98E-05	1.52E-03	0	0	0	0	Afm|1;Gapdh|1;Cct4|1;Cct5|1;Hist1h1b|1;Park7|1;Creb1|1;Rpl23|1	8	145	258	28189	http://www.ebi.ac.uk/QuickGO/GTerm?id=GO:0050821	[]
5	5	chemical homeostasis	GO:0048878	6.01E-05	1.52E-03	0	0	0	0	Dcn|1;Ryr1|1;Ywhae|1;Pvalb|1;Anpep|1;Gpi|1;Casq1|1;Cacna2d1|1;Lgals1|1;Dmd|1;Gpx1|1;Itgb1|1;Atp1a2|1;Akr1b1|1;Hk1|1;Ftl1|1;Vapb|1;Cav1|1;Atp2b1|1;Ca2|1;Park7|1;RGD:708506|1;Agt|1;Fabp3|1;Hmox1|1;Fkbp1a|1;Ager|1;Tm9sf4|1;Fis1|1	29	1438	258	28189	http://www.ebi.ac.uk/QuickGO/GTerm?id=GO:0048878	[]
4	4	response to heat	GO:0009408	6.91E-05	1.72E-03	0	0	0	0	Ywhae|1;Hp|1;Casq1|1;Tpr|1;Pebp1|1;Cd14|1;Hmox1|1;Pdcd6|1	8	148	258	28189	http://www.ebi.ac.uk/QuickGO/GTerm?id=GO:0009408	[]
9	8,9	NADP metabolic process	GO:0006739	6.92E-05	1.72E-03	0	0	0	0	Tkt|1;Tpi1|1;Pgd|1;Pgam1|1;Taldo1|1	5	47	258	28189	http://www.ebi.ac.uk/QuickGO/GTerm?id=GO:0006739	[]
6	5,6	cellular respiration	GO:0045333	6.94E-05	1.72E-03	0	0	0	0	Vcp|1;Aco2|1;Mdh2|1;Dld|1;Gpd1|1;Mdh1|1;Pdhb|1;Park7|1;RGD:708506|1;Dlat|1;Idh1|1;Idh3g|1	12	336	258	28189	http://www.ebi.ac.uk/QuickGO/GTerm?id=GO:0045333	[]
8	8	negative regulation of endopeptidase activity	GO:0010951	6.94E-05	1.72E-03	0	0	0	0	A1m|1;Serpina3n|1;Itih3|1;Gpi|1;Ambp|1;Pebp1|1;Hspa1b|1;Park7|1;Agt|1;Mug2|1;Cst3|1;Mical1|1	12	336	258	28189	http://www.ebi.ac.uk/QuickGO/GTerm?id=GO:0010951	[]
5	4,5	energy derivation by oxidation of organic compounds	GO:0015980	7.22E-05	1.77E-03	0	0	0	0	Vcp|1;Aco2|1;Mdh2|1;Dld|1;Gpd1|1;Mdh1|1;Pdhb|1;Phka1|1;Park7|1;RGD:708506|1;Dlat|1;Idh1|1;Gyg1|1;Idh3g|1	14	447	258	28189	http://www.ebi.ac.uk/QuickGO/GTerm?id=GO:0015980	[]
3	3	anatomical structure development	GO:0048856	7.52E-05	1.83E-03	0	0	0	0	Myh4|1;Fasn|1;A1m|1;Vim|1;Anxa2|1;Mylpf|1;Plg|1;Eno3|1;Aco2|1;Lum|1;Dcn|1;Vdac1|1;Ryr1|1;Slc25a4|1;Ywhae|1;Prelp|1;Actb|1;Hp|1;Anpep|1;Fgg|1;Dld|1;Ehd2|1;Gpi|1;Got2|1;Casq1|1;Lgals1|1;Myl6|1;Cap1|1;Dmd|1;Ywhaq|1;Krt10|1;Itgb1|1;Rlc-a|1;Phgdh|1;Akr1b1|1;Trim28|1;Rpl4|1;Ddx39b|1;Ctsb|1;Aldh9a1|1;Pebp1|1;Rpl13|1;Ak1|1;Pdlim7|1;Psap|1;Pdlim5|1;Ptgis|1;Cav1|1;Ncl|1;Hsd17b10|1;Atp2b1|1;Cdc42|1;Ca2|1;Kr…	91	6930	258	28189	http://www.ebi.ac.uk/QuickGO/GTerm?id=GO:0048856	[]
5	5	sulfur compound biosynthetic process	GO:0044272	7.59E-05	1.83E-03	0	0	0	0	Fasn|1;Acsl1|1;Acly|1;Acaca|1;Dld|1;Pdhb|1;Csad|1;Dlat|1	8	150	258	28189	http://www.ebi.ac.uk/QuickGO/GTerm?id=GO:0044272	[]
9	8,9	ADP metabolic process	GO:0046031	7.59E-05	1.83E-03	0	0	0	0	Eno3|1;Gapdh|1;Tpi1|1;Gpi|1;Gpd1|1;Hk1|1;Ak1|1;Pgam1|1	8	150	258	28189	http://www.ebi.ac.uk/QuickGO/GTerm?id=GO:0046031	[]
4	4	cellular component assembly	GO:0022607	8.11E-05	1.94E-03	0	0	0	0	Hbb|1;Tpm1|1;Vcp|1;Anxa2|1;Acaca|1;Anxa5|1;Ryr1|1;Fgg|1;Ap1b1|1;Casq1|1;Dmd|1;Krt10|1;Itgb1|1;Trim28|1;Rpl12|1;Ddx39b|1;Tpr|1;Hspa1b|1;Glrx3|1;Pdlim5|1;Cav1|1;Acadm|1;Hsd17b10|1;Gpx3|1;Cdc42|1;Hist1h1b|1;Rpl13a|1;Mx1|1;Agt|1;Ivd|1;Rpl11|1;Ppid|1;Aldh1a3|1;Psmc1|1;Tuba1c|1;Mgst1|1;Rpl23a|1;Sept2|1;Alox5ap|1;Actg1|1;Hmox1|1;Rpl6|1;Nefl|1;Elp2|1;Creb1|1;Pdcd6|1;Taf1b|1;Gna11|1;Tm9sf4|1;Fis1|1	50	3163	258	28189	http://www.ebi.ac.uk/QuickGO/GTerm?id=GO:0022607	[]
5	5	single-organism carbohydrate catabolic process	GO:0044724	8.33E-05	1.98E-03	0	0	0	0	Eno3|1;Gapdh|1;Tpi1|1;Gpi|1;Gpd1|1;Hk1|1;Pgam1|1;Gpd2|1;Galm|1	9	195	258	28189	http://www.ebi.ac.uk/QuickGO/GTerm?id=GO:0044724	[]
4	4	regulation of protein stability	GO:0031647	8.52E-05	2.02E-03	0	0	0	0	Afm|1;Gapdh|1;Tpr|1;Cct4|1;Cct5|1;Cdc42|1;Hist1h1b|1;Park7|1;Creb1|1;Rpl23|1	10	242	258	28189	http://www.ebi.ac.uk/QuickGO/GTerm?id=GO:0031647	[]
5	5	methylglyoxal metabolic process	GO:0009438	8.67E-05	2.03E-03	0	0	0	0	Gpi|1;Park7|1;Glo1|1	3	10	258	28189	http://www.ebi.ac.uk/QuickGO/GTerm?id=GO:0009438	[]
8	8	isocitrate metabolic process	GO:0006102	8.67E-05	2.03E-03	0	0	0	0	Aco2|1;Idh1|1;Idh3g|1	3	10	258	28189	http://www.ebi.ac.uk/QuickGO/GTerm?id=GO:0006102	[]
5	5	purine-containing compound metabolic process	GO:0072521	8.78E-05	2.04E-03	0	0	0	0	Vcp|1;Acaca|1;Eno3|1;Gapdh|1;Tpi1|1;Dld|1;Ampd1|1;Nucb2|1;Gpi|1;Gpd1|1;Cap1|1;Atp1a2|1;Hk1|1;Ak1|1;Pgam1|1;Park7|1;Atp5h|1;Atp5j|1;Prps1|1;Hint1|1;Atp5e|1;Ola1|1	22	965	258	28189	http://www.ebi.ac.uk/QuickGO/GTerm?id=GO:0072521	[]
4	4	regulation of catabolic process	GO:0009894	8.95E-05	2.07E-03	0	0	0	0	Vcp|1;Anxa2|1;Dcn|1;Vdac1|1;Gpd1|1;Mdh1|1;Itgb1|1;Tpr|1;Pgam1|1;Cdc42|1;Idh1|1;Rpl11|1;Psmc1|1;Cst3|1;Snx1|1;Ctsc|1;Hmox1|1;Rad23b|1;Krt15|1;Ager|1;Rpl23|1	21	898	258	28189	http://www.ebi.ac.uk/QuickGO/GTerm?id=GO:0009894	[]
6	5,6	negative regulation of cellular protein metabolic process	GO:0032269	9.00E-05	2.07E-03	0	0	0	0	A1m|1;Anxa2|1;Dcn|1;Serpina3n|1;Ywhae|1;Ppia|1;Itih3|1;Gpi|1;Dmd|1;Ambp|1;Tpr|1;Pebp1|1;Hspa1b|1;Cav1|1;Fam129a|1;Rpl13a|1;Park7|1;Ctsz|1;Agt|1;Rpl11|1;Mug2|1;Cst3|1;Mical1|1;Fkbp1a|1;Ager|1;Rpl23|1	26	1250	258	28189	http://www.ebi.ac.uk/QuickGO/GTerm?id=GO:0032269	[]
4	4	response to temperature stimulus	GO:0009266	9.12E-05	2.08E-03	0	0	0	0	Ywhae|1;Hp|1;Casq1|1;Tpr|1;Pebp1|1;Cd14|1;Atp2b1|1;Agt|1;Hmox1|1;Pdcd6|1	10	244	258	28189	http://www.ebi.ac.uk/QuickGO/GTerm?id=GO:0009266	[]
5	5	organophosphate biosynthetic process	GO:0090407	9.14E-05	2.08E-03	0	0	0	0	Vcp|1;Pc|1;Acaca|1;Tkt|1;Tpi1|1;Ampd1|1;Nucb2|1;Cap1|1;Ak1|1;Fabp5|1;Phka1|1;Atp5h|1;Idh1|1;Gars|1;Atp5j|1;Fabp3|1;Prps1|1;Cept1|1;Atp5e|1	19	766	258	28189	http://www.ebi.ac.uk/QuickGO/GTerm?id=GO:0090407	[]
6	5,6	cellular chemical homeostasis	GO:0055082	9.94E-05	2.24E-03	0	0	0	0	Ryr1|1;Ywhae|1;Pvalb|1;Casq1|1;Cacna2d1|1;Lgals1|1;Dmd|1;Gpx1|1;Itgb1|1;Atp1a2|1;Hk1|1;Ftl1|1;Vapb|1;Cav1|1;Atp2b1|1;Ca2|1;RGD:708506|1;Agt|1;Hmox1|1;Fkbp1a|1;Ager|1;Tm9sf4|1;Fis1|1	23	1043	258	28189	http://www.ebi.ac.uk/QuickGO/GTerm?id=GO:0055082	[]
6	6	coenzyme biosynthetic process	GO:0009108	9.99E-05	2.24E-03	0	0	0	0	Fasn|1;Acsl1|1;Acly|1;Acaca|1;Dld|1;Pdhb|1;Aldh1l1|1;Dlat|1	8	156	258	28189	http://www.ebi.ac.uk/QuickGO/GTerm?id=GO:0009108	[]
4	4	female pregnancy	GO:0007565	1.04E-04	2.32E-03	0	0	0	0	A1m|1;Vim|1;Got2|1;Itgb1|1;Akr1b1|1;Trim28|1;Gpx3|1;Park7|1;Agt|1;Lipe|1;Cst3|1	11	298	258	28189	http://www.ebi.ac.uk/QuickGO/GTerm?id=GO:0007565	[]
4	4	response to nutrient	GO:0007584	1.07E-04	2.38E-03	0	0	0	0	Vim|1;Acsl1|1;Serpina3n|1;Hp|1;Gpx1|1;Itgb1|1;Cav1|1;Acadm|1;Atp2b1|1;Bckdhb|1;Hmox1|1;Ager|1;Prss1|1	13	407	258	28189	http://www.ebi.ac.uk/QuickGO/GTerm?id=GO:0007584	[]
5	5	regulation of protein metabolic process	GO:0051246	1.08E-04	2.38E-03	0	0	0	0	A1m|1;Acsl1|1;Vcp|1;Anxa2|1;Dcn|1;Gapdh|1;Serpina3n|1;Ywhae|1;Actb|1;Ppia|1;Itih3|1;Fgg|1;Gpi|1;Dmd|1;Ambp|1;Itgb1|1;Rpl12|1;Ddx39b|1;Tpr|1;Pebp1|1;Hspa1b|1;Vars|1;Vapb|1;Nenf|1;Cav1|1;Fam129a|1;Cdc42|1;Hist1h1b|1;Krt17|1;Rpl13a|1;Park7|1;Ctsz|1;Aars|1;Agt|1;Rpl11|1;Psmc1|1;Mug2|1;Cst3|1;Snx1|1;Rbm8a|1;Ube2i|1;Ctsc|1;Mical1|1;Rad23b|1;Fkbp1a|1;Ager|1;Elp2|1;Pdcd6|1;Rpl23|1;Fis1|1	50	3199	258	28189	http://www.ebi.ac.uk/QuickGO/GTerm?id=GO:0051246	[]
5	5	carbohydrate catabolic process	GO:0016052	1.17E-04	2.57E-03	0	0	0	0	Eno3|1;Gapdh|1;Tpi1|1;Gpi|1;Gpd1|1;Hk1|1;Pgam1|1;Gpd2|1;Galm|1	9	204	258	28189	http://www.ebi.ac.uk/QuickGO/GTerm?id=GO:0016052	[]
6	6	ion homeostasis	GO:0050801	1.18E-04	2.57E-03	0	0	0	0	Dcn|1;Ryr1|1;Ywhae|1;Pvalb|1;Anpep|1;Casq1|1;Cacna2d1|1;Dmd|1;Itgb1|1;Atp1a2|1;Ftl1|1;Vapb|1;Cav1|1;Atp2b1|1;Ca2|1;Agt|1;Fabp3|1;Hmox1|1;Fkbp1a|1;Ager|1;Tm9sf4|1;Fis1|1	22	985	258	28189	http://www.ebi.ac.uk/QuickGO/GTerm?id=GO:0050801	[]
8	7,8	acetyl-CoA biosynthetic process	GO:0006085	1.18E-04	2.57E-03	0	0	0	0	Acly|1;Dld|1;Pdhb|1;Dlat|1	4	28	258	28189	http://www.ebi.ac.uk/QuickGO/GTerm?id=GO:0006085	[]
7	7	negative regulation of peptidase activity	GO:0010466	1.20E-04	2.59E-03	0	0	0	0	A1m|1;Serpina3n|1;Itih3|1;Gpi|1;Ambp|1;Pebp1|1;Hspa1b|1;Park7|1;Agt|1;Mug2|1;Cst3|1;Mical1|1	12	356	258	28189	http://www.ebi.ac.uk/QuickGO/GTerm?id=GO:0010466	[]
5	5	muscle organ development	GO:0007517	1.21E-04	2.61E-03	0	0	0	0	Mylpf|1;Dcn|1;Ryr1|1;Slc25a4|1;Casq1|1;Myl6|1;Dmd|1;Ddx39b|1;Ctsb|1;Ak1|1;Itga7|1;Fkbp1a|1;Creb1|1	13	412	258	28189	http://www.ebi.ac.uk/QuickGO/GTerm?id=GO:0007517	[]
5	5	phosphate-containing compound metabolic process	GO:0006796	1.23E-04	2.64E-03	0	0	0	0	Acsl1|1;Vcp|1;Anxa2|1;Pc|1;Acaca|1;Eno3|1;Dcn|1;Mdh2|1;Gapdh|1;Tkt|1;Ca3|1;Ywhae|1;Actb|1;Ppia|1;Tpi1|1;Pgd|1;Fgg|1;Dld|1;Ampd1|1;Nucb2|1;Gpi|1;Gpd1|1;Mdh1|1;Prdx6|1;Cap1|1;Dmd|1;Itgb1|1;Atp1a2|1;Trim28|1;Hk1|1;Tpr|1;Pebp1|1;Ak1|1;Pgam1|1;Vapb|1;Nenf|1;Cav1|1;Fam129a|1;Taldo1|1;Gpd2|1;Cdc42|1;Fabp5|1;Phka1|1;Park7|1;Agt|1;Atp5h|1;Idh1|1;Gars|1;Atp5j|1;Fabp3|1;Hmox1|1;Prps1|1;Mical1|1;Hint1|1;Mapk…	62	4281	258	28189	http://www.ebi.ac.uk/QuickGO/GTerm?id=GO:0006796	[]
4	4	one-carbon metabolic process	GO:0006730	1.24E-04	2.64E-03	0	0	0	0	Ca3|1;Ca1|1;Aldh1l1|1;Ca2|1;Ca5b|1	5	53	258	28189	http://www.ebi.ac.uk/QuickGO/GTerm?id=GO:0006730	[]
8	7,8	protein homooligomerization	GO:0051260	1.30E-04	2.76E-03	0	0	0	0	Vcp|1;Acaca|1;Anxa5|1;Ryr1|1;Acadm|1;Hsd17b10|1;Gpx3|1;Ivd|1;Aldh1a3|1;Mgst1|1;Alox5ap|1;Hmox1|1;Fis1|1	13	415	258	28189	http://www.ebi.ac.uk/QuickGO/GTerm?id=GO:0051260	[]
8	8	purine ribonucleoside diphosphate metabolic process	GO:0009179	1.35E-04	2.81E-03	0	0	0	0	Eno3|1;Gapdh|1;Tpi1|1;Gpi|1;Gpd1|1;Hk1|1;Ak1|1;Pgam1|1	8	163	258	28189	http://www.ebi.ac.uk/QuickGO/GTerm?id=GO:0009179	[]
7	7	purine nucleoside diphosphate metabolic process	GO:0009135	1.35E-04	2.81E-03	0	0	0	0	Eno3|1;Gapdh|1;Tpi1|1;Gpi|1;Gpd1|1;Hk1|1;Ak1|1;Pgam1|1	8	163	258	28189	http://www.ebi.ac.uk/QuickGO/GTerm?id=GO:0009135	[]
9	8,9	purine ribonucleoside monophosphate biosynthetic process	GO:0009168	1.36E-04	2.81E-03	0	0	0	0	Vcp|1;Ampd1|1;Ak1|1;Atp5h|1;Atp5j|1;Prps1|1;Atp5e|1	7	122	258	28189	http://www.ebi.ac.uk/QuickGO/GTerm?id=GO:0009168	[]
8	7,8	purine nucleoside monophosphate biosynthetic process	GO:0009127	1.36E-04	2.81E-03	0	0	0	0	Vcp|1;Ampd1|1;Ak1|1;Atp5h|1;Atp5j|1;Prps1|1;Atp5e|1	7	122	258	28189	http://www.ebi.ac.uk/QuickGO/GTerm?id=GO:0009127	[]
5	4,5	cellular carbohydrate metabolic process	GO:0044262	1.36E-04	2.81E-03	0	0	0	0	Acly|1;Tpi1|1;Pgd|1;Gpd1|1;Akr1b1|1;Hk1|1;Pgam1|1;Gpd2|1;Phka1|1;RGD:708506|1;Idh1|1;Gyg1|1	12	361	258	28189	http://www.ebi.ac.uk/QuickGO/GTerm?id=GO:0044262	[]
3	3	regulation of molecular function	GO:0065009	1.51E-04	3.09E-03	0	0	0	0	A1m|1;Tpm1|1;Acsl1|1;Vcp|1;Anxa2|1;Dcn|1;Serpina3n|1;Gdi2|1;Slc25a4|1;Ywhae|1;Actb|1;Ppia|1;Itih3|1;Gpi|1;Casq1|1;Cacna2d1|1;Cap1|1;Dmd|1;Ambp|1;Atp1a2|1;Trim28|1;Hk1|1;Hnrnpc|1;Ctsb|1;Tpr|1;Cct4|1;Pebp1|1;Hspa1b|1;Psap|1;Vapb|1;Ptgis|1;Cav1|1;Cdc42|1;Gdi1|1;Park7|1;Ctsz|1;Ywhag|1;Agt|1;Rpl11|1;Cacnb1|1;Mug2|1;Cst3|1;Sept2|1;Alox5ap|1;Ube2i|1;Ctsc|1;Hmox1|1;Mical1|1;Fkbp1a|1;Ager|1;Elp2|1;Pdcd6|1…	54	3594	258	28189	http://www.ebi.ac.uk/QuickGO/GTerm?id=GO:0065009	[]
7	7	nucleoside diphosphate phosphorylation	GO:0006165	1.53E-04	3.13E-03	0	0	0	0	Eno3|1;Gapdh|1;Tpi1|1;Gpi|1;Gpd1|1;Hk1|1;Ak1|1;Pgam1|1	8	166	258	28189	http://www.ebi.ac.uk/QuickGO/GTerm?id=GO:0006165	[]
6	5,6	fatty-acyl-CoA biosynthetic process	GO:0046949	1.57E-04	3.19E-03	0	0	0	0	Fasn|1;Acsl1|1;Acaca|1	3	12	258	28189	http://www.ebi.ac.uk/QuickGO/GTerm?id=GO:0046949	[]
6	6	neuron apoptotic process	GO:0051402	1.60E-04	3.22E-03	0	0	0	0	Gapdh|1;Gpi|1;Cdc42|1;Park7|1;Ctsz|1;Aars|1;Agt|1;Hmox1|1;Nefl|1;Ager|1;Fis1|1	11	313	258	28189	http://www.ebi.ac.uk/QuickGO/GTerm?id=GO:0051402	[]
7	7	ribonucleoside diphosphate metabolic process	GO:0009185	1.60E-04	3.22E-03	0	0	0	0	Eno3|1;Gapdh|1;Tpi1|1;Gpi|1;Gpd1|1;Hk1|1;Ak1|1;Pgam1|1	8	167	258	28189	http://www.ebi.ac.uk/QuickGO/GTerm?id=GO:0009185	[]
5	5	cofactor biosynthetic process	GO:0051188	1.63E-04	3.25E-03	0	0	0	0	Fasn|1;Acsl1|1;Acly|1;Acaca|1;Dld|1;Pdhb|1;Glrx3|1;Aldh1l1|1;Dlat|1	9	213	258	28189	http://www.ebi.ac.uk/QuickGO/GTerm?id=GO:0051188	[]
5	5	lipid biosynthetic process	GO:0008610	1.76E-04	3.50E-03	0	0	0	0	Fasn|1;Acsl1|1;Pc|1;Acly|1;Acaca|1;Ptgis|1;Fabp5|1;Phka1|1;RGD:708506|1;Agt|1;Idh1|1;Aldh1a3|1;Alox5ap|1;Fabp3|1;Thrsp|1;Creb1|1;Cept1|1	17	674	258	28189	http://www.ebi.ac.uk/QuickGO/GTerm?id=GO:0008610	[]
5	4,5	single-organism transport	GO:0044765	1.84E-04	3.65E-03	0	0	0	0	Hbb|1;Acsl1|1;Vcp|1;Anxa2|1;Afm|1;Vdac1|1;Anxa5|1;Ryr1|1;Slc25a4|1;Esyt1|1;Ywhae|1;Actb|1;Pdia6|1;Anpep|1;Fgg|1;Ehd2|1;Nucb2|1;Gpi|1;Got2|1;Casq1|1;Cacna2d1|1;Gpd1|1;Dmd|1;Ywhaq|1;Igh-1a|1;Itgb1|1;Atp1a2|1;Rlc-a|1;Trim28|1;Hk1|1;Ftl1|1;Ddx39b|1;Tpr|1;Ak1|1;Psap|1;Vapb|1;Cav1|1;Ncl|1;Cd14|1;Nucb1|1;Atp2b1|1;Cdc42|1;Fabp5|1;Ca2|1;Gdi1|1;Park7|1;RGD:708506|1;Lgals3|1;Agt|1;Atp5h|1;Cacnb1|1;Snx1|1;Sl…	71	5175	258	28189	http://www.ebi.ac.uk/QuickGO/GTerm?id=GO:0044765	[]
6	5,6	single-organism intracellular transport	GO:1902582	1.99E-04	3.91E-03	0	0	0	0	Vcp|1;Anxa2|1;Vdac1|1;Ryr1|1;Slc25a4|1;Ywhae|1;Ehd2|1;Casq1|1;Cacna2d1|1;Gpd1|1;Dmd|1;Itgb1|1;Rlc-a|1;Trim28|1;Ddx39b|1;Tpr|1;Vapb|1;Nucb1|1;Cdc42|1;Gdi1|1;Park7|1;Agt|1;Snx1|1;Slc25a1|1;Hmox1|1;Nefl|1;Hint1|1;Fkbp1a|1;Pdcd6|1;Fis1|1	30	1619	258	28189	http://www.ebi.ac.uk/QuickGO/GTerm?id=GO:1902582	[]
5	5	negative regulation of protein metabolic process	GO:0051248	2.10E-04	4.13E-03	0	0	0	0	A1m|1;Anxa2|1;Dcn|1;Serpina3n|1;Ywhae|1;Ppia|1;Itih3|1;Gpi|1;Dmd|1;Ambp|1;Tpr|1;Pebp1|1;Hspa1b|1;Cav1|1;Fam129a|1;Rpl13a|1;Park7|1;Ctsz|1;Agt|1;Rpl11|1;Mug2|1;Cst3|1;Mical1|1;Fkbp1a|1;Ager|1;Rpl23|1	26	1319	258	28189	http://www.ebi.ac.uk/QuickGO/GTerm?id=GO:0051248	[]
5	5	neuron death	GO:0070997	2.20E-04	4.30E-03	0	0	0	0	Gapdh|1;Gpi|1;Cdc42|1;Park7|1;Ctsz|1;Aars|1;Agt|1;Psmc1|1;Hmox1|1;Nefl|1;Ager|1;Creb1|1;Fis1|1	13	438	258	28189	http://www.ebi.ac.uk/QuickGO/GTerm?id=GO:0070997	[]
7	7	cation homeostasis	GO:0055080	2.33E-04	4.52E-03	0	0	0	0	Ryr1|1;Ywhae|1;Pvalb|1;Anpep|1;Casq1|1;Cacna2d1|1;Dmd|1;Itgb1|1;Atp1a2|1;Ftl1|1;Vapb|1;Cav1|1;Atp2b1|1;Ca2|1;Agt|1;Hmox1|1;Fkbp1a|1;Ager|1;Tm9sf4|1;Fis1|1	20	893	258	28189	http://www.ebi.ac.uk/QuickGO/GTerm?id=GO:0055080	[]
6	6	carboxylic acid biosynthetic process	GO:0046394	2.35E-04	4.52E-03	0	0	0	0	Fasn|1;Acly|1;Acaca|1;Got2|1;Phgdh|1;Aldh9a1|1;Ptgis|1;Aldh1l1|1;Park7|1;Agt|1;Aldh1a3|1;Alox5ap|1	12	383	258	28189	http://www.ebi.ac.uk/QuickGO/GTerm?id=GO:0046394	[]
5	5	organic acid biosynthetic process	GO:0016053	2.35E-04	4.52E-03	0	0	0	0	Fasn|1;Acly|1;Acaca|1;Got2|1;Phgdh|1;Aldh9a1|1;Ptgis|1;Aldh1l1|1;Park7|1;Agt|1;Aldh1a3|1;Alox5ap|1	12	383	258	28189	http://www.ebi.ac.uk/QuickGO/GTerm?id=GO:0016053	[]
5	5	wound healing	GO:0042060	2.37E-04	4.54E-03	0	0	0	0	Vim|1;Tpm1|1;Anxa2|1;Plg|1;Eno3|1;Dcn|1;Anxa5|1;Pdia6|1;Fgg|1;Dmd|1;Rlc-a|1;Cav1|1;Actg1|1;Hmox1|1;Vkorc1|1	15	563	258	28189	http://www.ebi.ac.uk/QuickGO/GTerm?id=GO:0042060	[]
7	7	monocarboxylic acid biosynthetic process	GO:0072330	2.44E-04	4.66E-03	0	0	0	0	Fasn|1;Acly|1;Acaca|1;Aldh9a1|1;Ptgis|1;Park7|1;Agt|1;Aldh1a3|1;Alox5ap|1	9	225	258	28189	http://www.ebi.ac.uk/QuickGO/GTerm?id=GO:0072330	[]
8	5,6,7,8	positive regulation of oxidative phosphorylation uncoupler activity	GO:2000277	2.49E-04	4.70E-03	0	0	0	0	Slc25a4|1;Park7|1	2	3	258	28189	http://www.ebi.ac.uk/QuickGO/GTerm?id=GO:2000277	[]
10	7,8,9,10	regulation of skeletal muscle contraction by regulation of release of sequestered calcium ion	GO:0014809	2.49E-04	4.70E-03	0	0	0	0	Casq1|1;Dmd|1	2	3	258	28189	http://www.ebi.ac.uk/QuickGO/GTerm?id=GO:0014809	[]
3	3	establishment of localization	GO:0051234	2.53E-04	4.76E-03	0	0	0	0	Hbb|1;Acsl1|1;Vcp|1;Anxa2|1;Afm|1;Vdac1|1;Anxa5|1;Ryr1|1;Gdi2|1;Slc25a4|1;Esyt1|1;Ywhae|1;Actb|1;Pdia6|1;Anpep|1;Fgg|1;Ehd2|1;Nucb2|1;Gpi|1;Ap1b1|1;Got2|1;Casq1|1;Cacna2d1|1;Gpd1|1;Cap1|1;Dmd|1;Ywhaq|1;Igh-1a|1;Selenbp1|1;Itgb1|1;Atp1a2|1;Rlc-a|1;Trim28|1;Hk1|1;Ftl1|1;Ddx39b|1;Tpr|1;Cct4|1;Ak1|1;Cct5|1;Psap|1;Vapb|1;Cav1|1;Ncl|1;Cd14|1;Nucb1|1;Atp2b1|1;Cdc42|1;Fabp5|1;Ca2|1;Hist1h1b|1;Nudc|1;Gdi1…	85	6570	258	28189	http://www.ebi.ac.uk/QuickGO/GTerm?id=GO:0051234	[]
5	5	carbohydrate biosynthetic process	GO:0016051	2.61E-04	4.88E-03	0	0	0	0	Pc|1;Gapdh|1;Tpi1|1;Gpi|1;Gpd1|1;Akr1b1|1;Pgam1|1;RGD:708506|1;Gyg1|1	9	227	258	28189	http://www.ebi.ac.uk/QuickGO/GTerm?id=GO:0016051	[]
8	7,8	ribonucleoside monophosphate biosynthetic process	GO:0009156	2.66E-04	4.94E-03	0	0	0	0	Vcp|1;Ampd1|1;Ak1|1;Atp5h|1;Atp5j|1;Prps1|1;Atp5e|1	7	136	258	28189	http://www.ebi.ac.uk/QuickGO/GTerm?id=GO:0009156	[]
9	9	calcium ion homeostasis	GO:0055074	2.75E-04	5.07E-03	0	0	0	0	Ryr1|1;Ywhae|1;Pvalb|1;Casq1|1;Cacna2d1|1;Dmd|1;Itgb1|1;Atp1a2|1;Vapb|1;Cav1|1;Atp2b1|1;Agt|1;Fkbp1a|1;Ager|1;Fis1|1	15	571	258	28189	http://www.ebi.ac.uk/QuickGO/GTerm?id=GO:0055074	[]
6	6	translation	GO:0006412	2.75E-04	5.07E-03	0	0	0	0	Gapdh|1;Eef1g|1;Tufm|1;Rpl4|1;Rpl12|1;Ddx39b|1;Tpr|1;Rpl13|1;Vars|1;Fam129a|1;Krt17|1;Rpl13a|1;Rps21|1;Sars|1;Aars|1;Rpl11|1;Rps13|1;Rps20|1;Gars|1;Rpl27a|1;Rpl23a|1;Rbm8a|1;Rpl6|1;Rpl18a|1;Rpl23|1	25	1267	258	28189	http://www.ebi.ac.uk/QuickGO/GTerm?id=GO:0006412	[]
4	4	transport	GO:0006810	2.84E-04	5.19E-03	0	0	0	0	Hbb|1;Acsl1|1;Vcp|1;Anxa2|1;Afm|1;Vdac1|1;Anxa5|1;Ryr1|1;Gdi2|1;Slc25a4|1;Esyt1|1;Ywhae|1;Actb|1;Pdia6|1;Anpep|1;Fgg|1;Ehd2|1;Nucb2|1;Gpi|1;Ap1b1|1;Got2|1;Casq1|1;Cacna2d1|1;Gpd1|1;Cap1|1;Dmd|1;Ywhaq|1;Igh-1a|1;Selenbp1|1;Itgb1|1;Atp1a2|1;Rlc-a|1;Trim28|1;Hk1|1;Ftl1|1;Ddx39b|1;Tpr|1;Cct4|1;Ak1|1;Cct5|1;Psap|1;Vapb|1;Cav1|1;Ncl|1;Cd14|1;Nucb1|1;Atp2b1|1;Cdc42|1;Fabp5|1;Ca2|1;Gdi1|1;Park7|1;RGD:708…	83	6397	258	28189	http://www.ebi.ac.uk/QuickGO/GTerm?id=GO:0006810	[]
3	3	cellular component biogenesis	GO:0044085	2.84E-04	5.19E-03	0	0	0	0	Hbb|1;Tpm1|1;Vcp|1;Anxa2|1;Acaca|1;Anxa5|1;Ryr1|1;Fgg|1;Ap1b1|1;Casq1|1;Dmd|1;Krt10|1;Itgb1|1;Trim28|1;Rpl12|1;Ddx39b|1;Tpr|1;Hspa1b|1;Glrx3|1;Pdlim5|1;Cav1|1;Acadm|1;Ncl|1;Hsd17b10|1;Gpx3|1;Cdc42|1;Hist1h1b|1;Rpl13a|1;Rps21|1;Mx1|1;Agt|1;Ivd|1;Rpl11|1;Ppid|1;Aldh1a3|1;Psmc1|1;Tuba1c|1;Mgst1|1;Rpl23a|1;Sept2|1;Alox5ap|1;Actg1|1;Hmox1|1;Rpl6|1;Nefl|1;Elp2|1;Creb1|1;Pdcd6|1;Taf1b|1;Gna11|1;Tm9sf4|1…	52	3507	258	28189	http://www.ebi.ac.uk/QuickGO/GTerm?id=GO:0044085	[]
5	5	regulation of cellular catabolic process	GO:0031329	2.87E-04	5.22E-03	0	0	0	0	Vcp|1;Anxa2|1;Dcn|1;Vdac1|1;Gpd1|1;Mdh1|1;Tpr|1;Pgam1|1;Idh1|1;Rpl11|1;Psmc1|1;Cst3|1;Ctsc|1;Hmox1|1;Rad23b|1;Krt15|1;Ager|1;Rpl23|1	18	770	258	28189	http://www.ebi.ac.uk/QuickGO/GTerm?id=GO:0031329	[]
4	4	negative regulation of molecular function	GO:0044092	2.92E-04	5.28E-03	0	0	0	0	A1m|1;Anxa2|1;Dcn|1;Serpina3n|1;Ywhae|1;Ppia|1;Itih3|1;Gpi|1;Ambp|1;Atp1a2|1;Hnrnpc|1;Tpr|1;Pebp1|1;Hspa1b|1;Ptgis|1;Cav1|1;Park7|1;Ctsz|1;Agt|1;Rpl11|1;Mug2|1;Cst3|1;Hmox1|1;Mical1|1;Rpl23|1	25	1272	258	28189	http://www.ebi.ac.uk/QuickGO/GTerm?id=GO:0044092	[]
6	5,6	regulation of neuron death	GO:1901214	3.11E-04	5.60E-03	0	0	0	0	Gpi|1;Cdc42|1;Park7|1;Ctsz|1;Aars|1;Agt|1;Psmc1|1;Hmox1|1;Nefl|1;Ager|1;Creb1|1;Fis1|1	12	395	258	28189	http://www.ebi.ac.uk/QuickGO/GTerm?id=GO:1901214	[]
5	5	proteolysis	GO:0006508	3.14E-04	5.64E-03	0	0	0	0	A1m|1;Vcp|1;Plg|1;Hsp90b1|1;Serpina3n|1;Anpep|1;Itih3|1;Fgg|1;Dld|1;Gpi|1;Ambp|1;Ctsb|1;Tpr|1;Pebp1|1;Hspa1b|1;Dpp3|1;Apeh|1;Psma2|1;Cpa3|1;Park7|1;Ctsz|1;Agt|1;Rpl11|1;Psmc1|1;Mug2|1;Cst3|1;Thop1|1;Asrgl1|1;Ube2i|1;Ctsc|1;Mical1|1;Rad23b|1;Elp2|1;Prss1|1;Pdcd6|1;Capn5|1;Rpl23|1;Fis1|1	38	2313	258	28189	http://www.ebi.ac.uk/QuickGO/GTerm?id=GO:0006508	[]
9	6,8,9	glycolytic process	GO:0006096	3.17E-04	5.66E-03	0	0	0	0	Eno3|1;Gapdh|1;Tpi1|1;Gpi|1;Gpd1|1;Hk1|1;Pgam1|1	7	140	258	28189	http://www.ebi.ac.uk/QuickGO/GTerm?id=GO:0006096	[]
7	7	inorganic ion homeostasis	GO:0098771	3.23E-04	5.74E-03	0	0	0	0	Ryr1|1;Ywhae|1;Pvalb|1;Anpep|1;Casq1|1;Cacna2d1|1;Dmd|1;Itgb1|1;Atp1a2|1;Ftl1|1;Vapb|1;Cav1|1;Atp2b1|1;Ca2|1;Agt|1;Hmox1|1;Fkbp1a|1;Ager|1;Tm9sf4|1;Fis1|1	20	916	258	28189	http://www.ebi.ac.uk/QuickGO/GTerm?id=GO:0098771	[]
4	4	chaperone-mediated protein folding	GO:0061077	3.26E-04	5.77E-03	0	0	0	0	Cct4|1;Cct5|1;Hspe1|1;Ppid|1;Fkbp1a|1	5	65	258	28189	http://www.ebi.ac.uk/QuickGO/GTerm?id=GO:0061077	[]
7	6,7	regulation of neuron apoptotic process	GO:0043523	3.29E-04	5.80E-03	0	0	0	0	Gpi|1;Cdc42|1;Park7|1;Ctsz|1;Aars|1;Agt|1;Hmox1|1;Nefl|1;Ager|1;Fis1|1	10	286	258	28189	http://www.ebi.ac.uk/QuickGO/GTerm?id=GO:0043523	[]
10	5,9,10	ATP generation from ADP	GO:0006757	3.31E-04	5.81E-03	0	0	0	0	Eno3|1;Gapdh|1;Tpi1|1;Gpi|1;Gpd1|1;Hk1|1;Pgam1|1	7	141	258	28189	http://www.ebi.ac.uk/QuickGO/GTerm?id=GO:0006757	[]
7	7	nucleotide phosphorylation	GO:0046939	3.32E-04	5.81E-03	0	0	0	0	Eno3|1;Gapdh|1;Tpi1|1;Gpi|1;Gpd1|1;Hk1|1;Ak1|1;Pgam1|1	8	186	258	28189	http://www.ebi.ac.uk/QuickGO/GTerm?id=GO:0046939	[]
8	7,8	cellular cation homeostasis	GO:0030003	3.35E-04	5.83E-03	0	0	0	0	Ryr1|1;Ywhae|1;Pvalb|1;Casq1|1;Cacna2d1|1;Dmd|1;Itgb1|1;Atp1a2|1;Ftl1|1;Vapb|1;Cav1|1;Atp2b1|1;Ca2|1;Agt|1;Hmox1|1;Fkbp1a|1;Tm9sf4|1;Fis1|1	18	780	258	28189	http://www.ebi.ac.uk/QuickGO/GTerm?id=GO:0030003	[]
5	5	organic substance transport	GO:0071702	3.64E-04	6.31E-03	0	0	0	0	Acsl1|1;Vcp|1;Anxa2|1;Afm|1;Anxa5|1;Gdi2|1;Slc25a4|1;Esyt1|1;Ywhae|1;Actb|1;Fgg|1;Nucb2|1;Gpi|1;Ap1b1|1;Got2|1;Ywhaq|1;Selenbp1|1;Itgb1|1;Rlc-a|1;Trim28|1;Ddx39b|1;Tpr|1;Ak1|1;Psap|1;Cav1|1;Ncl|1;Cd14|1;Nucb1|1;Cdc42|1;Fabp5|1;Ca2|1;Gdi1|1;Park7|1;RGD:708506|1;Lgals3|1;Ywhag|1;Agt|1;Ppid|1;Snx1|1;Slc25a1|1;Sept2|1;Fabp3|1;Rbm8a|1;Hint1|1;Pdcd6|1;Apoc1|1;Tm9sf4|1;Fis1|1	48	3189	258	28189	http://www.ebi.ac.uk/QuickGO/GTerm?id=GO:0071702	[]
4	4	response to mechanical stimulus	GO:0009612	3.67E-04	6.33E-03	0	0	0	0	Myh4|1;Dcn|1;Actb|1;Gpi|1;Dmd|1;Itgb1|1;Atp1a2|1;Ctsb|1;Cav1|1;Agt|1;Actg1|1	11	345	258	28189	http://www.ebi.ac.uk/QuickGO/GTerm?id=GO:0009612	[]
7	6,7	peptide biosynthetic process	GO:0043043	3.76E-04	6.46E-03	0	0	0	0	Gapdh|1;Eef1g|1;Tufm|1;Rpl4|1;Rpl12|1;Ddx39b|1;Tpr|1;Rpl13|1;Vars|1;Fam129a|1;Krt17|1;Rpl13a|1;Rps21|1;Sars|1;Aars|1;Rpl11|1;Rps13|1;Rps20|1;Gars|1;Rpl27a|1;Rpl23a|1;Rbm8a|1;Rpl6|1;Rpl18a|1;Rpl23|1	25	1294	258	28189	http://www.ebi.ac.uk/QuickGO/GTerm?id=GO:0043043	[]
8	7,8	protein tetramerization	GO:0051262	3.83E-04	6.53E-03	0	0	0	0	Anxa2|1;Acaca|1;Ryr1|1;Krt10|1;Acadm|1;Hsd17b10|1;Gpx3|1;Aldh1a3|1	8	190	258	28189	http://www.ebi.ac.uk/QuickGO/GTerm?id=GO:0051262	[]
3	3	biosynthetic process	GO:0009058	3.83E-04	6.53E-03	0	0	0	0	Fasn|1;Acsl1|1;Vcp|1;Pc|1;Acly|1;Acaca|1;Lum|1;Snd1|1;Dcn|1;Gapdh|1;Tkt|1;Tpi1|1;Dld|1;Ampd1|1;Nucb2|1;Eef1g|1;Gpi|1;Got2|1;Ddost|1;Gpd1|1;Cap1|1;Dmd|1;Ywhaq|1;Tufm|1;Pdhb|1;Phgdh|1;Akr1b1|1;Trim28|1;Rpl4|1;Rpl12|1;Ddx39b|1;Aldh9a1|1;Tpr|1;Cct4|1;Rpl13|1;Gpt|1;Ak1|1;Pgam1|1;Glrx3|1;Cct5|1;Vars|1;Ptgis|1;Cav1|1;Aldh1l1|1;Csad|1;Fam129a|1;Cdc42|1;Fabp5|1;Hist1h1b|1;Krt17|1;Rpl13a|1;Phka1|1;Park7|1;…	99	8039	258	28189	http://www.ebi.ac.uk/QuickGO/GTerm?id=GO:0009058	[]
8	8	malate metabolic process	GO:0006108	3.89E-04	6.59E-03	0	0	0	0	Mdh2|1;Mdh1|1;Me1|1	3	16	258	28189	http://www.ebi.ac.uk/QuickGO/GTerm?id=GO:0006108	[]
4	4	response to muscle activity	GO:0014850	3.96E-04	6.68E-03	0	0	0	0	Myh4|1;Got2|1;Agt|1;Fis1|1	4	38	258	28189	http://www.ebi.ac.uk/QuickGO/GTerm?id=GO:0014850	[]
4	4	response to toxic substance	GO:0009636	3.97E-04	6.68E-03	0	0	0	0	Hp|1;Prdx6|1;Gpx1|1;Pebp1|1;Gpx3|1;Park7|1;Cst3|1;Mgst1|1;Nefl|1;Vkorc1|1;Rpl23|1;Fis1|1	12	406	258	28189	http://www.ebi.ac.uk/QuickGO/GTerm?id=GO:0009636	[]
5	5	muscle cell differentiation	GO:0042692	4.06E-04	6.80E-03	0	0	0	0	Plg|1;Ryr1|1;Slc25a4|1;Ehd2|1;Casq1|1;Lgals1|1;Dmd|1;Ddx39b|1;Pdlim5|1;Agt|1;Cacybp|1;Actg1|1;Mapk12|1	13	467	258	28189	http://www.ebi.ac.uk/QuickGO/GTerm?id=GO:0042692	[]
FALSE	obselete	obsolete death	GO:0016265	4.29E-04	7.16E-03	0	0	0	0	Vcp|1;Vdac1|1;Gapdh|1;Anxa5|1;Slc25a4|1;Fgg|1;Gpi|1;Lgals1|1;Hk1|1;Ctsb|1;Hspa1b|1;Ptgis|1;Cav1|1;Ncl|1;Cdc42|1;Park7|1;Lgals3|1;Agt|1;Ppid|1;Cst3|1;Glo1|1;Ctsc|1;Cacybp|1;Hmox1|1;Mical1|1;Nefl|1;Hint1|1;Ager|1;Creb1|1;Pdcd6|1;Fis1|1	31	1775	258	28189	http://www.ebi.ac.uk/QuickGO/GTerm?id=GO:0016265	[]
3	3	regulation of localization	GO:0032879	4.31E-04	7.16E-03	0	0	0	0	Vim|1;Tpm1|1;Anxa2|1;Dcn|1;Vdac1|1;Anxa5|1;Ryr1|1;Slc25a4|1;Ywhae|1;Actb|1;Anpep|1;Fgg|1;Ehd2|1;Nucb2|1;Gpi|1;Casq1|1;Cacna2d1|1;Dmd|1;Ywhaq|1;Itgb1|1;Atp1a2|1;Trim28|1;Hk1|1;Tpr|1;Cct4|1;Ak1|1;Cct5|1;Cav1|1;Ncl|1;Cd14|1;Nucb1|1;Cdc42|1;Ca2|1;Gdi1|1;Park7|1;RGD:708506|1;Lgals3|1;Agt|1;Cacnb1|1;Sept2|1;ENSRNOG00000030332|1;Hmox1|1;Mical1|1;Fkbp1a|1;Ager|1;Creb1|1;Pdcd6|1;Apoc1|1;Tm9sf4|1;Fis1|1	50	3390	258	28189	http://www.ebi.ac.uk/QuickGO/GTerm?id=GO:0032879	[]
5	5	substantia nigra development	GO:0021762	4.38E-04	7.25E-03	0	0	0	0	Ywhae|1;Ywhaq|1;Cdc42|1;Atp5j|1	4	39	258	28189	http://www.ebi.ac.uk/QuickGO/GTerm?id=GO:0021762	[]
6	6	amide biosynthetic process	GO:0043604	4.43E-04	7.27E-03	0	0	0	0	Gapdh|1;Eef1g|1;Tufm|1;Rpl4|1;Rpl12|1;Ddx39b|1;Tpr|1;Rpl13|1;Vars|1;Aldh1l1|1;Fam129a|1;Krt17|1;Rpl13a|1;Rps21|1;Sars|1;Aars|1;Rpl11|1;Rps13|1;Rps20|1;Gars|1;Rpl27a|1;Rpl23a|1;Rbm8a|1;Rpl6|1;Rpl18a|1;Rpl23|1	26	1385	258	28189	http://www.ebi.ac.uk/QuickGO/GTerm?id=GO:0043604	[]
7	6,7	nucleoside monophosphate biosynthetic process	GO:0009124	4.43E-04	7.27E-03	0	0	0	0	Vcp|1;Ampd1|1;Ak1|1;Atp5h|1;Atp5j|1;Prps1|1;Atp5e|1	7	148	258	28189	http://www.ebi.ac.uk/QuickGO/GTerm?id=GO:0009124	[]
7	6,7	cellular ion homeostasis	GO:0006873	4.45E-04	7.27E-03	0	0	0	0	Ryr1|1;Ywhae|1;Pvalb|1;Casq1|1;Cacna2d1|1;Dmd|1;Itgb1|1;Atp1a2|1;Ftl1|1;Vapb|1;Cav1|1;Atp2b1|1;Ca2|1;Agt|1;Hmox1|1;Fkbp1a|1;Tm9sf4|1;Fis1|1	18	799	258	28189	http://www.ebi.ac.uk/QuickGO/GTerm?id=GO:0006873	[]
7	6,7	striated muscle cell development	GO:0055002	4.55E-04	7.41E-03	0	0	0	0	Ryr1|1;Slc25a4|1;Casq1|1;Dmd|1;Ddx39b|1;Pdlim5|1;Agt|1;Actg1|1	8	195	258	28189	http://www.ebi.ac.uk/QuickGO/GTerm?id=GO:0055002	[]
9	8,9	protein homotetramerization	GO:0051289	4.63E-04	7.51E-03	0	0	0	0	Acaca|1;Ryr1|1;Acadm|1;Hsd17b10|1;Gpx3|1;Aldh1a3|1	6	107	258	28189	http://www.ebi.ac.uk/QuickGO/GTerm?id=GO:0051289	[]
8	8	metal ion homeostasis	GO:0055065	4.86E-04	7.84E-03	0	0	0	0	Ryr1|1;Ywhae|1;Pvalb|1;Anpep|1;Casq1|1;Cacna2d1|1;Dmd|1;Itgb1|1;Atp1a2|1;Ftl1|1;Vapb|1;Cav1|1;Atp2b1|1;Agt|1;Hmox1|1;Fkbp1a|1;Ager|1;Fis1|1	18	805	258	28189	http://www.ebi.ac.uk/QuickGO/GTerm?id=GO:0055065	[]
5	5	regulation of collagen catabolic process	GO:0010710	4.95E-04	7.88E-03	0	0	0	0	Itgb1|1;Cst3|1	2	4	258	28189	http://www.ebi.ac.uk/QuickGO/GTerm?id=GO:0010710	[]
7	6,7	glycerol catabolic process	GO:0019563	4.95E-04	7.88E-03	0	0	0	0	Tpi1|1;Gpd2|1	2	4	258	28189	http://www.ebi.ac.uk/QuickGO/GTerm?id=GO:0019563	[]
6	6	response to methylglyoxal	GO:0051595	4.95E-04	7.88E-03	0	0	0	0	Akr1b1|1;Ager|1	2	4	258	28189	http://www.ebi.ac.uk/QuickGO/GTerm?id=GO:0051595	[]
6	6	nucleoside diphosphate metabolic process	GO:0009132	5.04E-04	8.00E-03	0	0	0	0	Eno3|1;Gapdh|1;Tpi1|1;Gpi|1;Gpd1|1;Hk1|1;Ak1|1;Pgam1|1	8	198	258	28189	http://www.ebi.ac.uk/QuickGO/GTerm?id=GO:0009132	[]
4	4	system development	GO:0048731	5.21E-04	8.25E-03	0	0	0	0	Fasn|1;Vim|1;Anxa2|1;Mylpf|1;Plg|1;Aco2|1;Lum|1;Dcn|1;Ryr1|1;Slc25a4|1;Ywhae|1;Prelp|1;Actb|1;Hp|1;Anpep|1;Gpi|1;Got2|1;Casq1|1;Lgals1|1;Myl6|1;Dmd|1;Ywhaq|1;Krt10|1;Itgb1|1;Phgdh|1;Akr1b1|1;Trim28|1;Rpl4|1;Ddx39b|1;Ctsb|1;Aldh9a1|1;Pebp1|1;Rpl13|1;Ak1|1;Psap|1;Pdlim5|1;Ptgis|1;Cav1|1;Ncl|1;Hsd17b10|1;Atp2b1|1;Cdc42|1;Ca2|1;Krt17|1;Gdi1|1;Itga7|1;Sars|1;Ctsz|1;Lgals3|1;Ywhag|1;Aars|1;Agt|1;Idh1|1…	74	5644	258	28189	http://www.ebi.ac.uk/QuickGO/GTerm?id=GO:0048731	[]
7	5,6,7	physiological cardiac muscle hypertrophy	GO:0003301	5.32E-04	8.31E-03	0	0	0	0	Slc25a4|1;Ddx39b|1;Pdlim5|1;Agt|1	4	41	258	28189	http://www.ebi.ac.uk/QuickGO/GTerm?id=GO:0003301	[]
9	5,6,7,8,9	cell growth involved in cardiac muscle cell development	GO:0061049	5.32E-04	8.31E-03	0	0	0	0	Slc25a4|1;Ddx39b|1;Pdlim5|1;Agt|1	4	41	258	28189	http://www.ebi.ac.uk/QuickGO/GTerm?id=GO:0061049	[]
6	6	physiological muscle hypertrophy	GO:0003298	5.32E-04	8.31E-03	0	0	0	0	Slc25a4|1;Ddx39b|1;Pdlim5|1;Agt|1	4	41	258	28189	http://www.ebi.ac.uk/QuickGO/GTerm?id=GO:0003298	[]
3	3	multi-multicellular organism process	GO:0044706	5.36E-04	8.35E-03	0	0	0	0	A1m|1;Vim|1;Got2|1;Itgb1|1;Akr1b1|1;Trim28|1;Gpx3|1;Park7|1;Agt|1;Lipe|1;Cst3|1	11	361	258	28189	http://www.ebi.ac.uk/QuickGO/GTerm?id=GO:0044706	[]
4	4	regeneration	GO:0031099	5.49E-04	8.51E-03	0	0	0	0	Vim|1;Plg|1;Eno3|1;Hp|1;Dmd|1;Rpl13|1;Cav1|1;Ncl|1;Hmox1|1;Prps1|1;Nefl|1	11	362	258	28189	http://www.ebi.ac.uk/QuickGO/GTerm?id=GO:0031099	[]
6	4,5,6	negative regulation of macromolecule metabolic process	GO:0010605	5.52E-04	8.52E-03	0	0	0	0	A1m|1;Anxa2|1;Snd1|1;Dcn|1;Serpina3n|1;Ywhae|1;Ppia|1;Itih3|1;Gpi|1;Dmd|1;Ambp|1;Ywhaq|1;Trim28|1;Hnrnpc|1;Tpr|1;Pebp1|1;Hspa1b|1;Ptgis|1;Cav1|1;Fam129a|1;Cdc42|1;Hist1h1b|1;Rpl13a|1;Park7|1;RGD:708506|1;Sars|1;Ctsz|1;Agt|1;Rpl11|1;Rps13|1;Ppid|1;Mug2|1;Cst3|1;Rbm8a|1;Ube2i|1;Cnbp|1;Hmox1|1;Mical1|1;Fkbp1a|1;Pbxip1|1;Ager|1;Creb1|1;Rpl23|1	43	2810	258	28189	http://www.ebi.ac.uk/QuickGO/GTerm?id=GO:0010605	[]
6	6	regulation of phospholipid biosynthetic process	GO:0071071	5.59E-04	8.60E-03	0	0	0	0	Pc|1;Idh1|1;Fabp3|1	3	18	258	28189	http://www.ebi.ac.uk/QuickGO/GTerm?id=GO:0071071	[]
8	8	divalent inorganic cation homeostasis	GO:0072507	5.95E-04	9.13E-03	0	0	0	0	Ryr1|1;Ywhae|1;Pvalb|1;Casq1|1;Cacna2d1|1;Dmd|1;Itgb1|1;Atp1a2|1;Vapb|1;Cav1|1;Atp2b1|1;Agt|1;Fkbp1a|1;Ager|1;Fis1|1	15	615	258	28189	http://www.ebi.ac.uk/QuickGO/GTerm?id=GO:0072507	[]
10	9,10	cellular calcium ion homeostasis	GO:0006874	6.07E-04	9.27E-03	0	0	0	0	Ryr1|1;Ywhae|1;Pvalb|1;Casq1|1;Cacna2d1|1;Dmd|1;Itgb1|1;Atp1a2|1;Vapb|1;Cav1|1;Atp2b1|1;Agt|1;Fkbp1a|1;Fis1|1	14	551	258	28189	http://www.ebi.ac.uk/QuickGO/GTerm?id=GO:0006874	[]
4	4	ammonium ion metabolic process	GO:0097164	6.13E-04	9.33E-03	0	0	0	0	Akr1b1|1;Aldh9a1|1;Pebp1|1;Fabp5|1;Phka1|1;Park7|1;Fabp3|1;Cept1|1	8	204	258	28189	http://www.ebi.ac.uk/QuickGO/GTerm?id=GO:0097164	[]
4	4	regulation of muscle adaptation	GO:0043502	6.19E-04	9.38E-03	0	0	0	0	Slc25a4|1;Casq1|1;Dmd|1;Ddx39b|1;Glrx3|1;Agt|1	6	113	258	28189	http://www.ebi.ac.uk/QuickGO/GTerm?id=GO:0043502	[]
5	5	regulation of transmembrane transport	GO:0034762	6.27E-04	9.47E-03	0	0	0	0	Vdac1|1;Slc25a4|1;Ywhae|1;Actb|1;Casq1|1;Cacna2d1|1;Dmd|1;Ywhaq|1;Atp1a2|1;Hk1|1;Cav1|1;Ca2|1;Park7|1;Cacnb1|1;Fkbp1a|1;Ager|1	16	685	258	28189	http://www.ebi.ac.uk/QuickGO/GTerm?id=GO:0034762	[]
9	5,8,9	acetyl-CoA biosynthetic process from pyruvate	GO:0006086	6.59E-04	9.87E-03	0	0	0	0	Dld|1;Pdhb|1;Dlat|1	3	19	258	28189	http://www.ebi.ac.uk/QuickGO/GTerm?id=GO:0006086	[]
8	6,8	branched-chain amino acid catabolic process	GO:0009083	6.59E-04	9.87E-03	0	0	0	0	Aldh6a1|1;Ivd|1;Bckdhb|1	3	19	258	28189	http://www.ebi.ac.uk/QuickGO/GTerm?id=GO:0009083	[]
5	5	fatty acid derivative biosynthetic process	GO:1901570	7.14E-04	1.07E-02	0	0	0	0	Fasn|1;Acsl1|1;Acaca|1;Ptgis|1;Alox5ap|1	5	77	258	28189	http://www.ebi.ac.uk/QuickGO/GTerm?id=GO:1901570	[]
5	5	response to peptide	GO:1901652	7.43E-04	1.11E-02	0	0	0	0	Anxa5|1;Hp|1;Nucb2|1;Got2|1;Akr1b1|1;Ctsb|1;Ca2|1;Nudc|1;RGD:708506|1;Ywhag|1;Agt|1;Fabp3|1;Cacybp|1;Nefl|1;Creb1|1;Rpl23|1;Fis1|1	17	765	258	28189	http://www.ebi.ac.uk/QuickGO/GTerm?id=GO:1901652	[]
8	8	regulation of cysteine-type endopeptidase activity	GO:2000116	7.56E-04	1.12E-02	0	0	0	0	Vcp|1;Gpi|1;Hspa1b|1;Park7|1;Cst3|1;Ctsc|1;Mical1|1;Pdcd6|1;Fis1|1	9	263	258	28189	http://www.ebi.ac.uk/QuickGO/GTerm?id=GO:2000116	[]
5	5	response to nutrient levels	GO:0031667	7.70E-04	1.13E-02	0	0	0	0	Vim|1;Acsl1|1;Serpina3n|1;Hp|1;Nucb2|1;Mdh1|1;Gpx1|1;Itgb1|1;Nenf|1;Cav1|1;Acadm|1;Atp2b1|1;Acot2|1;Cst3|1;Bckdhb|1;Hmox1|1;Krt15|1;Ager|1;Prss1|1;Fis1|1	20	982	258	28189	http://www.ebi.ac.uk/QuickGO/GTerm?id=GO:0031667	[]
5	5	hydrogen peroxide catabolic process	GO:0042744	7.70E-04	1.13E-02	0	0	0	0	Prdx6|1;Gpx1|1;Gpx3|1	3	20	258	28189	http://www.ebi.ac.uk/QuickGO/GTerm?id=GO:0042744	[]
4	4	regulation of cellular localization	GO:0060341	7.74E-04	1.13E-02	0	0	0	0	Anxa5|1;Ywhae|1;Actb|1;Fgg|1;Ehd2|1;Nucb2|1;Gpi|1;Casq1|1;Dmd|1;Itgb1|1;Trim28|1;Tpr|1;Cct4|1;Cct5|1;Ncl|1;Cd14|1;Nucb1|1;Cdc42|1;Gdi1|1;Park7|1;RGD:708506|1;Lgals3|1;Agt|1;Hmox1|1;Mical1|1;Fkbp1a|1;Creb1|1;Tm9sf4|1;Fis1|1	29	1677	258	28189	http://www.ebi.ac.uk/QuickGO/GTerm?id=GO:0060341	[]
9	8,9	cellular metal ion homeostasis	GO:0006875	7.77E-04	1.13E-02	0	0	0	0	Ryr1|1;Ywhae|1;Pvalb|1;Casq1|1;Cacna2d1|1;Dmd|1;Itgb1|1;Atp1a2|1;Ftl1|1;Vapb|1;Cav1|1;Atp2b1|1;Agt|1;Hmox1|1;Fkbp1a|1;Fis1|1	16	699	258	28189	http://www.ebi.ac.uk/QuickGO/GTerm?id=GO:0006875	[]
6	5,6	muscle cell development	GO:0055001	7.88E-04	1.14E-02	0	0	0	0	Ryr1|1;Slc25a4|1;Casq1|1;Dmd|1;Ddx39b|1;Pdlim5|1;Agt|1;Actg1|1	8	212	258	28189	http://www.ebi.ac.uk/QuickGO/GTerm?id=GO:0055001	[]
7	7	skeletal muscle tissue development	GO:0007519	7.88E-04	1.14E-02	0	0	0	0	Mylpf|1;Dcn|1;Ryr1|1;Casq1|1;Myl6|1;Dmd|1;Ctsb|1;Itga7|1	8	212	258	28189	http://www.ebi.ac.uk/QuickGO/GTerm?id=GO:0007519	[]
6	5,6	alditol catabolic process	GO:0019405	8.19E-04	1.16E-02	0	0	0	0	Tpi1|1;Gpd2|1	2	5	258	28189	http://www.ebi.ac.uk/QuickGO/GTerm?id=GO:0019405	[]
7	6,7	asparagine metabolic process	GO:0006528	8.19E-04	1.16E-02	0	0	0	0	Nit2|1;Asrgl1|1	2	5	258	28189	http://www.ebi.ac.uk/QuickGO/GTerm?id=GO:0006528	[]
5	5	response to lipid hydroperoxide	GO:0006982	8.19E-04	1.16E-02	0	0	0	0	Gpx1|1;Mgst1|1	2	5	258	28189	http://www.ebi.ac.uk/QuickGO/GTerm?id=GO:0006982	[]
7	7	regulation of ubiquitin-specific protease activity	GO:2000152	8.19E-04	1.16E-02	0	0	0	0	Vcp|1;Park7|1	2	5	258	28189	http://www.ebi.ac.uk/QuickGO/GTerm?id=GO:2000152	[]
9	6,7,8,9	establishment of blood-nerve barrier	GO:0008065	8.19E-04	1.16E-02	0	0	0	0	Dmd|1;Agt|1	2	5	258	28189	http://www.ebi.ac.uk/QuickGO/GTerm?id=GO:0008065	[]
5	5	taurine metabolic process	GO:0019530	8.19E-04	1.16E-02	0	0	0	0	Phgdh|1;Csad|1	2	5	258	28189	http://www.ebi.ac.uk/QuickGO/GTerm?id=GO:0019530	[]
6	6	striated muscle cell differentiation	GO:0051146	8.24E-04	1.17E-02	0	0	0	0	Ryr1|1;Slc25a4|1;Ehd2|1;Casq1|1;Dmd|1;Ddx39b|1;Pdlim5|1;Agt|1;Cacybp|1;Actg1|1	10	322	258	28189	http://www.ebi.ac.uk/QuickGO/GTerm?id=GO:0051146	[]
6	6	negative regulation of hydrolase activity	GO:0051346	8.39E-04	1.18E-02	0	0	0	0	A1m|1;Serpina3n|1;Ppia|1;Itih3|1;Gpi|1;Ambp|1;Pebp1|1;Hspa1b|1;Park7|1;Agt|1;Mug2|1;Cst3|1;Mical1|1	13	505	258	28189	http://www.ebi.ac.uk/QuickGO/GTerm?id=GO:0051346	[]
4	4	organic substance biosynthetic process	GO:1901576	8.39E-04	1.18E-02	0	0	0	0	Fasn|1;Acsl1|1;Vcp|1;Pc|1;Acly|1;Acaca|1;Lum|1;Snd1|1;Dcn|1;Gapdh|1;Tkt|1;Tpi1|1;Dld|1;Ampd1|1;Nucb2|1;Eef1g|1;Gpi|1;Got2|1;Ddost|1;Gpd1|1;Cap1|1;Dmd|1;Ywhaq|1;Tufm|1;Pdhb|1;Phgdh|1;Akr1b1|1;Trim28|1;Rpl4|1;Rpl12|1;Ddx39b|1;Aldh9a1|1;Tpr|1;Cct4|1;Rpl13|1;Ak1|1;Pgam1|1;Cct5|1;Vars|1;Ptgis|1;Cav1|1;Aldh1l1|1;Csad|1;Fam129a|1;Cdc42|1;Fabp5|1;Hist1h1b|1;Krt17|1;Rpl13a|1;Phka1|1;Park7|1;Rps21|1;RGD:70…	96	7907	258	28189	http://www.ebi.ac.uk/QuickGO/GTerm?id=GO:1901576	[]
3	3	cellular component organization	GO:0016043	8.42E-04	1.18E-02	0	0	0	0	Vim|1;Hbb|1;Tpm1|1;Vcp|1;Anxa2|1;Acaca|1;Lum|1;Dcn|1;Vdac1|1;Gapdh|1;Anxa5|1;Ryr1|1;Slc25a4|1;Prelp|1;Actb|1;Fgg|1;Ehd2|1;Ap1b1|1;Casq1|1;Mdh1|1;Lgals1|1;Cap1|1;Dmd|1;Krt10|1;Itgb1|1;Rlc-a|1;Phgdh|1;Trim28|1;Rpl4|1;Rpl12|1;Ddx39b|1;Tpr|1;Cct4|1;Pebp1|1;Hspa1b|1;Pdlim7|1;Glrx3|1;Cct5|1;Pdlim5|1;Vapb|1;Dstn|1;Cav1|1;Acadm|1;Cd14|1;Hsd17b10|1;Gpx3|1;Dctn2|1;Cdc42|1;Hist1h1b|1;Krt17|1;Nudc|1;Rpl13a|1…	92	7506	258	28189	http://www.ebi.ac.uk/QuickGO/GTerm?id=GO:0016043	[]
7	7	purine nucleoside biosynthetic process	GO:0042451	8.86E-04	1.23E-02	0	0	0	0	Acaca|1;Ak1|1;Atp5h|1;Atp5j|1;Prps1|1;Atp5e|1	6	121	258	28189	http://www.ebi.ac.uk/QuickGO/GTerm?id=GO:0042451	[]
8	8	purine ribonucleoside biosynthetic process	GO:0046129	8.86E-04	1.23E-02	0	0	0	0	Acaca|1;Ak1|1;Atp5h|1;Atp5j|1;Prps1|1;Atp5e|1	6	121	258	28189	http://www.ebi.ac.uk/QuickGO/GTerm?id=GO:0046129	[]
3	3	cellular localization	GO:0051641	8.92E-04	1.23E-02	0	0	0	0	Vcp|1;Anxa2|1;Vdac1|1;Anxa5|1;Ryr1|1;Slc25a4|1;Ywhae|1;Actb|1;Fgg|1;Ehd2|1;Nucb2|1;Gpi|1;Ap1b1|1;Casq1|1;Cacna2d1|1;Gpd1|1;Dmd|1;Ywhaq|1;Itgb1|1;Rlc-a|1;Trim28|1;Ftl1|1;Ddx39b|1;Tpr|1;Cct4|1;Cct5|1;Vapb|1;Cav1|1;Ncl|1;Cd14|1;Nucb1|1;Cdc42|1;Hist1h1b|1;Nudc|1;Gdi1|1;Park7|1;RGD:708506|1;Lgals3|1;Ywhag|1;Agt|1;Rpl11|1;Snx1|1;Slc25a1|1;Hmox1|1;Mical1|1;Nefl|1;Hint1|1;Fkbp1a|1;Yif1b|1;Creb1|1;Pdcd6|1…	53	3773	258	28189	http://www.ebi.ac.uk/QuickGO/GTerm?id=GO:0051641	[]
6	6	cellular macromolecular complex assembly	GO:0034622	8.97E-04	1.23E-02	0	0	0	0	Tpm1|1;Fgg|1;Ap1b1|1;Casq1|1;Dmd|1;Rpl12|1;Ddx39b|1;Tpr|1;Hspa1b|1;Cav1|1;Hist1h1b|1;Rpl13a|1;Mx1|1;Rpl11|1;Psmc1|1;Tuba1c|1;Rpl23a|1;Rpl6|1;Nefl|1;Elp2|1;Creb1|1;Taf1b|1;Tm9sf4|1	23	1220	258	28189	http://www.ebi.ac.uk/QuickGO/GTerm?id=GO:0034622	[]
5	5	phosphatidylcholine metabolic process	GO:0046470	8.98E-04	1.23E-02	0	0	0	0	Fabp5|1;Phka1|1;Fabp3|1;Cept1|1	4	47	258	28189	http://www.ebi.ac.uk/QuickGO/GTerm?id=GO:0046470	[]
3	3	single-organism localization	GO:1902578	9.25E-04	1.26E-02	0	0	0	0	Hbb|1;Acsl1|1;Vcp|1;Anxa2|1;Afm|1;Vdac1|1;Anxa5|1;Ryr1|1;Slc25a4|1;Esyt1|1;Ywhae|1;Actb|1;Pdia6|1;Anpep|1;Fgg|1;Ehd2|1;Nucb2|1;Gpi|1;Got2|1;Casq1|1;Cacna2d1|1;Gpd1|1;Dmd|1;Ywhaq|1;Igh-1a|1;Itgb1|1;Atp1a2|1;Rlc-a|1;Trim28|1;Hk1|1;Ftl1|1;Ddx39b|1;Tpr|1;Ak1|1;Psap|1;Vapb|1;Cav1|1;Ncl|1;Cd14|1;Nucb1|1;Atp2b1|1;Cdc42|1;Fabp5|1;Ca2|1;Gdi1|1;Park7|1;RGD:708506|1;Lgals3|1;Agt|1;Atp5h|1;Cacnb1|1;Snx1|1;Sl…	71	5466	258	28189	http://www.ebi.ac.uk/QuickGO/GTerm?id=GO:1902578	[]
3	3	cellular detoxification	GO:1990748	9.25E-04	1.26E-02	0	0	0	0	Hp|1;Prdx6|1;Gpx1|1;Gpx3|1;Park7|1;Mgst1|1	6	122	258	28189	http://www.ebi.ac.uk/QuickGO/GTerm?id=GO:1990748	[]
4	4	cellular oxidant detoxification	GO:0098869	9.25E-04	1.26E-02	0	0	0	0	Hp|1;Prdx6|1;Gpx1|1;Gpx3|1;Park7|1;Mgst1|1	6	122	258	28189	http://www.ebi.ac.uk/QuickGO/GTerm?id=GO:0098869	[]
6	4,5,6	negative regulation of cellular metabolic process	GO:0031324	9.39E-04	1.27E-02	0	0	0	0	A1m|1;Anxa2|1;Dcn|1;Vdac1|1;Serpina3n|1;Ywhae|1;Ppia|1;Itih3|1;Nucb2|1;Gpi|1;Dmd|1;Ambp|1;Ywhaq|1;Trim28|1;Hnrnpc|1;Tpr|1;Pebp1|1;Hspa1b|1;Ptgis|1;Cav1|1;Fam129a|1;Hist1h1b|1;Rpl13a|1;Park7|1;RGD:708506|1;Sars|1;Ctsz|1;Agt|1;Rpl11|1;Rps13|1;Ppid|1;Mug2|1;Cst3|1;Ube2i|1;Cnbp|1;Hmox1|1;Mical1|1;Fkbp1a|1;Pbxip1|1;Ager|1;Creb1|1;Rpl23|1	42	2797	258	28189	http://www.ebi.ac.uk/QuickGO/GTerm?id=GO:0031324	[]
5	5	cellular protein metabolic process	GO:0044267	1.00E-03	1.35E-02	0	0	0	0	A1m|1;Acsl1|1;Vcp|1;Anxa2|1;Plg|1;Hsp90b1|1;Dcn|1;Mdh2|1;Gapdh|1;Serpina3n|1;Ywhae|1;Actb|1;Ppia|1;Pdia6|1;Itih3|1;Fgg|1;Eef1g|1;Gpi|1;Ddost|1;Dmd|1;Ambp|1;Tufm|1;Krt10|1;Itgb1|1;Trim28|1;Hk1|1;Rpl4|1;Rpl12|1;Ddx39b|1;Ctsb|1;Tpr|1;Cct4|1;Pebp1|1;Hspa1b|1;Rpl13|1;Cct5|1;Vars|1;Vapb|1;Hspe1|1;Nenf|1;Cav1|1;Psma2|1;Fam129a|1;Cdc42|1;Hist1h1b|1;Krt17|1;Rpl13a|1;Phka1|1;Park7|1;Rps21|1;Sars|1;Ctsz|1;A…	84	6748	258	28189	http://www.ebi.ac.uk/QuickGO/GTerm?id=GO:0044267	[]
5	5	membrane budding	GO:0006900	1.00E-03	1.35E-02	0	0	0	0	Anxa2|1;Ap1b1|1;Vapb|1;Hint1|1;Pdcd6|1	5	83	258	28189	http://www.ebi.ac.uk/QuickGO/GTerm?id=GO:0006900	[]
6	4,5,6	positive regulation of transporter activity	GO:0032411	1.01E-03	1.35E-02	0	0	0	0	Slc25a4|1;Casq1|1;Cacna2d1|1;Dmd|1;Park7|1;Ager|1	6	124	258	28189	http://www.ebi.ac.uk/QuickGO/GTerm?id=GO:0032411	[]
4	4	multicellular organism development	GO:0007275	1.04E-03	1.39E-02	0	0	0	0	Fasn|1;A1m|1;Vim|1;Anxa2|1;Mylpf|1;Plg|1;Aco2|1;Lum|1;Dcn|1;Ryr1|1;Slc25a4|1;Ywhae|1;Prelp|1;Actb|1;Hp|1;Anpep|1;Dld|1;Gpi|1;Got2|1;Casq1|1;Lgals1|1;Myl6|1;Dmd|1;Ywhaq|1;Krt10|1;Itgb1|1;Phgdh|1;Akr1b1|1;Trim28|1;Rpl4|1;Ddx39b|1;Ctsb|1;Aldh9a1|1;Pebp1|1;Rpl13|1;Ak1|1;Pdlim7|1;Psap|1;Pdlim5|1;Ptgis|1;Cav1|1;Ncl|1;Hsd17b10|1;Atp2b1|1;Cdc42|1;Ca2|1;Krt17|1;Gdi1|1;Itga7|1;Sars|1;Ctsz|1;Lgals3|1;Ywhag|…	78	6167	258	28189	http://www.ebi.ac.uk/QuickGO/GTerm?id=GO:0007275	[]
5	5	hydrogen peroxide metabolic process	GO:0042743	1.05E-03	1.40E-02	0	0	0	0	Prdx6|1;Gpx1|1;Gpx3|1;Park7|1	4	49	258	28189	http://www.ebi.ac.uk/QuickGO/GTerm?id=GO:0042743	[]
6	6	response to alkaloid	GO:0043279	1.06E-03	1.41E-02	0	0	0	0	Ryr1|1;Gpi|1;Got2|1;Gpx1|1;Atp1a2|1;Hmox1|1;Fkbp1a|1;Creb1|1;Prss1|1	9	276	258	28189	http://www.ebi.ac.uk/QuickGO/GTerm?id=GO:0043279	[]
FALSE	obselete	obsolete cell-type specific apoptotic process	GO:0097285	1.07E-03	1.42E-02	0	0	0	0	Gapdh|1;Slc25a4|1;Fgg|1;Gpi|1;Hspa1b|1;Cav1|1;Cdc42|1;Park7|1;Agt|1;Hmox1|1;Nefl|1;Ager|1	12	455	258	28189	http://www.ebi.ac.uk/QuickGO/GTerm?id=GO:0097285	[]
9	8,9	cellular divalent inorganic cation homeostasis	GO:0072503	1.08E-03	1.42E-02	0	0	0	0	Ryr1|1;Ywhae|1;Pvalb|1;Casq1|1;Cacna2d1|1;Dmd|1;Itgb1|1;Atp1a2|1;Vapb|1;Cav1|1;Atp2b1|1;Agt|1;Fkbp1a|1;Fis1|1	14	585	258	28189	http://www.ebi.ac.uk/QuickGO/GTerm?id=GO:0072503	[]
6	6	skeletal muscle organ development	GO:0060538	1.09E-03	1.43E-02	0	0	0	0	Mylpf|1;Dcn|1;Ryr1|1;Casq1|1;Myl6|1;Dmd|1;Ctsb|1;Itga7|1	8	223	258	28189	http://www.ebi.ac.uk/QuickGO/GTerm?id=GO:0060538	[]
4	4	muscle system process	GO:0003012	1.09E-03	1.43E-02	0	0	0	0	Tpm1|1;Mylpf|1;Ryr1|1;Slc25a4|1;Casq1|1;Myl6|1;Dmd|1;Atp1a2|1;Ddx39b|1;Glrx3|1;Pdlim5|1;Agt|1;Fkbp1a|1	13	520	258	28189	http://www.ebi.ac.uk/QuickGO/GTerm?id=GO:0003012	[]
8	6,8	alpha-amino acid catabolic process	GO:1901606	1.09E-03	1.43E-02	0	0	0	0	Got2|1;Gpt|1;Aldh1l1|1;Aldh6a1|1;Ivd|1;Asrgl1|1	6	126	258	28189	http://www.ebi.ac.uk/QuickGO/GTerm?id=GO:1901606	[]
5	4,5	negative regulation of cell death	GO:0060548	1.10E-03	1.43E-02	0	0	0	0	Slc25a4|1;Fgg|1;Gpi|1;Akr1b1|1;Hk1|1;Ctsb|1;Hspa1b|1;Cav1|1;Ncl|1;Park7|1;Lgals3|1;Aars|1;Agt|1;Ppid|1;Psmc1|1;Cst3|1;Glo1|1;Cacybp|1;Hmox1|1;Mical1|1;Nefl|1;Creb1|1	22	1162	258	28189	http://www.ebi.ac.uk/QuickGO/GTerm?id=GO:0060548	[]
9	8,9	regulation of calcium ion transmembrane transport	GO:1903169	1.11E-03	1.45E-02	0	0	0	0	Ywhae|1;Casq1|1;Cacna2d1|1;Dmd|1;Atp1a2|1;Cacnb1|1;Fkbp1a|1	7	173	258	28189	http://www.ebi.ac.uk/QuickGO/GTerm?id=GO:1903169	[]
9	7,8,9	regulation of cysteine-type endopeptidase activity involved in apoptotic process	GO:0043281	1.12E-03	1.45E-02	0	0	0	0	Vcp|1;Gpi|1;Hspa1b|1;Park7|1;Ctsc|1;Mical1|1;Pdcd6|1;Fis1|1	8	224	258	28189	http://www.ebi.ac.uk/QuickGO/GTerm?id=GO:0043281	[]
6	6	ribosomal large subunit assembly	GO:0000027	1.13E-03	1.46E-02	0	0	0	0	Rpl12|1;Rpl11|1;Rpl23a|1;Rpl6|1	4	50	258	28189	http://www.ebi.ac.uk/QuickGO/GTerm?id=GO:0000027	[]
2	2	detoxification	GO:0098754	1.14E-03	1.47E-02	0	0	0	0	Hp|1;Prdx6|1;Gpx1|1;Gpx3|1;Park7|1;Mgst1|1	6	127	258	28189	http://www.ebi.ac.uk/QuickGO/GTerm?id=GO:0098754	[]
4	4	response to extracellular stimulus	GO:0009991	1.16E-03	1.48E-02	0	0	0	0	Vim|1;Acsl1|1;Serpina3n|1;Hp|1;Nucb2|1;Mdh1|1;Gpx1|1;Itgb1|1;Nenf|1;Cav1|1;Acadm|1;Atp2b1|1;Acot2|1;Cst3|1;Bckdhb|1;Hmox1|1;Krt15|1;Ager|1;Prss1|1;Fis1|1	20	1016	258	28189	http://www.ebi.ac.uk/QuickGO/GTerm?id=GO:0009991	[]
5	4,5	fatty-acyl-CoA metabolic process	GO:0035337	1.17E-03	1.48E-02	0	0	0	0	Fasn|1;Acsl1|1;Acaca|1	3	23	258	28189	http://www.ebi.ac.uk/QuickGO/GTerm?id=GO:0035337	[]
8	6,7,8	establishment of protein localization to chromosome	GO:0070199	1.17E-03	1.48E-02	0	0	0	0	Cct4|1;Cct5|1;Hist1h1b|1	3	23	258	28189	http://www.ebi.ac.uk/QuickGO/GTerm?id=GO:0070199	[]
5	5	branched-chain amino acid metabolic process	GO:0009081	1.17E-03	1.48E-02	0	0	0	0	Aldh6a1|1;Ivd|1;Bckdhb|1	3	23	258	28189	http://www.ebi.ac.uk/QuickGO/GTerm?id=GO:0009081	[]
5	5	response to selenium ion	GO:0010269	1.17E-03	1.48E-02	0	0	0	0	Vim|1;Gpx1|1;Gpx3|1	3	23	258	28189	http://www.ebi.ac.uk/QuickGO/GTerm?id=GO:0010269	[]
7	6,7	pentose-phosphate shunt, non-oxidative branch	GO:0009052	1.22E-03	1.54E-02	0	0	0	0	Tkt|1;Taldo1|1	2	6	258	28189	http://www.ebi.ac.uk/QuickGO/GTerm?id=GO:0009052	[]
7	6,7	regulation of oxidative phosphorylation uncoupler activity	GO:2000275	1.22E-03	1.54E-02	0	0	0	0	Slc25a4|1;Park7|1	2	6	258	28189	http://www.ebi.ac.uk/QuickGO/GTerm?id=GO:2000275	[]
4	4	establishment of localization in cell	GO:0051649	1.23E-03	1.54E-02	0	0	0	0	Vcp|1;Anxa2|1;Vdac1|1;Ryr1|1;Slc25a4|1;Ywhae|1;Actb|1;Fgg|1;Ehd2|1;Nucb2|1;Ap1b1|1;Casq1|1;Cacna2d1|1;Gpd1|1;Dmd|1;Ywhaq|1;Itgb1|1;Rlc-a|1;Trim28|1;Ddx39b|1;Tpr|1;Vapb|1;Ncl|1;Cd14|1;Nucb1|1;Cdc42|1;Nudc|1;Gdi1|1;Park7|1;RGD:708506|1;Lgals3|1;Ywhag|1;Agt|1;Snx1|1;Slc25a1|1;Hmox1|1;Nefl|1;Hint1|1;Fkbp1a|1;Yif1b|1;Creb1|1;Pdcd6|1;Tm9sf4|1;Fis1|1	44	3013	258	28189	http://www.ebi.ac.uk/QuickGO/GTerm?id=GO:0051649	[]
2	2	cellular component organization or biogenesis	GO:0071840	1.25E-03	1.57E-02	0	0	0	0	Vim|1;Hbb|1;Tpm1|1;Vcp|1;Anxa2|1;Acaca|1;Lum|1;Dcn|1;Vdac1|1;Gapdh|1;Anxa5|1;Ryr1|1;Slc25a4|1;Prelp|1;Actb|1;Fgg|1;Ehd2|1;Ap1b1|1;Casq1|1;Mdh1|1;Lgals1|1;Cap1|1;Dmd|1;Krt10|1;Itgb1|1;Rlc-a|1;Phgdh|1;Trim28|1;Rpl4|1;Rpl12|1;Ddx39b|1;Tpr|1;Cct4|1;Pebp1|1;Hspa1b|1;Pdlim7|1;Glrx3|1;Cct5|1;Pdlim5|1;Vapb|1;Dstn|1;Cav1|1;Acadm|1;Ncl|1;Cd14|1;Hsd17b10|1;Gpx3|1;Dctn2|1;Cdc42|1;Hist1h1b|1;Krt17|1;Nudc|1;Rp…	94	7796	258	28189	http://www.ebi.ac.uk/QuickGO/GTerm?id=GO:0071840	[]
5	5	alcohol metabolic process	GO:0006066	1.28E-03	1.60E-02	0	0	0	0	Tpi1|1;Hsd17b4|1;Akr1b1|1;Gpd2|1;Fabp5|1;Phka1|1;Park7|1;Lipe|1;Aldh1a3|1;Fabp3|1;Cept1|1	11	402	258	28189	http://www.ebi.ac.uk/QuickGO/GTerm?id=GO:0006066	[]
2	2	response to stimulus	GO:0050896	1.30E-03	1.61E-02	0	0	0	0	Myh4|1;Fasn|1;Vim|1;Tpm1|1;Acsl1|1;Vcp|1;Anxa2|1;Mylpf|1;Plg|1;Acaca|1;Eno3|1;Aco2|1;Lum|1;Hsp90b1|1;Dcn|1;Vdac1|1;Gapdh|1;Anxa5|1;Ryr1|1;Serpina3n|1;Gdi2|1;Slc25a4|1;Ca3|1;Ywhae|1;Actb|1;Hp|1;Pdia6|1;Anpep|1;Fgg|1;Hsd17b4|1;Ampd1|1;Nucb2|1;Eef1g|1;Gpi|1;Got2|1;Casq1|1;Ddost|1;Gpd1|1;Mdh1|1;Gstm2|1;Lgals1|1;C8b|1;Prdx6|1;Cap1|1;Dmd|1;Gpx1|1;Ywhaq|1;Igh-1a|1;Tufm|1;Krt10|1;Itgb1|1;Atp1a2|1;Rlc-a|1…	144	13051	258	28189	http://www.ebi.ac.uk/QuickGO/GTerm?id=GO:0050896	[]
5	5	negative regulation of catalytic activity	GO:0043086	1.31E-03	1.63E-02	0	0	0	0	A1m|1;Anxa2|1;Dcn|1;Serpina3n|1;Ywhae|1;Ppia|1;Itih3|1;Gpi|1;Ambp|1;Hnrnpc|1;Tpr|1;Pebp1|1;Hspa1b|1;Park7|1;Agt|1;Mug2|1;Cst3|1;Mical1|1;Rpl23|1	19	952	258	28189	http://www.ebi.ac.uk/QuickGO/GTerm?id=GO:0043086	[]
4	4	gland development	GO:0048732	1.32E-03	1.63E-02	0	0	0	0	Fasn|1;Aco2|1;Slc25a4|1;Hp|1;Got2|1;Ddx39b|1;Aldh9a1|1;Rpl13|1;Psap|1;Ncl|1;Cdc42|1;Aldh1a3|1;Cst3|1;Hmox1|1;Creb1|1	15	666	258	28189	http://www.ebi.ac.uk/QuickGO/GTerm?id=GO:0048732	[]
5	4,5	intracellular transport	GO:0046907	1.33E-03	1.64E-02	0	0	0	0	Vcp|1;Anxa2|1;Vdac1|1;Ryr1|1;Slc25a4|1;Ywhae|1;Ehd2|1;Ap1b1|1;Casq1|1;Cacna2d1|1;Gpd1|1;Dmd|1;Ywhaq|1;Itgb1|1;Rlc-a|1;Trim28|1;Ddx39b|1;Tpr|1;Vapb|1;Nucb1|1;Cdc42|1;Gdi1|1;Park7|1;Ywhag|1;Agt|1;Snx1|1;Slc25a1|1;Hmox1|1;Nefl|1;Hint1|1;Fkbp1a|1;Yif1b|1;Pdcd6|1;Tm9sf4|1;Fis1|1	35	2240	258	28189	http://www.ebi.ac.uk/QuickGO/GTerm?id=GO:0046907	[]
2	2	negative regulation of biological process	GO:0048519	1.36E-03	1.67E-02	0	0	0	0	A1m|1;Tpm1|1;Anxa2|1;Plg|1;Snd1|1;Dcn|1;Vdac1|1;Anxa5|1;Ryr1|1;Serpina3n|1;Slc25a4|1;Ywhae|1;Ppia|1;Anpep|1;Itih3|1;Fgg|1;Nucb2|1;Gpi|1;Casq1|1;Lgals1|1;Dmd|1;Ambp|1;Ywhaq|1;Itgb1|1;Atp1a2|1;Akr1b1|1;Trim28|1;Hk1|1;Ddx39b|1;Hnrnpc|1;Ctsb|1;Tpr|1;Pebp1|1;Hspa1b|1;Glrx3|1;Vapb|1;Ptgis|1;Nenf|1;Cav1|1;Ncl|1;Fam129a|1;Cdc42|1;Hist1h1b|1;Rpl13a|1;Gdi1|1;Park7|1;RGD:708506|1;Sars|1;Ctsz|1;Lgals3|1;Aars…	74	5833	258	28189	http://www.ebi.ac.uk/QuickGO/GTerm?id=GO:0048519	[]
3	3	negative regulation of metabolic process	GO:0009892	1.38E-03	1.69E-02	0	0	0	0	A1m|1;Anxa2|1;Snd1|1;Dcn|1;Vdac1|1;Serpina3n|1;Ywhae|1;Ppia|1;Itih3|1;Nucb2|1;Gpi|1;Dmd|1;Ambp|1;Ywhaq|1;Trim28|1;Hnrnpc|1;Tpr|1;Pebp1|1;Hspa1b|1;Ptgis|1;Cav1|1;Fam129a|1;Cdc42|1;Hist1h1b|1;Rpl13a|1;Park7|1;RGD:708506|1;Sars|1;Ctsz|1;Agt|1;Rpl11|1;Rps13|1;Ppid|1;Mug2|1;Cst3|1;Rbm8a|1;Ube2i|1;Cnbp|1;Hmox1|1;Mical1|1;Fkbp1a|1;Pbxip1|1;Ager|1;Creb1|1;Rpl23|1	45	3120	258	28189	http://www.ebi.ac.uk/QuickGO/GTerm?id=GO:0009892	[]
3	3	negative regulation of transport	GO:0051051	1.48E-03	1.80E-02	0	0	0	0	Anxa2|1;Anxa5|1;Ywhae|1;Anpep|1;Nucb2|1;Ywhaq|1;Atp1a2|1;Tpr|1;Cav1|1;Gdi1|1;Park7|1;RGD:708506|1;Hmox1|1;Fkbp1a|1	14	605	258	28189	http://www.ebi.ac.uk/QuickGO/GTerm?id=GO:0051051	[]
5	4,5	positive regulation of cellular component organization	GO:0051130	1.50E-03	1.82E-02	0	0	0	0	Tpm1|1;Vcp|1;Anxa2|1;Dcn|1;Ehd2|1;Dmd|1;Itgb1|1;Rpl4|1;Tpr|1;Cct4|1;Pebp1|1;Hspa1b|1;Cct5|1;Dstn|1;Cav1|1;Cd14|1;Cdc42|1;Hist1h1b|1;Gdi1|1;Agt|1;Psmc1|1;ENSRNOG00000030332|1;Nefl|1;Ager|1;Creb1|1;Fis1|1	26	1507	258	28189	http://www.ebi.ac.uk/QuickGO/GTerm?id=GO:0051130	[]
9	6,7,8,9	fibrinolysis	GO:0042730	1.50E-03	1.82E-02	0	0	0	0	Anxa2|1;Plg|1;Fgg|1	3	25	258	28189	http://www.ebi.ac.uk/QuickGO/GTerm?id=GO:0042730	[]
11	7,8,9,11	negative regulation of extrinsic apoptotic signaling pathway via death domain receptors	GO:1902042	1.50E-03	1.82E-02	0	0	0	0	Fgg|1;Park7|1;Hmox1|1	3	25	258	28189	http://www.ebi.ac.uk/QuickGO/GTerm?id=GO:1902042	[]
7	6,7	viral genome replication	GO:0019079	1.51E-03	1.83E-02	0	0	0	0	Vcp|1;Ppia|1;Trim28|1;Vapb|1;Cdc42|1	5	91	258	28189	http://www.ebi.ac.uk/QuickGO/GTerm?id=GO:0019079	[]
6	3,5,6	positive regulation of establishment of protein localization	GO:1904951	1.56E-03	1.87E-02	0	0	0	0	Ywhae|1;Fgg|1;Gpi|1;Itgb1|1;Trim28|1;Tpr|1;Cct4|1;Cct5|1;Ncl|1;Cd14|1;Cdc42|1;Tm9sf4|1;Fis1|1	13	541	258	28189	http://www.ebi.ac.uk/QuickGO/GTerm?id=GO:1904951	[]
2	2	multi-organism process	GO:0051704	1.56E-03	1.87E-02	0	0	0	0	A1m|1;Vim|1;Vcp|1;Anxa2|1;Dcn|1;Serpina3n|1;Ca3|1;Hp|1;Ppia|1;Dld|1;Eef1g|1;Got2|1;Lgals1|1;Igh-1a|1;Itgb1|1;Akr1b1|1;Trim28|1;Ddx39b|1;Ctsb|1;Cct4|1;Pebp1|1;Cct5|1;Vapb|1;Ncl|1;Cd14|1;Psma2|1;Gpx3|1;Cdc42|1;Lyz1|1;Park7|1;Mx1|1;Agt|1;Lipe|1;Cst3|1;Mgst1|1;Sept2|1;ENSRNOG00000030332|1;Ca5b|1;Rad23b|1	39	2607	258	28189	http://www.ebi.ac.uk/QuickGO/GTerm?id=GO:0051704	[]
7	6,7	translational elongation	GO:0006414	1.59E-03	1.90E-02	0	0	0	0	Eef1g|1;Tufm|1;Rpl12|1;Vars|1;Aars|1	5	92	258	28189	http://www.ebi.ac.uk/QuickGO/GTerm?id=GO:0006414	[]
5	5	cardiac muscle tissue development	GO:0048738	1.61E-03	1.91E-02	0	0	0	0	Slc25a4|1;Ddx39b|1;Pdlim5|1;Cdc42|1;Agt|1;Cacybp|1;Fkbp1a|1;Creb1|1	8	237	258	28189	http://www.ebi.ac.uk/QuickGO/GTerm?id=GO:0048738	[]
9	7,8,9	regulation of cation channel activity	GO:2001257	1.62E-03	1.92E-02	0	0	0	0	Casq1|1;Cacna2d1|1;Dmd|1;Cav1|1;Cacnb1|1;Fkbp1a|1	6	136	258	28189	http://www.ebi.ac.uk/QuickGO/GTerm?id=GO:2001257	[]
8	6,8	response to corticosterone	GO:0051412	1.62E-03	1.92E-02	0	0	0	0	Pebp1|1;Atp2b1|1;Gpx3|1;Nefl|1	4	55	258	28189	http://www.ebi.ac.uk/QuickGO/GTerm?id=GO:0051412	[]
4	4	cellular biosynthetic process	GO:0044249	1.66E-03	1.95E-02	0	0	0	0	Fasn|1;Acsl1|1;Vcp|1;Pc|1;Acly|1;Acaca|1;Lum|1;Snd1|1;Dcn|1;Gapdh|1;Tpi1|1;Dld|1;Ampd1|1;Nucb2|1;Eef1g|1;Gpi|1;Got2|1;Ddost|1;Cap1|1;Dmd|1;Ywhaq|1;Tufm|1;Pdhb|1;Phgdh|1;Akr1b1|1;Trim28|1;Rpl4|1;Rpl12|1;Ddx39b|1;Aldh9a1|1;Tpr|1;Cct4|1;Rpl13|1;Ak1|1;Glrx3|1;Cct5|1;Vars|1;Ptgis|1;Cav1|1;Aldh1l1|1;Csad|1;Fam129a|1;Cdc42|1;Fabp5|1;Hist1h1b|1;Krt17|1;Rpl13a|1;Phka1|1;Park7|1;Rps21|1;RGD:708506|1;Sars|1…	93	7760	258	28189	http://www.ebi.ac.uk/QuickGO/GTerm?id=GO:0044249	[]
6	6	ribose phosphate biosynthetic process	GO:0046390	1.68E-03	1.96E-02	0	0	0	0	Vcp|1;Acaca|1;Tkt|1;Ampd1|1;Nucb2|1;Cap1|1;Ak1|1;Atp5h|1;Atp5j|1;Prps1|1;Atp5e|1	11	416	258	28189	http://www.ebi.ac.uk/QuickGO/GTerm?id=GO:0046390	[]
5	5	cofactor catabolic process	GO:0051187	1.69E-03	1.96E-02	0	0	0	0	Vcp|1;Aldh1l1|1;Hmox1|1	3	26	258	28189	http://www.ebi.ac.uk/QuickGO/GTerm?id=GO:0051187	[]
3	3	response to stimulus involved in regulation of muscle adaptation	GO:0014874	1.69E-03	1.96E-02	0	0	0	0	Casq1|1;Dmd|1;Agt|1	3	26	258	28189	http://www.ebi.ac.uk/QuickGO/GTerm?id=GO:0014874	[]
5	5	response to muscle stretch	GO:0035994	1.69E-03	1.96E-02	0	0	0	0	Myh4|1;Gpi|1;Dmd|1	3	26	258	28189	http://www.ebi.ac.uk/QuickGO/GTerm?id=GO:0035994	[]
6	5,6	regulation of lipid biosynthetic process	GO:0046890	1.69E-03	1.96E-02	0	0	0	0	Pc|1;RGD:708506|1;Agt|1;Idh1|1;Fabp3|1;Thrsp|1;Creb1|1	7	186	258	28189	http://www.ebi.ac.uk/QuickGO/GTerm?id=GO:0046890	[]
8	8	transcription initiation from RNA polymerase I promoter	GO:0006361	1.70E-03	1.96E-02	0	0	0	0	Lipe|1;Taf1b|1	2	7	258	28189	http://www.ebi.ac.uk/QuickGO/GTerm?id=GO:0006361	[]
4	4	alkanesulfonate metabolic process	GO:0019694	1.70E-03	1.96E-02	0	0	0	0	Phgdh|1;Csad|1	2	7	258	28189	http://www.ebi.ac.uk/QuickGO/GTerm?id=GO:0019694	[]
9	7,8,9	regulation of skeletal muscle contraction by calcium ion signaling	GO:0014722	1.70E-03	1.96E-02	0	0	0	0	Casq1|1;Dmd|1	2	7	258	28189	http://www.ebi.ac.uk/QuickGO/GTerm?id=GO:0014722	[]
4	4	response to oxidative stress	GO:0006979	1.75E-03	2.01E-02	0	0	0	0	Ca3|1;Prdx6|1;Gpx1|1;Akr1b1|1;Pebp1|1;Gpx3|1;Park7|1;Aldh3a2|1;Idh1|1;Ppid|1;Cst3|1;Mgst1|1;Hmox1|1;Ager|1	14	616	258	28189	http://www.ebi.ac.uk/QuickGO/GTerm?id=GO:0006979	[]
3	3	macromolecule localization	GO:0033036	1.84E-03	2.11E-02	0	0	0	0	Acsl1|1;Vcp|1;Anxa2|1;Afm|1;Anxa5|1;Gdi2|1;Esyt1|1;Ywhae|1;Fgg|1;Ehd2|1;Nucb2|1;Gpi|1;Ap1b1|1;Got2|1;Dmd|1;Ywhaq|1;Selenbp1|1;Itgb1|1;Rlc-a|1;Trim28|1;Ddx39b|1;Tpr|1;Cct4|1;Cct5|1;Psap|1;Cav1|1;Ncl|1;Cd14|1;Nucb1|1;Cdc42|1;Hist1h1b|1;Gdi1|1;Park7|1;RGD:708506|1;Ywhag|1;Agt|1;Rpl11|1;Ppid|1;Snx1|1;Sept2|1;Fabp3|1;Rbm8a|1;Hint1|1;Pdcd6|1;Apoc1|1;Tm9sf4|1;Fis1|1	47	3346	258	28189	http://www.ebi.ac.uk/QuickGO/GTerm?id=GO:0033036	[]
8	7,8	regulation of cation transmembrane transport	GO:1904062	1.97E-03	2.25E-02	0	0	0	0	Ywhae|1;Casq1|1;Cacna2d1|1;Dmd|1;Atp1a2|1;Cav1|1;Cacnb1|1;Fkbp1a|1;Ager|1	9	302	258	28189	http://www.ebi.ac.uk/QuickGO/GTerm?id=GO:1904062	[]
5	5	nucleus localization	GO:0051647	2.10E-03	2.39E-02	0	0	0	0	Dmd|1;Cdc42|1;Nudc|1	3	28	258	28189	http://www.ebi.ac.uk/QuickGO/GTerm?id=GO:0051647	[]
7	6,7	response to nicotine	GO:0035094	2.10E-03	2.39E-02	0	0	0	0	Gpx1|1;Atp1a2|1;Hmox1|1;Creb1|1;Prss1|1	5	98	258	28189	http://www.ebi.ac.uk/QuickGO/GTerm?id=GO:0035094	[]
6	6	nucleoside biosynthetic process	GO:0009163	2.16E-03	2.43E-02	0	0	0	0	Acaca|1;Ak1|1;Atp5h|1;Atp5j|1;Prps1|1;Atp5e|1	6	144	258	28189	http://www.ebi.ac.uk/QuickGO/GTerm?id=GO:0009163	[]
5	3,5	muscle adaptation	GO:0043500	2.16E-03	2.43E-02	0	0	0	0	Slc25a4|1;Casq1|1;Dmd|1;Ddx39b|1;Glrx3|1;Agt|1	6	144	258	28189	http://www.ebi.ac.uk/QuickGO/GTerm?id=GO:0043500	[]
7	7	ribonucleoside biosynthetic process	GO:0042455	2.16E-03	2.43E-02	0	0	0	0	Acaca|1;Ak1|1;Atp5h|1;Atp5j|1;Prps1|1;Atp5e|1	6	144	258	28189	http://www.ebi.ac.uk/QuickGO/GTerm?id=GO:0042455	[]
7	4,5,6,7	positive regulation of transmembrane transport	GO:0034764	2.21E-03	2.47E-02	0	0	0	0	Slc25a4|1;Casq1|1;Cacna2d1|1;Dmd|1;Ca2|1;Park7|1;Ager|1	7	195	258	28189	http://www.ebi.ac.uk/QuickGO/GTerm?id=GO:0034764	[]
5	5	nitrogen compound transport	GO:0071705	2.21E-03	2.47E-02	0	0	0	0	Vcp|1;Anxa2|1;Afm|1;Anxa5|1;Gdi2|1;Slc25a4|1;Ywhae|1;Actb|1;Fgg|1;Nucb2|1;Gpi|1;Ap1b1|1;Ywhaq|1;Selenbp1|1;Itgb1|1;Rlc-a|1;Trim28|1;Ddx39b|1;Tpr|1;Ncl|1;Cd14|1;Nucb1|1;Cdc42|1;Ca2|1;Gdi1|1;Park7|1;RGD:708506|1;Lgals3|1;Ywhag|1;Agt|1;Ppid|1;Snx1|1;Sept2|1;Rbm8a|1;Pdcd6|1;Tm9sf4|1;Fis1|1	37	2483	258	28189	http://www.ebi.ac.uk/QuickGO/GTerm?id=GO:0071705	[]
5	5	cellular response to heat	GO:0034605	2.24E-03	2.47E-02	0	0	0	0	Ywhae|1;Tpr|1;Hmox1|1;Pdcd6|1	4	60	258	28189	http://www.ebi.ac.uk/QuickGO/GTerm?id=GO:0034605	[]
6	5,6	negative regulation of neuron death	GO:1901215	2.24E-03	2.47E-02	0	0	0	0	Gpi|1;Park7|1;Aars|1;Agt|1;Psmc1|1;Hmox1|1;Nefl|1;Creb1|1	8	250	258	28189	http://www.ebi.ac.uk/QuickGO/GTerm?id=GO:1901215	[]
7	6,7	peptide transport	GO:0015833	2.24E-03	2.47E-02	0	0	0	0	Vcp|1;Anxa2|1;Afm|1;Anxa5|1;Gdi2|1;Ywhae|1;Fgg|1;Nucb2|1;Gpi|1;Ap1b1|1;Ywhaq|1;Selenbp1|1;Itgb1|1;Rlc-a|1;Trim28|1;Tpr|1;Ncl|1;Cd14|1;Nucb1|1;Cdc42|1;Ca2|1;Gdi1|1;Park7|1;RGD:708506|1;Ywhag|1;Agt|1;Ppid|1;Snx1|1;Pdcd6|1;Tm9sf4|1;Fis1|1	31	1968	258	28189	http://www.ebi.ac.uk/QuickGO/GTerm?id=GO:0015833	[]
8	7,8	CDP-choline pathway	GO:0006657	2.25E-03	2.47E-02	0	0	0	0	Phka1|1;Cept1|1	2	8	258	28189	http://www.ebi.ac.uk/QuickGO/GTerm?id=GO:0006657	[]
9	9	protein localization to nuclear body	GO:1903405	2.25E-03	2.47E-02	0	0	0	0	Cct4|1;Cct5|1	2	8	258	28189	http://www.ebi.ac.uk/QuickGO/GTerm?id=GO:1903405	[]
10	10	protein localization to Cajal body	GO:1904867	2.25E-03	2.47E-02	0	0	0	0	Cct4|1;Cct5|1	2	8	258	28189	http://www.ebi.ac.uk/QuickGO/GTerm?id=GO:1904867	[]
11	5,8,9,11	positive regulation of protein localization to Cajal body	GO:1904871	2.25E-03	2.47E-02	0	0	0	0	Cct4|1;Cct5|1	2	8	258	28189	http://www.ebi.ac.uk/QuickGO/GTerm?id=GO:1904871	[]
11	7,8,9,11	regulation of protein localization to Cajal body	GO:1904869	2.25E-03	2.47E-02	0	0	0	0	Cct4|1;Cct5|1	2	8	258	28189	http://www.ebi.ac.uk/QuickGO/GTerm?id=GO:1904869	[]
11	10,11	regulation of cytosolic calcium ion concentration	GO:0051480	2.26E-03	2.47E-02	0	0	0	0	Ryr1|1;Ywhae|1;Pvalb|1;Casq1|1;Cacna2d1|1;Dmd|1;Atp1a2|1;Atp2b1|1;Agt|1;Fkbp1a|1;Fis1|1	11	432	258	28189	http://www.ebi.ac.uk/QuickGO/GTerm?id=GO:0051480	[]
5	5	organic hydroxy compound biosynthetic process	GO:1901617	2.29E-03	2.50E-02	0	0	0	0	Akr1b1|1;Aldh9a1|1;Fabp5|1;Phka1|1;Park7|1;Ddt|1;Fabp3|1;Cept1|1	8	251	258	28189	http://www.ebi.ac.uk/QuickGO/GTerm?id=GO:1901617	[]
6	5,6	glycosyl compound biosynthetic process	GO:1901659	2.31E-03	2.52E-02	0	0	0	0	Acaca|1;Ak1|1;Atp5h|1;Atp5j|1;Prps1|1;Atp5e|1	6	146	258	28189	http://www.ebi.ac.uk/QuickGO/GTerm?id=GO:1901659	[]
5	4,5	alditol metabolic process	GO:0019400	2.32E-03	2.52E-02	0	0	0	0	Tpi1|1;Akr1b1|1;Gpd2|1	3	29	258	28189	http://www.ebi.ac.uk/QuickGO/GTerm?id=GO:0019400	[]
7	4,5,6,7	regulation of ion homeostasis	GO:2000021	2.35E-03	2.54E-02	0	0	0	0	Dcn|1;Ryr1|1;Anpep|1;Casq1|1;Dmd|1;Ca2|1;Agt|1;Fkbp1a|1	8	252	258	28189	http://www.ebi.ac.uk/QuickGO/GTerm?id=GO:2000021	[]
5	5	regulation of lipid metabolic process	GO:0019216	2.35E-03	2.54E-02	0	0	0	0	Pc|1;Nucb2|1;Psap|1;Cdc42|1;RGD:708506|1;Agt|1;Idh1|1;Fabp3|1;Thrsp|1;Creb1|1	10	371	258	28189	http://www.ebi.ac.uk/QuickGO/GTerm?id=GO:0019216	[]
6	5,6	endoplasmic reticulum to cytosol transport	GO:1903513	2.38E-03	2.56E-02	0	0	0	0	Vcp|1;Ryr1|1;Casq1|1;Dmd|1	4	61	258	28189	http://www.ebi.ac.uk/QuickGO/GTerm?id=GO:1903513	[]
6	5,6	ER to Golgi vesicle-mediated transport	GO:0006888	2.40E-03	2.57E-02	0	0	0	0	Vcp|1;Vapb|1;Hint1|1;Yif1b|1;Pdcd6|1	5	101	258	28189	http://www.ebi.ac.uk/QuickGO/GTerm?id=GO:0006888	[]
7	7	cytoplasmic translation	GO:0002181	2.40E-03	2.57E-02	0	0	0	0	Rpl4|1;Rpl13a|1;Rps21|1;Rps20|1;Rpl27a|1;Rpl6|1;Rpl18a|1	7	198	258	28189	http://www.ebi.ac.uk/QuickGO/GTerm?id=GO:0002181	[]
5	5	regulation of ion transport	GO:0043269	2.49E-03	2.66E-02	0	0	0	0	Vdac1|1;Slc25a4|1;Ywhae|1;Casq1|1;Cacna2d1|1;Dmd|1;Ywhaq|1;Atp1a2|1;Hk1|1;Cav1|1;Ca2|1;Park7|1;Lgals3|1;Agt|1;Cacnb1|1;Sept2|1;Fkbp1a|1;Ager|1	18	932	258	28189	http://www.ebi.ac.uk/QuickGO/GTerm?id=GO:0043269	[]
10	8,9,10	calcium ion transmembrane transport	GO:0070588	2.51E-03	2.67E-02	0	0	0	0	Vdac1|1;Anxa5|1;Ryr1|1;Ywhae|1;Casq1|1;Cacna2d1|1;Dmd|1;Atp1a2|1;Atp2b1|1;Cacnb1|1;Fkbp1a|1	11	438	258	28189	http://www.ebi.ac.uk/QuickGO/GTerm?id=GO:0070588	[]
6	6	aspartate family amino acid metabolic process	GO:0009066	2.52E-03	2.68E-02	0	0	0	0	Got2|1;Phgdh|1;Nit2|1;Asrgl1|1	4	62	258	28189	http://www.ebi.ac.uk/QuickGO/GTerm?id=GO:0009066	[]
5	5	regulation of protein catabolic process	GO:0042176	2.60E-03	2.75E-02	0	0	0	0	Vcp|1;Anxa2|1;Tpr|1;Cdc42|1;Rpl11|1;Psmc1|1;Cst3|1;Snx1|1;Ctsc|1;Rad23b|1;Rpl23|1	11	440	258	28189	http://www.ebi.ac.uk/QuickGO/GTerm?id=GO:0042176	[]
7	5,6,7	positive regulation of DNA metabolic process	GO:0051054	2.65E-03	2.80E-02	0	0	0	0	Trim28|1;Ddx39b|1;Tpr|1;Cct4|1;Cct5|1;Cdc42|1;Cst3|1;Cacybp|1	8	257	258	28189	http://www.ebi.ac.uk/QuickGO/GTerm?id=GO:0051054	[]
4	4	neural nucleus development	GO:0048857	2.67E-03	2.82E-02	0	0	0	0	Ywhae|1;Ywhaq|1;Cdc42|1;Atp5j|1	4	63	258	28189	http://www.ebi.ac.uk/QuickGO/GTerm?id=GO:0048857	[]
8	6,8	muscle filament sliding	GO:0030049	2.88E-03	3.00E-02	0	0	0	0	Tpm1|1;Myl6|1	2	9	258	28189	http://www.ebi.ac.uk/QuickGO/GTerm?id=GO:0030049	[]
7	7	very long-chain fatty acid catabolic process	GO:0042760	2.88E-03	3.00E-02	0	0	0	0	Acadvl|1;Acot2|1	2	9	258	28189	http://www.ebi.ac.uk/QuickGO/GTerm?id=GO:0042760	[]
11	6,7,8,9,10,11	positive regulation of oxidative phosphorylation	GO:1903862	2.88E-03	3.00E-02	0	0	0	0	Vcp|1;Park7|1	2	9	258	28189	http://www.ebi.ac.uk/QuickGO/GTerm?id=GO:1903862	[]
8	8	protein localization to nucleoplasm	GO:1990173	2.88E-03	3.00E-02	0	0	0	0	Cct4|1;Cct5|1	2	9	258	28189	http://www.ebi.ac.uk/QuickGO/GTerm?id=GO:1990173	[]
4	4	cellular developmental process	GO:0048869	2.90E-03	3.01E-02	0	0	0	0	Fasn|1;Vim|1;Anxa2|1;Plg|1;Lum|1;Snd1|1;Vdac1|1;Ryr1|1;Slc25a4|1;Ywhae|1;Prelp|1;Actb|1;Anpep|1;Fgg|1;Dld|1;Ehd2|1;Nucb2|1;Casq1|1;Lgals1|1;Cap1|1;Dmd|1;Krt10|1;Itgb1|1;Rlc-a|1;Phgdh|1;Trim28|1;Rpl4|1;Ddx39b|1;Pebp1|1;Ak1|1;Pdlim7|1;Psap|1;Pdlim5|1;Cav1|1;Hsd17b10|1;Cdc42|1;Ca2|1;Krt17|1;Gdi1|1;Itga7|1;RGD:708506|1;Ctsz|1;Lgals3|1;Ywhag|1;Agt|1;Tagln2|1;Cst3|1;Snx1|1;Ndrg2|1;Mgst1|1;Sept2|1;Glo1|…	64	5024	258	28189	http://www.ebi.ac.uk/QuickGO/GTerm?id=GO:0048869	[]
6	6	amide transport	GO:0042886	2.91E-03	3.01E-02	0	0	0	0	Vcp|1;Anxa2|1;Afm|1;Anxa5|1;Gdi2|1;Ywhae|1;Fgg|1;Nucb2|1;Gpi|1;Ap1b1|1;Ywhaq|1;Selenbp1|1;Itgb1|1;Rlc-a|1;Trim28|1;Tpr|1;Ncl|1;Cd14|1;Nucb1|1;Cdc42|1;Ca2|1;Gdi1|1;Park7|1;RGD:708506|1;Ywhag|1;Agt|1;Ppid|1;Snx1|1;Pdcd6|1;Tm9sf4|1;Fis1|1	31	2002	258	28189	http://www.ebi.ac.uk/QuickGO/GTerm?id=GO:0042886	[]
5	5	blood coagulation	GO:0007596	2.92E-03	3.01E-02	0	0	0	0	Anxa2|1;Plg|1;Anxa5|1;Pdia6|1;Fgg|1;Rlc-a|1;Actg1|1;Vkorc1|1	8	261	258	28189	http://www.ebi.ac.uk/QuickGO/GTerm?id=GO:0007596	[]
5	5	regulation of response to wounding	GO:1903034	2.99E-03	3.09E-02	0	0	0	0	Anxa2|1;Plg|1;Anxa5|1;Fgg|1;Ptgis|1;Park7|1;Agt|1;Ddt|1;Alox5ap|1;ENSRNOG00000030332|1;Vkorc1|1;Ager|1	12	515	258	28189	http://www.ebi.ac.uk/QuickGO/GTerm?id=GO:1903034	[]
4	4	organic hydroxy compound metabolic process	GO:1901615	3.06E-03	3.14E-02	0	0	0	0	Tpi1|1;Hsd17b4|1;Akr1b1|1;Aldh9a1|1;Gpd2|1;Fabp5|1;Phka1|1;Park7|1;Ddt|1;Lipe|1;Aldh1a3|1;Fabp3|1;Cept1|1	13	585	258	28189	http://www.ebi.ac.uk/QuickGO/GTerm?id=GO:1901615	[]
5	4,5	positive regulation of cell growth	GO:0030307	3.08E-03	3.16E-02	0	0	0	0	Slc25a4|1;Rpl4|1;Ddx39b|1;Cdc42|1;Hist1h1b|1;Krt17|1;Gdi1|1	7	207	258	28189	http://www.ebi.ac.uk/QuickGO/GTerm?id=GO:0030307	[]
8	7,8	release of sequestered calcium ion into cytosol by sarcoplasmic reticulum	GO:0014808	3.09E-03	3.16E-02	0	0	0	0	Ryr1|1;Casq1|1;Dmd|1	3	32	258	28189	http://www.ebi.ac.uk/QuickGO/GTerm?id=GO:0014808	[]
5	4,5	regulation of cell death	GO:0010941	3.11E-03	3.17E-02	0	0	0	0	Vcp|1;Anxa5|1;Slc25a4|1;Fgg|1;Gpi|1;Akr1b1|1;Hk1|1;Ctsb|1;Hspa1b|1;Ptgis|1;Cav1|1;Ncl|1;Cdc42|1;Park7|1;Ctsz|1;Lgals3|1;Aars|1;Agt|1;Ppid|1;Psmc1|1;Cst3|1;Glo1|1;Ctsc|1;Cacybp|1;Hmox1|1;Mical1|1;Nefl|1;Ager|1;Creb1|1;Pdcd6|1;Fis1|1	31	2011	258	28189	http://www.ebi.ac.uk/QuickGO/GTerm?id=GO:0010941	[]
5	5	hemostasis	GO:0007599	3.13E-03	3.18E-02	0	0	0	0	Anxa2|1;Plg|1;Anxa5|1;Pdia6|1;Fgg|1;Rlc-a|1;Actg1|1;Vkorc1|1	8	264	258	28189	http://www.ebi.ac.uk/QuickGO/GTerm?id=GO:0007599	[]
5	5	cellular carbohydrate catabolic process	GO:0044275	3.17E-03	3.22E-02	0	0	0	0	Tpi1|1;Gpd1|1;Pgam1|1;Gpd2|1	4	66	258	28189	http://www.ebi.ac.uk/QuickGO/GTerm?id=GO:0044275	[]
5	5	cellular response to organic substance	GO:0071310	3.18E-03	3.22E-02	0	0	0	0	Fasn|1;Vim|1;Acsl1|1;Vcp|1;Dcn|1;Anxa5|1;Ryr1|1;Serpina3n|1;Fgg|1;Hsd17b4|1;Nucb2|1;Gpd1|1;Lgals1|1;Dmd|1;Gpx1|1;Itgb1|1;Atp1a2|1;Akr1b1|1;Rpl4|1;Tpr|1;Vapb|1;Ptgis|1;Cav1|1;Ncl|1;Cd14|1;Atp2b1|1;Cdc42|1;Ca2|1;Rpl13a|1;Park7|1;RGD:708506|1;Ywhag|1;Agt|1;Ube2i|1;Cacybp|1;Actg1|1;Fkbp1a|1;Ager|1;Creb1|1;Pdcd6|1;Rpl23|1;Fis1|1	42	2984	258	28189	http://www.ebi.ac.uk/QuickGO/GTerm?id=GO:0071310	[]
3	3	positive regulation of growth	GO:0045927	3.28E-03	3.31E-02	0	0	0	0	Slc25a4|1;Rpl4|1;Ddx39b|1;Cdc42|1;Hist1h1b|1;Krt17|1;Gdi1|1;Agt|1;Creb1|1	9	326	258	28189	http://www.ebi.ac.uk/QuickGO/GTerm?id=GO:0045927	[]
3	3	negative regulation of cellular process	GO:0048523	3.31E-03	3.34E-02	0	0	0	0	A1m|1;Tpm1|1;Anxa2|1;Dcn|1;Vdac1|1;Anxa5|1;Ryr1|1;Serpina3n|1;Slc25a4|1;Ywhae|1;Ppia|1;Itih3|1;Fgg|1;Nucb2|1;Gpi|1;Casq1|1;Lgals1|1;Dmd|1;Ambp|1;Ywhaq|1;Itgb1|1;Atp1a2|1;Akr1b1|1;Trim28|1;Hk1|1;Ddx39b|1;Hnrnpc|1;Ctsb|1;Tpr|1;Pebp1|1;Hspa1b|1;Vapb|1;Ptgis|1;Cav1|1;Ncl|1;Fam129a|1;Cdc42|1;Hist1h1b|1;Rpl13a|1;Gdi1|1;Park7|1;RGD:708506|1;Sars|1;Ctsz|1;Lgals3|1;Aars|1;Agt|1;Rpl11|1;Rps13|1;Ppid|1;Psmc…	67	5342	258	28189	http://www.ebi.ac.uk/QuickGO/GTerm?id=GO:0048523	[]
7	7	cardiac muscle hypertrophy	GO:0003300	3.33E-03	3.34E-02	0	0	0	0	Slc25a4|1;Ddx39b|1;Glrx3|1;Pdlim5|1;Agt|1	5	109	258	28189	http://www.ebi.ac.uk/QuickGO/GTerm?id=GO:0003300	[]
7	4,5,7	negative regulation of hemostasis	GO:1900047	3.34E-03	3.34E-02	0	0	0	0	Anxa2|1;Plg|1;Anxa5|1;Fgg|1	4	67	258	28189	http://www.ebi.ac.uk/QuickGO/GTerm?id=GO:1900047	[]
8	5,6,7,8	negative regulation of blood coagulation	GO:0030195	3.34E-03	3.34E-02	0	0	0	0	Anxa2|1;Plg|1;Anxa5|1;Fgg|1	4	67	258	28189	http://www.ebi.ac.uk/QuickGO/GTerm?id=GO:0030195	[]
4	4	coagulation	GO:0050817	3.35E-03	3.34E-02	0	0	0	0	Anxa2|1;Plg|1;Anxa5|1;Pdia6|1;Fgg|1;Rlc-a|1;Actg1|1;Vkorc1|1	8	267	258	28189	http://www.ebi.ac.uk/QuickGO/GTerm?id=GO:0050817	[]
7	6,7	positive regulation of nucleoside metabolic process	GO:0045979	3.38E-03	3.35E-02	0	0	0	0	Vcp|1;Gpd1|1;Park7|1	3	33	258	28189	http://www.ebi.ac.uk/QuickGO/GTerm?id=GO:0045979	[]
10	7,8,9,10	positive regulation of ATP metabolic process	GO:1903580	3.38E-03	3.35E-02	0	0	0	0	Vcp|1;Gpd1|1;Park7|1	3	33	258	28189	http://www.ebi.ac.uk/QuickGO/GTerm?id=GO:1903580	[]
7	7	zymogen activation	GO:0031638	3.47E-03	3.43E-02	0	0	0	0	Vcp|1;Fgg|1;Ctsz|1;Ctsc|1;Pdcd6|1	5	110	258	28189	http://www.ebi.ac.uk/QuickGO/GTerm?id=GO:0031638	[]
6	5,6	regulation of cellular amide metabolic process	GO:0034248	3.52E-03	3.47E-02	0	0	0	0	Gapdh|1;Rpl12|1;Ddx39b|1;Tpr|1;Pgam1|1;Vars|1;Fam129a|1;Krt17|1;Rpl13a|1;Aars|1;Rbm8a|1	11	458	258	28189	http://www.ebi.ac.uk/QuickGO/GTerm?id=GO:0034248	[]
4	4	response to isolation stress	GO:0035900	3.58E-03	3.50E-02	0	0	0	0	Aco2|1;Lgals1|1	2	10	258	28189	http://www.ebi.ac.uk/QuickGO/GTerm?id=GO:0035900	[]
7	7	actin-myosin filament sliding	GO:0033275	3.58E-03	3.50E-02	0	0	0	0	Tpm1|1;Myl6|1	2	10	258	28189	http://www.ebi.ac.uk/QuickGO/GTerm?id=GO:0033275	[]
9	4,6,7,8,9	positive regulation of establishment of protein localization to telomere	GO:1904851	3.58E-03	3.50E-02	0	0	0	0	Cct4|1;Cct5|1	2	10	258	28189	http://www.ebi.ac.uk/QuickGO/GTerm?id=GO:1904851	[]
7	7	response to genistein	GO:0033595	3.58E-03	3.50E-02	0	0	0	0	Gstm2|1;Ager|1	2	10	258	28189	http://www.ebi.ac.uk/QuickGO/GTerm?id=GO:0033595	[]
6	5,6	regulation of establishment of protein localization	GO:0070201	3.59E-03	3.50E-02	0	0	0	0	Anxa5|1;Ywhae|1;Fgg|1;Gpi|1;Itgb1|1;Trim28|1;Tpr|1;Cct4|1;Cct5|1;Ncl|1;Cd14|1;Nucb1|1;Cdc42|1;Gdi1|1;Park7|1;RGD:708506|1;Tm9sf4|1;Fis1|1	18	965	258	28189	http://www.ebi.ac.uk/QuickGO/GTerm?id=GO:0070201	[]
7	6,7	calcium ion transport from endoplasmic reticulum to cytosol	GO:1903514	3.68E-03	3.57E-02	0	0	0	0	Ryr1|1;Casq1|1;Dmd|1	3	34	258	28189	http://www.ebi.ac.uk/QuickGO/GTerm?id=GO:1903514	[]
7	7	response to caffeine	GO:0031000	3.68E-03	3.57E-02	0	0	0	0	Ryr1|1;Fkbp1a|1;Prss1|1	3	34	258	28189	http://www.ebi.ac.uk/QuickGO/GTerm?id=GO:0031000	[]
7	5,6,7	negative regulation of ion transmembrane transport	GO:0034766	3.74E-03	3.62E-02	0	0	0	0	Ywhae|1;Ywhaq|1;Atp1a2|1;Cav1|1;Park7|1	5	112	258	28189	http://www.ebi.ac.uk/QuickGO/GTerm?id=GO:0034766	[]
FALSE	obselete	vasoconstriction	GO:0042310	3.74E-03	3.62E-02	0	0	0	0	Fgg|1;Atp1a2|1;Hspa1b|1;Cav1|1;Agt|1	5	112	258	28189	http://www.ebi.ac.uk/QuickGO/GTerm?id=GO:0042310	[]
5	5	response to peptide hormone	GO:0043434	3.82E-03	3.68E-02	0	0	0	0	Anxa5|1;Hp|1;Nucb2|1;Got2|1;Ctsb|1;Ca2|1;Nudc|1;RGD:708506|1;Ywhag|1;Agt|1;Fabp3|1;Cacybp|1;Nefl|1;Creb1|1	14	672	258	28189	http://www.ebi.ac.uk/QuickGO/GTerm?id=GO:0043434	[]
9	8,9	purine ribonucleotide biosynthetic process	GO:0009152	3.87E-03	3.71E-02	0	0	0	0	Vcp|1;Acaca|1;Ampd1|1;Nucb2|1;Cap1|1;Ak1|1;Atp5h|1;Atp5j|1;Prps1|1;Atp5e|1	10	398	258	28189	http://www.ebi.ac.uk/QuickGO/GTerm?id=GO:0009152	[]
6	6	cellular response to metal ion	GO:0071248	3.88E-03	3.71E-02	0	0	0	0	Hsp90b1|1;Anxa5|1;Ryr1|1;Krt10|1;Cacybp|1;Hmox1|1;Creb1|1	7	216	258	28189	http://www.ebi.ac.uk/QuickGO/GTerm?id=GO:0071248	[]
6	6	striated muscle hypertrophy	GO:0014897	3.89E-03	3.71E-02	0	0	0	0	Slc25a4|1;Ddx39b|1;Glrx3|1;Pdlim5|1;Agt|1	5	113	258	28189	http://www.ebi.ac.uk/QuickGO/GTerm?id=GO:0014897	[]
5	5	liver development	GO:0001889	3.91E-03	3.71E-02	0	0	0	0	Aco2|1;Slc25a4|1;Hp|1;Ddx39b|1;Aldh9a1|1;Rpl13|1;Ncl|1;Hmox1|1	8	274	258	28189	http://www.ebi.ac.uk/QuickGO/GTerm?id=GO:0001889	[]
4	4	negative regulation of coagulation	GO:0050819	3.92E-03	3.71E-02	0	0	0	0	Anxa2|1;Plg|1;Anxa5|1;Fgg|1	4	70	258	28189	http://www.ebi.ac.uk/QuickGO/GTerm?id=GO:0050819	[]
10	7,9,10	regulation of ATP metabolic process	GO:1903578	3.92E-03	3.71E-02	0	0	0	0	Vcp|1;Gpd1|1;Pgam1|1;Park7|1	4	70	258	28189	http://www.ebi.ac.uk/QuickGO/GTerm?id=GO:1903578	[]
6	6	regulation of nucleoside metabolic process	GO:0009118	3.92E-03	3.71E-02	0	0	0	0	Vcp|1;Gpd1|1;Pgam1|1;Park7|1	4	70	258	28189	http://www.ebi.ac.uk/QuickGO/GTerm?id=GO:0009118	[]
9	9	negative regulation of cysteine-type endopeptidase activity	GO:2000117	4.04E-03	3.82E-02	0	0	0	0	Gpi|1;Hspa1b|1;Park7|1;Cst3|1;Mical1|1	5	114	258	28189	http://www.ebi.ac.uk/QuickGO/GTerm?id=GO:2000117	[]
5	5	alpha-amino acid metabolic process	GO:1901605	4.15E-03	3.91E-02	0	0	0	0	Got2|1;Phgdh|1;Gpt|1;Aldh1l1|1;Park7|1;Nit2|1;Aldh6a1|1;Ivd|1;Asrgl1|1	9	338	258	28189	http://www.ebi.ac.uk/QuickGO/GTerm?id=GO:1901605	[]
5	5	cellular nitrogen compound catabolic process	GO:0044270	4.15E-03	3.91E-02	0	0	0	0	Vcp|1;Snd1|1;Gpd1|1;Hspa1b|1;Aldh1l1|1;Aldh6a1|1;Rbm8a|1;Hmox1|1;Hint1|1;Mgat1|1	10	402	258	28189	http://www.ebi.ac.uk/QuickGO/GTerm?id=GO:0044270	[]
5	5	hepaticobiliary system development	GO:0061008	4.17E-03	3.92E-02	0	0	0	0	Aco2|1;Slc25a4|1;Hp|1;Ddx39b|1;Aldh9a1|1;Rpl13|1;Ncl|1;Hmox1|1	8	277	258	28189	http://www.ebi.ac.uk/QuickGO/GTerm?id=GO:0061008	[]
5	5	muscle hypertrophy	GO:0014896	4.19E-03	3.93E-02	0	0	0	0	Slc25a4|1;Ddx39b|1;Glrx3|1;Pdlim5|1;Agt|1	5	115	258	28189	http://www.ebi.ac.uk/QuickGO/GTerm?id=GO:0014896	[]
4	4	regulation of body fluid levels	GO:0050878	4.26E-03	3.99E-02	0	0	0	0	Anxa2|1;Plg|1;Anxa5|1;Pdia6|1;Fgg|1;Got2|1;Rlc-a|1;Akr1b1|1;Actg1|1;Vkorc1|1;Creb1|1	11	470	258	28189	http://www.ebi.ac.uk/QuickGO/GTerm?id=GO:0050878	[]
6	6	viral life cycle	GO:0019058	4.29E-03	4.00E-02	0	0	0	0	Vcp|1;Ppia|1;Lgals1|1;Trim28|1;Ddx39b|1;Vapb|1;Cdc42|1	7	220	258	28189	http://www.ebi.ac.uk/QuickGO/GTerm?id=GO:0019058	[]
8	4,7,8	regulation of the force of heart contraction	GO:0002026	4.33E-03	4.01E-02	0	0	0	0	Atp1a2|1;Pebp1|1;Glrx3|1	3	36	258	28189	http://www.ebi.ac.uk/QuickGO/GTerm?id=GO:0002026	[]
4	4	cellular response to chemical stimulus	GO:0070887	4.34E-03	4.01E-02	0	0	0	0	Fasn|1;Vim|1;Acsl1|1;Vcp|1;Hsp90b1|1;Dcn|1;Anxa5|1;Ryr1|1;Serpina3n|1;Fgg|1;Hsd17b4|1;Nucb2|1;Gpd1|1;Gstm2|1;Lgals1|1;Dmd|1;Gpx1|1;Krt10|1;Itgb1|1;Atp1a2|1;Akr1b1|1;Rpl4|1;Tpr|1;Vapb|1;Ptgis|1;Cav1|1;Ncl|1;Cd14|1;Atp2b1|1;Cdc42|1;Ca2|1;Rpl13a|1;Park7|1;RGD:708506|1;Ywhag|1;Agt|1;Cst3|1;Mgst1|1;Ube2i|1;Cacybp|1;Actg1|1;Hmox1|1;Fkbp1a|1;Ager|1;Creb1|1;Pdcd6|1;Rpl23|1;Fis1|1	48	3589	258	28189	http://www.ebi.ac.uk/QuickGO/GTerm?id=GO:0070887	[]
9	5,6,9	complement activation, classical pathway	GO:0006958	4.35E-03	4.01E-02	0	0	0	0	C8b|1;Igh-1a|1;C4bpa|1;ENSRNOG00000030332|1;C1qa|1	5	116	258	28189	http://www.ebi.ac.uk/QuickGO/GTerm?id=GO:0006958	[]
11	8,9,10,11	long-chain fatty acid import	GO:0044539	4.35E-03	4.01E-02	0	0	0	0	Acsl1|1;Fabp3|1	2	11	258	28189	http://www.ebi.ac.uk/QuickGO/GTerm?id=GO:0044539	[]
8	7,8	regulation of establishment of protein localization to telomere	GO:0070203	4.35E-03	4.01E-02	0	0	0	0	Cct4|1;Cct5|1	2	11	258	28189	http://www.ebi.ac.uk/QuickGO/GTerm?id=GO:0070203	[]
7	7	purine nucleotide biosynthetic process	GO:0006164	4.45E-03	4.08E-02	0	0	0	0	Vcp|1;Acaca|1;Ampd1|1;Nucb2|1;Cap1|1;Ak1|1;Atp5h|1;Atp5j|1;Prps1|1;Atp5e|1	10	406	258	28189	http://www.ebi.ac.uk/QuickGO/GTerm?id=GO:0006164	[]
3	3	positive regulation of cellular protein localization	GO:1903829	4.45E-03	4.08E-02	0	0	0	0	Ywhae|1;Itgb1|1;Trim28|1;Tpr|1;Cct4|1;Cct5|1;Cdc42|1;Park7|1;Tm9sf4|1;Fis1|1	10	406	258	28189	http://www.ebi.ac.uk/QuickGO/GTerm?id=GO:1903829	[]
5	5	cellular amine metabolic process	GO:0044106	4.49E-03	4.11E-02	0	0	0	0	Pebp1|1;Fabp5|1;Phka1|1;Park7|1;Fabp3|1;Cept1|1	6	167	258	28189	http://www.ebi.ac.uk/QuickGO/GTerm?id=GO:0044106	[]
6	4,6	regulation of hemostasis	GO:1900046	4.51E-03	4.11E-02	0	0	0	0	Anxa2|1;Plg|1;Anxa5|1;Fgg|1;Vkorc1|1	5	117	258	28189	http://www.ebi.ac.uk/QuickGO/GTerm?id=GO:1900046	[]
7	5,6,7	regulation of blood coagulation	GO:0030193	4.51E-03	4.11E-02	0	0	0	0	Anxa2|1;Plg|1;Anxa5|1;Fgg|1;Vkorc1|1	5	117	258	28189	http://www.ebi.ac.uk/QuickGO/GTerm?id=GO:0030193	[]
5	5	response to carbohydrate	GO:0009743	4.52E-03	4.11E-02	0	0	0	0	Hp|1;Nucb2|1;Lgals1|1;Gpx1|1;Ctsb|1;Cdc42|1;RGD:708506|1;Cst3|1;Ager|1;Fis1|1	10	407	258	28189	http://www.ebi.ac.uk/QuickGO/GTerm?id=GO:0009743	[]
2	2	cellular process	GO:0009987	4.56E-03	4.14E-02	0	0	0	0	Myh4|1;Fasn|1;A1m|1;Vim|1;Hbb|1;Tpm1|1;Acsl1|1;Vcp|1;Anxa2|1;Plg|1;Pc|1;Acly|1;Acaca|1;Eno3|1;Aco2|1;Lum|1;Hsp90b1|1;Snd1|1;Dcn|1;Mdh2|1;Vdac1|1;Gapdh|1;Anxa5|1;Tkt|1;Ryr1|1;Serpina3n|1;Gdi2|1;Slc25a4|1;Ca3|1;Ywhae|1;Prelp|1;Actb|1;Hp|1;Ppia|1;Pdia6|1;Pvalb|1;Anpep|1;Tpi1|1;Itih3|1;Pgd|1;Fgg|1;Dld|1;Hsd17b4|1;Ehd2|1;Ampd1|1;Nucb2|1;Eef1g|1;Acadvl|1;Gpi|1;Ap1b1|1;Got2|1;Casq1|1;Cacna2d1|1;Ddost|1;…	237	24362	258	28189	http://www.ebi.ac.uk/QuickGO/GTerm?id=GO:0009987	[]
5	5	response to vitamin	GO:0033273	4.62E-03	4.18E-02	0	0	0	0	Vim|1;Serpina3n|1;Hp|1;Gpx1|1;Itgb1|1;Atp2b1|1;Ager|1	7	223	258	28189	http://www.ebi.ac.uk/QuickGO/GTerm?id=GO:0033273	[]
5	5	response to ketone	GO:1901654	4.68E-03	4.22E-02	0	0	0	0	Gpi|1;Gstm2|1;Akr1b1|1;Hk1|1;Pebp1|1;Ak1|1;Atp2b1|1;Gpx3|1;Nefl|1;Ager|1	10	409	258	28189	http://www.ebi.ac.uk/QuickGO/GTerm?id=GO:1901654	[]
4	4	'de novo' protein folding	GO:0006458	4.68E-03	4.22E-02	0	0	0	0	Cct4|1;Cct5|1;Hspe1|1	3	37	258	28189	http://www.ebi.ac.uk/QuickGO/GTerm?id=GO:0006458	[]
5	4,5	establishment of protein localization	GO:0045184	4.71E-03	4.24E-02	0	0	0	0	Vcp|1;Anxa2|1;Afm|1;Anxa5|1;Gdi2|1;Ywhae|1;Fgg|1;Gpi|1;Ap1b1|1;Ywhaq|1;Selenbp1|1;Itgb1|1;Rlc-a|1;Trim28|1;Tpr|1;Cct4|1;Cct5|1;Ncl|1;Cd14|1;Nucb1|1;Cdc42|1;Hist1h1b|1;Gdi1|1;Park7|1;RGD:708506|1;Ywhag|1;Agt|1;Ppid|1;Snx1|1;Hint1|1;Pdcd6|1;Tm9sf4|1;Fis1|1	33	2244	258	28189	http://www.ebi.ac.uk/QuickGO/GTerm?id=GO:0045184	[]
7	6,7	platelet aggregation	GO:0070527	4.78E-03	4.29E-02	0	0	0	0	Pdia6|1;Fgg|1;Rlc-a|1;Actg1|1	4	74	258	28189	http://www.ebi.ac.uk/QuickGO/GTerm?id=GO:0070527	[]
7	6,7	nucleoside triphosphate biosynthetic process	GO:0009142	4.84E-03	4.32E-02	0	0	0	0	Vcp|1;Ak1|1;Atp5h|1;Atp5j|1;Atp5e|1	5	119	258	28189	http://www.ebi.ac.uk/QuickGO/GTerm?id=GO:0009142	[]
4	4	negative regulation of transmembrane transport	GO:0034763	4.84E-03	4.32E-02	0	0	0	0	Ywhae|1;Ywhaq|1;Atp1a2|1;Cav1|1;Park7|1	5	119	258	28189	http://www.ebi.ac.uk/QuickGO/GTerm?id=GO:0034763	[]
8	7,8	ribonucleotide biosynthetic process	GO:0009260	5.00E-03	4.46E-02	0	0	0	0	Vcp|1;Acaca|1;Ampd1|1;Nucb2|1;Cap1|1;Ak1|1;Atp5h|1;Atp5j|1;Prps1|1;Atp5e|1	10	413	258	28189	http://www.ebi.ac.uk/QuickGO/GTerm?id=GO:0009260	[]
6	6	alcohol biosynthetic process	GO:0046165	5.03E-03	4.46E-02	0	0	0	0	Akr1b1|1;Fabp5|1;Phka1|1;Park7|1;Fabp3|1;Cept1|1	6	171	258	28189	http://www.ebi.ac.uk/QuickGO/GTerm?id=GO:0046165	[]
6	6	fatty acid biosynthetic process	GO:0006633	5.03E-03	4.46E-02	0	0	0	0	Fasn|1;Acly|1;Acaca|1;Ptgis|1;Agt|1;Alox5ap|1	6	171	258	28189	http://www.ebi.ac.uk/QuickGO/GTerm?id=GO:0006633	[]
4	4	cell death	GO:0008219	5.10E-03	4.52E-02	0	0	0	0	Vcp|1;Vdac1|1;Gapdh|1;Anxa5|1;Slc25a4|1;Fgg|1;Gpi|1;Lgals1|1;Akr1b1|1;Hk1|1;Ctsb|1;Hspa1b|1;Ptgis|1;Cav1|1;Ncl|1;Cdc42|1;Park7|1;Ctsz|1;Lgals3|1;Aars|1;Agt|1;Ppid|1;Psmc1|1;Cst3|1;Glo1|1;Ctsc|1;Cacybp|1;Hmox1|1;Mical1|1;Nefl|1;Hint1|1;Ager|1;Creb1|1;Pdcd6|1;Fis1|1	35	2433	258	28189	http://www.ebi.ac.uk/QuickGO/GTerm?id=GO:0008219	[]
5	5	cellular response to oxygen-containing compound	GO:1901701	5.15E-03	4.55E-02	0	0	0	0	Anxa5|1;Ryr1|1;Serpina3n|1;Nucb2|1;Gpd1|1;Lgals1|1;Gpx1|1;Itgb1|1;Akr1b1|1;Ncl|1;Cd14|1;Atp2b1|1;Ca2|1;Rpl13a|1;Park7|1;RGD:708506|1;Ywhag|1;Agt|1;Cst3|1;Mgst1|1;Ager|1;Creb1|1;Rpl23|1;Fis1|1	24	1485	258	28189	http://www.ebi.ac.uk/QuickGO/GTerm?id=GO:1901701	[]
8	6,7,8	regulation of translation	GO:0006417	5.17E-03	4.55E-02	0	0	0	0	Gapdh|1;Rpl12|1;Ddx39b|1;Tpr|1;Vars|1;Fam129a|1;Krt17|1;Rpl13a|1;Aars|1;Rbm8a|1	10	415	258	28189	http://www.ebi.ac.uk/QuickGO/GTerm?id=GO:0006417	[]
7	6,7	regulation of establishment of protein localization to chromosome	GO:0070202	5.18E-03	4.55E-02	0	0	0	0	Cct4|1;Cct5|1	2	12	258	28189	http://www.ebi.ac.uk/QuickGO/GTerm?id=GO:0070202	[]
8	4,7,8	positive regulation of protein localization to chromosome, telomeric region	GO:1904816	5.18E-03	4.55E-02	0	0	0	0	Cct4|1;Cct5|1	2	12	258	28189	http://www.ebi.ac.uk/QuickGO/GTerm?id=GO:1904816	[]
6	4,5,6	cell redox homeostasis	GO:0045454	5.19E-03	4.55E-02	0	0	0	0	Pdia6|1;Dld|1;Prdx6|1;Glrx3|1;Pdia5|1	5	121	258	28189	http://www.ebi.ac.uk/QuickGO/GTerm?id=GO:0045454	[]
8	5,6,7,8	negative regulation of ion transmembrane transporter activity	GO:0032413	5.25E-03	4.58E-02	0	0	0	0	Ywhae|1;Atp1a2|1;Cav1|1;Park7|1	4	76	258	28189	http://www.ebi.ac.uk/QuickGO/GTerm?id=GO:0032413	[]
5	5	regulation of cardiac muscle hypertrophy	GO:0010611	5.25E-03	4.58E-02	0	0	0	0	Slc25a4|1;Ddx39b|1;Glrx3|1;Agt|1	4	76	258	28189	http://www.ebi.ac.uk/QuickGO/GTerm?id=GO:0010611	[]
6	4,5,6	positive regulation of lipid metabolic process	GO:0045834	5.32E-03	4.62E-02	0	0	0	0	Pc|1;Nucb2|1;Cdc42|1;RGD:708506|1;Agt|1;Creb1|1	6	173	258	28189	http://www.ebi.ac.uk/QuickGO/GTerm?id=GO:0045834	[]
5	4,5	regulation of coagulation	GO:0050818	5.38E-03	4.67E-02	0	0	0	0	Anxa2|1;Plg|1;Anxa5|1;Fgg|1;Vkorc1|1	5	122	258	28189	http://www.ebi.ac.uk/QuickGO/GTerm?id=GO:0050818	[]
7	6,7	sarcoplasmic reticulum calcium ion transport	GO:0070296	5.43E-03	4.70E-02	0	0	0	0	Ryr1|1;Casq1|1;Dmd|1	3	39	258	28189	http://www.ebi.ac.uk/QuickGO/GTerm?id=GO:0070296	[]
7	7	response to glucocorticoid	GO:0051384	5.48E-03	4.74E-02	0	0	0	0	Serpina3n|1;Hp|1;Pebp1|1;Cav1|1;Acadm|1;Atp2b1|1;Gpx3|1;Bckdhb|1;Nefl|1	9	353	258	28189	http://www.ebi.ac.uk/QuickGO/GTerm?id=GO:0051384	[]
6	6	response to purine-containing compound	GO:0014074	5.58E-03	4.81E-02	0	0	0	0	Ryr1|1;Serpina3n|1;Gpd1|1;Pebp1|1;Rpl13a|1;Bckdhb|1;Fkbp1a|1;Prss1|1	8	291	258	28189	http://www.ebi.ac.uk/QuickGO/GTerm?id=GO:0014074	[]
6	5,6	regulation of programmed cell death	GO:0043067	5.59E-03	4.81E-02	0	0	0	0	Vcp|1;Anxa5|1;Slc25a4|1;Fgg|1;Gpi|1;Akr1b1|1;Hk1|1;Hspa1b|1;Ptgis|1;Cav1|1;Ncl|1;Cdc42|1;Park7|1;Ctsz|1;Lgals3|1;Aars|1;Agt|1;Ppid|1;Cst3|1;Glo1|1;Ctsc|1;Hmox1|1;Mical1|1;Nefl|1;Ager|1;Creb1|1;Pdcd6|1;Fis1|1	28	1834	258	28189	http://www.ebi.ac.uk/QuickGO/GTerm?id=GO:0043067	[]
6	6	regulation of muscle hypertrophy	GO:0014743	5.76E-03	4.92E-02	0	0	0	0	Slc25a4|1;Ddx39b|1;Glrx3|1;Agt|1	4	78	258	28189	http://www.ebi.ac.uk/QuickGO/GTerm?id=GO:0014743	[]
10	7,9,10	tRNA aminoacylation for protein translation	GO:0006418	5.76E-03	4.92E-02	0	0	0	0	Vars|1;Sars|1;Aars|1;Gars|1	4	78	258	28189	http://www.ebi.ac.uk/QuickGO/GTerm?id=GO:0006418	[]
7	7	response to mineralocorticoid	GO:0051385	5.76E-03	4.92E-02	0	0	0	0	Pebp1|1;Atp2b1|1;Gpx3|1;Nefl|1	4	78	258	28189	http://www.ebi.ac.uk/QuickGO/GTerm?id=GO:0051385	[]
8	7,8	DNA-templated transcriptional preinitiation complex assembly	GO:0070897	5.83E-03	4.98E-02	0	0	0	0	Psmc1|1;Creb1|1;Taf1b|1	3	40	258	28189	http://www.ebi.ac.uk/QuickGO/GTerm?id=GO:0070897	[]
5	5	cell differentiation	GO:0030154	5.88E-03	5.01E-02	0	0	0	0	Fasn|1;Vim|1;Anxa2|1;Plg|1;Lum|1;Snd1|1;Vdac1|1;Ryr1|1;Slc25a4|1;Ywhae|1;Prelp|1;Actb|1;Anpep|1;Fgg|1;Dld|1;Ehd2|1;Nucb2|1;Casq1|1;Lgals1|1;Dmd|1;Krt10|1;Itgb1|1;Phgdh|1;Trim28|1;Rpl4|1;Ddx39b|1;Pebp1|1;Ak1|1;Pdlim7|1;Psap|1;Pdlim5|1;Cav1|1;Hsd17b10|1;Cdc42|1;Ca2|1;Krt17|1;Gdi1|1;Ctsz|1;Lgals3|1;Ywhag|1;Agt|1;Tagln2|1;Cst3|1;Ndrg2|1;Mgst1|1;Sept2|1;Glo1|1;Cacybp|1;Actg1|1;Nefl|1;Mapk12|1;Pbxip1|1…	58	4597	258	28189	http://www.ebi.ac.uk/QuickGO/GTerm?id=GO:0030154	[]
6	6	fibril organization	GO:0097435	5.98E-03	5.07E-02	0	0	0	0	Tpm1|1;Anxa2|1;Lum|1;Casq1|1;Cap1|1;Hspa1b|1;Dstn|1;Cav1|1;Cdc42|1;Krt17|1;Cst3|1;Actg1|1;Mical1|1;Nefl|1	14	708	258	28189	http://www.ebi.ac.uk/QuickGO/GTerm?id=GO:0097435	[]
5	5	heterocycle catabolic process	GO:0046700	5.98E-03	5.07E-02	0	0	0	0	Vcp|1;Snd1|1;Gpd1|1;Hspa1b|1;Aldh1l1|1;Aldh6a1|1;Rbm8a|1;Hmox1|1;Hint1|1;Mgat1|1	10	424	258	28189	http://www.ebi.ac.uk/QuickGO/GTerm?id=GO:0046700	[]
6	6	purine-containing compound biosynthetic process	GO:0072522	6.08E-03	5.12E-02	0	0	0	0	Vcp|1;Acaca|1;Ampd1|1;Nucb2|1;Cap1|1;Ak1|1;Atp5h|1;Atp5j|1;Prps1|1;Atp5e|1	10	425	258	28189	http://www.ebi.ac.uk/QuickGO/GTerm?id=GO:0072522	[]
9	7,8,9	regulation of protein deubiquitination	GO:0090085	6.09E-03	5.12E-02	0	0	0	0	Vcp|1;Park7|1	2	13	258	28189	http://www.ebi.ac.uk/QuickGO/GTerm?id=GO:0090085	[]
3	3	positive regulation of telomerase RNA localization to Cajal body	GO:1904874	6.09E-03	5.12E-02	0	0	0	0	Cct4|1;Cct5|1	2	13	258	28189	http://www.ebi.ac.uk/QuickGO/GTerm?id=GO:1904874	[]
6	6	response to hydroxyisoflavone	GO:0033594	6.09E-03	5.12E-02	0	0	0	0	Gstm2|1;Ager|1	2	13	258	28189	http://www.ebi.ac.uk/QuickGO/GTerm?id=GO:0033594	[]
8	5,8	humoral immune response mediated by circulating immunoglobulin	GO:0002455	6.15E-03	5.15E-02	0	0	0	0	C8b|1;Igh-1a|1;C4bpa|1;ENSRNOG00000030332|1;C1qa|1	5	126	258	28189	http://www.ebi.ac.uk/QuickGO/GTerm?id=GO:0002455	[]
6	6	cardiac muscle cell differentiation	GO:0055007	6.15E-03	5.15E-02	0	0	0	0	Slc25a4|1;Ddx39b|1;Pdlim5|1;Agt|1;Cacybp|1	5	126	258	28189	http://www.ebi.ac.uk/QuickGO/GTerm?id=GO:0055007	[]
9	7,9	regulation of calcium ion transport	GO:0051924	6.17E-03	5.15E-02	0	0	0	0	Ywhae|1;Casq1|1;Cacna2d1|1;Dmd|1;Atp1a2|1;Agt|1;Cacnb1|1;Fkbp1a|1	8	296	258	28189	http://www.ebi.ac.uk/QuickGO/GTerm?id=GO:0051924	[]
6	6	apoptotic process	GO:0006915	6.18E-03	5.15E-02	0	0	0	0	Vcp|1;Vdac1|1;Gapdh|1;Anxa5|1;Slc25a4|1;Fgg|1;Gpi|1;Lgals1|1;Akr1b1|1;Hk1|1;Hspa1b|1;Ptgis|1;Cav1|1;Ncl|1;Cdc42|1;Park7|1;Ctsz|1;Lgals3|1;Aars|1;Agt|1;Ppid|1;Cst3|1;Glo1|1;Ctsc|1;Hmox1|1;Mical1|1;Nefl|1;Hint1|1;Ager|1;Creb1|1;Pdcd6|1;Fis1|1	32	2197	258	28189	http://www.ebi.ac.uk/QuickGO/GTerm?id=GO:0006915	[]
6	6	response to monosaccharide	GO:0034284	6.21E-03	5.15E-02	0	0	0	0	Hp|1;Nucb2|1;Lgals1|1;Gpx1|1;Ctsb|1;Cdc42|1;RGD:708506|1;Ager|1;Fis1|1	9	360	258	28189	http://www.ebi.ac.uk/QuickGO/GTerm?id=GO:0034284	[]
8	6,7,8	positive regulation of acute inflammatory response	GO:0002675	6.25E-03	5.15E-02	0	0	0	0	Park7|1;Alox5ap|1;ENSRNOG00000030332|1	3	41	258	28189	http://www.ebi.ac.uk/QuickGO/GTerm?id=GO:0002675	[]
6	4,6	positive regulation of muscle hypertrophy	GO:0014742	6.25E-03	5.15E-02	0	0	0	0	Slc25a4|1;Ddx39b|1;Agt|1	3	41	258	28189	http://www.ebi.ac.uk/QuickGO/GTerm?id=GO:0014742	[]
7	5,7	positive regulation of cardiac muscle hypertrophy	GO:0010613	6.25E-03	5.15E-02	0	0	0	0	Slc25a4|1;Ddx39b|1;Agt|1	3	41	258	28189	http://www.ebi.ac.uk/QuickGO/GTerm?id=GO:0010613	[]
7	6,7	proton transport	GO:0015992	6.25E-03	5.15E-02	0	0	0	0	Slc25a4|1;Atp1a2|1;Park7|1;Atp5h|1;Atp5j|1;Cox7a2|1;Atp5e|1	7	236	258	28189	http://www.ebi.ac.uk/QuickGO/GTerm?id=GO:0015992	[]
6	4,6	negative regulation of ion transport	GO:0043271	6.26E-03	5.15E-02	0	0	0	0	Ywhae|1;Ywhaq|1;Atp1a2|1;Cav1|1;Park7|1;Fkbp1a|1	6	179	258	28189	http://www.ebi.ac.uk/QuickGO/GTerm?id=GO:0043271	[]
10	9,10	ATP biosynthetic process	GO:0006754	6.29E-03	5.17E-02	0	0	0	0	Vcp|1;Atp5h|1;Atp5j|1;Atp5e|1	4	80	258	28189	http://www.ebi.ac.uk/QuickGO/GTerm?id=GO:0006754	[]
7	6,7	posttranscriptional regulation of gene expression	GO:0010608	6.32E-03	5.18E-02	0	0	0	0	Snd1|1;Gapdh|1;Rpl12|1;Ddx39b|1;Tpr|1;Vars|1;Fam129a|1;Krt17|1;Rpl13a|1;Aars|1;Rbm8a|1	11	496	258	28189	http://www.ebi.ac.uk/QuickGO/GTerm?id=GO:0010608	[]
6	6	endocytosis	GO:0006897	6.33E-03	5.18E-02	0	0	0	0	Anxa2|1;Pdia6|1;Ehd2|1;Cap1|1;Igh-1a|1;Itgb1|1;Cav1|1;Ncl|1;Cd14|1;Cdc42|1;Lgals3bp|1;Snx1|1;ENSRNOG00000030332|1;Ager|1;Tm9sf4|1	15	788	258	28189	http://www.ebi.ac.uk/QuickGO/GTerm?id=GO:0006897	[]
5	5	cellular response to mechanical stimulus	GO:0071260	6.36E-03	5.19E-02	0	0	0	0	Itgb1|1;Atp1a2|1;Ctsb|1;Cav1|1;Agt|1	5	127	258	28189	http://www.ebi.ac.uk/QuickGO/GTerm?id=GO:0071260	[]
6	5,6	hydrogen transport	GO:0006818	6.39E-03	5.21E-02	0	0	0	0	Slc25a4|1;Atp1a2|1;Park7|1;Atp5h|1;Atp5j|1;Cox7a2|1;Atp5e|1	7	237	258	28189	http://www.ebi.ac.uk/QuickGO/GTerm?id=GO:0006818	[]
7	6,7	calcium-mediated signaling	GO:0019722	6.42E-03	5.22E-02	0	0	0	0	Casq1|1;Dmd|1;Atp1a2|1;Fkbp1a|1;RGD1564899|1;Fis1|1	6	180	258	28189	http://www.ebi.ac.uk/QuickGO/GTerm?id=GO:0019722	[]
4	4	reactive oxygen species metabolic process	GO:0072593	6.54E-03	5.31E-02	0	0	0	0	Vdac1|1;Prdx6|1;Gpx1|1;Ptgis|1;Gpx3|1;Park7|1;Agt|1;Ager|1	8	299	258	28189	http://www.ebi.ac.uk/QuickGO/GTerm?id=GO:0072593	[]
9	6,8,9	tRNA aminoacylation	GO:0043039	6.57E-03	5.31E-02	0	0	0	0	Vars|1;Sars|1;Aars|1;Gars|1	4	81	258	28189	http://www.ebi.ac.uk/QuickGO/GTerm?id=GO:0043039	[]
7	5,7	negative regulation of wound healing	GO:0061045	6.57E-03	5.31E-02	0	0	0	0	Anxa2|1;Plg|1;Anxa5|1;Fgg|1	4	81	258	28189	http://www.ebi.ac.uk/QuickGO/GTerm?id=GO:0061045	[]
5	5	amine metabolic process	GO:0009308	6.59E-03	5.31E-02	0	0	0	0	Pebp1|1;Fabp5|1;Phka1|1;Park7|1;Fabp3|1;Cept1|1	6	181	258	28189	http://www.ebi.ac.uk/QuickGO/GTerm?id=GO:0009308	[]
5	3,4,5	protein activation cascade	GO:0072376	6.59E-03	5.31E-02	0	0	0	0	Fgg|1;C8b|1;Igh-1a|1;C4bpa|1;ENSRNOG00000030332|1;C1qa|1	6	181	258	28189	http://www.ebi.ac.uk/QuickGO/GTerm?id=GO:0072376	[]
5	5	cellular response to organonitrogen compound	GO:0071417	6.77E-03	5.44E-02	0	0	0	0	Anxa5|1;Ryr1|1;Serpina3n|1;Nucb2|1;Gpd1|1;Akr1b1|1;Rpl4|1;Ca2|1;Rpl13a|1;RGD:708506|1;Ywhag|1;Agt|1;Creb1|1;Rpl23|1;Fis1|1	15	794	258	28189	http://www.ebi.ac.uk/QuickGO/GTerm?id=GO:0071417	[]
5	5	amino acid activation	GO:0043038	6.86E-03	5.50E-02	0	0	0	0	Vars|1;Sars|1;Aars|1;Gars|1	4	82	258	28189	http://www.ebi.ac.uk/QuickGO/GTerm?id=GO:0043038	[]
8	6,7,8	negative regulation of neuron apoptotic process	GO:0043524	6.94E-03	5.56E-02	0	0	0	0	Gpi|1;Park7|1;Aars|1;Agt|1;Hmox1|1;Nefl|1	6	183	258	28189	http://www.ebi.ac.uk/QuickGO/GTerm?id=GO:0043524	[]
7	6,7	regulation of cellular protein catabolic process	GO:1903362	7.06E-03	5.62E-02	0	0	0	0	Vcp|1;Anxa2|1;Tpr|1;Rpl11|1;Psmc1|1;Ctsc|1;Rad23b|1;Rpl23|1	8	303	258	28189	http://www.ebi.ac.uk/QuickGO/GTerm?id=GO:1903362	[]
7	6,7	regulation of protein localization to chromosome, telomeric region	GO:1904814	7.06E-03	5.62E-02	0	0	0	0	Cct4|1;Cct5|1	2	14	258	28189	http://www.ebi.ac.uk/QuickGO/GTerm?id=GO:1904814	[]
11	7,8,9,10,11	positive regulation of RNA polymerase II transcriptional preinitiation complex assembly	GO:0045899	7.06E-03	5.62E-02	0	0	0	0	Psmc1|1;Creb1|1	2	14	258	28189	http://www.ebi.ac.uk/QuickGO/GTerm?id=GO:0045899	[]
6	5,6	skeletal muscle tissue regeneration	GO:0043403	7.14E-03	5.67E-02	0	0	0	0	Vim|1;Eno3|1;Dmd|1	3	43	258	28189	http://www.ebi.ac.uk/QuickGO/GTerm?id=GO:0043403	[]
4	4	defense response	GO:0006952	7.39E-03	5.85E-02	0	0	0	0	Vdac1|1;Serpina3n|1;Hp|1;Fgg|1;C8b|1;Igh-1a|1;Trim28|1;Hspa1b|1;C4bpa|1;Ptgis|1;Cd14|1;Cdc42|1;Lyz1|1;Park7|1;Lgals3|1;Mx1|1;Agt|1;Ddt|1;Cst3|1;Alox5ap|1;ENSRNOG00000030332|1;Actg1|1;Hmox1|1;Lgals9|1;Ager|1;C1qa|1	26	1701	258	28189	http://www.ebi.ac.uk/QuickGO/GTerm?id=GO:0006952	[]
4	4	regulation of catalytic activity	GO:0050790	7.46E-03	5.89E-02	0	0	0	0	A1m|1;Tpm1|1;Acsl1|1;Vcp|1;Anxa2|1;Dcn|1;Serpina3n|1;Gdi2|1;Ywhae|1;Actb|1;Ppia|1;Itih3|1;Gpi|1;Cap1|1;Ambp|1;Hnrnpc|1;Ctsb|1;Tpr|1;Cct4|1;Pebp1|1;Hspa1b|1;Psap|1;Vapb|1;Cdc42|1;Gdi1|1;Park7|1;Ywhag|1;Agt|1;Mug2|1;Cst3|1;Sept2|1;Alox5ap|1;Ube2i|1;Ctsc|1;Mical1|1;Elp2|1;Pdcd6|1;Rpl23|1;Fis1|1	39	2858	258	28189	http://www.ebi.ac.uk/QuickGO/GTerm?id=GO:0050790	[]
6	6	regulation of phospholipid metabolic process	GO:1903725	7.46E-03	5.89E-02	0	0	0	0	Pc|1;Cdc42|1;Idh1|1;Fabp3|1	4	84	258	28189	http://www.ebi.ac.uk/QuickGO/GTerm?id=GO:1903725	[]
5	5	regulation of intracellular transport	GO:0032386	7.53E-03	5.93E-02	0	0	0	0	Ywhae|1;Ehd2|1;Casq1|1;Trim28|1;Tpr|1;Nucb1|1;Cdc42|1;Gdi1|1;Park7|1;Hmox1|1;Fkbp1a|1;Tm9sf4|1;Fis1|1	13	653	258	28189	http://www.ebi.ac.uk/QuickGO/GTerm?id=GO:0032386	[]
9	7,8,9	regulation of protein export from nucleus	GO:0046825	7.61E-03	5.98E-02	0	0	0	0	Ywhae|1;Tpr|1;Park7|1	3	44	258	28189	http://www.ebi.ac.uk/QuickGO/GTerm?id=GO:0046825	[]
6	5,6	negative regulation of protein catabolic process	GO:0042177	7.69E-03	6.03E-02	0	0	0	0	Anxa2|1;Tpr|1;Rpl11|1;Cst3|1;Rpl23|1	5	133	258	28189	http://www.ebi.ac.uk/QuickGO/GTerm?id=GO:0042177	[]
7	6,7	nucleotide biosynthetic process	GO:0009165	7.71E-03	6.03E-02	0	0	0	0	Vcp|1;Acaca|1;Ampd1|1;Nucb2|1;Cap1|1;Ak1|1;Atp5h|1;Gars|1;Atp5j|1;Prps1|1;Atp5e|1	11	510	258	28189	http://www.ebi.ac.uk/QuickGO/GTerm?id=GO:0009165	[]
5	5	blood circulation	GO:0008015	7.74E-03	6.05E-02	0	0	0	0	Tpm1|1;Anpep|1;Fgg|1;Dmd|1;Atp1a2|1;Pebp1|1;Hspa1b|1;Glrx3|1;Cav1|1;Cdc42|1;Agt|1;Hmox1|1	12	582	258	28189	http://www.ebi.ac.uk/QuickGO/GTerm?id=GO:0008015	[]
5	5	regulation of mitochondrial membrane potential	GO:0051881	7.78E-03	6.05E-02	0	0	0	0	Vcp|1;Dcn|1;Park7|1;Ppid|1	4	85	258	28189	http://www.ebi.ac.uk/QuickGO/GTerm?id=GO:0051881	[]
6	4,5,6	negative regulation of transporter activity	GO:0032410	7.78E-03	6.05E-02	0	0	0	0	Ywhae|1;Atp1a2|1;Cav1|1;Park7|1	4	85	258	28189	http://www.ebi.ac.uk/QuickGO/GTerm?id=GO:0032410	[]
4	4	lipid localization	GO:0010876	7.79E-03	6.05E-02	0	0	0	0	Acsl1|1;Esyt1|1;Nucb2|1;Got2|1;Psap|1;Cav1|1;RGD:708506|1;Agt|1;Fabp3|1;Apoc1|1	10	441	258	28189	http://www.ebi.ac.uk/QuickGO/GTerm?id=GO:0010876	[]
5	5	programmed cell death	GO:0012501	7.97E-03	6.05E-02	0	0	0	0	Vcp|1;Vdac1|1;Gapdh|1;Anxa5|1;Slc25a4|1;Fgg|1;Gpi|1;Lgals1|1;Akr1b1|1;Hk1|1;Hspa1b|1;Ptgis|1;Cav1|1;Ncl|1;Cdc42|1;Park7|1;Ctsz|1;Lgals3|1;Aars|1;Agt|1;Ppid|1;Cst3|1;Glo1|1;Ctsc|1;Hmox1|1;Mical1|1;Nefl|1;Hint1|1;Ager|1;Creb1|1;Pdcd6|1;Fis1|1	32	2237	258	28189	http://www.ebi.ac.uk/QuickGO/GTerm?id=GO:0012501	[]
9	6,7,8,9	negative regulation of viral release from host cell	GO:1902187	8.10E-03	6.05E-02	0	0	0	0	Trim28|1;Vapb|1	2	15	258	28189	http://www.ebi.ac.uk/QuickGO/GTerm?id=GO:1902187	[]
6	6	glycerol-3-phosphate metabolic process	GO:0006072	8.10E-03	6.05E-02	0	0	0	0	Gpd1|1;Gpd2|1	2	15	258	28189	http://www.ebi.ac.uk/QuickGO/GTerm?id=GO:0006072	[]
7	6,7	nuclear migration	GO:0007097	8.10E-03	6.05E-02	0	0	0	0	Cdc42|1;Nudc|1	2	15	258	28189	http://www.ebi.ac.uk/QuickGO/GTerm?id=GO:0007097	[]
9	7,8,9	establishment of protein localization to telomere	GO:0070200	8.10E-03	6.05E-02	0	0	0	0	Cct4|1;Cct5|1	2	15	258	28189	http://www.ebi.ac.uk/QuickGO/GTerm?id=GO:0070200	[]
7	7	protein nitrosylation	GO:0017014	8.10E-03	6.05E-02	0	0	0	0	Gapdh|1;Dmd|1	2	15	258	28189	http://www.ebi.ac.uk/QuickGO/GTerm?id=GO:0017014	[]
8	7,8	regulation of skeletal muscle contraction	GO:0014819	8.10E-03	6.05E-02	0	0	0	0	Casq1|1;Dmd|1	2	15	258	28189	http://www.ebi.ac.uk/QuickGO/GTerm?id=GO:0014819	[]
8	7,8	dicarboxylic acid catabolic process	GO:0043649	8.10E-03	6.05E-02	0	0	0	0	Got2|1;Aldh1l1|1	2	15	258	28189	http://www.ebi.ac.uk/QuickGO/GTerm?id=GO:0043649	[]
6	5,6	establishment of nucleus localization	GO:0040023	8.10E-03	6.05E-02	0	0	0	0	Cdc42|1;Nudc|1	2	15	258	28189	http://www.ebi.ac.uk/QuickGO/GTerm?id=GO:0040023	[]
8	6,8	positive regulation of acute inflammatory response to antigenic stimulus	GO:0002866	8.10E-03	6.05E-02	0	0	0	0	Park7|1;ENSRNOG00000030332|1	2	15	258	28189	http://www.ebi.ac.uk/QuickGO/GTerm?id=GO:0002866	[]
7	5,6,7	negative regulation of collagen metabolic process	GO:0010713	8.10E-03	6.05E-02	0	0	0	0	Cst3|1;Ager|1	2	15	258	28189	http://www.ebi.ac.uk/QuickGO/GTerm?id=GO:0010713	[]
7	4,7	regulation of telomerase RNA localization to Cajal body	GO:1904872	8.10E-03	6.05E-02	0	0	0	0	Cct4|1;Cct5|1	2	15	258	28189	http://www.ebi.ac.uk/QuickGO/GTerm?id=GO:1904872	[]
8	8	peptidyl-cysteine S-nitrosylation	GO:0018119	8.10E-03	6.05E-02	0	0	0	0	Gapdh|1;Dmd|1	2	15	258	28189	http://www.ebi.ac.uk/QuickGO/GTerm?id=GO:0018119	[]
8	5,6,8	positive regulation of cell growth involved in cardiac muscle cell development	GO:0061051	8.10E-03	6.05E-02	0	0	0	0	Slc25a4|1;Ddx39b|1	2	15	258	28189	http://www.ebi.ac.uk/QuickGO/GTerm?id=GO:0061051	[]
5	5	response to cisplatin	GO:0072718	8.10E-03	6.05E-02	0	0	0	0	Nucb1|1;Hmox1|1	2	15	258	28189	http://www.ebi.ac.uk/QuickGO/GTerm?id=GO:0072718	[]
6	5,6	nucleoside phosphate biosynthetic process	GO:1901293	8.26E-03	6.05E-02	0	0	0	0	Vcp|1;Acaca|1;Ampd1|1;Nucb2|1;Cap1|1;Ak1|1;Atp5h|1;Gars|1;Atp5j|1;Prps1|1;Atp5e|1	11	515	258	28189	http://www.ebi.ac.uk/QuickGO/GTerm?id=GO:1901293	[]
5	5	response to endoplasmic reticulum stress	GO:0034976	8.28E-03	6.05E-02	0	0	0	0	Vcp|1;Hsp90b1|1;Pdia6|1;Vapb|1;Fam129a|1;Psmc1|1;Pdia5|1	7	249	258	28189	http://www.ebi.ac.uk/QuickGO/GTerm?id=GO:0034976	[]
5	5	protein catabolic process	GO:0030163	8.36E-03	6.05E-02	0	0	0	0	Vcp|1;Anxa2|1;Plg|1;Hsp90b1|1;Ambp|1;Ctsb|1;Tpr|1;Psma2|1;Cdc42|1;Ctsz|1;Rpl11|1;Psmc1|1;Cst3|1;Snx1|1;Ube2i|1;Ctsc|1;Rad23b|1;Rpl23|1	18	1050	258	28189	http://www.ebi.ac.uk/QuickGO/GTerm?id=GO:0030163	[]
8	6,7,8	cardiac muscle cell development	GO:0055013	8.43E-03	6.05E-02	0	0	0	0	Slc25a4|1;Ddx39b|1;Pdlim5|1;Agt|1	4	87	258	28189	http://www.ebi.ac.uk/QuickGO/GTerm?id=GO:0055013	[]
7	6,7	negative regulation of cellular protein catabolic process	GO:1903363	8.43E-03	6.05E-02	0	0	0	0	Anxa2|1;Tpr|1;Rpl11|1;Rpl23|1	4	87	258	28189	http://www.ebi.ac.uk/QuickGO/GTerm?id=GO:1903363	[]
4	4	circulatory system process	GO:0003013	8.58E-03	6.05E-02	0	0	0	0	Tpm1|1;Anpep|1;Fgg|1;Dmd|1;Atp1a2|1;Pebp1|1;Hspa1b|1;Glrx3|1;Cav1|1;Cdc42|1;Agt|1;Hmox1|1	12	590	258	28189	http://www.ebi.ac.uk/QuickGO/GTerm?id=GO:0003013	[]
7	6,7	regulation of ion transmembrane transport	GO:0034765	8.59E-03	6.05E-02	0	0	0	0	Vdac1|1;Ywhae|1;Casq1|1;Cacna2d1|1;Dmd|1;Ywhaq|1;Atp1a2|1;Hk1|1;Cav1|1;Park7|1;Cacnb1|1;Fkbp1a|1;Ager|1	13	664	258	28189	http://www.ebi.ac.uk/QuickGO/GTerm?id=GO:0034765	[]
4	4	regulation of cellular component organization	GO:0051128	8.63E-03	6.05E-02	0	0	0	0	Vim|1;Tpm1|1;Vcp|1;Anxa2|1;Dcn|1;Vdac1|1;Slc25a4|1;Ehd2|1;Mdh1|1;Lgals1|1;Dmd|1;Itgb1|1;Rlc-a|1;Trim28|1;Rpl4|1;Ddx39b|1;Tpr|1;Cct4|1;Pebp1|1;Hspa1b|1;Cct5|1;Pdlim5|1;Dstn|1;Cav1|1;Cd14|1;Cdc42|1;Hist1h1b|1;Krt17|1;Rpl13a|1;Gdi1|1;Itga7|1;Ctsz|1;Agt|1;Psmc1|1;Cst3|1;ENSRNOG00000030332|1;Nefl|1;Krt15|1;Ager|1;Creb1|1;Fis1|1	41	3069	258	28189	http://www.ebi.ac.uk/QuickGO/GTerm?id=GO:0051128	[]
6	5,6	protein transport	GO:0015031	8.68E-03	6.05E-02	0	0	0	0	Vcp|1;Anxa2|1;Afm|1;Anxa5|1;Gdi2|1;Ywhae|1;Fgg|1;Gpi|1;Ap1b1|1;Ywhaq|1;Selenbp1|1;Itgb1|1;Rlc-a|1;Trim28|1;Tpr|1;Ncl|1;Cd14|1;Nucb1|1;Cdc42|1;Gdi1|1;Park7|1;RGD:708506|1;Ywhag|1;Agt|1;Ppid|1;Snx1|1;Hint1|1;Pdcd6|1;Tm9sf4|1;Fis1|1	30	2073	258	28189	http://www.ebi.ac.uk/QuickGO/GTerm?id=GO:0015031	[]
6	6	epithelial cell differentiation	GO:0030855	8.69E-03	6.05E-02	0	0	0	0	Fasn|1;Vdac1|1;Dmd|1;Krt10|1;Itgb1|1;Psap|1;Cdc42|1;Krt17|1;Agt|1;Tagln2|1;Cst3|1;Creb1|1;Capn5|1	13	665	258	28189	http://www.ebi.ac.uk/QuickGO/GTerm?id=GO:0030855	[]
7	6,7	regulation of apoptotic process	GO:0042981	8.79E-03	6.05E-02	0	0	0	0	Vcp|1;Anxa5|1;Slc25a4|1;Fgg|1;Gpi|1;Akr1b1|1;Hk1|1;Hspa1b|1;Ptgis|1;Cav1|1;Ncl|1;Cdc42|1;Park7|1;Ctsz|1;Lgals3|1;Aars|1;Agt|1;Ppid|1;Glo1|1;Ctsc|1;Hmox1|1;Mical1|1;Nefl|1;Ager|1;Creb1|1;Pdcd6|1;Fis1|1	27	1812	258	28189	http://www.ebi.ac.uk/QuickGO/GTerm?id=GO:0042981	[]
6	5,6	second-messenger-mediated signaling	GO:0019932	8.82E-03	6.05E-02	0	0	0	0	Nucb2|1;Casq1|1;Dmd|1;Atp1a2|1;Pebp1|1;Fkbp1a|1;RGD1564899|1;Fis1|1	8	315	258	28189	http://www.ebi.ac.uk/QuickGO/GTerm?id=GO:0019932	[]
4	4	midbrain development	GO:0030901	9.12E-03	6.05E-02	0	0	0	0	Ywhae|1;Ywhaq|1;Cdc42|1;Atp5j|1	4	89	258	28189	http://www.ebi.ac.uk/QuickGO/GTerm?id=GO:0030901	[]
10	5,8,9,10	positive regulation of dipeptide transport	GO:2000880	9.15E-03	6.05E-02	0	0	0	0	Ca2|1	1	1	258	28189	http://www.ebi.ac.uk/QuickGO/GTerm?id=GO:2000880	[]
8	8	regulation of transcription from RNA polymerase II promoter in response to iron	GO:0034395	9.15E-03	6.05E-02	0	0	0	0	Hmox1|1	1	1	258	28189	http://www.ebi.ac.uk/QuickGO/GTerm?id=GO:0034395	[]
11	6,7,8,9,10,11	regulation of dipeptide transmembrane transport	GO:2001148	9.15E-03	6.05E-02	0	0	0	0	Ca2|1	1	1	258	28189	http://www.ebi.ac.uk/QuickGO/GTerm?id=GO:2001148	[]
6	5,6	metabolism by host of substance in symbiont	GO:0052419	9.15E-03	6.05E-02	0	0	0	0	Anxa2|1	1	1	258	28189	http://www.ebi.ac.uk/QuickGO/GTerm?id=GO:0052419	[]
6	6	glyoxal catabolic process	GO:1903190	9.15E-03	6.05E-02	0	0	0	0	Park7|1	1	1	258	28189	http://www.ebi.ac.uk/QuickGO/GTerm?id=GO:1903190	[]
6	5,6	metabolism of macromolecule in other organism involved in symbiotic interaction	GO:0052229	9.15E-03	6.05E-02	0	0	0	0	Anxa2|1	1	1	258	28189	http://www.ebi.ac.uk/QuickGO/GTerm?id=GO:0052229	[]
5	5	response to brassinosteroid	GO:0009741	9.15E-03	6.05E-02	0	0	0	0	Hk1|1	1	1	258	28189	http://www.ebi.ac.uk/QuickGO/GTerm?id=GO:0009741	[]
10	6,7,8,9,10	dipeptide transmembrane transport	GO:0035442	9.15E-03	6.05E-02	0	0	0	0	Ca2|1	1	1	258	28189	http://www.ebi.ac.uk/QuickGO/GTerm?id=GO:0035442	[]
11	6,7,8,9,10,11	negative regulation of prolactin secretion	GO:1902721	9.15E-03	6.05E-02	0	0	0	0	Anxa5|1	1	1	258	28189	http://www.ebi.ac.uk/QuickGO/GTerm?id=GO:1902721	[]
7	6,7	catabolism by organism of macromolecule in other organism involved in symbiotic interaction	GO:0052361	9.15E-03	6.05E-02	0	0	0	0	Anxa2|1	1	1	258	28189	http://www.ebi.ac.uk/QuickGO/GTerm?id=GO:0052361	[]
6	5,6	catabolism of substance in other organism involved in symbiotic interaction	GO:0052227	9.15E-03	6.05E-02	0	0	0	0	Anxa2|1	1	1	258	28189	http://www.ebi.ac.uk/QuickGO/GTerm?id=GO:0052227	[]
7	6,7	hexitol biosynthetic process	GO:0019406	9.15E-03	6.05E-02	0	0	0	0	Akr1b1|1	1	1	258	28189	http://www.ebi.ac.uk/QuickGO/GTerm?id=GO:0019406	[]
6	6	negative regulation of elastin catabolic process	GO:0060311	9.15E-03	6.05E-02	0	0	0	0	Cst3|1	1	1	258	28189	http://www.ebi.ac.uk/QuickGO/GTerm?id=GO:0060311	[]
10	4,6,7,8,10	positive regulation of heterochromatin assembly	GO:0031453	9.15E-03	6.05E-02	0	0	0	0	Tpr|1	1	1	258	28189	http://www.ebi.ac.uk/QuickGO/GTerm?id=GO:0031453	[]
5	5	metabolism by organism of protein in other organism involved in symbiotic interaction	GO:0052418	9.15E-03	6.05E-02	0	0	0	0	Anxa2|1	1	1	258	28189	http://www.ebi.ac.uk/QuickGO/GTerm?id=GO:0052418	[]
4	4	modulation of development of symbiont involved in interaction with host	GO:0044145	9.15E-03	6.05E-02	0	0	0	0	Anxa2|1	1	1	258	28189	http://www.ebi.ac.uk/QuickGO/GTerm?id=GO:0044145	[]
5	5	negative regulation of collagen catabolic process	GO:0010711	9.15E-03	6.05E-02	0	0	0	0	Cst3|1	1	1	258	28189	http://www.ebi.ac.uk/QuickGO/GTerm?id=GO:0010711	[]
9	4,7,8,9	positive regulation of oligopeptide transport	GO:2000878	9.15E-03	6.05E-02	0	0	0	0	Ca2|1	1	1	258	28189	http://www.ebi.ac.uk/QuickGO/GTerm?id=GO:2000878	[]
10	7,9,10	regulation of dipeptide transport	GO:0090089	9.15E-03	6.05E-02	0	0	0	0	Ca2|1	1	1	258	28189	http://www.ebi.ac.uk/QuickGO/GTerm?id=GO:0090089	[]
8	6,7,8	negative regulation by host of viral release from host cell	GO:0044790	9.15E-03	6.05E-02	0	0	0	0	Vapb|1	1	1	258	28189	http://www.ebi.ac.uk/QuickGO/GTerm?id=GO:0044790	[]
6	6	flavin-containing compound catabolic process	GO:0042728	9.15E-03	6.05E-02	0	0	0	0	Vcp|1	1	1	258	28189	http://www.ebi.ac.uk/QuickGO/GTerm?id=GO:0042728	[]
8	6,7,8	positive regulation of erythrocyte aggregation	GO:0034120	9.15E-03	6.05E-02	0	0	0	0	Lgals1|1	1	1	258	28189	http://www.ebi.ac.uk/QuickGO/GTerm?id=GO:0034120	[]
7	6,7	UDP-N-acetylglucosamine catabolic process	GO:0006049	9.15E-03	6.05E-02	0	0	0	0	Mgat1|1	1	1	258	28189	http://www.ebi.ac.uk/QuickGO/GTerm?id=GO:0006049	[]
8	7,8	sorbitol biosynthetic process	GO:0006061	9.15E-03	6.05E-02	0	0	0	0	Akr1b1|1	1	1	258	28189	http://www.ebi.ac.uk/QuickGO/GTerm?id=GO:0006061	[]
11	6,8,9,10,11	positive regulation of L-lysine import into cell	GO:1905010	9.15E-03	6.05E-02	0	0	0	0	Agt|1	1	1	258	28189	http://www.ebi.ac.uk/QuickGO/GTerm?id=GO:1905010	[]
8	6,7,8	catabolism by organism of protein in other organism involved in symbiotic interaction	GO:0052363	9.15E-03	6.05E-02	0	0	0	0	Anxa2|1	1	1	258	28189	http://www.ebi.ac.uk/QuickGO/GTerm?id=GO:0052363	[]
6	5,6	glycerophosphate shuttle	GO:0006127	9.15E-03	6.05E-02	0	0	0	0	Gpd1|1	1	1	258	28189	http://www.ebi.ac.uk/QuickGO/GTerm?id=GO:0006127	[]
8	6,7,8	metabolism by host of symbiont protein	GO:0052417	9.15E-03	6.05E-02	0	0	0	0	Anxa2|1	1	1	258	28189	http://www.ebi.ac.uk/QuickGO/GTerm?id=GO:0052417	[]
9	8,9	regulation of lysine import	GO:0010805	9.15E-03	6.05E-02	0	0	0	0	Agt|1	1	1	258	28189	http://www.ebi.ac.uk/QuickGO/GTerm?id=GO:0010805	[]
11	5,6,7,8,9,10,11	positive regulation of dipeptide transmembrane transport	GO:2001150	9.15E-03	6.05E-02	0	0	0	0	Ca2|1	1	1	258	28189	http://www.ebi.ac.uk/QuickGO/GTerm?id=GO:2001150	[]
8	7,8	catabolism by host of symbiont macromolecule	GO:0052360	9.15E-03	6.05E-02	0	0	0	0	Anxa2|1	1	1	258	28189	http://www.ebi.ac.uk/QuickGO/GTerm?id=GO:0052360	[]
10	6,9,10	regulation of SUMO transferase activity	GO:1903182	9.15E-03	6.05E-02	0	0	0	0	Ube2i|1	1	1	258	28189	http://www.ebi.ac.uk/QuickGO/GTerm?id=GO:1903182	[]
9	8,9	asparagine catabolic process via L-aspartate	GO:0033345	9.15E-03	6.05E-02	0	0	0	0	Asrgl1|1	1	1	258	28189	http://www.ebi.ac.uk/QuickGO/GTerm?id=GO:0033345	[]
4	4	multi-organism catabolic process	GO:0044035	9.15E-03	6.05E-02	0	0	0	0	Anxa2|1	1	1	258	28189	http://www.ebi.ac.uk/QuickGO/GTerm?id=GO:0044035	[]
7	6,7	catabolism by host of substance in symbiont	GO:0052364	9.15E-03	6.05E-02	0	0	0	0	Anxa2|1	1	1	258	28189	http://www.ebi.ac.uk/QuickGO/GTerm?id=GO:0052364	[]
6	6	methylglyoxal biosynthetic process	GO:0019242	9.15E-03	6.05E-02	0	0	0	0	Gpi|1	1	1	258	28189	http://www.ebi.ac.uk/QuickGO/GTerm?id=GO:0019242	[]
10	9,10	mitochondrial citrate transport	GO:0006843	9.15E-03	6.05E-02	0	0	0	0	Slc25a1|1	1	1	258	28189	http://www.ebi.ac.uk/QuickGO/GTerm?id=GO:0006843	[]
5	5	chemotaxis to arachidonic acid	GO:0034670	9.15E-03	6.05E-02	0	0	0	0	Creb1|1	1	1	258	28189	http://www.ebi.ac.uk/QuickGO/GTerm?id=GO:0034670	[]
7	6,7	metabolism by host of symbiont macromolecule	GO:0052416	9.15E-03	6.05E-02	0	0	0	0	Anxa2|1	1	1	258	28189	http://www.ebi.ac.uk/QuickGO/GTerm?id=GO:0052416	[]
5	4,5	metabolism of substance in other organism involved in symbiotic interaction	GO:0052214	9.15E-03	6.05E-02	0	0	0	0	Anxa2|1	1	1	258	28189	http://www.ebi.ac.uk/QuickGO/GTerm?id=GO:0052214	[]
4	4	negative regulation of development of symbiont involved in interaction with host	GO:0044147	9.15E-03	6.05E-02	0	0	0	0	Anxa2|1	1	1	258	28189	http://www.ebi.ac.uk/QuickGO/GTerm?id=GO:0044147	[]
11	9,10,11	regulation of L-lysine import into cell	GO:1905008	9.15E-03	6.05E-02	0	0	0	0	Agt|1	1	1	258	28189	http://www.ebi.ac.uk/QuickGO/GTerm?id=GO:1905008	[]
8	6,7,8	regulation of elastin catabolic process	GO:0060310	9.15E-03	6.05E-02	0	0	0	0	Cst3|1	1	1	258	28189	http://www.ebi.ac.uk/QuickGO/GTerm?id=GO:0060310	[]
8	5,6,7,8	negative regulation by virus of viral protein levels in host cell	GO:0046725	9.15E-03	6.05E-02	0	0	0	0	Vapb|1	1	1	258	28189	http://www.ebi.ac.uk/QuickGO/GTerm?id=GO:0046725	[]
4	4	development of symbiont involved in interaction with host	GO:0044115	9.15E-03	6.05E-02	0	0	0	0	Anxa2|1	1	1	258	28189	http://www.ebi.ac.uk/QuickGO/GTerm?id=GO:0044115	[]
9	7,8,9	catabolism by host of symbiont protein	GO:0052362	9.15E-03	6.05E-02	0	0	0	0	Anxa2|1	1	1	258	28189	http://www.ebi.ac.uk/QuickGO/GTerm?id=GO:0052362	[]
7	7	positive regulation of SUMO transferase activity	GO:1903755	9.15E-03	6.05E-02	0	0	0	0	Ube2i|1	1	1	258	28189	http://www.ebi.ac.uk/QuickGO/GTerm?id=GO:1903755	[]
6	6	platelet maturation	GO:0036345	9.15E-03	6.05E-02	0	0	0	0	Fgg|1	1	1	258	28189	http://www.ebi.ac.uk/QuickGO/GTerm?id=GO:0036345	[]
9	6,8,9	regulation of oligopeptide transport	GO:0090088	9.15E-03	6.05E-02	0	0	0	0	Ca2|1	1	1	258	28189	http://www.ebi.ac.uk/QuickGO/GTerm?id=GO:0090088	[]
10	7,8,9,10	negative regulation of calcium:sodium antiporter activity	GO:1903280	9.15E-03	6.05E-02	0	0	0	0	Atp1a2|1	1	1	258	28189	http://www.ebi.ac.uk/QuickGO/GTerm?id=GO:1903280	[]
5	5	dihydrolipoamide metabolic process	GO:0051068	9.15E-03	6.05E-02	0	0	0	0	Dld|1	1	1	258	28189	http://www.ebi.ac.uk/QuickGO/GTerm?id=GO:0051068	[]
6	6	cellular response to methylglyoxal	GO:0097238	9.15E-03	6.05E-02	0	0	0	0	Akr1b1|1	1	1	258	28189	http://www.ebi.ac.uk/QuickGO/GTerm?id=GO:0097238	[]
7	7	flavin adenine dinucleotide catabolic process	GO:0072389	9.15E-03	6.05E-02	0	0	0	0	Vcp|1	1	1	258	28189	http://www.ebi.ac.uk/QuickGO/GTerm?id=GO:0072389	[]
9	9	positive regulation of Lys63-specific deubiquitinase activity	GO:1903007	9.15E-03	6.05E-02	0	0	0	0	Vcp|1	1	1	258	28189	http://www.ebi.ac.uk/QuickGO/GTerm?id=GO:1903007	[]
5	5	response to catechin	GO:1902168	9.15E-03	6.05E-02	0	0	0	0	Gstm2|1	1	1	258	28189	http://www.ebi.ac.uk/QuickGO/GTerm?id=GO:1902168	[]
6	5,6	positive regulation of acetylcholine metabolic process	GO:0060409	9.15E-03	6.05E-02	0	0	0	0	Pebp1|1	1	1	258	28189	http://www.ebi.ac.uk/QuickGO/GTerm?id=GO:0060409	[]
6	5,6	negative regulation of cell proliferation in bone marrow	GO:1903769	9.15E-03	6.05E-02	0	0	0	0	Lgals3|1	1	1	258	28189	http://www.ebi.ac.uk/QuickGO/GTerm?id=GO:1903769	[]
3	3	positive regulation of membrane hyperpolarization	GO:1902632	9.15E-03	6.05E-02	0	0	0	0	Agt|1	1	1	258	28189	http://www.ebi.ac.uk/QuickGO/GTerm?id=GO:1902632	[]
6	5,6	regulation of heterochromatin assembly	GO:0031445	9.15E-03	6.05E-02	0	0	0	0	Tpr|1	1	1	258	28189	http://www.ebi.ac.uk/QuickGO/GTerm?id=GO:0031445	[]
6	6	heart contraction	GO:0060047	9.18E-03	6.05E-02	0	0	0	0	Tpm1|1;Dmd|1;Atp1a2|1;Pebp1|1;Glrx3|1;Cdc42|1;Agt|1	7	254	258	28189	http://www.ebi.ac.uk/QuickGO/GTerm?id=GO:0060047	[]
7	4,6,7	positive regulation of mitochondrial fission	GO:0090141	9.20E-03	6.05E-02	0	0	0	0	Dcn|1;Fis1|1	2	16	258	28189	http://www.ebi.ac.uk/QuickGO/GTerm?id=GO:0090141	[]
6	6	telomerase RNA localization to Cajal body	GO:0090671	9.20E-03	6.05E-02	0	0	0	0	Cct4|1;Cct5|1	2	16	258	28189	http://www.ebi.ac.uk/QuickGO/GTerm?id=GO:0090671	[]
4	4	negative regulation of multicellular organismal metabolic process	GO:0044252	9.20E-03	6.05E-02	0	0	0	0	Cst3|1;Ager|1	2	16	258	28189	http://www.ebi.ac.uk/QuickGO/GTerm?id=GO:0044252	[]
5	5	telomerase RNA localization	GO:0090672	9.20E-03	6.05E-02	0	0	0	0	Cct4|1;Cct5|1	2	16	258	28189	http://www.ebi.ac.uk/QuickGO/GTerm?id=GO:0090672	[]
5	5	RNA localization to Cajal body	GO:0090670	9.20E-03	6.05E-02	0	0	0	0	Cct4|1;Cct5|1	2	16	258	28189	http://www.ebi.ac.uk/QuickGO/GTerm?id=GO:0090670	[]
6	5,6	positive regulation of inflammatory response	GO:0050729	9.21E-03	6.05E-02	0	0	0	0	Park7|1;Ddt|1;Alox5ap|1;ENSRNOG00000030332|1;Ager|1	5	139	258	28189	http://www.ebi.ac.uk/QuickGO/GTerm?id=GO:0050729	[]
6	6	response to corticosteroid	GO:0031960	9.26E-03	6.08E-02	0	0	0	0	Serpina3n|1;Hp|1;Pebp1|1;Cav1|1;Acadm|1;Atp2b1|1;Gpx3|1;Bckdhb|1;Nefl|1	9	384	258	28189	http://www.ebi.ac.uk/QuickGO/GTerm?id=GO:0031960	[]
4	4	brain development	GO:0007420	9.45E-03	6.19E-02	0	0	0	0	Ywhae|1;Dmd|1;Ywhaq|1;Rpl4|1;Pebp1|1;Ak1|1;Atp2b1|1;Cdc42|1;Aars|1;Aldh1a3|1;Cst3|1;Ndrg2|1;Atp5j|1;Akr1c9|1;Nefl|1;Ager|1;Creb1|1	17	983	258	28189	http://www.ebi.ac.uk/QuickGO/GTerm?id=GO:0007420	[]
6	4,6	reproductive structure development	GO:0048608	9.48E-03	6.20E-02	0	0	0	0	Vim|1;Plg|1;Dcn|1;Itgb1|1;Trim28|1;Psap|1;Hsd17b10|1;Agt|1;Idh1|1;Cst3|1;Mgst1|1;Capn5|1	12	598	258	28189	http://www.ebi.ac.uk/QuickGO/GTerm?id=GO:0048608	[]
5	5	cellular response to inorganic substance	GO:0071241	9.56E-03	6.23E-02	0	0	0	0	Hsp90b1|1;Anxa5|1;Ryr1|1;Krt10|1;Cacybp|1;Hmox1|1;Creb1|1	7	256	258	28189	http://www.ebi.ac.uk/QuickGO/GTerm?id=GO:0071241	[]
5	5	negative regulation of cellular catabolic process	GO:0031330	9.57E-03	6.23E-02	0	0	0	0	Anxa2|1;Tpr|1;Rpl11|1;Cst3|1;Hmox1|1;Rpl23|1	6	196	258	28189	http://www.ebi.ac.uk/QuickGO/GTerm?id=GO:0031330	[]
4	4	angiogenesis	GO:0001525	9.58E-03	6.23E-02	0	0	0	0	Anxa2|1;Dcn|1;Anpep|1;Gpi|1;Ptgis|1;Cdc42|1;Sars|1;Lgals3|1;Agt|1;Hmox1|1;Pdcd6|1	11	526	258	28189	http://www.ebi.ac.uk/QuickGO/GTerm?id=GO:0001525	[]
5	5	positive regulation of organelle organization	GO:0010638	9.65E-03	6.25E-02	0	0	0	0	Tpm1|1;Anxa2|1;Dcn|1;Tpr|1;Cct4|1;Pebp1|1;Hspa1b|1;Cct5|1;Dstn|1;Cav1|1;Cdc42|1;Hist1h1b|1;Fis1|1	13	674	258	28189	http://www.ebi.ac.uk/QuickGO/GTerm?id=GO:0010638	[]
7	7	cellular response to interleukin-6	GO:0071354	9.68E-03	6.25E-02	0	0	0	0	Serpina3n|1;Fgg|1;Ptgis|1	3	48	258	28189	http://www.ebi.ac.uk/QuickGO/GTerm?id=GO:0071354	[]
10	7,8,10	regulation of extrinsic apoptotic signaling pathway via death domain receptors	GO:1902041	9.68E-03	6.25E-02	0	0	0	0	Fgg|1;Park7|1;Hmox1|1	3	48	258	28189	http://www.ebi.ac.uk/QuickGO/GTerm?id=GO:1902041	[]
9	7,8,9	regulation of translational elongation	GO:0006448	9.68E-03	6.25E-02	0	0	0	0	Rpl12|1;Vars|1;Aars|1	3	48	258	28189	http://www.ebi.ac.uk/QuickGO/GTerm?id=GO:0006448	[]
6	5,6	regulation of cellular amine metabolic process	GO:0033238	9.68E-03	6.25E-02	0	0	0	0	Pebp1|1;Park7|1;Fabp3|1	3	48	258	28189	http://www.ebi.ac.uk/QuickGO/GTerm?id=GO:0033238	[]
4	4	regulation of response to external stimulus	GO:0032101	9.77E-03	6.30E-02	0	0	0	0	Anxa2|1;Plg|1;Anxa5|1;Fgg|1;Nucb2|1;Mdh1|1;Ptgis|1;Nenf|1;Park7|1;Agt|1;Ddt|1;Alox5ap|1;ENSRNOG00000030332|1;Krt15|1;Vkorc1|1;Ager|1	16	907	258	28189	http://www.ebi.ac.uk/QuickGO/GTerm?id=GO:0032101	[]
5	5	phospholipid biosynthetic process	GO:0008654	9.79E-03	6.30E-02	0	0	0	0	Pc|1;Fabp5|1;Phka1|1;Idh1|1;Fabp3|1;Cept1|1	6	197	258	28189	http://www.ebi.ac.uk/QuickGO/GTerm?id=GO:0008654	[]
5	5	reproductive system development	GO:0061458	9.83E-03	6.31E-02	0	0	0	0	Vim|1;Plg|1;Dcn|1;Itgb1|1;Trim28|1;Psap|1;Hsd17b10|1;Agt|1;Idh1|1;Cst3|1;Mgst1|1;Capn5|1	12	601	258	28189	http://www.ebi.ac.uk/QuickGO/GTerm?id=GO:0061458	[]
6	5,6	cardiac cell development	GO:0055006	9.84E-03	6.31E-02	0	0	0	0	Slc25a4|1;Ddx39b|1;Pdlim5|1;Agt|1	4	91	258	28189	http://www.ebi.ac.uk/QuickGO/GTerm?id=GO:0055006	[]
4	4	cellular response to abiotic stimulus	GO:0071214	1.00E-02	6.42E-02	0	0	0	0	Actb|1;Itgb1|1;Atp1a2|1;Akr1b1|1;Ctsb|1;Cav1|1;Rpl13a|1;Agt|1;Ppid|1	9	389	258	28189	http://www.ebi.ac.uk/QuickGO/GTerm?id=GO:0071214	[]
6	5,6	positive regulation of smooth muscle cell proliferation	GO:0048661	1.00E-02	6.42E-02	0	0	0	0	Akr1b1|1;Ddx39b|1;Agt|1;Hmox1|1;Ager|1	5	142	258	28189	http://www.ebi.ac.uk/QuickGO/GTerm?id=GO:0048661	[]
7	5,6,7	intracellular protein transport	GO:0006886	1.02E-02	6.44E-02	0	0	0	0	Vcp|1;Anxa2|1;Ywhae|1;Ap1b1|1;Ywhaq|1;Itgb1|1;Rlc-a|1;Trim28|1;Tpr|1;Nucb1|1;Cdc42|1;Gdi1|1;Park7|1;Ywhag|1;Agt|1;Snx1|1;Hint1|1;Pdcd6|1;Tm9sf4|1;Fis1|1	20	1236	258	28189	http://www.ebi.ac.uk/QuickGO/GTerm?id=GO:0006886	[]
10	7,8,9,10	negative regulation of cysteine-type endopeptidase activity involved in apoptotic process	GO:0043154	1.02E-02	6.44E-02	0	0	0	0	Gpi|1;Hspa1b|1;Park7|1;Mical1|1	4	92	258	28189	http://www.ebi.ac.uk/QuickGO/GTerm?id=GO:0043154	[]
4	4	response to electrical stimulus	GO:0051602	1.02E-02	6.44E-02	0	0	0	0	Actb|1;Hp|1;Pebp1|1;Cd14|1	4	92	258	28189	http://www.ebi.ac.uk/QuickGO/GTerm?id=GO:0051602	[]
5	4,5	maternal process involved in female pregnancy	GO:0060135	1.02E-02	6.44E-02	0	0	0	0	Vim|1;Itgb1|1;Akr1b1|1;Park7|1	4	92	258	28189	http://www.ebi.ac.uk/QuickGO/GTerm?id=GO:0060135	[]
6	6	response to lead ion	GO:0010288	1.02E-02	6.44E-02	0	0	0	0	Anxa5|1;Hp|1;Ftl1|1	3	49	258	28189	http://www.ebi.ac.uk/QuickGO/GTerm?id=GO:0010288	[]
6	6	mitochondrial fission	GO:0000266	1.02E-02	6.44E-02	0	0	0	0	Dcn|1;Mx1|1;Fis1|1	3	49	258	28189	http://www.ebi.ac.uk/QuickGO/GTerm?id=GO:0000266	[]
6	5,6	animal organ regeneration	GO:0031100	1.03E-02	6.44E-02	0	0	0	0	Hp|1;Rpl13|1;Cav1|1;Ncl|1;Hmox1|1;Prps1|1	6	199	258	28189	http://www.ebi.ac.uk/QuickGO/GTerm?id=GO:0031100	[]
7	6,7	regulation of anion transport	GO:0044070	1.03E-02	6.44E-02	0	0	0	0	Vdac1|1;Hk1|1;Ca2|1;Lgals3|1;Agt|1;Sept2|1	6	199	258	28189	http://www.ebi.ac.uk/QuickGO/GTerm?id=GO:0044070	[]
5	5	muscle contraction	GO:0006936	1.03E-02	6.44E-02	0	0	0	0	Tpm1|1;Mylpf|1;Ryr1|1;Casq1|1;Myl6|1;Dmd|1;Atp1a2|1;Agt|1;Fkbp1a|1	9	391	258	28189	http://www.ebi.ac.uk/QuickGO/GTerm?id=GO:0006936	[]
5	5	negative regulation of appetite	GO:0032099	1.04E-02	6.44E-02	0	0	0	0	Nucb2|1;Nenf|1	2	17	258	28189	http://www.ebi.ac.uk/QuickGO/GTerm?id=GO:0032099	[]
5	5	response to denervation involved in regulation of muscle adaptation	GO:0014894	1.04E-02	6.44E-02	0	0	0	0	Casq1|1;Dmd|1	2	17	258	28189	http://www.ebi.ac.uk/QuickGO/GTerm?id=GO:0014894	[]
5	5	xenobiotic catabolic process	GO:0042178	1.04E-02	6.44E-02	0	0	0	0	Acsl1|1;Gstm2|1	2	17	258	28189	http://www.ebi.ac.uk/QuickGO/GTerm?id=GO:0042178	[]
5	5	aldehyde catabolic process	GO:0046185	1.04E-02	6.44E-02	0	0	0	0	Gpi|1;Park7|1	2	17	258	28189	http://www.ebi.ac.uk/QuickGO/GTerm?id=GO:0046185	[]
6	6	coenzyme catabolic process	GO:0009109	1.04E-02	6.44E-02	0	0	0	0	Vcp|1;Aldh1l1|1	2	17	258	28189	http://www.ebi.ac.uk/QuickGO/GTerm?id=GO:0009109	[]
4	4	response to muscle inactivity involved in regulation of muscle adaptation	GO:0014877	1.04E-02	6.44E-02	0	0	0	0	Casq1|1;Dmd|1	2	17	258	28189	http://www.ebi.ac.uk/QuickGO/GTerm?id=GO:0014877	[]
10	7,8,9,10	regulation of RNA polymerase II transcriptional preinitiation complex assembly	GO:0045898	1.04E-02	6.44E-02	0	0	0	0	Psmc1|1;Creb1|1	2	17	258	28189	http://www.ebi.ac.uk/QuickGO/GTerm?id=GO:0045898	[]
6	5,6	chaperone mediated protein folding requiring cofactor	GO:0051085	1.04E-02	6.44E-02	0	0	0	0	Cct4|1;Hspe1|1	2	17	258	28189	http://www.ebi.ac.uk/QuickGO/GTerm?id=GO:0051085	[]
8	5,6,8	angiotensin-activated signaling pathway	GO:0038166	1.04E-02	6.44E-02	0	0	0	0	Ca2|1;Agt|1	2	17	258	28189	http://www.ebi.ac.uk/QuickGO/GTerm?id=GO:0038166	[]
5	5	heart process	GO:0003015	1.06E-02	6.54E-02	0	0	0	0	Tpm1|1;Dmd|1;Atp1a2|1;Pebp1|1;Glrx3|1;Cdc42|1;Agt|1	7	261	258	28189	http://www.ebi.ac.uk/QuickGO/GTerm?id=GO:0003015	[]
4	4	regulation of system process	GO:0044057	1.06E-02	6.54E-02	0	0	0	0	Slc25a4|1;Anpep|1;Fgg|1;Nucb2|1;Casq1|1;Dmd|1;Atp1a2|1;Ddx39b|1;Pebp1|1;Hspa1b|1;Glrx3|1;Cav1|1;Agt|1	13	682	258	28189	http://www.ebi.ac.uk/QuickGO/GTerm?id=GO:0044057	[]
7	6,7	negative regulation of protein modification process	GO:0031400	1.06E-02	6.54E-02	0	0	0	0	Dcn|1;Ywhae|1;Ppia|1;Dmd|1;Tpr|1;Pebp1|1;Cav1|1;Fam129a|1;Park7|1;Mical1|1;Fkbp1a|1;Ager|1;Rpl23|1	13	682	258	28189	http://www.ebi.ac.uk/QuickGO/GTerm?id=GO:0031400	[]
8	6,7,8	positive regulation of neuron apoptotic process	GO:0043525	1.06E-02	6.55E-02	0	0	0	0	Cdc42|1;Ctsz|1;Ager|1;Fis1|1	4	93	258	28189	http://www.ebi.ac.uk/QuickGO/GTerm?id=GO:0043525	[]
2	2	reproductive process	GO:0022414	1.07E-02	6.59E-02	0	0	0	0	A1m|1;Vim|1;Plg|1;Dcn|1;Hp|1;Dld|1;Got2|1;Itgb1|1;Akr1b1|1;Trim28|1;Ctsb|1;Cct4|1;Pebp1|1;Cct5|1;Psap|1;Ncl|1;Hsd17b10|1;Gpx3|1;Park7|1;Agt|1;Lipe|1;Idh1|1;Cst3|1;Mgst1|1;Sept2|1;Rad23b|1;Capn5|1	27	1841	258	28189	http://www.ebi.ac.uk/QuickGO/GTerm?id=GO:0022414	[]
8	4,7,8	positive regulation of protein localization to nucleus	GO:1900182	1.09E-02	6.72E-02	0	0	0	0	Trim28|1;Tpr|1;Cct4|1;Cct5|1;Park7|1	5	145	258	28189	http://www.ebi.ac.uk/QuickGO/GTerm?id=GO:1900182	[]
8	8	response to glucose	GO:0009749	1.13E-02	6.92E-02	0	0	0	0	Nucb2|1;Lgals1|1;Gpx1|1;Ctsb|1;Cdc42|1;RGD:708506|1;Ager|1;Fis1|1	8	329	258	28189	http://www.ebi.ac.uk/QuickGO/GTerm?id=GO:0009749	[]
8	7,8	negative regulation of protein phosphorylation	GO:0001933	1.13E-02	6.96E-02	0	0	0	0	Dcn|1;Ywhae|1;Dmd|1;Pebp1|1;Cav1|1;Fam129a|1;Park7|1;Mical1|1;Fkbp1a|1;Ager|1	10	467	258	28189	http://www.ebi.ac.uk/QuickGO/GTerm?id=GO:0001933	[]
7	6,7	regulation of vascular smooth muscle cell proliferation	GO:1904705	1.14E-02	7.00E-02	0	0	0	0	Ddx39b|1;Agt|1;Hmox1|1	3	51	258	28189	http://www.ebi.ac.uk/QuickGO/GTerm?id=GO:1904705	[]
6	5,6	muscle cell cellular homeostasis	GO:0046716	1.16E-02	7.05E-02	0	0	0	0	Plg|1;Dmd|1	2	18	258	28189	http://www.ebi.ac.uk/QuickGO/GTerm?id=GO:0046716	[]
8	6,7,8	regulation of proton transport	GO:0010155	1.16E-02	7.05E-02	0	0	0	0	Slc25a4|1;Park7|1	2	18	258	28189	http://www.ebi.ac.uk/QuickGO/GTerm?id=GO:0010155	[]
7	5,6,7	positive regulation of inflammatory response to antigenic stimulus	GO:0002863	1.16E-02	7.05E-02	0	0	0	0	Park7|1;ENSRNOG00000030332|1	2	18	258	28189	http://www.ebi.ac.uk/QuickGO/GTerm?id=GO:0002863	[]
5	5	negative regulation of response to food	GO:0032096	1.16E-02	7.05E-02	0	0	0	0	Nucb2|1;Nenf|1	2	18	258	28189	http://www.ebi.ac.uk/QuickGO/GTerm?id=GO:0032096	[]
4	4	Leydig cell differentiation	GO:0033327	1.16E-02	7.05E-02	0	0	0	0	Hsd17b10|1;Mgst1|1	2	18	258	28189	http://www.ebi.ac.uk/QuickGO/GTerm?id=GO:0033327	[]
4	4	symbiosis, encompassing mutualism through parasitism	GO:0044403	1.16E-02	7.07E-02	0	0	0	0	Vcp|1;Anxa2|1;Ppia|1;Lgals1|1;Trim28|1;Ddx39b|1;Vapb|1;Cdc42|1	8	331	258	28189	http://www.ebi.ac.uk/QuickGO/GTerm?id=GO:0044403	[]
9	9	calcium ion transport	GO:0006816	1.18E-02	7.13E-02	0	0	0	0	Vdac1|1;Anxa5|1;Ryr1|1;Ywhae|1;Casq1|1;Cacna2d1|1;Dmd|1;Atp1a2|1;Atp2b1|1;Agt|1;Cacnb1|1;Fkbp1a|1	12	616	258	28189	http://www.ebi.ac.uk/QuickGO/GTerm?id=GO:0006816	[]
8	7,8	regulation of muscle cell apoptotic process	GO:0010660	1.18E-02	7.15E-02	0	0	0	0	Slc25a4|1;Cav1|1;Agt|1;Hmox1|1	4	96	258	28189	http://www.ebi.ac.uk/QuickGO/GTerm?id=GO:0010660	[]
9	8,9	regulation of voltage-gated calcium channel activity	GO:1901385	1.20E-02	7.27E-02	0	0	0	0	Cacna2d1|1;Dmd|1;Cacnb1|1	3	52	258	28189	http://www.ebi.ac.uk/QuickGO/GTerm?id=GO:1901385	[]
6	6	vascular smooth muscle cell proliferation	GO:1990874	1.20E-02	7.27E-02	0	0	0	0	Ddx39b|1;Agt|1;Hmox1|1	3	52	258	28189	http://www.ebi.ac.uk/QuickGO/GTerm?id=GO:1990874	[]
5	5	organic cyclic compound catabolic process	GO:1901361	1.23E-02	7.41E-02	0	0	0	0	Vcp|1;Snd1|1;Gpd1|1;Hspa1b|1;Aldh1l1|1;Aldh6a1|1;Rbm8a|1;Hmox1|1;Hint1|1;Mgat1|1	10	473	258	28189	http://www.ebi.ac.uk/QuickGO/GTerm?id=GO:1901361	[]
5	5	response to alcohol	GO:0097305	1.23E-02	7.41E-02	0	0	0	0	Vim|1;Ca3|1;Got2|1;Gpx1|1;Tufm|1;Itgb1|1;Ctsb|1;Pebp1|1;Ak1|1;Cd14|1;Atp2b1|1;Gpx3|1;Cst3|1;Nefl|1	14	773	258	28189	http://www.ebi.ac.uk/QuickGO/GTerm?id=GO:0097305	[]
6	5,6	lipid transport	GO:0006869	1.24E-02	7.45E-02	0	0	0	0	Acsl1|1;Esyt1|1;Nucb2|1;Got2|1;Psap|1;Cav1|1;Agt|1;Fabp3|1;Apoc1|1	9	403	258	28189	http://www.ebi.ac.uk/QuickGO/GTerm?id=GO:0006869	[]
6	5,6	regulation of blood circulation	GO:1903522	1.26E-02	7.57E-02	0	0	0	0	Fgg|1;Dmd|1;Atp1a2|1;Pebp1|1;Hspa1b|1;Glrx3|1;Cav1|1;Agt|1	8	336	258	28189	http://www.ebi.ac.uk/QuickGO/GTerm?id=GO:1903522	[]
5	4,5	tissue regeneration	GO:0042246	1.27E-02	7.57E-02	0	0	0	0	Vim|1;Plg|1;Eno3|1;Dmd|1	4	98	258	28189	http://www.ebi.ac.uk/QuickGO/GTerm?id=GO:0042246	[]
3	3	regulation of multicellular organismal process	GO:0051239	1.27E-02	7.57E-02	0	0	0	0	Vim|1;Anxa2|1;Plg|1;Lum|1;Dcn|1;Anxa5|1;Slc25a4|1;Anpep|1;Fgg|1;Nucb2|1;Casq1|1;Lgals1|1;Dmd|1;Itgb1|1;Atp1a2|1;Rpl4|1;Ddx39b|1;Pebp1|1;Hspa1b|1;Ak1|1;Pdlim7|1;Glrx3|1;Pdlim5|1;Ptgis|1;Cav1|1;Ncl|1;Cd14|1;Cdc42|1;Ca2|1;Krt17|1;Gdi1|1;Park7|1;Sars|1;Ctsz|1;Lgals3|1;Ywhag|1;Agt|1;Cst3|1;Hmox1|1;Nefl|1;Vkorc1|1;Ager|1;Creb1|1;Pdcd6|1	44	3426	258	28189	http://www.ebi.ac.uk/QuickGO/GTerm?id=GO:0051239	[]
5	5	circulatory system development	GO:0072359	1.27E-02	7.58E-02	0	0	0	0	Anxa2|1;Plg|1;Dcn|1;Ryr1|1;Slc25a4|1;Anpep|1;Gpi|1;Ddx39b|1;Pdlim5|1;Ptgis|1;Cdc42|1;Sars|1;Lgals3|1;Agt|1;Cacybp|1;Hmox1|1;Fkbp1a|1;Creb1|1;Pdcd6|1	19	1180	258	28189	http://www.ebi.ac.uk/QuickGO/GTerm?id=GO:0072359	[]
5	5	macromolecule catabolic process	GO:0009057	1.28E-02	7.60E-02	0	0	0	0	Vcp|1;Anxa2|1;Plg|1;Hsp90b1|1;Snd1|1;Ambp|1;Ctsb|1;Tpr|1;Hspa1b|1;Psma2|1;Cdc42|1;Ctsz|1;Rpl11|1;Psmc1|1;Cst3|1;Snx1|1;Rbm8a|1;Ube2i|1;Ctsc|1;Rad23b|1;Rpl23|1	21	1349	258	28189	http://www.ebi.ac.uk/QuickGO/GTerm?id=GO:0009057	[]
6	4,6	negative regulation of intracellular transport	GO:0032387	1.28E-02	7.60E-02	0	0	0	0	Tpr|1;Gdi1|1;Park7|1;Hmox1|1;Fkbp1a|1	5	151	258	28189	http://www.ebi.ac.uk/QuickGO/GTerm?id=GO:0032387	[]
4	4	regulation of primary metabolic process	GO:0080090	1.28E-02	7.60E-02	0	0	0	0	A1m|1;Acsl1|1;Vcp|1;Anxa2|1;Pc|1;Lum|1;Snd1|1;Dcn|1;Gapdh|1;Serpina3n|1;Ywhae|1;Actb|1;Ppia|1;Itih3|1;Fgg|1;Nucb2|1;Gpi|1;Gpd1|1;Prdx6|1;Cap1|1;Dmd|1;Ambp|1;Ywhaq|1;Itgb1|1;Trim28|1;Rpl12|1;Ddx39b|1;Hnrnpc|1;Tpr|1;Cct4|1;Pebp1|1;Hspa1b|1;Pgam1|1;Cct5|1;Psap|1;Vars|1;Vapb|1;Ptgis|1;Nenf|1;Cav1|1;Ncl|1;Fam129a|1;Cdc42|1;Hist1h1b|1;Krt17|1;Rpl13a|1;Park7|1;RGD:708506|1;Sars|1;Ctsz|1;Aars|1;Agt|1;Idh…	82	7175	258	28189	http://www.ebi.ac.uk/QuickGO/GTerm?id=GO:0080090	[]
4	4	response to water deprivation	GO:0009414	1.29E-02	7.60E-02	0	0	0	0	Dmd|1;Akr1b1|1	2	19	258	28189	http://www.ebi.ac.uk/QuickGO/GTerm?id=GO:0009414	[]
7	7	aspartate family amino acid catabolic process	GO:0009068	1.29E-02	7.60E-02	0	0	0	0	Got2|1;Asrgl1|1	2	19	258	28189	http://www.ebi.ac.uk/QuickGO/GTerm?id=GO:0009068	[]
9	7,8,9	regulation of cardiac muscle contraction by calcium ion signaling	GO:0010882	1.29E-02	7.60E-02	0	0	0	0	Dmd|1;Atp1a2|1	2	19	258	28189	http://www.ebi.ac.uk/QuickGO/GTerm?id=GO:0010882	[]
4	4	response to muscle inactivity	GO:0014870	1.29E-02	7.60E-02	0	0	0	0	Casq1|1;Dmd|1	2	19	258	28189	http://www.ebi.ac.uk/QuickGO/GTerm?id=GO:0014870	[]
8	7,8	viral RNA genome replication	GO:0039694	1.29E-02	7.60E-02	0	0	0	0	Trim28|1;Cdc42|1	2	19	258	28189	http://www.ebi.ac.uk/QuickGO/GTerm?id=GO:0039694	[]
7	6,7	regulation of intracellular protein transport	GO:0033157	1.30E-02	7.64E-02	0	0	0	0	Ywhae|1;Trim28|1;Tpr|1;Nucb1|1;Cdc42|1;Gdi1|1;Park7|1;Tm9sf4|1;Fis1|1	9	406	258	28189	http://www.ebi.ac.uk/QuickGO/GTerm?id=GO:0033157	[]
9	8,9	purine ribonucleoside triphosphate biosynthetic process	GO:0009206	1.31E-02	7.70E-02	0	0	0	0	Vcp|1;Atp5h|1;Atp5j|1;Atp5e|1	4	99	258	28189	http://www.ebi.ac.uk/QuickGO/GTerm?id=GO:0009206	[]
5	5	regulation of smooth muscle cell proliferation	GO:0048660	1.31E-02	7.70E-02	0	0	0	0	Akr1b1|1;Ddx39b|1;Cav1|1;Agt|1;Hmox1|1;Ager|1	6	210	258	28189	http://www.ebi.ac.uk/QuickGO/GTerm?id=GO:0048660	[]
7	6,7	negative regulation of apoptotic process	GO:0043066	1.32E-02	7.75E-02	0	0	0	0	Slc25a4|1;Fgg|1;Gpi|1;Akr1b1|1;Hk1|1;Hspa1b|1;Cav1|1;Ncl|1;Park7|1;Lgals3|1;Aars|1;Agt|1;Ppid|1;Glo1|1;Hmox1|1;Mical1|1;Nefl|1	17	1020	258	28189	http://www.ebi.ac.uk/QuickGO/GTerm?id=GO:0043066	[]
4	3,4	regulation of metabolic process	GO:0019222	1.33E-02	7.76E-02	0	0	0	0	A1m|1;Tpm1|1;Acsl1|1;Vcp|1;Anxa2|1;Pc|1;Lum|1;Snd1|1;Dcn|1;Vdac1|1;Gapdh|1;Serpina3n|1;Gdi2|1;Ywhae|1;Actb|1;Ppia|1;Itih3|1;Fgg|1;Nucb2|1;Gpi|1;Gpd1|1;Mdh1|1;Prdx6|1;Cap1|1;Dmd|1;Ambp|1;Ywhaq|1;Itgb1|1;Phgdh|1;Trim28|1;Rpl12|1;Ddx39b|1;Hnrnpc|1;Ctsb|1;Tpr|1;Cct4|1;Pebp1|1;Hspa1b|1;Pgam1|1;Cct5|1;Psap|1;Vars|1;Vapb|1;Ptgis|1;Nenf|1;Cav1|1;Ncl|1;Fam129a|1;Cdc42|1;Hist1h1b|1;Krt17|1;Rpl13a|1;Gdi1|1;…	93	8313	258	28189	http://www.ebi.ac.uk/QuickGO/GTerm?id=GO:0019222	[]
3	3	positive regulation of response to stimulus	GO:0048584	1.33E-02	7.77E-02	0	0	0	0	Vcp|1;Dcn|1;Fgg|1;Lgals1|1;C8b|1;Igh-1a|1;Itgb1|1;Akr1b1|1;Trim28|1;Pebp1|1;Hspa1b|1;C4bpa|1;Ptgis|1;Nenf|1;Cav1|1;Cd14|1;Cdc42|1;Park7|1;RGD:708506|1;Agt|1;Ddt|1;Rpl11|1;Alox5ap|1;Ube2i|1;Ctsc|1;ENSRNOG00000030332|1;Hmox1|1;Lgals9|1;Ager|1;C1qa|1;Rpl23|1;RGD1564899|1;Fis1|1	33	2414	258	28189	http://www.ebi.ac.uk/QuickGO/GTerm?id=GO:0048584	[]
9	8,9	energy coupled proton transport, down electrochemical gradient	GO:0015985	1.33E-02	7.77E-02	0	0	0	0	Atp5h|1;Atp5j|1;Atp5e|1	3	54	258	28189	http://www.ebi.ac.uk/QuickGO/GTerm?id=GO:0015985	[]
10	9,10	ATP synthesis coupled proton transport	GO:0015986	1.33E-02	7.77E-02	0	0	0	0	Atp5h|1;Atp5j|1;Atp5e|1	3	54	258	28189	http://www.ebi.ac.uk/QuickGO/GTerm?id=GO:0015986	[]
4	3,4	developmental growth	GO:0048589	1.34E-02	7.77E-02	0	0	0	0	Vim|1;Plg|1;Eno3|1;Slc25a4|1;Dmd|1;Trim28|1;Rpl4|1;Ddx39b|1;Psap|1;Pdlim5|1;Cdc42|1;Gdi1|1;Agt|1;Creb1|1	14	781	258	28189	http://www.ebi.ac.uk/QuickGO/GTerm?id=GO:0048589	[]
2	2	localization	GO:0051179	1.34E-02	7.77E-02	0	0	0	0	Vim|1;Hbb|1;Tpm1|1;Acsl1|1;Vcp|1;Anxa2|1;Plg|1;Dcn|1;Afm|1;Vdac1|1;Anxa5|1;Ryr1|1;Gdi2|1;Slc25a4|1;Esyt1|1;Ywhae|1;Actb|1;Pdia6|1;Anpep|1;Fgg|1;Ehd2|1;Nucb2|1;Gpi|1;Ap1b1|1;Got2|1;Casq1|1;Cacna2d1|1;Gpd1|1;Cap1|1;Dmd|1;Ywhaq|1;Igh-1a|1;Selenbp1|1;Itgb1|1;Atp1a2|1;Rlc-a|1;Trim28|1;Hk1|1;Ftl1|1;Ddx39b|1;Tpr|1;Cct4|1;Ak1|1;Cct5|1;Psap|1;Vapb|1;Cav1|1;Ncl|1;Cd14|1;Nucb1|1;Atp2b1|1;Cdc42|1;Fabp5|1;Ca2…	90	8006	258	28189	http://www.ebi.ac.uk/QuickGO/GTerm?id=GO:0051179	[]
6	4,6	positive regulation of ion transport	GO:0043270	1.35E-02	7.83E-02	0	0	0	0	Slc25a4|1;Casq1|1;Cacna2d1|1;Dmd|1;Park7|1;Lgals3|1;Agt|1;Ager|1	8	340	258	28189	http://www.ebi.ac.uk/QuickGO/GTerm?id=GO:0043270	[]
8	7,8	purine nucleoside triphosphate biosynthetic process	GO:0009145	1.36E-02	7.86E-02	0	0	0	0	Vcp|1;Atp5h|1;Atp5j|1;Atp5e|1	4	100	258	28189	http://www.ebi.ac.uk/QuickGO/GTerm?id=GO:0009145	[]
2	2	positive regulation of biological process	GO:0048518	1.37E-02	7.91E-02	0	0	0	0	Vim|1;Tpm1|1;Acsl1|1;Vcp|1;Anxa2|1;Pc|1;Lum|1;Dcn|1;Anxa5|1;Gdi2|1;Slc25a4|1;Ywhae|1;Fgg|1;Ehd2|1;Nucb2|1;Gpi|1;Casq1|1;Cacna2d1|1;Gpd1|1;Lgals1|1;C8b|1;Prdx6|1;Dmd|1;Igh-1a|1;Krt10|1;Itgb1|1;Akr1b1|1;Trim28|1;Rpl4|1;Rpl12|1;Ddx39b|1;Tpr|1;Cct4|1;Pebp1|1;Hspa1b|1;Ak1|1;C4bpa|1;Pdlim7|1;Cct5|1;Vapb|1;Ptgis|1;Dstn|1;Nenf|1;Cav1|1;Ncl|1;Cd14|1;Fam129a|1;Cdc42|1;Ca2|1;Hist1h1b|1;Krt17|1;Gdi1|1;Park7|…	81	7091	258	28189	http://www.ebi.ac.uk/QuickGO/GTerm?id=GO:0048518	[]
5	5	viral process	GO:0016032	1.37E-02	7.94E-02	0	0	0	0	Vcp|1;Ppia|1;Lgals1|1;Trim28|1;Ddx39b|1;Vapb|1;Cdc42|1	7	275	258	28189	http://www.ebi.ac.uk/QuickGO/GTerm?id=GO:0016032	[]
5	5	response to thyroid hormone	GO:0097066	1.40E-02	8.07E-02	0	0	0	0	Anxa2|1;Anxa5|1;Akr1b1|1	3	55	258	28189	http://www.ebi.ac.uk/QuickGO/GTerm?id=GO:0097066	[]
4	4	receptor internalization	GO:0031623	1.40E-02	8.07E-02	0	0	0	0	Anxa2|1;Itgb1|1;Cav1|1;Snx1|1	4	101	258	28189	http://www.ebi.ac.uk/QuickGO/GTerm?id=GO:0031623	[]
5	5	extracellular matrix organization	GO:0030198	1.41E-02	8.07E-02	0	0	0	0	Tpm1|1;Anxa2|1;Lum|1;Casq1|1;Cap1|1;Hspa1b|1;Dstn|1;Cav1|1;Cdc42|1;Krt17|1;Agt|1;Cst3|1;Actg1|1;Mical1|1;Nefl|1	15	866	258	28189	http://www.ebi.ac.uk/QuickGO/GTerm?id=GO:0030198	[]
7	7	response to hexose	GO:0009746	1.42E-02	8.07E-02	0	0	0	0	Nucb2|1;Lgals1|1;Gpx1|1;Ctsb|1;Cdc42|1;RGD:708506|1;Ager|1;Fis1|1	8	343	258	28189	http://www.ebi.ac.uk/QuickGO/GTerm?id=GO:0009746	[]
7	6,7	positive regulation of apoptotic process	GO:0043065	1.42E-02	8.07E-02	0	0	0	0	Vcp|1;Anxa5|1;Ptgis|1;Cdc42|1;Ctsz|1;Agt|1;Ppid|1;Ctsc|1;Hmox1|1;Ager|1;Creb1|1;Pdcd6|1;Fis1|1	13	709	258	28189	http://www.ebi.ac.uk/QuickGO/GTerm?id=GO:0043065	[]
7	6,7	membrane raft assembly	GO:0001765	1.42E-02	8.07E-02	0	0	0	0	Anxa2|1;Cav1|1	2	20	258	28189	http://www.ebi.ac.uk/QuickGO/GTerm?id=GO:0001765	[]
4	4	keratinization	GO:0031424	1.42E-02	8.07E-02	0	0	0	0	Cdc42|1;Krt17|1	2	20	258	28189	http://www.ebi.ac.uk/QuickGO/GTerm?id=GO:0031424	[]
6	5,6	positive regulation of transforming growth factor beta production	GO:0071636	1.42E-02	8.07E-02	0	0	0	0	Lum|1;Creb1|1	2	20	258	28189	http://www.ebi.ac.uk/QuickGO/GTerm?id=GO:0071636	[]
8	6,8	regulation of oxidative phosphorylation	GO:0002082	1.42E-02	8.07E-02	0	0	0	0	Vcp|1;Park7|1	2	20	258	28189	http://www.ebi.ac.uk/QuickGO/GTerm?id=GO:0002082	[]
9	6,7,8,9	regulation of mitotic spindle assembly	GO:1901673	1.42E-02	8.07E-02	0	0	0	0	Tpr|1;Hspa1b|1	2	20	258	28189	http://www.ebi.ac.uk/QuickGO/GTerm?id=GO:1901673	[]
6	5,6	positive regulation of cellular amine metabolic process	GO:0033240	1.42E-02	8.07E-02	0	0	0	0	Pebp1|1;Park7|1	2	20	258	28189	http://www.ebi.ac.uk/QuickGO/GTerm?id=GO:0033240	[]
8	6,7,8	positive regulation of signal transduction by p53 class mediator	GO:1901798	1.42E-02	8.07E-02	0	0	0	0	Rpl11|1;Rpl23|1	2	20	258	28189	http://www.ebi.ac.uk/QuickGO/GTerm?id=GO:1901798	[]
8	5,7,8	regulation of endothelial cell migration	GO:0010594	1.42E-02	8.07E-02	0	0	0	0	Dcn|1;Agt|1;Hmox1|1;Ager|1;Pdcd6|1	5	155	258	28189	http://www.ebi.ac.uk/QuickGO/GTerm?id=GO:0010594	[]
8	7,8	regulation of proteolysis involved in cellular protein catabolic process	GO:1903050	1.42E-02	8.07E-02	0	0	0	0	Vcp|1;Tpr|1;Rpl11|1;Psmc1|1;Ctsc|1;Rad23b|1;Rpl23|1	7	277	258	28189	http://www.ebi.ac.uk/QuickGO/GTerm?id=GO:1903050	[]
4	4	head development	GO:0060322	1.43E-02	8.09E-02	0	0	0	0	Ywhae|1;Dmd|1;Ywhaq|1;Rpl4|1;Pebp1|1;Ak1|1;Atp2b1|1;Cdc42|1;Aars|1;Aldh1a3|1;Cst3|1;Ndrg2|1;Atp5j|1;Akr1c9|1;Nefl|1;Ager|1;Creb1|1	17	1029	258	28189	http://www.ebi.ac.uk/QuickGO/GTerm?id=GO:0060322	[]
3	3	multi-organism reproductive process	GO:0044703	1.43E-02	8.09E-02	0	0	0	0	A1m|1;Vim|1;Hp|1;Dld|1;Got2|1;Itgb1|1;Akr1b1|1;Trim28|1;Ctsb|1;Cct4|1;Pebp1|1;Cct5|1;Ncl|1;Gpx3|1;Park7|1;Agt|1;Lipe|1;Cst3|1;Sept2|1;Rad23b|1	20	1279	258	28189	http://www.ebi.ac.uk/QuickGO/GTerm?id=GO:0044703	[]
4	4	protein localization	GO:0008104	1.44E-02	8.12E-02	0	0	0	0	Vcp|1;Anxa2|1;Afm|1;Anxa5|1;Gdi2|1;Ywhae|1;Fgg|1;Ehd2|1;Gpi|1;Ap1b1|1;Dmd|1;Ywhaq|1;Selenbp1|1;Itgb1|1;Rlc-a|1;Trim28|1;Tpr|1;Cct4|1;Cct5|1;Cav1|1;Ncl|1;Cd14|1;Nucb1|1;Cdc42|1;Hist1h1b|1;Gdi1|1;Park7|1;RGD:708506|1;Ywhag|1;Agt|1;Rpl11|1;Ppid|1;Snx1|1;Sept2|1;Hint1|1;Pdcd6|1;Tm9sf4|1;Fis1|1	38	2889	258	28189	http://www.ebi.ac.uk/QuickGO/GTerm?id=GO:0008104	[]
4	4	extracellular structure organization	GO:0043062	1.44E-02	8.12E-02	0	0	0	0	Tpm1|1;Anxa2|1;Lum|1;Casq1|1;Cap1|1;Hspa1b|1;Dstn|1;Cav1|1;Cdc42|1;Krt17|1;Agt|1;Cst3|1;Actg1|1;Mical1|1;Nefl|1	15	868	258	28189	http://www.ebi.ac.uk/QuickGO/GTerm?id=GO:0043062	[]
6	4,5,6	cardiac muscle tissue growth	GO:0055017	1.45E-02	8.15E-02	0	0	0	0	Slc25a4|1;Ddx39b|1;Pdlim5|1;Agt|1	4	102	258	28189	http://www.ebi.ac.uk/QuickGO/GTerm?id=GO:0055017	[]
5	5	smooth muscle cell proliferation	GO:0048659	1.46E-02	8.18E-02	0	0	0	0	Akr1b1|1;Ddx39b|1;Cav1|1;Agt|1;Hmox1|1;Ager|1	6	215	258	28189	http://www.ebi.ac.uk/QuickGO/GTerm?id=GO:0048659	[]
6	6	response to interleukin-6	GO:0070741	1.47E-02	8.23E-02	0	0	0	0	Serpina3n|1;Fgg|1;Ptgis|1	3	56	258	28189	http://www.ebi.ac.uk/QuickGO/GTerm?id=GO:0070741	[]
9	9	protein sumoylation	GO:0016925	1.47E-02	8.23E-02	0	0	0	0	Trim28|1;Park7|1;Ube2i|1	3	56	258	28189	http://www.ebi.ac.uk/QuickGO/GTerm?id=GO:0016925	[]
2	2	reproduction	GO:0000003	1.47E-02	8.23E-02	0	0	0	0	A1m|1;Vim|1;Plg|1;Dcn|1;Hp|1;Dld|1;Got2|1;Itgb1|1;Akr1b1|1;Trim28|1;Ctsb|1;Cct4|1;Pebp1|1;Cct5|1;Psap|1;Ncl|1;Hsd17b10|1;Park7|1;Agt|1;Lipe|1;Idh1|1;Cst3|1;Mgst1|1;Sept2|1;Rad23b|1;Capn5|1	26	1802	258	28189	http://www.ebi.ac.uk/QuickGO/GTerm?id=GO:0000003	[]
4	4	regulation of protein localization	GO:0032880	1.48E-02	8.26E-02	0	0	0	0	Anxa5|1;Ywhae|1;Fgg|1;Gpi|1;Itgb1|1;Trim28|1;Tpr|1;Cct4|1;Cct5|1;Ncl|1;Cd14|1;Nucb1|1;Cdc42|1;Gdi1|1;Park7|1;RGD:708506|1;Sept2|1;Tm9sf4|1;Fis1|1	19	1199	258	28189	http://www.ebi.ac.uk/QuickGO/GTerm?id=GO:0032880	[]
8	6,7,8	positive regulation of DNA replication	GO:0045740	1.50E-02	8.34E-02	0	0	0	0	Cct4|1;Cdc42|1;Cst3|1;Cacybp|1	4	103	258	28189	http://www.ebi.ac.uk/QuickGO/GTerm?id=GO:0045740	[]
7	7	muscle cell apoptotic process	GO:0010657	1.50E-02	8.34E-02	0	0	0	0	Slc25a4|1;Cav1|1;Agt|1;Hmox1|1	4	103	258	28189	http://www.ebi.ac.uk/QuickGO/GTerm?id=GO:0010657	[]
6	5,6	positive regulation of programmed cell death	GO:0043068	1.51E-02	8.41E-02	0	0	0	0	Vcp|1;Anxa5|1;Ptgis|1;Cdc42|1;Ctsz|1;Agt|1;Ppid|1;Ctsc|1;Hmox1|1;Ager|1;Creb1|1;Pdcd6|1;Fis1|1	13	715	258	28189	http://www.ebi.ac.uk/QuickGO/GTerm?id=GO:0043068	[]
5	5	organelle fission	GO:0048285	1.52E-02	8.46E-02	0	0	0	0	Dcn|1;Tpr|1;Pebp1|1;Hspa1b|1;Dctn2|1;Cdc42|1;Nudc|1;Mx1|1;Sept2|1;Ube2i|1;Fis1|1	11	563	258	28189	http://www.ebi.ac.uk/QuickGO/GTerm?id=GO:0048285	[]
5	4,5	complement activation	GO:0006956	1.53E-02	8.52E-02	0	0	0	0	C8b|1;Igh-1a|1;C4bpa|1;ENSRNOG00000030332|1;C1qa|1	5	158	258	28189	http://www.ebi.ac.uk/QuickGO/GTerm?id=GO:0006956	[]
5	4,5	regulation of cellular metabolic process	GO:0031323	1.54E-02	8.52E-02	0	0	0	0	A1m|1;Acsl1|1;Vcp|1;Anxa2|1;Pc|1;Lum|1;Snd1|1;Dcn|1;Vdac1|1;Gapdh|1;Serpina3n|1;Ywhae|1;Actb|1;Ppia|1;Itih3|1;Fgg|1;Nucb2|1;Gpi|1;Gpd1|1;Mdh1|1;Prdx6|1;Cap1|1;Dmd|1;Ambp|1;Ywhaq|1;Itgb1|1;Trim28|1;Rpl12|1;Ddx39b|1;Hnrnpc|1;Tpr|1;Cct4|1;Pebp1|1;Hspa1b|1;Pgam1|1;Cct5|1;Vars|1;Vapb|1;Ptgis|1;Nenf|1;Cav1|1;Ncl|1;Fam129a|1;Cdc42|1;Hist1h1b|1;Krt17|1;Rpl13a|1;Park7|1;RGD:708506|1;Sars|1;Ctsz|1;Aars|1;A…	83	7330	258	28189	http://www.ebi.ac.uk/QuickGO/GTerm?id=GO:0031323	[]
6	6	positive regulation of cardiac muscle tissue development	GO:0055025	1.54E-02	8.52E-02	0	0	0	0	Slc25a4|1;Ddx39b|1;Creb1|1	3	57	258	28189	http://www.ebi.ac.uk/QuickGO/GTerm?id=GO:0055025	[]
8	8	osteoclast differentiation	GO:0030316	1.55E-02	8.52E-02	0	0	0	0	Anxa2|1;Ca2|1;Glo1|1;Creb1|1	4	104	258	28189	http://www.ebi.ac.uk/QuickGO/GTerm?id=GO:0030316	[]
5	5	regulation of generation of precursor metabolites and energy	GO:0043467	1.55E-02	8.52E-02	0	0	0	0	Vcp|1;Gpd1|1;Pgam1|1;Park7|1	4	104	258	28189	http://www.ebi.ac.uk/QuickGO/GTerm?id=GO:0043467	[]
5	5	cellular macromolecule catabolic process	GO:0044265	1.55E-02	8.52E-02	0	0	0	0	Vcp|1;Anxa2|1;Plg|1;Hsp90b1|1;Snd1|1;Ctsb|1;Tpr|1;Hspa1b|1;Psma2|1;Ctsz|1;Rpl11|1;Psmc1|1;Cst3|1;Rbm8a|1;Ube2i|1;Ctsc|1;Rad23b|1;Rpl23|1	18	1121	258	28189	http://www.ebi.ac.uk/QuickGO/GTerm?id=GO:0044265	[]
3	3	positive regulation of developmental process	GO:0051094	1.55E-02	8.52E-02	0	0	0	0	Vim|1;Dcn|1;Slc25a4|1;Ehd2|1;Dmd|1;Krt10|1;Itgb1|1;Rpl4|1;Ddx39b|1;Ak1|1;Pdlim7|1;Ptgis|1;Cdc42|1;Ca2|1;Krt17|1;Gdi1|1;Lgals3|1;Agt|1;Hmox1|1;Nefl|1;Ager|1;Creb1|1;Pdcd6|1;Fis1|1	24	1634	258	28189	http://www.ebi.ac.uk/QuickGO/GTerm?id=GO:0051094	[]
6	5,6	negative regulation of programmed cell death	GO:0043069	1.56E-02	8.54E-02	0	0	0	0	Slc25a4|1;Fgg|1;Gpi|1;Akr1b1|1;Hk1|1;Hspa1b|1;Cav1|1;Ncl|1;Park7|1;Lgals3|1;Aars|1;Agt|1;Ppid|1;Glo1|1;Hmox1|1;Mical1|1;Nefl|1	17	1039	258	28189	http://www.ebi.ac.uk/QuickGO/GTerm?id=GO:0043069	[]
5	3,4,5	regulation of homeostatic process	GO:0032844	1.56E-02	8.54E-02	0	0	0	0	Dcn|1;Ryr1|1;Anpep|1;Casq1|1;Dmd|1;Cct4|1;Cct5|1;Ca2|1;RGD:708506|1;Agt|1;Fkbp1a|1	11	565	258	28189	http://www.ebi.ac.uk/QuickGO/GTerm?id=GO:0032844	[]
9	5,6,7,8,9	positive regulation of protein export from nucleus	GO:0046827	1.56E-02	8.54E-02	0	0	0	0	Ywhae|1;Tpr|1	2	21	258	28189	http://www.ebi.ac.uk/QuickGO/GTerm?id=GO:0046827	[]
5	5	retinoic acid metabolic process	GO:0042573	1.56E-02	8.54E-02	0	0	0	0	Aldh1a3|1;Crabp1|1	2	21	258	28189	http://www.ebi.ac.uk/QuickGO/GTerm?id=GO:0042573	[]
8	6,7,8	regulation of acute inflammatory response to antigenic stimulus	GO:0002864	1.56E-02	8.54E-02	0	0	0	0	Park7|1;ENSRNOG00000030332|1	2	21	258	28189	http://www.ebi.ac.uk/QuickGO/GTerm?id=GO:0002864	[]
3	3	single organism reproductive process	GO:0044702	1.57E-02	8.56E-02	0	0	0	0	A1m|1;Vim|1;Plg|1;Dcn|1;Hp|1;Dld|1;Itgb1|1;Akr1b1|1;Trim28|1;Ctsb|1;Cct4|1;Pebp1|1;Cct5|1;Psap|1;Ncl|1;Hsd17b10|1;Park7|1;Agt|1;Idh1|1;Cst3|1;Mgst1|1;Sept2|1;Rad23b|1;Capn5|1	24	1636	258	28189	http://www.ebi.ac.uk/QuickGO/GTerm?id=GO:0044702	[]
6	4,5,6	regulation of receptor activity	GO:0010469	1.57E-02	8.58E-02	0	0	0	0	Anxa2|1;Dmd|1;Park7|1;Ube2i|1;Fkbp1a|1	5	159	258	28189	http://www.ebi.ac.uk/QuickGO/GTerm?id=GO:0010469	[]
7	6,7	cellular protein complex assembly	GO:0043623	1.59E-02	8.67E-02	0	0	0	0	Tpm1|1;Fgg|1;Ap1b1|1;Casq1|1;Dmd|1;Tpr|1;Hspa1b|1;Cav1|1;Mx1|1;Tuba1c|1;Nefl|1;Elp2|1;Tm9sf4|1	13	720	258	28189	http://www.ebi.ac.uk/QuickGO/GTerm?id=GO:0043623	[]
7	6,7	regulation of vasoconstriction	GO:0019229	1.60E-02	8.67E-02	0	0	0	0	Fgg|1;Atp1a2|1;Hspa1b|1;Cav1|1	4	105	258	28189	http://www.ebi.ac.uk/QuickGO/GTerm?id=GO:0019229	[]
8	7,8	protein polymerization	GO:0051258	1.60E-02	8.71E-02	0	0	0	0	Tpm1|1;Fgg|1;Casq1|1;Hspa1b|1;Cav1|1;Mx1|1;Tuba1c|1;Nefl|1	8	351	258	28189	http://www.ebi.ac.uk/QuickGO/GTerm?id=GO:0051258	[]
5	5	cardiocyte differentiation	GO:0035051	1.61E-02	8.71E-02	0	0	0	0	Slc25a4|1;Ddx39b|1;Pdlim5|1;Agt|1;Cacybp|1	5	160	258	28189	http://www.ebi.ac.uk/QuickGO/GTerm?id=GO:0035051	[]
8	7,8	ribonucleoside triphosphate biosynthetic process	GO:0009201	1.65E-02	8.71E-02	0	0	0	0	Vcp|1;Atp5h|1;Atp5j|1;Atp5e|1	4	106	258	28189	http://www.ebi.ac.uk/QuickGO/GTerm?id=GO:0009201	[]
6	6	glutamine family amino acid metabolic process	GO:0009064	1.65E-02	8.71E-02	0	0	0	0	Got2|1;Phgdh|1;Nit2|1;Asrgl1|1	4	106	258	28189	http://www.ebi.ac.uk/QuickGO/GTerm?id=GO:0009064	[]
3	3	cell adhesion	GO:0007155	1.68E-02	8.71E-02	0	0	0	0	Tpm1|1;Anxa2|1;Pdia6|1;Lamb2|1;Fgg|1;Ddost|1;Lgals1|1;Dmd|1;Itgb1|1;Rlc-a|1;Pdlim5|1;Nid2|1;Cav1|1;Cdc42|1;Itga7|1;Cd48|1;Agt|1;Lgals3bp|1;Actg1|1;Cd93|1;Fkbp1a|1;Cadm3|1;Ager|1;Tm9sf4|1	24	1646	258	28189	http://www.ebi.ac.uk/QuickGO/GTerm?id=GO:0007155	[]
5	5	cardiovascular system development	GO:0072358	1.68E-02	8.71E-02	0	0	0	0	Anxa2|1;Plg|1;Dcn|1;Ryr1|1;Slc25a4|1;Anpep|1;Gpi|1;Pdlim5|1;Ptgis|1;Cdc42|1;Sars|1;Lgals3|1;Agt|1;Cacybp|1;Hmox1|1;Fkbp1a|1;Pdcd6|1	17	1048	258	28189	http://www.ebi.ac.uk/QuickGO/GTerm?id=GO:0072358	[]
3	3	interspecies interaction between organisms	GO:0044419	1.70E-02	8.71E-02	0	0	0	0	Vcp|1;Anxa2|1;Ppia|1;Lgals1|1;Trim28|1;Ddx39b|1;Vapb|1;Cdc42|1	8	355	258	28189	http://www.ebi.ac.uk/QuickGO/GTerm?id=GO:0044419	[]
10	9,10	cellular sodium ion homeostasis	GO:0006883	1.71E-02	8.71E-02	0	0	0	0	Atp1a2|1;Agt|1	2	22	258	28189	http://www.ebi.ac.uk/QuickGO/GTerm?id=GO:0006883	[]
4	4	negative regulation of tissue remodeling	GO:0034104	1.71E-02	8.71E-02	0	0	0	0	Agt|1;Cst3|1	2	22	258	28189	http://www.ebi.ac.uk/QuickGO/GTerm?id=GO:0034104	[]
9	8,9	AMP metabolic process	GO:0046033	1.71E-02	8.71E-02	0	0	0	0	Ak1|1;Prps1|1	2	22	258	28189	http://www.ebi.ac.uk/QuickGO/GTerm?id=GO:0046033	[]
6	6	response to phenylpropanoid	GO:0080184	1.71E-02	8.71E-02	0	0	0	0	Gstm2|1;Ager|1	2	22	258	28189	http://www.ebi.ac.uk/QuickGO/GTerm?id=GO:0080184	[]
5	5	aldehyde biosynthetic process	GO:0046184	1.71E-02	8.71E-02	0	0	0	0	Tpi1|1;Gpi|1	2	22	258	28189	http://www.ebi.ac.uk/QuickGO/GTerm?id=GO:0046184	[]
5	5	response to cytokine	GO:0034097	1.72E-02	8.71E-02	0	0	0	0	Fasn|1;Acsl1|1;Dcn|1;Serpina3n|1;Slc25a4|1;Fgg|1;Ddost|1;Gpd1|1;Ctsb|1;Tpr|1;Ptgis|1;Cd14|1;Cdc42|1;Cacybp|1;Actg1|1;Fkbp1a|1;Creb1|1	17	1051	258	28189	http://www.ebi.ac.uk/QuickGO/GTerm?id=GO:0034097	[]
8	8	positive regulation of endopeptidase activity	GO:0010950	1.73E-02	8.71E-02	0	0	0	0	Vcp|1;Ctsc|1;Elp2|1;Pdcd6|1;Fis1|1	5	163	258	28189	http://www.ebi.ac.uk/QuickGO/GTerm?id=GO:0010950	[]
4	4	cellular aromatic compound metabolic process	GO:0006725	1.74E-02	8.71E-02	0	0	0	0	Vcp|1;Acaca|1;Eno3|1;Lum|1;Snd1|1;Dcn|1;Mdh2|1;Gapdh|1;Tkt|1;Anpep|1;Tpi1|1;Pgd|1;Dld|1;Ampd1|1;Nucb2|1;Gpi|1;Got2|1;Gpd1|1;Mdh1|1;Prdx6|1;Cap1|1;Dmd|1;Ywhaq|1;Atp1a2|1;Akr1b1|1;Trim28|1;Hk1|1;Ddx39b|1;Hnrnpc|1;Tpr|1;Cct4|1;Hspa1b|1;Ak1|1;Pgam1|1;Cct5|1;Vars|1;Vapb|1;Ptgis|1;Cav1|1;Ncl|1;Hsd17b10|1;Aldh1l1|1;Taldo1|1;Gpd2|1;Cdc42|1;Hist1h1b|1;Park7|1;Rps21|1;RGD:708506|1;Sars|1;Lgals3|1;Aars|1;Ag…	85	7572	258	28189	http://www.ebi.ac.uk/QuickGO/GTerm?id=GO:0006725	[]
5	5	heart growth	GO:0060419	1.75E-02	8.71E-02	0	0	0	0	Slc25a4|1;Ddx39b|1;Pdlim5|1;Agt|1	4	108	258	28189	http://www.ebi.ac.uk/QuickGO/GTerm?id=GO:0060419	[]
5	5	aromatic compound catabolic process	GO:0019439	1.77E-02	8.71E-02	0	0	0	0	Vcp|1;Snd1|1;Gpd1|1;Hspa1b|1;Aldh1l1|1;Rbm8a|1;Hmox1|1;Hint1|1;Mgat1|1	9	428	258	28189	http://www.ebi.ac.uk/QuickGO/GTerm?id=GO:0019439	[]
6	5,6	regulation of cellular ketone metabolic process	GO:0010565	1.77E-02	8.71E-02	0	0	0	0	Nucb2|1;Park7|1;RGD:708506|1;Agt|1;Fabp3|1	5	164	258	28189	http://www.ebi.ac.uk/QuickGO/GTerm?id=GO:0010565	[]
2	2	biological adhesion	GO:0022610	1.80E-02	8.71E-02	0	0	0	0	Tpm1|1;Anxa2|1;Pdia6|1;Lamb2|1;Fgg|1;Ddost|1;Lgals1|1;Dmd|1;Itgb1|1;Rlc-a|1;Pdlim5|1;Nid2|1;Cav1|1;Cdc42|1;Itga7|1;Cd48|1;Agt|1;Lgals3bp|1;Actg1|1;Cd93|1;Fkbp1a|1;Cadm3|1;Ager|1;Tm9sf4|1	24	1657	258	28189	http://www.ebi.ac.uk/QuickGO/GTerm?id=GO:0022610	[]
9	5,6,7,8,9	positive regulation of ion transmembrane transporter activity	GO:0032414	1.81E-02	8.71E-02	0	0	0	0	Casq1|1;Cacna2d1|1;Dmd|1;Ager|1	4	109	258	28189	http://www.ebi.ac.uk/QuickGO/GTerm?id=GO:0032414	[]
6	5,6	mitotic nuclear division	GO:0007067	1.81E-02	8.71E-02	0	0	0	0	Tpr|1;Pebp1|1;Hspa1b|1;Dctn2|1;Cdc42|1;Nudc|1;Sept2|1;Ube2i|1	8	359	258	28189	http://www.ebi.ac.uk/QuickGO/GTerm?id=GO:0007067	[]
3	3	anatomical structure morphogenesis	GO:0009653	1.82E-02	8.71E-02	0	0	0	0	Vim|1;Anxa2|1;Lum|1;Dcn|1;Ryr1|1;Prelp|1;Actb|1;Anpep|1;Dld|1;Ehd2|1;Gpi|1;Casq1|1;Cap1|1;Dmd|1;Rlc-a|1;Trim28|1;Rpl4|1;Pdlim5|1;Ptgis|1;Cdc42|1;Ca2|1;Krt17|1;Gdi1|1;Itga7|1;RGD:708506|1;Sars|1;Ctsz|1;Lgals3|1;Agt|1;Cst3|1;Snx1|1;Sept2|1;Actg1|1;Hmox1|1;Nefl|1;Fkbp1a|1;Ager|1;Creb1|1;Pdcd6|1;Fis1|1	40	3124	258	28189	http://www.ebi.ac.uk/QuickGO/GTerm?id=GO:0009653	[]
7	5,6,7	negative regulation of phosphorus metabolic process	GO:0010563	1.82E-02	8.71E-02	0	0	0	0	Dcn|1;Ywhae|1;Ppia|1;Nucb2|1;Dmd|1;Pebp1|1;Cav1|1;Fam129a|1;Park7|1;Mical1|1;Fkbp1a|1;Ager|1	12	655	258	28189	http://www.ebi.ac.uk/QuickGO/GTerm?id=GO:0010563	[]
6	6	negative regulation of phosphate metabolic process	GO:0045936	1.82E-02	8.71E-02	0	0	0	0	Dcn|1;Ywhae|1;Ppia|1;Nucb2|1;Dmd|1;Pebp1|1;Cav1|1;Fam129a|1;Park7|1;Mical1|1;Fkbp1a|1;Ager|1	12	655	258	28189	http://www.ebi.ac.uk/QuickGO/GTerm?id=GO:0045936	[]
6	5,6	regulation of cellular protein localization	GO:1903827	1.82E-02	8.71E-02	0	0	0	0	Ywhae|1;Itgb1|1;Trim28|1;Tpr|1;Cct4|1;Cct5|1;Nucb1|1;Cdc42|1;Gdi1|1;Park7|1;Tm9sf4|1;Fis1|1	12	655	258	28189	http://www.ebi.ac.uk/QuickGO/GTerm?id=GO:1903827	[]
6	6	response to vitamin B6	GO:0034516	1.82E-02	8.71E-02	0	0	0	0	Serpina3n|1	1	2	258	28189	http://www.ebi.ac.uk/QuickGO/GTerm?id=GO:0034516	[]
3	3	development involved in symbiotic interaction	GO:0044111	1.82E-02	8.71E-02	0	0	0	0	Anxa2|1	1	2	258	28189	http://www.ebi.ac.uk/QuickGO/GTerm?id=GO:0044111	[]
7	7	primary alcohol biosynthetic process	GO:0034309	1.82E-02	8.71E-02	0	0	0	0	Park7|1	1	2	258	28189	http://www.ebi.ac.uk/QuickGO/GTerm?id=GO:0034309	[]
7	6,7	negative regulation of low-density lipoprotein particle receptor catabolic process	GO:0032804	1.82E-02	8.71E-02	0	0	0	0	Anxa2|1	1	2	258	28189	http://www.ebi.ac.uk/QuickGO/GTerm?id=GO:0032804	[]
6	5,6	L-dopa metabolic process	GO:1903184	1.82E-02	8.71E-02	0	0	0	0	Park7|1	1	2	258	28189	http://www.ebi.ac.uk/QuickGO/GTerm?id=GO:1903184	[]
10	9,10	L-lysine import into cell	GO:1903410	1.82E-02	8.71E-02	0	0	0	0	Agt|1	1	2	258	28189	http://www.ebi.ac.uk/QuickGO/GTerm?id=GO:1903410	[]
6	5,6	regulation of acetylcholine metabolic process	GO:0060408	1.82E-02	8.71E-02	0	0	0	0	Pebp1|1	1	2	258	28189	http://www.ebi.ac.uk/QuickGO/GTerm?id=GO:0060408	[]
9	9	glutamate catabolic process to 2-oxoglutarate	GO:0019551	1.82E-02	8.71E-02	0	0	0	0	Got2|1	1	2	258	28189	http://www.ebi.ac.uk/QuickGO/GTerm?id=GO:0019551	[]
7	6,7	erythrocyte aggregation	GO:0034117	1.82E-02	8.71E-02	0	0	0	0	Lgals1|1	1	2	258	28189	http://www.ebi.ac.uk/QuickGO/GTerm?id=GO:0034117	[]
7	6,7	cellular response to lipid hydroperoxide	GO:0071449	1.82E-02	8.71E-02	0	0	0	0	Mgst1|1	1	2	258	28189	http://www.ebi.ac.uk/QuickGO/GTerm?id=GO:0071449	[]
11	7,8,9,11	angiotensin-mediated vasoconstriction involved in regulation of systemic arterial blood pressure	GO:0001998	1.82E-02	8.71E-02	0	0	0	0	Agt|1	1	2	258	28189	http://www.ebi.ac.uk/QuickGO/GTerm?id=GO:0001998	[]
7	6,7	sorbitol metabolic process	GO:0006060	1.82E-02	8.71E-02	0	0	0	0	Akr1b1|1	1	2	258	28189	http://www.ebi.ac.uk/QuickGO/GTerm?id=GO:0006060	[]
4	4	sulfur oxidation	GO:0019417	1.82E-02	8.71E-02	0	0	0	0	Mical1|1	1	2	258	28189	http://www.ebi.ac.uk/QuickGO/GTerm?id=GO:0019417	[]
9	7,8,9	selenocysteinyl-tRNA(Sec) biosynthetic process	GO:0097056	1.82E-02	8.71E-02	0	0	0	0	Sars|1	1	2	258	28189	http://www.ebi.ac.uk/QuickGO/GTerm?id=GO:0097056	[]
6	6	taurine biosynthetic process	GO:0042412	1.82E-02	8.71E-02	0	0	0	0	Csad|1	1	2	258	28189	http://www.ebi.ac.uk/QuickGO/GTerm?id=GO:0042412	[]
6	5,6	positive regulation of hair follicle cell proliferation	GO:0071338	1.82E-02	8.71E-02	0	0	0	0	Cdc42|1	1	2	258	28189	http://www.ebi.ac.uk/QuickGO/GTerm?id=GO:0071338	[]
7	7	elastin catabolic process	GO:0060309	1.82E-02	8.71E-02	0	0	0	0	Cst3|1	1	2	258	28189	http://www.ebi.ac.uk/QuickGO/GTerm?id=GO:0060309	[]
8	8	glycolate biosynthetic process	GO:0046295	1.82E-02	8.71E-02	0	0	0	0	Park7|1	1	2	258	28189	http://www.ebi.ac.uk/QuickGO/GTerm?id=GO:0046295	[]
5	4,5	regulation of formation of translation preinitiation complex	GO:1901193	1.82E-02	8.71E-02	0	0	0	0	Rpl13a|1	1	2	258	28189	http://www.ebi.ac.uk/QuickGO/GTerm?id=GO:1901193	[]
7	6,7	L-dopa biosynthetic process	GO:1903185	1.82E-02	8.71E-02	0	0	0	0	Park7|1	1	2	258	28189	http://www.ebi.ac.uk/QuickGO/GTerm?id=GO:1903185	[]
9	9	peptidyl-cysteine S-trans-nitrosylation	GO:0035606	1.82E-02	8.71E-02	0	0	0	0	Gapdh|1	1	2	258	28189	http://www.ebi.ac.uk/QuickGO/GTerm?id=GO:0035606	[]
5	5	glyoxylate cycle	GO:0006097	1.82E-02	8.71E-02	0	0	0	0	Idh1|1	1	2	258	28189	http://www.ebi.ac.uk/QuickGO/GTerm?id=GO:0006097	[]
8	6,7,8	positive regulation of tyrosine 3-monooxygenase activity	GO:1903178	1.82E-02	8.71E-02	0	0	0	0	Park7|1	1	2	258	28189	http://www.ebi.ac.uk/QuickGO/GTerm?id=GO:1903178	[]
8	6,7,8	regulation of erythrocyte aggregation	GO:0034118	1.82E-02	8.71E-02	0	0	0	0	Lgals1|1	1	2	258	28189	http://www.ebi.ac.uk/QuickGO/GTerm?id=GO:0034118	[]
10	8,9,10	regulation of protein K63-linked deubiquitination	GO:1903004	1.82E-02	8.71E-02	0	0	0	0	Vcp|1	1	2	258	28189	http://www.ebi.ac.uk/QuickGO/GTerm?id=GO:1903004	[]
8	7,8	asparagine catabolic process	GO:0006530	1.82E-02	8.71E-02	0	0	0	0	Asrgl1|1	1	2	258	28189	http://www.ebi.ac.uk/QuickGO/GTerm?id=GO:0006530	[]
7	7	medium-chain fatty acid catabolic process	GO:0051793	1.82E-02	8.71E-02	0	0	0	0	Acadm|1	1	2	258	28189	http://www.ebi.ac.uk/QuickGO/GTerm?id=GO:0051793	[]
6	6	naphthalene metabolic process	GO:0018931	1.82E-02	8.71E-02	0	0	0	0	Akr1b1|1	1	2	258	28189	http://www.ebi.ac.uk/QuickGO/GTerm?id=GO:0018931	[]
6	5,6	regulation of pyrroline-5-carboxylate reductase activity	GO:1903167	1.82E-02	8.71E-02	0	0	0	0	Park7|1	1	2	258	28189	http://www.ebi.ac.uk/QuickGO/GTerm?id=GO:1903167	[]
6	6	protein deglycation, methylglyoxal removal	GO:0036530	1.82E-02	8.71E-02	0	0	0	0	Park7|1	1	2	258	28189	http://www.ebi.ac.uk/QuickGO/GTerm?id=GO:0036530	[]
6	6	cellular response to glyoxal	GO:0036471	1.82E-02	8.71E-02	0	0	0	0	Park7|1	1	2	258	28189	http://www.ebi.ac.uk/QuickGO/GTerm?id=GO:0036471	[]
7	7	positive regulation of L-dopa decarboxylase activity	GO:1903200	1.82E-02	8.71E-02	0	0	0	0	Park7|1	1	2	258	28189	http://www.ebi.ac.uk/QuickGO/GTerm?id=GO:1903200	[]
9	8,9	L-lysine import	GO:0061461	1.82E-02	8.71E-02	0	0	0	0	Agt|1	1	2	258	28189	http://www.ebi.ac.uk/QuickGO/GTerm?id=GO:0061461	[]
4	4	submandibular salivary gland formation	GO:0060661	1.82E-02	8.71E-02	0	0	0	0	Cdc42|1	1	2	258	28189	http://www.ebi.ac.uk/QuickGO/GTerm?id=GO:0060661	[]
6	6	mRNA export from nucleus in response to heat stress	GO:0031990	1.82E-02	8.71E-02	0	0	0	0	Tpr|1	1	2	258	28189	http://www.ebi.ac.uk/QuickGO/GTerm?id=GO:0031990	[]
7	6,7	regulation of norepinephrine uptake	GO:0051621	1.82E-02	8.71E-02	0	0	0	0	Actb|1	1	2	258	28189	http://www.ebi.ac.uk/QuickGO/GTerm?id=GO:0051621	[]
12	8,9,10,12	negative regulation of TRAIL-activated apoptotic signaling pathway	GO:1903122	1.82E-02	8.71E-02	0	0	0	0	Park7|1	1	2	258	28189	http://www.ebi.ac.uk/QuickGO/GTerm?id=GO:1903122	[]
5	5	alkanesulfonate biosynthetic process	GO:0046305	1.82E-02	8.71E-02	0	0	0	0	Csad|1	1	2	258	28189	http://www.ebi.ac.uk/QuickGO/GTerm?id=GO:0046305	[]
8	8	positive regulation of ubiquitin-specific protease activity	GO:2000158	1.82E-02	8.71E-02	0	0	0	0	Vcp|1	1	2	258	28189	http://www.ebi.ac.uk/QuickGO/GTerm?id=GO:2000158	[]
12	8,9,11,12	mitochondrial glycyl-tRNA aminoacylation	GO:0070150	1.82E-02	8.71E-02	0	0	0	0	Gars|1	1	2	258	28189	http://www.ebi.ac.uk/QuickGO/GTerm?id=GO:0070150	[]
5	5	inner medullary collecting duct development	GO:0072061	1.82E-02	8.71E-02	0	0	0	0	Akr1b1|1	1	2	258	28189	http://www.ebi.ac.uk/QuickGO/GTerm?id=GO:0072061	[]
7	7	lysine import	GO:0034226	1.82E-02	8.71E-02	0	0	0	0	Agt|1	1	2	258	28189	http://www.ebi.ac.uk/QuickGO/GTerm?id=GO:0034226	[]
5	5	glyoxal metabolic process	GO:1903189	1.82E-02	8.71E-02	0	0	0	0	Park7|1	1	2	258	28189	http://www.ebi.ac.uk/QuickGO/GTerm?id=GO:1903189	[]
10	5,6,7,10	negative regulation of formation of translation preinitiation complex	GO:1901194	1.82E-02	8.71E-02	0	0	0	0	Rpl13a|1	1	2	258	28189	http://www.ebi.ac.uk/QuickGO/GTerm?id=GO:1901194	[]
5	5	hexadecanal metabolic process	GO:0046458	1.82E-02	8.71E-02	0	0	0	0	Aldh3a2|1	1	2	258	28189	http://www.ebi.ac.uk/QuickGO/GTerm?id=GO:0046458	[]
10	9,10	RNA polymerase I transcriptional preinitiation complex assembly at the promoter for the nuclear large rRNA transcript	GO:0001189	1.82E-02	8.71E-02	0	0	0	0	Taf1b|1	1	2	258	28189	http://www.ebi.ac.uk/QuickGO/GTerm?id=GO:0001189	[]
7	6,7	positive regulation of transforming growth factor beta3 production	GO:0032916	1.82E-02	8.71E-02	0	0	0	0	Creb1|1	1	2	258	28189	http://www.ebi.ac.uk/QuickGO/GTerm?id=GO:0032916	[]
7	7	protein deglycation	GO:0036525	1.82E-02	8.71E-02	0	0	0	0	Park7|1	1	2	258	28189	http://www.ebi.ac.uk/QuickGO/GTerm?id=GO:0036525	[]
11	8,9,10,11	positive regulation of protein K63-linked deubiquitination	GO:1903006	1.82E-02	8.71E-02	0	0	0	0	Vcp|1	1	2	258	28189	http://www.ebi.ac.uk/QuickGO/GTerm?id=GO:1903006	[]
6	4,5,6	establishment of protein localization to extracellular region	GO:0035592	1.82E-02	8.71E-02	0	0	0	0	Afm|1	1	2	258	28189	http://www.ebi.ac.uk/QuickGO/GTerm?id=GO:0035592	[]
8	7,8	regulation of L-dopa biosynthetic process	GO:1903195	1.82E-02	8.71E-02	0	0	0	0	Park7|1	1	2	258	28189	http://www.ebi.ac.uk/QuickGO/GTerm?id=GO:1903195	[]
7	5,7	olfactory nerve morphogenesis	GO:0021627	1.82E-02	8.71E-02	0	0	0	0	Dmd|1	1	2	258	28189	http://www.ebi.ac.uk/QuickGO/GTerm?id=GO:0021627	[]
6	6	regulation of L-dopa decarboxylase activity	GO:1903198	1.82E-02	8.71E-02	0	0	0	0	Park7|1	1	2	258	28189	http://www.ebi.ac.uk/QuickGO/GTerm?id=GO:1903198	[]
10	8,9,10	glutamate catabolic process to aspartate	GO:0019550	1.82E-02	8.71E-02	0	0	0	0	Got2|1	1	2	258	28189	http://www.ebi.ac.uk/QuickGO/GTerm?id=GO:0019550	[]
5	5	naphthalene-containing compound metabolic process	GO:0090420	1.82E-02	8.71E-02	0	0	0	0	Akr1b1|1	1	2	258	28189	http://www.ebi.ac.uk/QuickGO/GTerm?id=GO:0090420	[]
5	5	regulation of hair follicle cell proliferation	GO:0071336	1.82E-02	8.71E-02	0	0	0	0	Cdc42|1	1	2	258	28189	http://www.ebi.ac.uk/QuickGO/GTerm?id=GO:0071336	[]
7	5,6,7	positive regulation of pyrroline-5-carboxylate reductase activity	GO:1903168	1.82E-02	8.71E-02	0	0	0	0	Park7|1	1	2	258	28189	http://www.ebi.ac.uk/QuickGO/GTerm?id=GO:1903168	[]
8	6,8	beta-alanine catabolic process	GO:0019484	1.82E-02	8.71E-02	0	0	0	0	Aldh6a1|1	1	2	258	28189	http://www.ebi.ac.uk/QuickGO/GTerm?id=GO:0019484	[]
6	6	response to melanocyte-stimulating hormone	GO:1990680	1.82E-02	8.71E-02	0	0	0	0	Nucb2|1	1	2	258	28189	http://www.ebi.ac.uk/QuickGO/GTerm?id=GO:1990680	[]
7	6,7	regulation of tyrosine 3-monooxygenase activity	GO:1903176	1.82E-02	8.71E-02	0	0	0	0	Park7|1	1	2	258	28189	http://www.ebi.ac.uk/QuickGO/GTerm?id=GO:1903176	[]
6	6	response to ketamine	GO:1901986	1.82E-02	8.71E-02	0	0	0	0	Hk1|1	1	2	258	28189	http://www.ebi.ac.uk/QuickGO/GTerm?id=GO:1901986	[]
9	8,9	norepinephrine uptake	GO:0051620	1.82E-02	8.71E-02	0	0	0	0	Actb|1	1	2	258	28189	http://www.ebi.ac.uk/QuickGO/GTerm?id=GO:0051620	[]
8	8	cellular response to UV-A	GO:0071492	1.82E-02	8.71E-02	0	0	0	0	Ppid|1	1	2	258	28189	http://www.ebi.ac.uk/QuickGO/GTerm?id=GO:0071492	[]
8	7,8	actin filament branching	GO:0090135	1.82E-02	8.71E-02	0	0	0	0	Cdc42|1	1	2	258	28189	http://www.ebi.ac.uk/QuickGO/GTerm?id=GO:0090135	[]
8	7,8	positive regulation of L-dopa biosynthetic process	GO:1903197	1.82E-02	8.71E-02	0	0	0	0	Park7|1	1	2	258	28189	http://www.ebi.ac.uk/QuickGO/GTerm?id=GO:1903197	[]
9	8,9	RNA polymerase I transcriptional preinitiation complex assembly	GO:0001188	1.82E-02	8.71E-02	0	0	0	0	Taf1b|1	1	2	258	28189	http://www.ebi.ac.uk/QuickGO/GTerm?id=GO:0001188	[]
7	5,6,7	protein transport within extracellular region	GO:0071693	1.82E-02	8.71E-02	0	0	0	0	Afm|1	1	2	258	28189	http://www.ebi.ac.uk/QuickGO/GTerm?id=GO:0071693	[]
6	6	glycerol-3-phosphate catabolic process	GO:0046168	1.82E-02	8.71E-02	0	0	0	0	Gpd1|1	1	2	258	28189	http://www.ebi.ac.uk/QuickGO/GTerm?id=GO:0046168	[]
9	6,7,9	positive regulation of chromatin assembly or disassembly	GO:0045799	1.82E-02	8.71E-02	0	0	0	0	Tpr|1	1	2	258	28189	http://www.ebi.ac.uk/QuickGO/GTerm?id=GO:0045799	[]
7	6,7	malonyl-CoA biosynthetic process	GO:2001295	1.82E-02	8.71E-02	0	0	0	0	Acaca|1	1	2	258	28189	http://www.ebi.ac.uk/QuickGO/GTerm?id=GO:2001295	[]
6	6	nucleotide-sugar catabolic process	GO:0009227	1.82E-02	8.71E-02	0	0	0	0	Mgat1|1	1	2	258	28189	http://www.ebi.ac.uk/QuickGO/GTerm?id=GO:0009227	[]
9	9	negative regulation of protein phosphatase type 2B activity	GO:0032513	1.82E-02	8.71E-02	0	0	0	0	Ppia|1	1	2	258	28189	http://www.ebi.ac.uk/QuickGO/GTerm?id=GO:0032513	[]
8	6,7,8	negative regulation of mast cell cytokine production	GO:0032764	1.82E-02	8.71E-02	0	0	0	0	Hmox1|1	1	2	258	28189	http://www.ebi.ac.uk/QuickGO/GTerm?id=GO:0032764	[]
8	6,8	olfactory nerve structural organization	GO:0021629	1.82E-02	8.71E-02	0	0	0	0	Dmd|1	1	2	258	28189	http://www.ebi.ac.uk/QuickGO/GTerm?id=GO:0021629	[]
9	9	galactose catabolic process via UDP-galactose	GO:0033499	1.82E-02	8.71E-02	0	0	0	0	Galm|1	1	2	258	28189	http://www.ebi.ac.uk/QuickGO/GTerm?id=GO:0033499	[]
8	6,8	positive regulation of cellular amino acid biosynthetic process	GO:2000284	1.82E-02	8.71E-02	0	0	0	0	Park7|1	1	2	258	28189	http://www.ebi.ac.uk/QuickGO/GTerm?id=GO:2000284	[]
3	3	negative regulation of multicellular organismal process	GO:0051241	1.83E-02	8.75E-02	0	0	0	0	Anxa2|1;Plg|1;Dcn|1;Anxa5|1;Anpep|1;Fgg|1;Lgals1|1;Dmd|1;Itgb1|1;Atp1a2|1;Hspa1b|1;Glrx3|1;Cav1|1;Gdi1|1;Sars|1;Ctsz|1;Agt|1;Cst3|1;Hmox1|1;Ager|1	20	1312	258	28189	http://www.ebi.ac.uk/QuickGO/GTerm?id=GO:0051241	[]
7	5,6,7	positive regulation of intracellular signal transduction	GO:1902533	1.84E-02	8.76E-02	0	0	0	0	Dcn|1;Fgg|1;Lgals1|1;Itgb1|1;Akr1b1|1;Pebp1|1;Nenf|1;Cd14|1;Cdc42|1;RGD:708506|1;Agt|1;Rpl11|1;Ube2i|1;Hmox1|1;Rpl23|1;RGD1564899|1;Fis1|1	17	1059	258	28189	http://www.ebi.ac.uk/QuickGO/GTerm?id=GO:1902533	[]
6	4,5,6	positive regulation of organ growth	GO:0046622	1.85E-02	8.79E-02	0	0	0	0	Slc25a4|1;Ddx39b|1;Agt|1	3	61	258	28189	http://www.ebi.ac.uk/QuickGO/GTerm?id=GO:0046622	[]
4	4	intermediate filament-based process	GO:0045103	1.85E-02	8.79E-02	0	0	0	0	Krt17|1;Nefl|1;Krt15|1	3	61	258	28189	http://www.ebi.ac.uk/QuickGO/GTerm?id=GO:0045103	[]
7	6,7	regulation of phosphate metabolic process	GO:0019220	1.86E-02	8.80E-02	0	0	0	0	Acsl1|1;Vcp|1;Anxa2|1;Pc|1;Dcn|1;Ywhae|1;Actb|1;Ppia|1;Fgg|1;Nucb2|1;Gpd1|1;Cap1|1;Dmd|1;Itgb1|1;Pebp1|1;Pgam1|1;Vapb|1;Nenf|1;Cav1|1;Fam129a|1;Cdc42|1;Park7|1;Agt|1;Idh1|1;Fabp3|1;Mical1|1;Fkbp1a|1;Ager|1	28	2019	258	28189	http://www.ebi.ac.uk/QuickGO/GTerm?id=GO:0019220	[]
10	5,6,8,9,10	negative regulation of translational initiation	GO:0045947	1.86E-02	8.80E-02	0	0	0	0	Tpr|1;Rpl13a|1	2	23	258	28189	http://www.ebi.ac.uk/QuickGO/GTerm?id=GO:0045947	[]
6	5,6	regulation of spindle assembly	GO:0090169	1.86E-02	8.80E-02	0	0	0	0	Tpr|1;Hspa1b|1	2	23	258	28189	http://www.ebi.ac.uk/QuickGO/GTerm?id=GO:0090169	[]
5	4,5	Sertoli cell development	GO:0060009	1.86E-02	8.80E-02	0	0	0	0	Itgb1|1;Cst3|1	2	23	258	28189	http://www.ebi.ac.uk/QuickGO/GTerm?id=GO:0060009	[]
10	6,7,8,9,10	positive regulation of transcription initiation from RNA polymerase II promoter	GO:0060261	1.86E-02	8.80E-02	0	0	0	0	Psmc1|1;Creb1|1	2	23	258	28189	http://www.ebi.ac.uk/QuickGO/GTerm?id=GO:0060261	[]
7	7	glucose homeostasis	GO:0042593	1.86E-02	8.81E-02	0	0	0	0	Gpi|1;Lgals1|1;Gpx1|1;Hk1|1;Park7|1;RGD:708506|1;Ager|1;Fis1|1	8	361	258	28189	http://www.ebi.ac.uk/QuickGO/GTerm?id=GO:0042593	[]
5	4,5	positive regulation of developmental growth	GO:0048639	1.92E-02	9.04E-02	0	0	0	0	Slc25a4|1;Rpl4|1;Ddx39b|1;Gdi1|1;Agt|1;Creb1|1	6	229	258	28189	http://www.ebi.ac.uk/QuickGO/GTerm?id=GO:0048639	[]
5	5	autophagy	GO:0006914	1.93E-02	9.04E-02	0	0	0	0	Vcp|1;Dcn|1;Vdac1|1;Mdh1|1;Ctsb|1;Park7|1;Hmox1|1;Krt15|1;Ager|1;Fis1|1	10	508	258	28189	http://www.ebi.ac.uk/QuickGO/GTerm?id=GO:0006914	[]
8	6,7,8	endothelial cell development	GO:0001885	1.93E-02	9.04E-02	0	0	0	0	Fasn|1;Dmd|1;Agt|1	3	62	258	28189	http://www.ebi.ac.uk/QuickGO/GTerm?id=GO:0001885	[]
5	4,5	embryo implantation	GO:0007566	1.93E-02	9.04E-02	0	0	0	0	A1m|1;Trim28|1;Cst3|1	3	62	258	28189	http://www.ebi.ac.uk/QuickGO/GTerm?id=GO:0007566	[]
6	6	response to iron ion	GO:0010039	1.93E-02	9.04E-02	0	0	0	0	Hmox1|1;Fkbp1a|1;C1qa|1	3	62	258	28189	http://www.ebi.ac.uk/QuickGO/GTerm?id=GO:0010039	[]
4	4	secondary metabolic process	GO:0019748	1.93E-02	9.04E-02	0	0	0	0	Akr1b1|1;Pgam1|1;Ddt|1	3	62	258	28189	http://www.ebi.ac.uk/QuickGO/GTerm?id=GO:0019748	[]
6	5,6	regulation of phosphorus metabolic process	GO:0051174	1.94E-02	9.08E-02	0	0	0	0	Acsl1|1;Vcp|1;Anxa2|1;Pc|1;Dcn|1;Ywhae|1;Actb|1;Ppia|1;Fgg|1;Nucb2|1;Gpd1|1;Cap1|1;Dmd|1;Itgb1|1;Pebp1|1;Pgam1|1;Vapb|1;Nenf|1;Cav1|1;Fam129a|1;Cdc42|1;Park7|1;Agt|1;Idh1|1;Fabp3|1;Mical1|1;Fkbp1a|1;Ager|1	28	2026	258	28189	http://www.ebi.ac.uk/QuickGO/GTerm?id=GO:0051174	[]
6	4,5,6	positive regulation of endocytosis	GO:0045807	1.95E-02	9.10E-02	0	0	0	0	Itgb1|1;Cav1|1;Cd14|1;ENSRNOG00000030332|1;Ager|1	5	168	258	28189	http://www.ebi.ac.uk/QuickGO/GTerm?id=GO:0045807	[]
6	6	carbohydrate homeostasis	GO:0033500	1.95E-02	9.10E-02	0	0	0	0	Gpi|1;Lgals1|1;Gpx1|1;Hk1|1;Park7|1;RGD:708506|1;Ager|1;Fis1|1	8	364	258	28189	http://www.ebi.ac.uk/QuickGO/GTerm?id=GO:0033500	[]
6	6	cellular response to peptide	GO:1901653	1.95E-02	9.10E-02	0	0	0	0	Anxa5|1;Nucb2|1;Akr1b1|1;Ca2|1;RGD:708506|1;Ywhag|1;Agt|1;Creb1|1;Rpl23|1;Fis1|1	10	509	258	28189	http://www.ebi.ac.uk/QuickGO/GTerm?id=GO:1901653	[]
4	4	fatty acid derivative metabolic process	GO:1901568	1.99E-02	9.29E-02	0	0	0	0	Fasn|1;Acsl1|1;Acaca|1;Ptgis|1;Alox5ap|1	5	169	258	28189	http://www.ebi.ac.uk/QuickGO/GTerm?id=GO:1901568	[]
7	5,6,7	regulation of protein transport	GO:0051223	2.00E-02	9.31E-02	0	0	0	0	Anxa5|1;Ywhae|1;Fgg|1;Gpi|1;Trim28|1;Tpr|1;Ncl|1;Cd14|1;Nucb1|1;Cdc42|1;Gdi1|1;Park7|1;RGD:708506|1;Tm9sf4|1;Fis1|1	15	904	258	28189	http://www.ebi.ac.uk/QuickGO/GTerm?id=GO:0051223	[]
6	5,6	regulation of collagen metabolic process	GO:0010712	2.01E-02	9.33E-02	0	0	0	0	Itgb1|1;Cst3|1;Ager|1	3	63	258	28189	http://www.ebi.ac.uk/QuickGO/GTerm?id=GO:0010712	[]
9	9	protein peptidyl-prolyl isomerization	GO:0000413	2.01E-02	9.33E-02	0	0	0	0	Ppia|1;Ppid|1;Fkbp1a|1	3	63	258	28189	http://www.ebi.ac.uk/QuickGO/GTerm?id=GO:0000413	[]
5	5	cellular response to nitrogen compound	GO:1901699	2.02E-02	9.33E-02	0	0	0	0	Anxa5|1;Ryr1|1;Serpina3n|1;Nucb2|1;Gpd1|1;Akr1b1|1;Rpl4|1;Ca2|1;Rpl13a|1;RGD:708506|1;Ywhag|1;Agt|1;Creb1|1;Rpl23|1;Fis1|1	15	905	258	28189	http://www.ebi.ac.uk/QuickGO/GTerm?id=GO:1901699	[]
5	5	'de novo' posttranslational protein folding	GO:0051084	2.02E-02	9.33E-02	0	0	0	0	Cct4|1;Hspe1|1	2	24	258	28189	http://www.ebi.ac.uk/QuickGO/GTerm?id=GO:0051084	[]
6	5,6	neurotransmitter uptake	GO:0001504	2.02E-02	9.33E-02	0	0	0	0	Actb|1;Atp1a2|1	2	24	258	28189	http://www.ebi.ac.uk/QuickGO/GTerm?id=GO:0001504	[]
7	5,7	regulation of response to food	GO:0032095	2.02E-02	9.33E-02	0	0	0	0	Nucb2|1;Nenf|1	2	24	258	28189	http://www.ebi.ac.uk/QuickGO/GTerm?id=GO:0032095	[]
8	7,8	negative regulation of phosphorylation	GO:0042326	2.02E-02	9.34E-02	0	0	0	0	Dcn|1;Ywhae|1;Dmd|1;Pebp1|1;Cav1|1;Fam129a|1;Park7|1;Mical1|1;Fkbp1a|1;Ager|1	10	512	258	28189	http://www.ebi.ac.uk/QuickGO/GTerm?id=GO:0042326	[]
8	7,8	tRNA metabolic process	GO:0006399	2.04E-02	9.37E-02	0	0	0	0	Vars|1;Hsd17b10|1;Sars|1;Aars|1;Gars|1;Elp2|1	6	232	258	28189	http://www.ebi.ac.uk/QuickGO/GTerm?id=GO:0006399	[]
4	4	regulation of anatomical structure morphogenesis	GO:0022603	2.04E-02	9.37E-02	0	0	0	0	Vim|1;Dcn|1;Ehd2|1;Rlc-a|1;Rpl4|1;Pdlim5|1;Ptgis|1;Cdc42|1;Gdi1|1;Itga7|1;Sars|1;Lgals3|1;Agt|1;Cst3|1;Hmox1|1;Nefl|1;Ager|1;Pdcd6|1;Fis1|1	19	1241	258	28189	http://www.ebi.ac.uk/QuickGO/GTerm?id=GO:0022603	[]
6	6	regulation of wound healing	GO:0061041	2.04E-02	9.37E-02	0	0	0	0	Anxa2|1;Plg|1;Anxa5|1;Fgg|1;Vkorc1|1	5	170	258	28189	http://www.ebi.ac.uk/QuickGO/GTerm?id=GO:0061041	[]
5	5	regulation of muscle system process	GO:0090257	2.04E-02	9.37E-02	0	0	0	0	Slc25a4|1;Casq1|1;Dmd|1;Atp1a2|1;Ddx39b|1;Glrx3|1;Agt|1	7	298	258	28189	http://www.ebi.ac.uk/QuickGO/GTerm?id=GO:0090257	[]
5	4,5	sequestering of metal ion	GO:0051238	2.08E-02	9.56E-02	0	0	0	0	Ryr1|1;Casq1|1;Dmd|1;Ftl1|1;Fkbp1a|1	5	171	258	28189	http://www.ebi.ac.uk/QuickGO/GTerm?id=GO:0051238	[]
6	5,6	STAT cascade	GO:0097696	2.08E-02	9.56E-02	0	0	0	0	Dcn|1;Akr1b1|1;Agt|1;Ager|1;Elp2|1	5	171	258	28189	http://www.ebi.ac.uk/QuickGO/GTerm?id=GO:0097696	[]
8	7,8	protein trimerization	GO:0070206	2.10E-02	9.58E-02	0	0	0	0	Mgst1|1;Alox5ap|1;Gna11|1	3	64	258	28189	http://www.ebi.ac.uk/QuickGO/GTerm?id=GO:0070206	[]
8	7,8	negative regulation of muscle cell apoptotic process	GO:0010656	2.10E-02	9.58E-02	0	0	0	0	Slc25a4|1;Cav1|1;Hmox1|1	3	64	258	28189	http://www.ebi.ac.uk/QuickGO/GTerm?id=GO:0010656	[]
5	5	nucleobase metabolic process	GO:0009112	2.10E-02	9.58E-02	0	0	0	0	Ak1|1;Aldh6a1|1;Prps1|1	3	64	258	28189	http://www.ebi.ac.uk/QuickGO/GTerm?id=GO:0009112	[]
8	8	divalent metal ion transport	GO:0070838	2.15E-02	9.81E-02	0	0	0	0	Vdac1|1;Anxa5|1;Ryr1|1;Ywhae|1;Casq1|1;Cacna2d1|1;Dmd|1;Atp1a2|1;Atp2b1|1;Agt|1;Cacnb1|1;Fkbp1a|1	12	671	258	28189	http://www.ebi.ac.uk/QuickGO/GTerm?id=GO:0070838	[]
7	7	polyol catabolic process	GO:0046174	2.18E-02	9.88E-02	0	0	0	0	Tpi1|1;Gpd2|1	2	25	258	28189	http://www.ebi.ac.uk/QuickGO/GTerm?id=GO:0046174	[]
6	5,6	mitochondrion morphogenesis	GO:0070584	2.18E-02	9.88E-02	0	0	0	0	RGD:708506|1;Fis1|1	2	25	258	28189	http://www.ebi.ac.uk/QuickGO/GTerm?id=GO:0070584	[]
7	5,6,7	positive regulation of intracellular steroid hormone receptor signaling pathway	GO:0033145	2.18E-02	9.88E-02	0	0	0	0	Park7|1;Ube2i|1	2	25	258	28189	http://www.ebi.ac.uk/QuickGO/GTerm?id=GO:0033145	[]
7	5,7	regulation of mitochondrial fission	GO:0090140	2.18E-02	9.88E-02	0	0	0	0	Dcn|1;Fis1|1	2	25	258	28189	http://www.ebi.ac.uk/QuickGO/GTerm?id=GO:0090140	[]
11	6,10,11	regulation of release of sequestered calcium ion into cytosol by sarcoplasmic reticulum	GO:0010880	2.18E-02	9.88E-02	0	0	0	0	Casq1|1;Dmd|1	2	25	258	28189	http://www.ebi.ac.uk/QuickGO/GTerm?id=GO:0010880	[]
9	5,6,8,9	regulation of ryanodine-sensitive calcium-release channel activity	GO:0060314	2.18E-02	9.88E-02	0	0	0	0	Dmd|1;Fkbp1a|1	2	25	258	28189	http://www.ebi.ac.uk/QuickGO/GTerm?id=GO:0060314	[]
2	2	growth	GO:0040007	2.18E-02	9.88E-02	0	0	0	0	Vim|1;Plg|1;Eno3|1;Slc25a4|1;Dmd|1;Trim28|1;Rpl4|1;Ddx39b|1;Hspa1b|1;Psap|1;Pdlim5|1;Cdc42|1;Hist1h1b|1;Krt17|1;Gdi1|1;Agt|1;Idh3g|1;Creb1|1	18	1165	258	28189	http://www.ebi.ac.uk/QuickGO/GTerm?id=GO:0040007	[]
3	3	positive regulation of signaling	GO:0023056	2.21E-02	9.99E-02	0	0	0	0	Vcp|1;Anxa2|1;Dcn|1;Fgg|1;Nucb2|1;Lgals1|1;Itgb1|1;Akr1b1|1;Pebp1|1;Ptgis|1;Nenf|1;Cav1|1;Cd14|1;Cdc42|1;Ca2|1;Park7|1;RGD:708506|1;Agt|1;Rpl11|1;Ube2i|1;Ctsc|1;Hmox1|1;Creb1|1;Rpl23|1;RGD1564899|1;Fis1|1	26	1868	258	28189	http://www.ebi.ac.uk/QuickGO/GTerm?id=GO:0023056	[]
5	5	regulation of fibroblast proliferation	GO:0048145	2.21E-02	9.99E-02	0	0	0	0	Anxa2|1;Agt|1;Ager|1;Creb1|1	4	116	258	28189	http://www.ebi.ac.uk/QuickGO/GTerm?id=GO:0048145	[]
7	7	divalent inorganic cation transport	GO:0072511	2.21E-02	9.99E-02	0	0	0	0	Vdac1|1;Anxa5|1;Ryr1|1;Ywhae|1;Casq1|1;Cacna2d1|1;Dmd|1;Atp1a2|1;Atp2b1|1;Agt|1;Cacnb1|1;Fkbp1a|1	12	674	258	28189	http://www.ebi.ac.uk/QuickGO/GTerm?id=GO:0072511	[]
3	3	positive regulation of cellular process	GO:0048522	2.22E-02	1.00E-01	0	0	0	0	Vim|1;Tpm1|1;Acsl1|1;Vcp|1;Anxa2|1;Pc|1;Lum|1;Dcn|1;Anxa5|1;Slc25a4|1;Fgg|1;Ehd2|1;Nucb2|1;Gpi|1;Casq1|1;Gpd1|1;Lgals1|1;Prdx6|1;Dmd|1;Igh-1a|1;Itgb1|1;Akr1b1|1;Trim28|1;Rpl4|1;Rpl12|1;Ddx39b|1;Tpr|1;Cct4|1;Pebp1|1;Hspa1b|1;Ak1|1;Pdlim7|1;Cct5|1;Vapb|1;Ptgis|1;Dstn|1;Nenf|1;Cav1|1;Ncl|1;Cd14|1;Fam129a|1;Cdc42|1;Ca2|1;Hist1h1b|1;Krt17|1;Gdi1|1;Park7|1;RGD:708506|1;Ctsz|1;Lgals3|1;Agt|1;Rpl11|1;Ppi…	70	6117	258	28189	http://www.ebi.ac.uk/QuickGO/GTerm?id=GO:0048522	[]
5	5	cellular protein localization	GO:0034613	2.24E-02	1.01E-01	0	0	0	0	Vcp|1;Anxa2|1;Ywhae|1;Ehd2|1;Ap1b1|1;Dmd|1;Ywhaq|1;Itgb1|1;Rlc-a|1;Trim28|1;Tpr|1;Cct4|1;Cct5|1;Cav1|1;Nucb1|1;Cdc42|1;Hist1h1b|1;Gdi1|1;Park7|1;Ywhag|1;Agt|1;Rpl11|1;Snx1|1;Hint1|1;Pdcd6|1;Tm9sf4|1;Fis1|1	27	1961	258	28189	http://www.ebi.ac.uk/QuickGO/GTerm?id=GO:0034613	[]
5	5	vesicle-mediated transport	GO:0016192	2.26E-02	1.01E-01	0	0	0	0	Vcp|1;Anxa2|1;Gdi2|1;Pdia6|1;Fgg|1;Ehd2|1;Ap1b1|1;Cap1|1;Igh-1a|1;Itgb1|1;Vapb|1;Cav1|1;Ncl|1;Cd14|1;Cdc42|1;Lgals3bp|1;Snx1|1;ENSRNOG00000030332|1;Hmox1|1;Mical1|1;Hint1|1;Yif1b|1;Ager|1;Pdcd6|1;Tm9sf4|1	25	1782	258	28189	http://www.ebi.ac.uk/QuickGO/GTerm?id=GO:0016192	[]
5	5	central nervous system development	GO:0007417	2.26E-02	1.01E-01	0	0	0	0	Ywhae|1;Dmd|1;Ywhaq|1;Phgdh|1;Rpl4|1;Pebp1|1;Ak1|1;Atp2b1|1;Cdc42|1;Aars|1;Agt|1;Aldh1a3|1;Cst3|1;Ndrg2|1;Atp5j|1;Akr1c9|1;Nefl|1;Ager|1;Creb1|1	19	1255	258	28189	http://www.ebi.ac.uk/QuickGO/GTerm?id=GO:0007417	[]
7	5,6,7	negative regulation of reactive oxygen species metabolic process	GO:2000378	2.27E-02	1.02E-01	0	0	0	0	Vdac1|1;Ptgis|1;Park7|1	3	66	258	28189	http://www.ebi.ac.uk/QuickGO/GTerm?id=GO:2000378	[]
6	5,6	positive regulation of extracellular matrix organization	GO:1903055	2.32E-02	1.04E-01	0	0	0	0	Tpm1|1;Hspa1b|1;Dstn|1;Cav1|1;Cdc42|1;Agt|1	6	239	258	28189	http://www.ebi.ac.uk/QuickGO/GTerm?id=GO:1903055	[]
4	4	fibroblast proliferation	GO:0048144	2.34E-02	1.04E-01	0	0	0	0	Anxa2|1;Agt|1;Ager|1;Creb1|1	4	118	258	28189	http://www.ebi.ac.uk/QuickGO/GTerm?id=GO:0048144	[]
8	6,8	alpha-amino acid biosynthetic process	GO:1901607	2.34E-02	1.04E-01	0	0	0	0	Got2|1;Phgdh|1;Aldh1l1|1;Park7|1	4	118	258	28189	http://www.ebi.ac.uk/QuickGO/GTerm?id=GO:1901607	[]
3	3	response to inactivity	GO:0014854	2.35E-02	1.04E-01	0	0	0	0	Casq1|1;Dmd|1	2	26	258	28189	http://www.ebi.ac.uk/QuickGO/GTerm?id=GO:0014854	[]
5	5	response to hydroperoxide	GO:0033194	2.35E-02	1.04E-01	0	0	0	0	Gpx1|1;Mgst1|1	2	26	258	28189	http://www.ebi.ac.uk/QuickGO/GTerm?id=GO:0033194	[]
6	5,6	gas transport	GO:0015669	2.35E-02	1.04E-01	0	0	0	0	Hbb|1;Ca2|1	2	26	258	28189	http://www.ebi.ac.uk/QuickGO/GTerm?id=GO:0015669	[]
6	5,6	glycerol metabolic process	GO:0006071	2.35E-02	1.04E-01	0	0	0	0	Tpi1|1;Gpd2|1	2	26	258	28189	http://www.ebi.ac.uk/QuickGO/GTerm?id=GO:0006071	[]
8	8	protein localization to chromosome, telomeric region	GO:0070198	2.35E-02	1.04E-01	0	0	0	0	Cct4|1;Cct5|1	2	26	258	28189	http://www.ebi.ac.uk/QuickGO/GTerm?id=GO:0070198	[]
4	4	interaction with host	GO:0051701	2.40E-02	1.07E-01	0	0	0	0	Lgals1|1;Trim28|1;Ddx39b|1;Vapb|1	4	119	258	28189	http://www.ebi.ac.uk/QuickGO/GTerm?id=GO:0051701	[]
9	8,9	cellular monovalent inorganic cation homeostasis	GO:0030004	2.40E-02	1.07E-01	0	0	0	0	Atp1a2|1;Ca2|1;Agt|1;Tm9sf4|1	4	119	258	28189	http://www.ebi.ac.uk/QuickGO/GTerm?id=GO:0030004	[]
4	4	cellular macromolecule localization	GO:0070727	2.46E-02	1.09E-01	0	0	0	0	Vcp|1;Anxa2|1;Ywhae|1;Ehd2|1;Ap1b1|1;Dmd|1;Ywhaq|1;Itgb1|1;Rlc-a|1;Trim28|1;Tpr|1;Cct4|1;Cct5|1;Cav1|1;Nucb1|1;Cdc42|1;Hist1h1b|1;Gdi1|1;Park7|1;Ywhag|1;Agt|1;Rpl11|1;Snx1|1;Hint1|1;Pdcd6|1;Tm9sf4|1;Fis1|1	27	1977	258	28189	http://www.ebi.ac.uk/QuickGO/GTerm?id=GO:0070727	[]
6	4,6	ethanolamine-containing compound metabolic process	GO:0042439	2.46E-02	1.09E-01	0	0	0	0	Fabp5|1;Phka1|1;Cept1|1	3	68	258	28189	http://www.ebi.ac.uk/QuickGO/GTerm?id=GO:0042439	[]
7	7	cellular response to calcium ion	GO:0071277	2.46E-02	1.09E-01	0	0	0	0	Ryr1|1;Krt10|1;Cacybp|1	3	68	258	28189	http://www.ebi.ac.uk/QuickGO/GTerm?id=GO:0071277	[]
7	7	DNA-templated transcription, initiation	GO:0006352	2.47E-02	1.09E-01	0	0	0	0	Lipe|1;Psmc1|1;Creb1|1;Taf1b|1	4	120	258	28189	http://www.ebi.ac.uk/QuickGO/GTerm?id=GO:0006352	[]
5	5	organophosphate catabolic process	GO:0046434	2.48E-02	1.09E-01	0	0	0	0	Vcp|1;Gpd1|1;Prdx6|1;Idh1|1;Hint1|1	5	179	258	28189	http://www.ebi.ac.uk/QuickGO/GTerm?id=GO:0046434	[]
5	5	collagen catabolic process	GO:0030574	2.52E-02	1.10E-01	0	0	0	0	Itgb1|1;Cst3|1	2	27	258	28189	http://www.ebi.ac.uk/QuickGO/GTerm?id=GO:0030574	[]
8	7,8	protein targeting to plasma membrane	GO:0072661	2.52E-02	1.10E-01	0	0	0	0	Anxa2|1;Rlc-a|1	2	27	258	28189	http://www.ebi.ac.uk/QuickGO/GTerm?id=GO:0072661	[]
5	5	COPII-coated vesicle budding	GO:0090114	2.52E-02	1.10E-01	0	0	0	0	Vapb|1;Pdcd6|1	2	27	258	28189	http://www.ebi.ac.uk/QuickGO/GTerm?id=GO:0090114	[]
7	7	positive regulation of peptidase activity	GO:0010952	2.53E-02	1.10E-01	0	0	0	0	Vcp|1;Ctsc|1;Elp2|1;Pdcd6|1;Fis1|1	5	180	258	28189	http://www.ebi.ac.uk/QuickGO/GTerm?id=GO:0010952	[]
9	9	sodium ion homeostasis	GO:0055078	2.55E-02	1.10E-01	0	0	0	0	Anpep|1;Atp1a2|1;Agt|1	3	69	258	28189	http://www.ebi.ac.uk/QuickGO/GTerm?id=GO:0055078	[]
8	6,7,8	positive regulation of DNA biosynthetic process	GO:2000573	2.55E-02	1.10E-01	0	0	0	0	Ddx39b|1;Cct4|1;Cct5|1	3	69	258	28189	http://www.ebi.ac.uk/QuickGO/GTerm?id=GO:2000573	[]
4	4	negative regulation of catabolic process	GO:0009895	2.58E-02	1.10E-01	0	0	0	0	Anxa2|1;Tpr|1;Rpl11|1;Cst3|1;Hmox1|1;Rpl23|1	6	245	258	28189	http://www.ebi.ac.uk/QuickGO/GTerm?id=GO:0009895	[]
3	3	single-multicellular organism process	GO:0044707	2.58E-02	1.10E-01	0	0	0	0	Fasn|1;A1m|1;Vim|1;Tpm1|1;Anxa2|1;Mylpf|1;Plg|1;Aco2|1;Lum|1;Snd1|1;Dcn|1;Vdac1|1;Anxa5|1;Ryr1|1;Slc25a4|1;Ywhae|1;Prelp|1;Actb|1;Hp|1;Pdia6|1;Anpep|1;Fgg|1;Dld|1;Nucb2|1;Gpi|1;Got2|1;Casq1|1;Gstm2|1;Lgals1|1;Myl6|1;Dmd|1;Ywhaq|1;Krt10|1;Itgb1|1;Atp1a2|1;Rlc-a|1;Phgdh|1;Akr1b1|1;Trim28|1;Rpl4|1;Ddx39b|1;Ctsb|1;Aldh9a1|1;Pebp1|1;Hspa1b|1;Rpl13|1;Ak1|1;Pdlim7|1;Glrx3|1;Psap|1;Pdlim5|1;Ptgis|1;Cav1|…	97	8944	258	28189	http://www.ebi.ac.uk/QuickGO/GTerm?id=GO:0044707	[]
6	6	regulation of endothelial cell proliferation	GO:0001936	2.60E-02	1.10E-01	0	0	0	0	Cav1|1;Hmox1|1;Ager|1;Pdcd6|1	4	122	258	28189	http://www.ebi.ac.uk/QuickGO/GTerm?id=GO:0001936	[]
7	6,7	phagocytosis, engulfment	GO:0006911	2.60E-02	1.10E-01	0	0	0	0	Igh-1a|1;Cdc42|1;ENSRNOG00000030332|1;Ager|1	4	122	258	28189	http://www.ebi.ac.uk/QuickGO/GTerm?id=GO:0006911	[]
5	5	anatomical structure homeostasis	GO:0060249	2.61E-02	1.10E-01	0	0	0	0	Plg|1;Dmd|1;Itgb1|1;Akr1b1|1;Cct4|1;Cct5|1;Ca2|1;Actg1|1	8	385	258	28189	http://www.ebi.ac.uk/QuickGO/GTerm?id=GO:0060249	[]
4	4	negative regulation of response to external stimulus	GO:0032102	2.65E-02	1.10E-01	0	0	0	0	Anxa2|1;Plg|1;Anxa5|1;Fgg|1;Nucb2|1;Ptgis|1;Nenf|1	7	315	258	28189	http://www.ebi.ac.uk/QuickGO/GTerm?id=GO:0032102	[]
8	6,7,8	cellular glucose homeostasis	GO:0001678	2.67E-02	1.10E-01	0	0	0	0	Lgals1|1;Gpx1|1;Hk1|1;RGD:708506|1;Ager|1;Fis1|1	6	247	258	28189	http://www.ebi.ac.uk/QuickGO/GTerm?id=GO:0001678	[]
5	5	phospholipid metabolic process	GO:0006644	2.69E-02	1.10E-01	0	0	0	0	Pc|1;Prdx6|1;Cdc42|1;Fabp5|1;Phka1|1;Idh1|1;Fabp3|1;Hmox1|1;Cept1|1	9	461	258	28189	http://www.ebi.ac.uk/QuickGO/GTerm?id=GO:0006644	[]
5	5	receptor metabolic process	GO:0043112	2.69E-02	1.10E-01	0	0	0	0	Anxa2|1;Dmd|1;Itgb1|1;Cav1|1;Snx1|1	5	183	258	28189	http://www.ebi.ac.uk/QuickGO/GTerm?id=GO:0043112	[]
7	6,7	calcium ion transport into cytosol	GO:0060402	2.69E-02	1.10E-01	0	0	0	0	Ryr1|1;Casq1|1;Cacna2d1|1;Dmd|1;Fkbp1a|1	5	183	258	28189	http://www.ebi.ac.uk/QuickGO/GTerm?id=GO:0060402	[]
7	6,7	regulation of cellular respiration	GO:0043457	2.70E-02	1.10E-01	0	0	0	0	Vcp|1;Park7|1	2	28	258	28189	http://www.ebi.ac.uk/QuickGO/GTerm?id=GO:0043457	[]
7	6,7	negative regulation of response to nutrient levels	GO:0032108	2.70E-02	1.10E-01	0	0	0	0	Nucb2|1;Nenf|1	2	28	258	28189	http://www.ebi.ac.uk/QuickGO/GTerm?id=GO:0032108	[]
8	7,8	positive regulation of osteoclast differentiation	GO:0045672	2.70E-02	1.10E-01	0	0	0	0	Ca2|1;Creb1|1	2	28	258	28189	http://www.ebi.ac.uk/QuickGO/GTerm?id=GO:0045672	[]
6	5,6	regulation of cell growth involved in cardiac muscle cell development	GO:0061050	2.70E-02	1.10E-01	0	0	0	0	Slc25a4|1;Ddx39b|1	2	28	258	28189	http://www.ebi.ac.uk/QuickGO/GTerm?id=GO:0061050	[]
7	6,7	intermediate filament organization	GO:0045109	2.70E-02	1.10E-01	0	0	0	0	Krt17|1;Nefl|1	2	28	258	28189	http://www.ebi.ac.uk/QuickGO/GTerm?id=GO:0045109	[]
5	5	alditol phosphate metabolic process	GO:0052646	2.70E-02	1.10E-01	0	0	0	0	Gpd1|1;Gpd2|1	2	28	258	28189	http://www.ebi.ac.uk/QuickGO/GTerm?id=GO:0052646	[]
5	5	negative regulation of response to extracellular stimulus	GO:0032105	2.70E-02	1.10E-01	0	0	0	0	Nucb2|1;Nenf|1	2	28	258	28189	http://www.ebi.ac.uk/QuickGO/GTerm?id=GO:0032105	[]
8	8	plasminogen activation	GO:0031639	2.70E-02	1.10E-01	0	0	0	0	Fgg|1;Ctsz|1	2	28	258	28189	http://www.ebi.ac.uk/QuickGO/GTerm?id=GO:0031639	[]
5	3,5	negative regulation of homeostatic process	GO:0032845	2.71E-02	1.10E-01	0	0	0	0	Ryr1|1;Anpep|1;Casq1|1;Dmd|1;RGD:708506|1;Fkbp1a|1	6	248	258	28189	http://www.ebi.ac.uk/QuickGO/GTerm?id=GO:0032845	[]
8	4,6,7,8	positive regulation of endocytic recycling	GO:2001137	2.72E-02	1.10E-01	0	0	0	0	Ehd2|1	1	3	258	28189	http://www.ebi.ac.uk/QuickGO/GTerm?id=GO:2001137	[]
7	4,7	negative regulation of nucleobase-containing compound transport	GO:0032240	2.72E-02	1.10E-01	0	0	0	0	Tpr|1	1	3	258	28189	http://www.ebi.ac.uk/QuickGO/GTerm?id=GO:0032240	[]
11	8,10,11	seryl-tRNA aminoacylation	GO:0006434	2.72E-02	1.10E-01	0	0	0	0	Sars|1	1	3	258	28189	http://www.ebi.ac.uk/QuickGO/GTerm?id=GO:0006434	[]
7	5,6,7	positive regulation of gap junction assembly	GO:1903598	2.72E-02	1.10E-01	0	0	0	0	Agt|1	1	3	258	28189	http://www.ebi.ac.uk/QuickGO/GTerm?id=GO:1903598	[]
9	9	transcription initiation from RNA polymerase I promoter for nuclear large rRNA transcript	GO:0001180	2.72E-02	1.10E-01	0	0	0	0	Taf1b|1	1	3	258	28189	http://www.ebi.ac.uk/QuickGO/GTerm?id=GO:0001180	[]
7	6,7	establishment of glial blood-brain barrier	GO:0060857	2.72E-02	1.10E-01	0	0	0	0	Dmd|1	1	3	258	28189	http://www.ebi.ac.uk/QuickGO/GTerm?id=GO:0060857	[]
9	8,9	regulation of calcium:sodium antiporter activity	GO:1903279	2.72E-02	1.10E-01	0	0	0	0	Atp1a2|1	1	3	258	28189	http://www.ebi.ac.uk/QuickGO/GTerm?id=GO:1903279	[]
4	4	detoxification of mercury ion	GO:0050787	2.72E-02	1.10E-01	0	0	0	0	Park7|1	1	3	258	28189	http://www.ebi.ac.uk/QuickGO/GTerm?id=GO:0050787	[]
6	6	flavin adenine dinucleotide metabolic process	GO:0072387	2.72E-02	1.10E-01	0	0	0	0	Vcp|1	1	3	258	28189	http://www.ebi.ac.uk/QuickGO/GTerm?id=GO:0072387	[]
6	5,6	malonyl-CoA metabolic process	GO:2001293	2.72E-02	1.10E-01	0	0	0	0	Acaca|1	1	3	258	28189	http://www.ebi.ac.uk/QuickGO/GTerm?id=GO:2001293	[]
6	6	nucleotide-excision repair, DNA damage recognition	GO:0000715	2.72E-02	1.10E-01	0	0	0	0	Rad23b|1	1	3	258	28189	http://www.ebi.ac.uk/QuickGO/GTerm?id=GO:0000715	[]
6	6	nuclear matrix organization	GO:0043578	2.72E-02	1.10E-01	0	0	0	0	Tpr|1	1	3	258	28189	http://www.ebi.ac.uk/QuickGO/GTerm?id=GO:0043578	[]
8	8	regulation of protein phosphatase type 2B activity	GO:0032512	2.72E-02	1.10E-01	0	0	0	0	Ppia|1	1	3	258	28189	http://www.ebi.ac.uk/QuickGO/GTerm?id=GO:0032512	[]
7	7	glycolate metabolic process	GO:0009441	2.72E-02	1.10E-01	0	0	0	0	Park7|1	1	3	258	28189	http://www.ebi.ac.uk/QuickGO/GTerm?id=GO:0009441	[]
12	9,10,11,12	positive regulation of activation of JAK2 kinase activity	GO:0010535	2.72E-02	1.10E-01	0	0	0	0	Agt|1	1	3	258	28189	http://www.ebi.ac.uk/QuickGO/GTerm?id=GO:0010535	[]
8	5,6,7,8	positive regulation of extracellular matrix constituent secretion	GO:0003331	2.72E-02	1.10E-01	0	0	0	0	Agt|1	1	3	258	28189	http://www.ebi.ac.uk/QuickGO/GTerm?id=GO:0003331	[]
6	5,6	lipoate metabolic process	GO:0009106	2.72E-02	1.10E-01	0	0	0	0	Dld|1	1	3	258	28189	http://www.ebi.ac.uk/QuickGO/GTerm?id=GO:0009106	[]
7	5,6,7	negative regulation of glutamate receptor signaling pathway	GO:1900450	2.72E-02	1.10E-01	0	0	0	0	Park7|1	1	3	258	28189	http://www.ebi.ac.uk/QuickGO/GTerm?id=GO:1900450	[]
8	5,8	negative regulation of RNA export from nucleus	GO:0046832	2.72E-02	1.10E-01	0	0	0	0	Tpr|1	1	3	258	28189	http://www.ebi.ac.uk/QuickGO/GTerm?id=GO:0046832	[]
9	8,9	vascular endothelial growth factor receptor-2 signaling pathway	GO:0036324	2.72E-02	1.10E-01	0	0	0	0	Pdcd6|1	1	3	258	28189	http://www.ebi.ac.uk/QuickGO/GTerm?id=GO:0036324	[]
11	9,10,11	positive regulation of protein monoubiquitination	GO:1902527	2.72E-02	1.10E-01	0	0	0	0	Pdcd6|1	1	3	258	28189	http://www.ebi.ac.uk/QuickGO/GTerm?id=GO:1902527	[]
8	6,7,8	neurofilament bundle assembly	GO:0033693	2.72E-02	1.10E-01	0	0	0	0	Nefl|1	1	3	258	28189	http://www.ebi.ac.uk/QuickGO/GTerm?id=GO:0033693	[]
6	5,6	negative regulation of receptor catabolic process	GO:2000645	2.72E-02	1.10E-01	0	0	0	0	Anxa2|1	1	3	258	28189	http://www.ebi.ac.uk/QuickGO/GTerm?id=GO:2000645	[]
9	6,7,8,9	MAPK import into nucleus	GO:0000189	2.72E-02	1.10E-01	0	0	0	0	Tpr|1	1	3	258	28189	http://www.ebi.ac.uk/QuickGO/GTerm?id=GO:0000189	[]
7	6,7	regulation of transforming growth factor beta3 production	GO:0032910	2.72E-02	1.10E-01	0	0	0	0	Creb1|1	1	3	258	28189	http://www.ebi.ac.uk/QuickGO/GTerm?id=GO:0032910	[]
10	5,6,7,10	positive regulation of superoxide dismutase activity	GO:1901671	2.72E-02	1.10E-01	0	0	0	0	Park7|1	1	3	258	28189	http://www.ebi.ac.uk/QuickGO/GTerm?id=GO:1901671	[]
6	6	transforming growth factor beta3 production	GO:0032907	2.72E-02	1.10E-01	0	0	0	0	Creb1|1	1	3	258	28189	http://www.ebi.ac.uk/QuickGO/GTerm?id=GO:0032907	[]
6	6	glyceraldehyde-3-phosphate biosynthetic process	GO:0046166	2.72E-02	1.10E-01	0	0	0	0	Tpi1|1	1	3	258	28189	http://www.ebi.ac.uk/QuickGO/GTerm?id=GO:0046166	[]
9	5,6,9	positive regulation of removal of superoxide radicals	GO:1904833	2.72E-02	1.10E-01	0	0	0	0	Park7|1	1	3	258	28189	http://www.ebi.ac.uk/QuickGO/GTerm?id=GO:1904833	[]
4	4	hair follicle cell proliferation	GO:0071335	2.72E-02	1.10E-01	0	0	0	0	Cdc42|1	1	3	258	28189	http://www.ebi.ac.uk/QuickGO/GTerm?id=GO:0071335	[]
7	6,7	cellular response to actinomycin D	GO:0072717	2.72E-02	1.10E-01	0	0	0	0	Rpl23|1	1	3	258	28189	http://www.ebi.ac.uk/QuickGO/GTerm?id=GO:0072717	[]
7	5,6,7	intermediate filament polymerization or depolymerization	GO:0045105	2.72E-02	1.10E-01	0	0	0	0	Nefl|1	1	3	258	28189	http://www.ebi.ac.uk/QuickGO/GTerm?id=GO:0045105	[]
6	5,6	hexitol metabolic process	GO:0006059	2.72E-02	1.10E-01	0	0	0	0	Akr1b1|1	1	3	258	28189	http://www.ebi.ac.uk/QuickGO/GTerm?id=GO:0006059	[]
8	8	aspartate biosynthetic process	GO:0006532	2.72E-02	1.10E-01	0	0	0	0	Got2|1	1	3	258	28189	http://www.ebi.ac.uk/QuickGO/GTerm?id=GO:0006532	[]
11	8,9,10,11	negative regulation of protein K48-linked deubiquitination	GO:1903094	2.72E-02	1.10E-01	0	0	0	0	Park7|1	1	3	258	28189	http://www.ebi.ac.uk/QuickGO/GTerm?id=GO:1903094	[]
11	8,9,11	cellular response to triacyl bacterial lipopeptide	GO:0071727	2.72E-02	1.10E-01	0	0	0	0	Cd14|1	1	3	258	28189	http://www.ebi.ac.uk/QuickGO/GTerm?id=GO:0071727	[]
6	6	5-phosphoribose 1-diphosphate metabolic process	GO:0046391	2.72E-02	1.10E-01	0	0	0	0	Prps1|1	1	3	258	28189	http://www.ebi.ac.uk/QuickGO/GTerm?id=GO:0046391	[]
7	5,6,7	negative regulation of vascular endothelial growth factor production	GO:1904046	2.72E-02	1.10E-01	0	0	0	0	Sars|1	1	3	258	28189	http://www.ebi.ac.uk/QuickGO/GTerm?id=GO:1904046	[]
12	6,7,8,9,10,11,12	positive regulation of mitochondrial electron transport, NADH to ubiquinone	GO:1902958	2.72E-02	1.10E-01	0	0	0	0	Park7|1	1	3	258	28189	http://www.ebi.ac.uk/QuickGO/GTerm?id=GO:1902958	[]
5	5	response to selenite ion	GO:0072714	2.72E-02	1.10E-01	0	0	0	0	Ager|1	1	3	258	28189	http://www.ebi.ac.uk/QuickGO/GTerm?id=GO:0072714	[]
9	9	L-alanine catabolic process	GO:0042853	2.72E-02	1.10E-01	0	0	0	0	Gpt|1	1	3	258	28189	http://www.ebi.ac.uk/QuickGO/GTerm?id=GO:0042853	[]
9	8,9	aspartate catabolic process	GO:0006533	2.72E-02	1.10E-01	0	0	0	0	Got2|1	1	3	258	28189	http://www.ebi.ac.uk/QuickGO/GTerm?id=GO:0006533	[]
8	5,6,7,8	negative regulation of NMDA glutamate receptor activity	GO:1904782	2.72E-02	1.10E-01	0	0	0	0	Park7|1	1	3	258	28189	http://www.ebi.ac.uk/QuickGO/GTerm?id=GO:1904782	[]
5	4,5	ovarian follicle rupture	GO:0001543	2.72E-02	1.10E-01	0	0	0	0	Agt|1	1	3	258	28189	http://www.ebi.ac.uk/QuickGO/GTerm?id=GO:0001543	[]
5	4,5	regulation of chromatin assembly	GO:0010847	2.72E-02	1.10E-01	0	0	0	0	Tpr|1	1	3	258	28189	http://www.ebi.ac.uk/QuickGO/GTerm?id=GO:0010847	[]
7	6,7	urate biosynthetic process	GO:0034418	2.72E-02	1.10E-01	0	0	0	0	Prps1|1	1	3	258	28189	http://www.ebi.ac.uk/QuickGO/GTerm?id=GO:0034418	[]
11	8,10,11	glycyl-tRNA aminoacylation	GO:0006426	2.72E-02	1.10E-01	0	0	0	0	Gars|1	1	3	258	28189	http://www.ebi.ac.uk/QuickGO/GTerm?id=GO:0006426	[]
9	8,9	negative regulation of peptidyl-serine dephosphorylation	GO:1902309	2.72E-02	1.10E-01	0	0	0	0	Ywhae|1	1	3	258	28189	http://www.ebi.ac.uk/QuickGO/GTerm?id=GO:1902309	[]
7	7	5-phosphoribose 1-diphosphate biosynthetic process	GO:0006015	2.72E-02	1.10E-01	0	0	0	0	Prps1|1	1	3	258	28189	http://www.ebi.ac.uk/QuickGO/GTerm?id=GO:0006015	[]
12	7,8,9,10,11,12	mitochondrial tRNA methylation	GO:0070901	2.72E-02	1.10E-01	0	0	0	0	Hsd17b10|1	1	3	258	28189	http://www.ebi.ac.uk/QuickGO/GTerm?id=GO:0070901	[]
10	3,8,9,10	antibody-dependent cellular cytotoxicity	GO:0001788	2.72E-02	1.10E-01	0	0	0	0	ENSRNOG00000030332|1	1	3	258	28189	http://www.ebi.ac.uk/QuickGO/GTerm?id=GO:0001788	[]
7	6,7	RNA import into nucleus	GO:0006404	2.72E-02	1.10E-01	0	0	0	0	Tpr|1	1	3	258	28189	http://www.ebi.ac.uk/QuickGO/GTerm?id=GO:0006404	[]
4	4	negative regulation of blood vessel remodeling	GO:0060313	2.72E-02	1.10E-01	0	0	0	0	Cst3|1	1	3	258	28189	http://www.ebi.ac.uk/QuickGO/GTerm?id=GO:0060313	[]
8	8	negative regulation of ubiquitin-specific protease activity	GO:2000157	2.72E-02	1.10E-01	0	0	0	0	Park7|1	1	3	258	28189	http://www.ebi.ac.uk/QuickGO/GTerm?id=GO:2000157	[]
9	5,7,8,9	angiotensin-mediated drinking behavior	GO:0003051	2.72E-02	1.10E-01	0	0	0	0	Agt|1	1	3	258	28189	http://www.ebi.ac.uk/QuickGO/GTerm?id=GO:0003051	[]
5	5	heme oxidation	GO:0006788	2.72E-02	1.10E-01	0	0	0	0	Hmox1|1	1	3	258	28189	http://www.ebi.ac.uk/QuickGO/GTerm?id=GO:0006788	[]
6	6	leukotriene production involved in inflammatory response	GO:0002540	2.72E-02	1.10E-01	0	0	0	0	Alox5ap|1	1	3	258	28189	http://www.ebi.ac.uk/QuickGO/GTerm?id=GO:0002540	[]
6	6	response to zinc ion	GO:0010043	2.75E-02	1.11E-01	0	0	0	0	Vim|1;Ca2|1;Creb1|1	3	71	258	28189	http://www.ebi.ac.uk/QuickGO/GTerm?id=GO:0010043	[]
4	4	regulation of multicellular organismal metabolic process	GO:0044246	2.75E-02	1.11E-01	0	0	0	0	Itgb1|1;Cst3|1;Ager|1	3	71	258	28189	http://www.ebi.ac.uk/QuickGO/GTerm?id=GO:0044246	[]
8	6,7,8	protein export from nucleus	GO:0006611	2.75E-02	1.11E-01	0	0	0	0	Ywhae|1;Tpr|1;Park7|1	3	71	258	28189	http://www.ebi.ac.uk/QuickGO/GTerm?id=GO:0006611	[]
7	4,6,7	positive regulation of protein transport	GO:0051222	2.75E-02	1.11E-01	0	0	0	0	Ywhae|1;Fgg|1;Gpi|1;Trim28|1;Tpr|1;Ncl|1;Cd14|1;Cdc42|1;Tm9sf4|1;Fis1|1	10	539	258	28189	http://www.ebi.ac.uk/QuickGO/GTerm?id=GO:0051222	[]
8	6,8	regulation of metal ion transport	GO:0010959	2.75E-02	1.11E-01	0	0	0	0	Ywhae|1;Casq1|1;Cacna2d1|1;Dmd|1;Atp1a2|1;Agt|1;Cacnb1|1;Fkbp1a|1;Ager|1	9	463	258	28189	http://www.ebi.ac.uk/QuickGO/GTerm?id=GO:0010959	[]
3	3	positive regulation of multicellular organismal process	GO:0051240	2.77E-02	1.12E-01	0	0	0	0	Vim|1;Lum|1;Slc25a4|1;Fgg|1;Nucb2|1;Dmd|1;Itgb1|1;Rpl4|1;Ddx39b|1;Ak1|1;Pdlim7|1;Ptgis|1;Cav1|1;Ncl|1;Cd14|1;Cdc42|1;Ca2|1;Krt17|1;Gdi1|1;Park7|1;Lgals3|1;Agt|1;Hmox1|1;Nefl|1;Ager|1;Creb1|1;Pdcd6|1	27	1999	258	28189	http://www.ebi.ac.uk/QuickGO/GTerm?id=GO:0051240	[]
4	4	organic cyclic compound metabolic process	GO:1901360	2.79E-02	1.12E-01	0	0	0	0	Vcp|1;Acaca|1;Eno3|1;Lum|1;Snd1|1;Dcn|1;Mdh2|1;Gapdh|1;Tkt|1;Tpi1|1;Pgd|1;Dld|1;Hsd17b4|1;Ampd1|1;Nucb2|1;Gpi|1;Got2|1;Gpd1|1;Mdh1|1;Prdx6|1;Cap1|1;Dmd|1;Ywhaq|1;Atp1a2|1;Akr1b1|1;Trim28|1;Hk1|1;Ddx39b|1;Hnrnpc|1;Tpr|1;Cct4|1;Hspa1b|1;Ak1|1;Pgam1|1;Cct5|1;Vars|1;Vapb|1;Ptgis|1;Cav1|1;Ncl|1;Hsd17b10|1;Aldh1l1|1;Taldo1|1;Gpd2|1;Cdc42|1;Hist1h1b|1;Park7|1;Rps21|1;RGD:708506|1;Sars|1;Lgals3|1;Aars|1;…	86	7826	258	28189	http://www.ebi.ac.uk/QuickGO/GTerm?id=GO:1901360	[]
7	6,7	neuron projection development	GO:0031175	2.80E-02	1.12E-01	0	0	0	0	Vim|1;Lum|1;Prelp|1;Actb|1;Lgals1|1;Dmd|1;Itgb1|1;Phgdh|1;Rpl4|1;Pdlim5|1;Cdc42|1;Gdi1|1;Ctsz|1;Agt|1;Sept2|1;Nefl|1;Ager|1;Creb1|1	18	1199	258	28189	http://www.ebi.ac.uk/QuickGO/GTerm?id=GO:0031175	[]
8	8	monovalent inorganic cation homeostasis	GO:0055067	2.80E-02	1.13E-01	0	0	0	0	Anpep|1;Atp1a2|1;Ca2|1;Agt|1;Tm9sf4|1	5	185	258	28189	http://www.ebi.ac.uk/QuickGO/GTerm?id=GO:0055067	[]
6	6	ribosome assembly	GO:0042255	2.81E-02	1.13E-01	0	0	0	0	Rpl12|1;Rpl11|1;Rpl23a|1;Rpl6|1	4	125	258	28189	http://www.ebi.ac.uk/QuickGO/GTerm?id=GO:0042255	[]
4	4	blood vessel morphogenesis	GO:0048514	2.81E-02	1.13E-01	0	0	0	0	Anxa2|1;Dcn|1;Anpep|1;Gpi|1;Ptgis|1;Cdc42|1;Sars|1;Lgals3|1;Agt|1;Hmox1|1;Pdcd6|1	11	619	258	28189	http://www.ebi.ac.uk/QuickGO/GTerm?id=GO:0048514	[]
5	4,5	regulation of vesicle-mediated transport	GO:0060627	2.81E-02	1.13E-01	0	0	0	0	Anxa2|1;Fgg|1;Ehd2|1;Itgb1|1;Cav1|1;Cd14|1;Cdc42|1;ENSRNOG00000030332|1;Hmox1|1;Mical1|1;Ager|1	11	619	258	28189	http://www.ebi.ac.uk/QuickGO/GTerm?id=GO:0060627	[]
5	5	regulation of ligase activity	GO:0051340	2.85E-02	1.14E-01	0	0	0	0	Tpr|1;Ube2i|1;Rpl23|1	3	72	258	28189	http://www.ebi.ac.uk/QuickGO/GTerm?id=GO:0051340	[]
5	5	response to organophosphorus	GO:0046683	2.85E-02	1.14E-01	0	0	0	0	Ryr1|1;Serpina3n|1;Gpd1|1;Pebp1|1;Rpl13a|1;Bckdhb|1	6	251	258	28189	http://www.ebi.ac.uk/QuickGO/GTerm?id=GO:0046683	[]
4	4	RNA localization	GO:0006403	2.86E-02	1.14E-01	0	0	0	0	Ddx39b|1;Tpr|1;Cct4|1;Cct5|1;Rbm8a|1	5	186	258	28189	http://www.ebi.ac.uk/QuickGO/GTerm?id=GO:0006403	[]
9	6,7,8,9	regulation of transcription initiation from RNA polymerase II promoter	GO:0060260	2.88E-02	1.14E-01	0	0	0	0	Psmc1|1;Creb1|1	2	29	258	28189	http://www.ebi.ac.uk/QuickGO/GTerm?id=GO:0060260	[]
8	4,7,8	hair follicle morphogenesis	GO:0031069	2.88E-02	1.14E-01	0	0	0	0	Cdc42|1;Krt17|1	2	29	258	28189	http://www.ebi.ac.uk/QuickGO/GTerm?id=GO:0031069	[]
10	4,7,8,9,10	T cell costimulation	GO:0031295	2.88E-02	1.14E-01	0	0	0	0	Lgals1|1;Cav1|1	2	29	258	28189	http://www.ebi.ac.uk/QuickGO/GTerm?id=GO:0031295	[]
4	4	Sertoli cell differentiation	GO:0060008	2.88E-02	1.14E-01	0	0	0	0	Itgb1|1;Cst3|1	2	29	258	28189	http://www.ebi.ac.uk/QuickGO/GTerm?id=GO:0060008	[]
7	5,6,7	positive regulation of cardiac muscle cell differentiation	GO:2000727	2.88E-02	1.14E-01	0	0	0	0	Slc25a4|1;Ddx39b|1	2	29	258	28189	http://www.ebi.ac.uk/QuickGO/GTerm?id=GO:2000727	[]
9	8,9	regulation of protein sumoylation	GO:0033233	2.88E-02	1.14E-01	0	0	0	0	Park7|1;Ube2i|1	2	29	258	28189	http://www.ebi.ac.uk/QuickGO/GTerm?id=GO:0033233	[]
8	6,7,8	positive regulation of translation	GO:0045727	2.88E-02	1.14E-01	0	0	0	0	Rpl12|1;Ddx39b|1;Fam129a|1;Krt17|1	4	126	258	28189	http://www.ebi.ac.uk/QuickGO/GTerm?id=GO:0045727	[]
3	3	response to estrogen	GO:0043627	2.90E-02	1.15E-01	0	0	0	0	Vim|1;Gstm2|1;Gpx1|1;Ak1|1;Ca2|1;Cst3|1;Hmox1|1;Ager|1	8	393	258	28189	http://www.ebi.ac.uk/QuickGO/GTerm?id=GO:0043627	[]
6	6	regulation of blood vessel size	GO:0050880	2.92E-02	1.15E-01	0	0	0	0	Fgg|1;Atp1a2|1;Hspa1b|1;Cav1|1;Agt|1	5	187	258	28189	http://www.ebi.ac.uk/QuickGO/GTerm?id=GO:0050880	[]
8	7,8	hydrogen ion transmembrane transport	GO:1902600	2.92E-02	1.15E-01	0	0	0	0	Atp1a2|1;Atp5h|1;Atp5j|1;Cox7a2|1;Atp5e|1	5	187	258	28189	http://www.ebi.ac.uk/QuickGO/GTerm?id=GO:1902600	[]
5	4,5	positive regulation of cell death	GO:0010942	2.93E-02	1.16E-01	0	0	0	0	Vcp|1;Anxa5|1;Ptgis|1;Cdc42|1;Ctsz|1;Agt|1;Ppid|1;Ctsc|1;Hmox1|1;Ager|1;Creb1|1;Pdcd6|1;Fis1|1	13	784	258	28189	http://www.ebi.ac.uk/QuickGO/GTerm?id=GO:0010942	[]
4	4	cellular component disassembly	GO:0022411	2.95E-02	1.16E-01	0	0	0	0	Tpm1|1;Vdac1|1;Mdh1|1;Dstn|1;Cst3|1;Mical1|1;Krt15|1;Rpl23|1;Fis1|1	9	469	258	28189	http://www.ebi.ac.uk/QuickGO/GTerm?id=GO:0022411	[]
7	6,7	positive regulation of chromosome organization	GO:2001252	2.96E-02	1.16E-01	0	0	0	0	Tpr|1;Cct4|1;Cct5|1;Hist1h1b|1	4	127	258	28189	http://www.ebi.ac.uk/QuickGO/GTerm?id=GO:2001252	[]
5	5	glycerolipid biosynthetic process	GO:0045017	2.98E-02	1.17E-01	0	0	0	0	Acsl1|1;Fabp5|1;Phka1|1;Fabp3|1;Cept1|1	5	188	258	28189	http://www.ebi.ac.uk/QuickGO/GTerm?id=GO:0045017	[]
5	5	regulation of tube size	GO:0035150	2.98E-02	1.17E-01	0	0	0	0	Fgg|1;Atp1a2|1;Hspa1b|1;Cav1|1;Agt|1	5	188	258	28189	http://www.ebi.ac.uk/QuickGO/GTerm?id=GO:0035150	[]
6	5,6	regulation of angiogenesis	GO:0045765	3.03E-02	1.19E-01	0	0	0	0	Dcn|1;Ptgis|1;Sars|1;Lgals3|1;Agt|1;Hmox1|1;Pdcd6|1	7	324	258	28189	http://www.ebi.ac.uk/QuickGO/GTerm?id=GO:0045765	[]
8	7,8	positive regulation of cysteine-type endopeptidase activity involved in apoptotic process	GO:0043280	3.03E-02	1.19E-01	0	0	0	0	Vcp|1;Ctsc|1;Pdcd6|1;Fis1|1	4	128	258	28189	http://www.ebi.ac.uk/QuickGO/GTerm?id=GO:0043280	[]
7	5,7	cellular amino acid biosynthetic process	GO:0008652	3.03E-02	1.19E-01	0	0	0	0	Got2|1;Phgdh|1;Aldh1l1|1;Park7|1	4	128	258	28189	http://www.ebi.ac.uk/QuickGO/GTerm?id=GO:0008652	[]
7	6,7	JAK-STAT cascade	GO:0007259	3.04E-02	1.19E-01	0	0	0	0	Dcn|1;Akr1b1|1;Agt|1;Ager|1;Elp2|1	5	189	258	28189	http://www.ebi.ac.uk/QuickGO/GTerm?id=GO:0007259	[]
8	8	activation of cysteine-type endopeptidase activity	GO:0097202	3.05E-02	1.19E-01	0	0	0	0	Vcp|1;Ctsc|1;Pdcd6|1	3	74	258	28189	http://www.ebi.ac.uk/QuickGO/GTerm?id=GO:0097202	[]
7	6,7	regulation of acute inflammatory response	GO:0002673	3.05E-02	1.19E-01	0	0	0	0	Park7|1;Alox5ap|1;ENSRNOG00000030332|1	3	74	258	28189	http://www.ebi.ac.uk/QuickGO/GTerm?id=GO:0002673	[]
5	4,5	innate immune response	GO:0045087	3.06E-02	1.19E-01	0	0	0	0	Serpina3n|1;C8b|1;Igh-1a|1;Trim28|1;C4bpa|1;Cd14|1;Cdc42|1;Lgals3|1;Mx1|1;ENSRNOG00000030332|1;Actg1|1;Lgals9|1;C1qa|1	13	789	258	28189	http://www.ebi.ac.uk/QuickGO/GTerm?id=GO:0045087	[]
9	6,7,8,9	positive regulation of telomere maintenance via telomerase	GO:0032212	3.07E-02	1.19E-01	0	0	0	0	Cct4|1;Cct5|1	2	30	258	28189	http://www.ebi.ac.uk/QuickGO/GTerm?id=GO:0032212	[]
4	4	regulation of translational fidelity	GO:0006450	3.07E-02	1.19E-01	0	0	0	0	Vars|1;Aars|1	2	30	258	28189	http://www.ebi.ac.uk/QuickGO/GTerm?id=GO:0006450	[]
4	4	sperm capacitation	GO:0048240	3.07E-02	1.19E-01	0	0	0	0	Dld|1;Pebp1|1	2	30	258	28189	http://www.ebi.ac.uk/QuickGO/GTerm?id=GO:0048240	[]
9	5,6,7,8,9	positive regulation of DNA-templated transcription, initiation	GO:2000144	3.07E-02	1.19E-01	0	0	0	0	Psmc1|1;Creb1|1	2	30	258	28189	http://www.ebi.ac.uk/QuickGO/GTerm?id=GO:2000144	[]
5	5	quinone metabolic process	GO:1901661	3.07E-02	1.19E-01	0	0	0	0	Akr1b1|1;Vkorc1|1	2	30	258	28189	http://www.ebi.ac.uk/QuickGO/GTerm?id=GO:1901661	[]
8	6,7,8	regulation of viral release from host cell	GO:1902186	3.07E-02	1.19E-01	0	0	0	0	Trim28|1;Vapb|1	2	30	258	28189	http://www.ebi.ac.uk/QuickGO/GTerm?id=GO:1902186	[]
5	5	response to cAMP	GO:0051591	3.10E-02	1.20E-01	0	0	0	0	Serpina3n|1;Gpd1|1;Pebp1|1;Rpl13a|1;Bckdhb|1	5	190	258	28189	http://www.ebi.ac.uk/QuickGO/GTerm?id=GO:0051591	[]
8	7,8	regulation of protein modification by small protein conjugation or removal	GO:1903320	3.10E-02	1.20E-01	0	0	0	0	Vcp|1;Tpr|1;Park7|1;Ube2i|1;Pdcd6|1;Rpl23|1	6	256	258	28189	http://www.ebi.ac.uk/QuickGO/GTerm?id=GO:1903320	[]
5	5	ribosomal large subunit biogenesis	GO:0042273	3.11E-02	1.20E-01	0	0	0	0	Rpl12|1;Rpl11|1;Rpl23a|1;Rpl6|1	4	129	258	28189	http://www.ebi.ac.uk/QuickGO/GTerm?id=GO:0042273	[]
6	6	macroautophagy	GO:0016236	3.12E-02	1.20E-01	0	0	0	0	Vcp|1;Dcn|1;Vdac1|1;Mdh1|1;Hmox1|1;Krt15|1;Fis1|1	7	326	258	28189	http://www.ebi.ac.uk/QuickGO/GTerm?id=GO:0016236	[]
5	4,5	positive regulation of catabolic process	GO:0009896	3.13E-02	1.21E-01	0	0	0	0	Vcp|1;Dcn|1;Gpd1|1;Psmc1|1;Snx1|1;Ctsc|1;Hmox1|1;Ager|1	8	399	258	28189	http://www.ebi.ac.uk/QuickGO/GTerm?id=GO:0009896	[]
3	3	developmental process involved in reproduction	GO:0003006	3.15E-02	1.21E-01	0	0	0	0	Vim|1;Plg|1;Dcn|1;Dld|1;Itgb1|1;Trim28|1;Pebp1|1;Psap|1;Hsd17b10|1;Agt|1;Idh1|1;Cst3|1;Mgst1|1;Capn5|1	14	875	258	28189	http://www.ebi.ac.uk/QuickGO/GTerm?id=GO:0003006	[]
5	5	response to vitamin D	GO:0033280	3.16E-02	1.22E-01	0	0	0	0	Vim|1;Itgb1|1;Atp2b1|1	3	75	258	28189	http://www.ebi.ac.uk/QuickGO/GTerm?id=GO:0033280	[]
7	7	protein localization to chromosome	GO:0034502	3.16E-02	1.22E-01	0	0	0	0	Cct4|1;Cct5|1;Hist1h1b|1	3	75	258	28189	http://www.ebi.ac.uk/QuickGO/GTerm?id=GO:0034502	[]
4	4	pigment metabolic process	GO:0042440	3.16E-02	1.22E-01	0	0	0	0	Ddt|1;Hmox1|1;Prps1|1	3	75	258	28189	http://www.ebi.ac.uk/QuickGO/GTerm?id=GO:0042440	[]
4	4	hippocampus development	GO:0021766	3.18E-02	1.22E-01	0	0	0	0	Ywhae|1;Pebp1|1;Akr1c9|1;Nefl|1	4	130	258	28189	http://www.ebi.ac.uk/QuickGO/GTerm?id=GO:0021766	[]
4	4	regulation of cell growth	GO:0001558	3.24E-02	1.24E-01	0	0	0	0	Slc25a4|1;Rpl4|1;Ddx39b|1;Hspa1b|1;Cdc42|1;Hist1h1b|1;Krt17|1;Gdi1|1;Agt|1	9	477	258	28189	http://www.ebi.ac.uk/QuickGO/GTerm?id=GO:0001558	[]
6	5,6	epithelial cell development	GO:0002064	3.25E-02	1.24E-01	0	0	0	0	Fasn|1;Dmd|1;Itgb1|1;Cdc42|1;Agt|1;Cst3|1	6	259	258	28189	http://www.ebi.ac.uk/QuickGO/GTerm?id=GO:0002064	[]
6	5,6	phagocytosis	GO:0006909	3.25E-02	1.24E-01	0	0	0	0	Pdia6|1;Igh-1a|1;Cdc42|1;ENSRNOG00000030332|1;Ager|1;Tm9sf4|1	6	259	258	28189	http://www.ebi.ac.uk/QuickGO/GTerm?id=GO:0006909	[]
6	5,6	membrane raft organization	GO:0031579	3.26E-02	1.24E-01	0	0	0	0	Anxa2|1;Cav1|1	2	31	258	28189	http://www.ebi.ac.uk/QuickGO/GTerm?id=GO:0031579	[]
8	5,6,7,8	regulation of membrane repolarization	GO:0060306	3.26E-02	1.24E-01	0	0	0	0	Ywhae|1;Cacna2d1|1	2	31	258	28189	http://www.ebi.ac.uk/QuickGO/GTerm?id=GO:0060306	[]
5	5	regulation of inflammatory response to antigenic stimulus	GO:0002861	3.26E-02	1.24E-01	0	0	0	0	Park7|1;ENSRNOG00000030332|1	2	31	258	28189	http://www.ebi.ac.uk/QuickGO/GTerm?id=GO:0002861	[]
9	8,9	actin filament depolymerization	GO:0030042	3.27E-02	1.24E-01	0	0	0	0	Tpm1|1;Dstn|1;Mical1|1	3	76	258	28189	http://www.ebi.ac.uk/QuickGO/GTerm?id=GO:0030042	[]
8	6,7,8	regulation of viral genome replication	GO:0045069	3.27E-02	1.24E-01	0	0	0	0	Ppia|1;Trim28|1;Vapb|1	3	76	258	28189	http://www.ebi.ac.uk/QuickGO/GTerm?id=GO:0045069	[]
7	5,7	negative regulation of calcium ion transport	GO:0051926	3.27E-02	1.24E-01	0	0	0	0	Ywhae|1;Atp1a2|1;Fkbp1a|1	3	76	258	28189	http://www.ebi.ac.uk/QuickGO/GTerm?id=GO:0051926	[]
9	6,7,9	extrinsic apoptotic signaling pathway via death domain receptors	GO:0008625	3.38E-02	1.27E-01	0	0	0	0	Fgg|1;Park7|1;Hmox1|1	3	77	258	28189	http://www.ebi.ac.uk/QuickGO/GTerm?id=GO:0008625	[]
6	6	liver regeneration	GO:0097421	3.38E-02	1.27E-01	0	0	0	0	Rpl13|1;Ncl|1;Hmox1|1	3	77	258	28189	http://www.ebi.ac.uk/QuickGO/GTerm?id=GO:0097421	[]
8	5,6,8	negative regulation of peptide hormone secretion	GO:0090278	3.38E-02	1.27E-01	0	0	0	0	Anxa5|1;Nucb2|1;RGD:708506|1	3	77	258	28189	http://www.ebi.ac.uk/QuickGO/GTerm?id=GO:0090278	[]
8	7,8	negative regulation of proteolysis involved in cellular protein catabolic process	GO:1903051	3.38E-02	1.27E-01	0	0	0	0	Tpr|1;Rpl11|1;Rpl23|1	3	77	258	28189	http://www.ebi.ac.uk/QuickGO/GTerm?id=GO:1903051	[]
4	4	blood vessel development	GO:0001568	3.40E-02	1.27E-01	0	0	0	0	Anxa2|1;Plg|1;Dcn|1;Anpep|1;Gpi|1;Ptgis|1;Cdc42|1;Sars|1;Lgals3|1;Agt|1;Hmox1|1;Pdcd6|1	12	719	258	28189	http://www.ebi.ac.uk/QuickGO/GTerm?id=GO:0001568	[]
5	4,5	regulation of symbiosis, encompassing mutualism through parasitism	GO:0043903	3.41E-02	1.27E-01	0	0	0	0	Anxa2|1;Ppia|1;Lgals1|1;Trim28|1;Vapb|1	5	195	258	28189	http://www.ebi.ac.uk/QuickGO/GTerm?id=GO:0043903	[]
4	4	gonad development	GO:0008406	3.43E-02	1.27E-01	0	0	0	0	Itgb1|1;Hsd17b10|1;Agt|1;Idh1|1;Cst3|1;Mgst1|1;Capn5|1	7	333	258	28189	http://www.ebi.ac.uk/QuickGO/GTerm?id=GO:0008406	[]
3	3	lymphocyte costimulation	GO:0031294	3.46E-02	1.27E-01	0	0	0	0	Lgals1|1;Cav1|1	2	32	258	28189	http://www.ebi.ac.uk/QuickGO/GTerm?id=GO:0031294	[]
8	6,7,8	positive regulation of microtubule polymerization	GO:0031116	3.46E-02	1.27E-01	0	0	0	0	Hspa1b|1;Cav1|1	2	32	258	28189	http://www.ebi.ac.uk/QuickGO/GTerm?id=GO:0031116	[]
10	5,6,7,8,9,10	positive regulation of telomere maintenance via telomere lengthening	GO:1904358	3.46E-02	1.27E-01	0	0	0	0	Cct4|1;Cct5|1	2	32	258	28189	http://www.ebi.ac.uk/QuickGO/GTerm?id=GO:1904358	[]
6	6	fat-soluble vitamin metabolic process	GO:0006775	3.46E-02	1.27E-01	0	0	0	0	Crabp1|1;Vkorc1|1	2	32	258	28189	http://www.ebi.ac.uk/QuickGO/GTerm?id=GO:0006775	[]
7	6,7	positive regulation of vascular smooth muscle cell proliferation	GO:1904707	3.46E-02	1.27E-01	0	0	0	0	Ddx39b|1;Agt|1	2	32	258	28189	http://www.ebi.ac.uk/QuickGO/GTerm?id=GO:1904707	[]
11	5,6,11	regulation of renal sodium excretion	GO:0035813	3.46E-02	1.27E-01	0	0	0	0	Anpep|1;Agt|1	2	32	258	28189	http://www.ebi.ac.uk/QuickGO/GTerm?id=GO:0035813	[]
5	5	multicellular organismal catabolic process	GO:0044243	3.46E-02	1.27E-01	0	0	0	0	Itgb1|1;Cst3|1	2	32	258	28189	http://www.ebi.ac.uk/QuickGO/GTerm?id=GO:0044243	[]
7	6,7	epidermis morphogenesis	GO:0048730	3.46E-02	1.27E-01	0	0	0	0	Cdc42|1;Krt17|1	2	32	258	28189	http://www.ebi.ac.uk/QuickGO/GTerm?id=GO:0048730	[]
8	6,7,8	viral release from host cell	GO:0019076	3.46E-02	1.27E-01	0	0	0	0	Trim28|1;Vapb|1	2	32	258	28189	http://www.ebi.ac.uk/QuickGO/GTerm?id=GO:0019076	[]
5	5	positive regulation of cellular catabolic process	GO:0031331	3.48E-02	1.27E-01	0	0	0	0	Vcp|1;Dcn|1;Gpd1|1;Psmc1|1;Ctsc|1;Hmox1|1;Ager|1	7	334	258	28189	http://www.ebi.ac.uk/QuickGO/GTerm?id=GO:0031331	[]
5	5	cellular response to nutrient	GO:0031670	3.49E-02	1.27E-01	0	0	0	0	Itgb1|1;Atp2b1|1;Hmox1|1	3	78	258	28189	http://www.ebi.ac.uk/QuickGO/GTerm?id=GO:0031670	[]
7	6,7	protein targeting to membrane	GO:0006612	3.50E-02	1.27E-01	0	0	0	0	Anxa2|1;Rlc-a|1;Gdi1|1;Fis1|1	4	134	258	28189	http://www.ebi.ac.uk/QuickGO/GTerm?id=GO:0006612	[]
10	10	cytosolic calcium ion transport	GO:0060401	3.53E-02	1.27E-01	0	0	0	0	Ryr1|1;Casq1|1;Cacna2d1|1;Dmd|1;Fkbp1a|1	5	197	258	28189	http://www.ebi.ac.uk/QuickGO/GTerm?id=GO:0060401	[]
6	6	cellular protein catabolic process	GO:0044257	3.55E-02	1.27E-01	0	0	0	0	Vcp|1;Anxa2|1;Plg|1;Hsp90b1|1;Ctsb|1;Tpr|1;Psma2|1;Ctsz|1;Rpl11|1;Psmc1|1;Ube2i|1;Ctsc|1;Rad23b|1;Rpl23|1	14	890	258	28189	http://www.ebi.ac.uk/QuickGO/GTerm?id=GO:0044257	[]
8	4,5,6,7,8	positive regulation of intracellular protein transport	GO:0090316	3.57E-02	1.27E-01	0	0	0	0	Ywhae|1;Trim28|1;Tpr|1;Cdc42|1;Tm9sf4|1;Fis1|1	6	265	258	28189	http://www.ebi.ac.uk/QuickGO/GTerm?id=GO:0090316	[]
5	4,5	developmental cell growth	GO:0048588	3.57E-02	1.27E-01	0	0	0	0	Slc25a4|1;Rpl4|1;Ddx39b|1;Pdlim5|1;Gdi1|1;Agt|1	6	265	258	28189	http://www.ebi.ac.uk/QuickGO/GTerm?id=GO:0048588	[]
4	4	response to topologically incorrect protein	GO:0035966	3.58E-02	1.27E-01	0	0	0	0	Vcp|1;Hspa1b|1;Vapb|1;Hspe1|1	4	135	258	28189	http://www.ebi.ac.uk/QuickGO/GTerm?id=GO:0035966	[]
5	5	platelet activation	GO:0030168	3.58E-02	1.27E-01	0	0	0	0	Pdia6|1;Fgg|1;Rlc-a|1;Actg1|1	4	135	258	28189	http://www.ebi.ac.uk/QuickGO/GTerm?id=GO:0030168	[]
7	7	endothelial cell migration	GO:0043542	3.60E-02	1.27E-01	0	0	0	0	Dcn|1;Agt|1;Hmox1|1;Ager|1;Pdcd6|1	5	198	258	28189	http://www.ebi.ac.uk/QuickGO/GTerm?id=GO:0043542	[]
7	7	immunoglobulin mediated immune response	GO:0016064	3.60E-02	1.27E-01	0	0	0	0	C8b|1;Igh-1a|1;C4bpa|1;ENSRNOG00000030332|1;C1qa|1	5	198	258	28189	http://www.ebi.ac.uk/QuickGO/GTerm?id=GO:0016064	[]
9	5,7,8,9	negative regulation of peptide secretion	GO:0002792	3.60E-02	1.27E-01	0	0	0	0	Anxa5|1;Nucb2|1;RGD:708506|1	3	79	258	28189	http://www.ebi.ac.uk/QuickGO/GTerm?id=GO:0002792	[]
7	6,7	positive regulation of striated muscle cell differentiation	GO:0051155	3.60E-02	1.27E-01	0	0	0	0	Slc25a4|1;Ehd2|1;Ddx39b|1	3	79	258	28189	http://www.ebi.ac.uk/QuickGO/GTerm?id=GO:0051155	[]
6	5,6	positive regulation of fibroblast proliferation	GO:0048146	3.60E-02	1.27E-01	0	0	0	0	Anxa2|1;Agt|1;Ager|1	3	79	258	28189	http://www.ebi.ac.uk/QuickGO/GTerm?id=GO:0048146	[]
7	6,7	positive regulation of dopamine biosynthetic process	GO:1903181	3.61E-02	1.27E-01	0	0	0	0	Park7|1	1	4	258	28189	http://www.ebi.ac.uk/QuickGO/GTerm?id=GO:1903181	[]
9	7,9	regulation of mitochondrial electron transport, NADH to ubiquinone	GO:1902956	3.61E-02	1.27E-01	0	0	0	0	Park7|1	1	4	258	28189	http://www.ebi.ac.uk/QuickGO/GTerm?id=GO:1902956	[]
8	6,7,8	positive regulation of androgen receptor activity	GO:2000825	3.61E-02	1.27E-01	0	0	0	0	Park7|1	1	4	258	28189	http://www.ebi.ac.uk/QuickGO/GTerm?id=GO:2000825	[]
7	6,7	regulation of dopamine biosynthetic process	GO:1903179	3.61E-02	1.27E-01	0	0	0	0	Park7|1	1	4	258	28189	http://www.ebi.ac.uk/QuickGO/GTerm?id=GO:1903179	[]
8	8	L-alanine metabolic process	GO:0042851	3.61E-02	1.27E-01	0	0	0	0	Gpt|1	1	4	258	28189	http://www.ebi.ac.uk/QuickGO/GTerm?id=GO:0042851	[]
7	6,7	folic acid-containing compound catabolic process	GO:0009397	3.61E-02	1.27E-01	0	0	0	0	Aldh1l1|1	1	4	258	28189	http://www.ebi.ac.uk/QuickGO/GTerm?id=GO:0009397	[]
10	8,9,10	regulation of protein K48-linked deubiquitination	GO:1903093	3.61E-02	1.27E-01	0	0	0	0	Park7|1	1	4	258	28189	http://www.ebi.ac.uk/QuickGO/GTerm?id=GO:1903093	[]
6	5,6	response to actinomycin D	GO:0072716	3.61E-02	1.27E-01	0	0	0	0	Rpl23|1	1	4	258	28189	http://www.ebi.ac.uk/QuickGO/GTerm?id=GO:0072716	[]
8	5,6,8	regulation of gap junction assembly	GO:1903596	3.61E-02	1.27E-01	0	0	0	0	Agt|1	1	4	258	28189	http://www.ebi.ac.uk/QuickGO/GTerm?id=GO:1903596	[]
8	7,8	thymine catabolic process	GO:0006210	3.61E-02	1.27E-01	0	0	0	0	Aldh6a1|1	1	4	258	28189	http://www.ebi.ac.uk/QuickGO/GTerm?id=GO:0006210	[]
8	8	fumarate metabolic process	GO:0006106	3.61E-02	1.27E-01	0	0	0	0	Got2|1	1	4	258	28189	http://www.ebi.ac.uk/QuickGO/GTerm?id=GO:0006106	[]
8	8	regulation of renal output by angiotensin	GO:0002019	3.61E-02	1.27E-01	0	0	0	0	Agt|1	1	4	258	28189	http://www.ebi.ac.uk/QuickGO/GTerm?id=GO:0002019	[]
5	5	response to thapsigargin	GO:1904578	3.61E-02	1.27E-01	0	0	0	0	Fis1|1	1	4	258	28189	http://www.ebi.ac.uk/QuickGO/GTerm?id=GO:1904578	[]
11	8,9,10,11	positive regulation of high voltage-gated calcium channel activity	GO:1901843	3.61E-02	1.27E-01	0	0	0	0	Cacna2d1|1	1	4	258	28189	http://www.ebi.ac.uk/QuickGO/GTerm?id=GO:1901843	[]
9	5,6,7,9	positive regulation of methylation-dependent chromatin silencing	GO:0090309	3.61E-02	1.27E-01	0	0	0	0	Trim28|1	1	4	258	28189	http://www.ebi.ac.uk/QuickGO/GTerm?id=GO:0090309	[]
6	6	retinoic acid catabolic process	GO:0034653	3.61E-02	1.27E-01	0	0	0	0	Crabp1|1	1	4	258	28189	http://www.ebi.ac.uk/QuickGO/GTerm?id=GO:0034653	[]
9	7,8,9	negative regulation of mRNA modification	GO:0090367	3.61E-02	1.27E-01	0	0	0	0	Hnrnpc|1	1	4	258	28189	http://www.ebi.ac.uk/QuickGO/GTerm?id=GO:0090367	[]
6	6	D-gluconate metabolic process	GO:0019521	3.61E-02	1.27E-01	0	0	0	0	Pgd|1	1	4	258	28189	http://www.ebi.ac.uk/QuickGO/GTerm?id=GO:0019521	[]
10	7,8,9,10	negative regulation of protein deubiquitination	GO:0090086	3.61E-02	1.27E-01	0	0	0	0	Park7|1	1	4	258	28189	http://www.ebi.ac.uk/QuickGO/GTerm?id=GO:0090086	[]
8	8	diterpenoid catabolic process	GO:0016103	3.61E-02	1.27E-01	0	0	0	0	Crabp1|1	1	4	258	28189	http://www.ebi.ac.uk/QuickGO/GTerm?id=GO:0016103	[]
7	7	terpenoid catabolic process	GO:0016115	3.61E-02	1.27E-01	0	0	0	0	Crabp1|1	1	4	258	28189	http://www.ebi.ac.uk/QuickGO/GTerm?id=GO:0016115	[]
10	6,7,9,10	pentose-phosphate shunt, oxidative branch	GO:0009051	3.61E-02	1.27E-01	0	0	0	0	Pgd|1	1	4	258	28189	http://www.ebi.ac.uk/QuickGO/GTerm?id=GO:0009051	[]
9	8,9	dipeptide transport	GO:0042938	3.61E-02	1.27E-01	0	0	0	0	Ca2|1	1	4	258	28189	http://www.ebi.ac.uk/QuickGO/GTerm?id=GO:0042938	[]
7	6,7	vitamin K metabolic process	GO:0042373	3.61E-02	1.27E-01	0	0	0	0	Vkorc1|1	1	4	258	28189	http://www.ebi.ac.uk/QuickGO/GTerm?id=GO:0042373	[]
5	5	flavin-containing compound metabolic process	GO:0042726	3.61E-02	1.27E-01	0	0	0	0	Vcp|1	1	4	258	28189	http://www.ebi.ac.uk/QuickGO/GTerm?id=GO:0042726	[]
8	7,8	endosome to lysosome transport via multivesicular body sorting pathway	GO:0032510	3.61E-02	1.27E-01	0	0	0	0	Vcp|1	1	4	258	28189	http://www.ebi.ac.uk/QuickGO/GTerm?id=GO:0032510	[]
9	7,9	leucine catabolic process	GO:0006552	3.61E-02	1.27E-01	0	0	0	0	Ivd|1	1	4	258	28189	http://www.ebi.ac.uk/QuickGO/GTerm?id=GO:0006552	[]
7	7	regulation of Schwann cell migration	GO:1900147	3.61E-02	1.27E-01	0	0	0	0	Vim|1	1	4	258	28189	http://www.ebi.ac.uk/QuickGO/GTerm?id=GO:1900147	[]
8	8	alanine catabolic process	GO:0006524	3.61E-02	1.27E-01	0	0	0	0	Gpt|1	1	4	258	28189	http://www.ebi.ac.uk/QuickGO/GTerm?id=GO:0006524	[]
5	5	aldonic acid metabolic process	GO:0019520	3.61E-02	1.27E-01	0	0	0	0	Pgd|1	1	4	258	28189	http://www.ebi.ac.uk/QuickGO/GTerm?id=GO:0019520	[]
6	6	cellular response to thapsigargin	GO:1904579	3.61E-02	1.27E-01	0	0	0	0	Fis1|1	1	4	258	28189	http://www.ebi.ac.uk/QuickGO/GTerm?id=GO:1904579	[]
9	7,8,9	10-formyltetrahydrofolate catabolic process	GO:0009258	3.61E-02	1.27E-01	0	0	0	0	Aldh1l1|1	1	4	258	28189	http://www.ebi.ac.uk/QuickGO/GTerm?id=GO:0009258	[]
6	6	scaRNA localization to Cajal body	GO:0090666	3.61E-02	1.27E-01	0	0	0	0	Cct4|1	1	4	258	28189	http://www.ebi.ac.uk/QuickGO/GTerm?id=GO:0090666	[]
8	7,8	diadenosine polyphosphate biosynthetic process	GO:0015960	3.61E-02	1.27E-01	0	0	0	0	Gars|1	1	4	258	28189	http://www.ebi.ac.uk/QuickGO/GTerm?id=GO:0015960	[]
10	9,10	regulation of protein monoubiquitination	GO:1902525	3.61E-02	1.27E-01	0	0	0	0	Pdcd6|1	1	4	258	28189	http://www.ebi.ac.uk/QuickGO/GTerm?id=GO:1902525	[]
11	5,6,7,9,10,11	activation of signaling protein activity involved in unfolded protein response	GO:0006987	3.61E-02	1.27E-01	0	0	0	0	Vapb|1	1	4	258	28189	http://www.ebi.ac.uk/QuickGO/GTerm?id=GO:0006987	[]
7	7	valine catabolic process	GO:0006574	3.61E-02	1.27E-01	0	0	0	0	Aldh6a1|1	1	4	258	28189	http://www.ebi.ac.uk/QuickGO/GTerm?id=GO:0006574	[]
5	5	NADH oxidation	GO:0006116	3.61E-02	1.27E-01	0	0	0	0	Gpd1|1	1	4	258	28189	http://www.ebi.ac.uk/QuickGO/GTerm?id=GO:0006116	[]
8	6,7,8	negative regulation of extracellular matrix disassembly	GO:0010716	3.61E-02	1.27E-01	0	0	0	0	Cst3|1	1	4	258	28189	http://www.ebi.ac.uk/QuickGO/GTerm?id=GO:0010716	[]
7	7	thymine metabolic process	GO:0019859	3.61E-02	1.27E-01	0	0	0	0	Aldh6a1|1	1	4	258	28189	http://www.ebi.ac.uk/QuickGO/GTerm?id=GO:0019859	[]
5	5	arachidonic acid metabolite production involved in inflammatory response	GO:0002538	3.61E-02	1.27E-01	0	0	0	0	Alox5ap|1	1	4	258	28189	http://www.ebi.ac.uk/QuickGO/GTerm?id=GO:0002538	[]
8	6,8	regulation of cellular amino acid biosynthetic process	GO:2000282	3.61E-02	1.27E-01	0	0	0	0	Park7|1	1	4	258	28189	http://www.ebi.ac.uk/QuickGO/GTerm?id=GO:2000282	[]
6	5,6	doxorubicin metabolic process	GO:0044598	3.61E-02	1.27E-01	0	0	0	0	Akr1b1|1	1	4	258	28189	http://www.ebi.ac.uk/QuickGO/GTerm?id=GO:0044598	[]
9	8,9	diadenosine tetraphosphate biosynthetic process	GO:0015966	3.61E-02	1.27E-01	0	0	0	0	Gars|1	1	4	258	28189	http://www.ebi.ac.uk/QuickGO/GTerm?id=GO:0015966	[]
7	7	pyruvate family amino acid catabolic process	GO:0009080	3.61E-02	1.27E-01	0	0	0	0	Gpt|1	1	4	258	28189	http://www.ebi.ac.uk/QuickGO/GTerm?id=GO:0009080	[]
7	5,7	positive regulation of serotonin secretion	GO:0014064	3.61E-02	1.27E-01	0	0	0	0	Lgals3|1	1	4	258	28189	http://www.ebi.ac.uk/QuickGO/GTerm?id=GO:0014064	[]
9	9	inosine biosynthetic process	GO:0046103	3.61E-02	1.27E-01	0	0	0	0	Ak1|1	1	4	258	28189	http://www.ebi.ac.uk/QuickGO/GTerm?id=GO:0046103	[]
5	5	daunorubicin metabolic process	GO:0044597	3.61E-02	1.27E-01	0	0	0	0	Akr1b1|1	1	4	258	28189	http://www.ebi.ac.uk/QuickGO/GTerm?id=GO:0044597	[]
8	8	diadenosine tetraphosphate metabolic process	GO:0015965	3.61E-02	1.27E-01	0	0	0	0	Gars|1	1	4	258	28189	http://www.ebi.ac.uk/QuickGO/GTerm?id=GO:0015965	[]
6	5,6	regulation of superoxide dismutase activity	GO:1901668	3.61E-02	1.27E-01	0	0	0	0	Park7|1	1	4	258	28189	http://www.ebi.ac.uk/QuickGO/GTerm?id=GO:1901668	[]
6	6	pteridine-containing compound catabolic process	GO:0042560	3.61E-02	1.27E-01	0	0	0	0	Aldh1l1|1	1	4	258	28189	http://www.ebi.ac.uk/QuickGO/GTerm?id=GO:0042560	[]
7	6,7	regulation of phosphatidylcholine biosynthetic process	GO:2001245	3.61E-02	1.27E-01	0	0	0	0	Fabp3|1	1	4	258	28189	http://www.ebi.ac.uk/QuickGO/GTerm?id=GO:2001245	[]
10	8,10	response to triacyl bacterial lipopeptide	GO:0071725	3.61E-02	1.27E-01	0	0	0	0	Cd14|1	1	4	258	28189	http://www.ebi.ac.uk/QuickGO/GTerm?id=GO:0071725	[]
6	6	Schwann cell migration	GO:0036135	3.61E-02	1.27E-01	0	0	0	0	Vim|1	1	4	258	28189	http://www.ebi.ac.uk/QuickGO/GTerm?id=GO:0036135	[]
11	8,9,10,11	positive regulation of activation of Janus kinase activity	GO:0010536	3.61E-02	1.27E-01	0	0	0	0	Agt|1	1	4	258	28189	http://www.ebi.ac.uk/QuickGO/GTerm?id=GO:0010536	[]
8	6,7,8	renin-angiotensin regulation of aldosterone production	GO:0002018	3.61E-02	1.27E-01	0	0	0	0	Agt|1	1	4	258	28189	http://www.ebi.ac.uk/QuickGO/GTerm?id=GO:0002018	[]
11	8,9,11	cellular response to diacyl bacterial lipopeptide	GO:0071726	3.61E-02	1.27E-01	0	0	0	0	Cd14|1	1	4	258	28189	http://www.ebi.ac.uk/QuickGO/GTerm?id=GO:0071726	[]
6	5,6	regulation of transforming growth factor beta production	GO:0071634	3.66E-02	1.28E-01	0	0	0	0	Lum|1;Creb1|1	2	33	258	28189	http://www.ebi.ac.uk/QuickGO/GTerm?id=GO:0071634	[]
10	5,10	renal sodium excretion	GO:0035812	3.66E-02	1.28E-01	0	0	0	0	Anpep|1;Agt|1	2	33	258	28189	http://www.ebi.ac.uk/QuickGO/GTerm?id=GO:0035812	[]
5	4,5	response to water	GO:0009415	3.66E-02	1.28E-01	0	0	0	0	Dmd|1;Akr1b1|1	2	33	258	28189	http://www.ebi.ac.uk/QuickGO/GTerm?id=GO:0009415	[]
9	8,9	RNA polymerase II transcriptional preinitiation complex assembly	GO:0051123	3.66E-02	1.28E-01	0	0	0	0	Psmc1|1;Creb1|1	2	33	258	28189	http://www.ebi.ac.uk/QuickGO/GTerm?id=GO:0051123	[]
6	6	vesicle coating	GO:0006901	3.66E-02	1.28E-01	0	0	0	0	Ap1b1|1;Pdcd6|1	2	33	258	28189	http://www.ebi.ac.uk/QuickGO/GTerm?id=GO:0006901	[]
6	5,6	single-organism membrane budding	GO:1902591	3.66E-02	1.28E-01	0	0	0	0	Vapb|1;Pdcd6|1	2	33	258	28189	http://www.ebi.ac.uk/QuickGO/GTerm?id=GO:1902591	[]
6	6	B cell mediated immunity	GO:0019724	3.67E-02	1.28E-01	0	0	0	0	C8b|1;Igh-1a|1;C4bpa|1;ENSRNOG00000030332|1;C1qa|1	5	199	258	28189	http://www.ebi.ac.uk/QuickGO/GTerm?id=GO:0019724	[]
4	4	cellular response to stress	GO:0033554	3.71E-02	1.30E-01	0	0	0	0	Vcp|1;Hsp90b1|1;Ywhae|1;Pdia6|1;Mdh1|1;Akr1b1|1;Trim28|1;Ddx39b|1;Tpr|1;Vapb|1;Ptgis|1;Cav1|1;Fam129a|1;Cdc42|1;Ca2|1;Park7|1;Agt|1;Psmc1|1;Cst3|1;Mgst1|1;Pdia5|1;Hmox1|1;Rad23b|1;Nefl|1;Krt15|1;Macrod1|1;Ager|1;Pdcd6|1;Fis1|1	29	2240	258	28189	http://www.ebi.ac.uk/QuickGO/GTerm?id=GO:0033554	[]
6	5,6	positive regulation of neuron death	GO:1901216	3.75E-02	1.31E-01	0	0	0	0	Cdc42|1;Ctsz|1;Ager|1;Fis1|1	4	137	258	28189	http://www.ebi.ac.uk/QuickGO/GTerm?id=GO:1901216	[]
9	6,7,8,9	positive regulation of cation transmembrane transport	GO:1904064	3.75E-02	1.31E-01	0	0	0	0	Casq1|1;Cacna2d1|1;Dmd|1;Ager|1	4	137	258	28189	http://www.ebi.ac.uk/QuickGO/GTerm?id=GO:1904064	[]
4	4	development of primary sexual characteristics	GO:0045137	3.77E-02	1.31E-01	0	0	0	0	Itgb1|1;Hsd17b10|1;Agt|1;Idh1|1;Cst3|1;Mgst1|1;Capn5|1	7	340	258	28189	http://www.ebi.ac.uk/QuickGO/GTerm?id=GO:0045137	[]
6	5,6	regulation of inflammatory response	GO:0050727	3.77E-02	1.31E-01	0	0	0	0	Ptgis|1;Park7|1;Agt|1;Ddt|1;Alox5ap|1;ENSRNOG00000030332|1;Ager|1	7	340	258	28189	http://www.ebi.ac.uk/QuickGO/GTerm?id=GO:0050727	[]
4	4	positive regulation of cell communication	GO:0010647	3.80E-02	1.32E-01	0	0	0	0	Vcp|1;Dcn|1;Fgg|1;Nucb2|1;Lgals1|1;Itgb1|1;Akr1b1|1;Pebp1|1;Ptgis|1;Nenf|1;Cav1|1;Cd14|1;Cdc42|1;Ca2|1;Park7|1;RGD:708506|1;Agt|1;Rpl11|1;Ube2i|1;Ctsc|1;Hmox1|1;Creb1|1;Rpl23|1;RGD1564899|1;Fis1|1	25	1874	258	28189	http://www.ebi.ac.uk/QuickGO/GTerm?id=GO:0010647	[]
4	4	negative regulation of sequestering of calcium ion	GO:0051283	3.83E-02	1.33E-01	0	0	0	0	Ryr1|1;Casq1|1;Dmd|1;Fkbp1a|1	4	138	258	28189	http://www.ebi.ac.uk/QuickGO/GTerm?id=GO:0051283	[]
5	5	release of sequestered calcium ion into cytosol	GO:0051209	3.83E-02	1.33E-01	0	0	0	0	Ryr1|1;Casq1|1;Dmd|1;Fkbp1a|1	4	138	258	28189	http://www.ebi.ac.uk/QuickGO/GTerm?id=GO:0051209	[]
5	5	transforming growth factor beta production	GO:0071604	3.86E-02	1.34E-01	0	0	0	0	Lum|1;Creb1|1	2	34	258	28189	http://www.ebi.ac.uk/QuickGO/GTerm?id=GO:0071604	[]
8	7,8	regulation of fatty acid oxidation	GO:0046320	3.86E-02	1.34E-01	0	0	0	0	Nucb2|1;Fabp3|1	2	34	258	28189	http://www.ebi.ac.uk/QuickGO/GTerm?id=GO:0046320	[]
9	5,7,9	regulation of steroid hormone secretion	GO:2000831	3.86E-02	1.34E-01	0	0	0	0	Nucb2|1;Agt|1	2	34	258	28189	http://www.ebi.ac.uk/QuickGO/GTerm?id=GO:2000831	[]
5	4,5	cell development	GO:0048468	3.91E-02	1.35E-01	0	0	0	0	Fasn|1;Vim|1;Anxa2|1;Lum|1;Ryr1|1;Slc25a4|1;Prelp|1;Actb|1;Fgg|1;Dld|1;Casq1|1;Lgals1|1;Dmd|1;Itgb1|1;Phgdh|1;Trim28|1;Rpl4|1;Ddx39b|1;Pebp1|1;Ak1|1;Pdlim5|1;Cav1|1;Cdc42|1;Gdi1|1;Ctsz|1;Ywhag|1;Agt|1;Cst3|1;Sept2|1;Actg1|1;Nefl|1;Ager|1;Creb1|1;Pdcd6|1	34	2723	258	28189	http://www.ebi.ac.uk/QuickGO/GTerm?id=GO:0048468	[]
4	4	regulation of sequestering of calcium ion	GO:0051282	3.92E-02	1.36E-01	0	0	0	0	Ryr1|1;Casq1|1;Dmd|1;Fkbp1a|1	4	139	258	28189	http://www.ebi.ac.uk/QuickGO/GTerm?id=GO:0051282	[]
6	5,6	regulation of reactive oxygen species metabolic process	GO:2000377	3.94E-02	1.36E-01	0	0	0	0	Vdac1|1;Ptgis|1;Park7|1;Agt|1;Ager|1	5	203	258	28189	http://www.ebi.ac.uk/QuickGO/GTerm?id=GO:2000377	[]
4	4	nucleobase-containing compound metabolic process	GO:0006139	3.94E-02	1.36E-01	0	0	0	0	Vcp|1;Acaca|1;Eno3|1;Lum|1;Snd1|1;Dcn|1;Mdh2|1;Gapdh|1;Tkt|1;Tpi1|1;Pgd|1;Dld|1;Ampd1|1;Nucb2|1;Gpi|1;Gpd1|1;Mdh1|1;Prdx6|1;Cap1|1;Dmd|1;Ywhaq|1;Atp1a2|1;Trim28|1;Hk1|1;Ddx39b|1;Hnrnpc|1;Tpr|1;Cct4|1;Hspa1b|1;Ak1|1;Pgam1|1;Cct5|1;Vars|1;Vapb|1;Ptgis|1;Cav1|1;Ncl|1;Hsd17b10|1;Taldo1|1;Gpd2|1;Cdc42|1;Hist1h1b|1;Park7|1;Rps21|1;RGD:708506|1;Sars|1;Lgals3|1;Aars|1;Agt|1;Atp5h|1;Lipe|1;Aldh6a1|1;Rpl11…	80	7323	258	28189	http://www.ebi.ac.uk/QuickGO/GTerm?id=GO:0006139	[]
9	8,9	activation of cysteine-type endopeptidase activity involved in apoptotic process	GO:0006919	3.96E-02	1.36E-01	0	0	0	0	Vcp|1;Ctsc|1;Pdcd6|1	3	82	258	28189	http://www.ebi.ac.uk/QuickGO/GTerm?id=GO:0006919	[]
11	5,6,8,9,10,11	ubiquitin-dependent ERAD pathway	GO:0030433	3.96E-02	1.36E-01	0	0	0	0	Vcp|1;Hsp90b1|1;Psmc1|1	3	82	258	28189	http://www.ebi.ac.uk/QuickGO/GTerm?id=GO:0030433	[]
5	3,5	response to other organism	GO:0051707	4.00E-02	1.38E-01	0	0	0	0	Dcn|1;Serpina3n|1;Ca3|1;Hp|1;Eef1g|1;Igh-1a|1;Cct5|1;Ncl|1;Cd14|1;Psma2|1;Gpx3|1;Lyz1|1;Park7|1;Mx1|1;Mgst1|1;ENSRNOG00000030332|1;Ca5b|1	17	1164	258	28189	http://www.ebi.ac.uk/QuickGO/GTerm?id=GO:0051707	[]
11	5,6,10,11	sequestering of calcium ion	GO:0051208	4.01E-02	1.38E-01	0	0	0	0	Ryr1|1;Casq1|1;Dmd|1;Fkbp1a|1	4	140	258	28189	http://www.ebi.ac.uk/QuickGO/GTerm?id=GO:0051208	[]
4	4	positive regulation of response to wounding	GO:1903036	4.01E-02	1.38E-01	0	0	0	0	Park7|1;Ddt|1;Alox5ap|1;ENSRNOG00000030332|1;Ager|1	5	204	258	28189	http://www.ebi.ac.uk/QuickGO/GTerm?id=GO:1903036	[]
4	4	regulation of anatomical structure size	GO:0090066	4.05E-02	1.39E-01	0	0	0	0	Tpm1|1;Fgg|1;Atp1a2|1;Rpl4|1;Hspa1b|1;Dstn|1;Cav1|1;Gdi1|1;Agt|1;Nefl|1;Creb1|1	11	657	258	28189	http://www.ebi.ac.uk/QuickGO/GTerm?id=GO:0090066	[]
6	6	very long-chain fatty acid metabolic process	GO:0000038	4.07E-02	1.39E-01	0	0	0	0	Acadvl|1;Acot2|1	2	35	258	28189	http://www.ebi.ac.uk/QuickGO/GTerm?id=GO:0000038	[]
6	4,5,6	positive regulation of cardiocyte differentiation	GO:1905209	4.07E-02	1.39E-01	0	0	0	0	Slc25a4|1;Ddx39b|1	2	35	258	28189	http://www.ebi.ac.uk/QuickGO/GTerm?id=GO:1905209	[]
7	7	cellular response to angiotensin	GO:1904385	4.07E-02	1.39E-01	0	0	0	0	Ca2|1;Agt|1	2	35	258	28189	http://www.ebi.ac.uk/QuickGO/GTerm?id=GO:1904385	[]
4	4	regulation of appetite	GO:0032098	4.07E-02	1.39E-01	0	0	0	0	Nucb2|1;Nenf|1	2	35	258	28189	http://www.ebi.ac.uk/QuickGO/GTerm?id=GO:0032098	[]
11	7,9,10,11	negative regulation of ubiquitin-protein transferase activity	GO:0051444	4.07E-02	1.39E-01	0	0	0	0	Tpr|1;Rpl23|1	2	35	258	28189	http://www.ebi.ac.uk/QuickGO/GTerm?id=GO:0051444	[]
6	6	regulation of superoxide metabolic process	GO:0090322	4.07E-02	1.39E-01	0	0	0	0	Park7|1;Agt|1	2	35	258	28189	http://www.ebi.ac.uk/QuickGO/GTerm?id=GO:0090322	[]
8	8	peptidyl-proline modification	GO:0018208	4.08E-02	1.39E-01	0	0	0	0	Ppia|1;Ppid|1;Fkbp1a|1	3	83	258	28189	http://www.ebi.ac.uk/QuickGO/GTerm?id=GO:0018208	[]
5	5	endothelial cell proliferation	GO:0001935	4.10E-02	1.40E-01	0	0	0	0	Cav1|1;Hmox1|1;Ager|1;Pdcd6|1	4	141	258	28189	http://www.ebi.ac.uk/QuickGO/GTerm?id=GO:0001935	[]
10	6,8,10	negative regulation of neuron differentiation	GO:0045665	4.10E-02	1.40E-01	0	0	0	0	Lgals1|1;Dmd|1;Itgb1|1;Cav1|1;Gdi1|1;Ctsz|1	6	274	258	28189	http://www.ebi.ac.uk/QuickGO/GTerm?id=GO:0045665	[]
6	4,5,6	positive regulation of signal transduction	GO:0009967	4.12E-02	1.40E-01	0	0	0	0	Vcp|1;Dcn|1;Fgg|1;Lgals1|1;Itgb1|1;Akr1b1|1;Pebp1|1;Ptgis|1;Nenf|1;Cav1|1;Cd14|1;Cdc42|1;Park7|1;RGD:708506|1;Agt|1;Rpl11|1;Ube2i|1;Ctsc|1;Hmox1|1;Rpl23|1;RGD1564899|1;Fis1|1	22	1615	258	28189	http://www.ebi.ac.uk/QuickGO/GTerm?id=GO:0009967	[]
4	4	response to external biotic stimulus	GO:0043207	4.16E-02	1.42E-01	0	0	0	0	Dcn|1;Serpina3n|1;Ca3|1;Hp|1;Eef1g|1;Igh-1a|1;Cct5|1;Ncl|1;Cd14|1;Psma2|1;Gpx3|1;Lyz1|1;Park7|1;Mx1|1;Mgst1|1;ENSRNOG00000030332|1;Ca5b|1	17	1170	258	28189	http://www.ebi.ac.uk/QuickGO/GTerm?id=GO:0043207	[]
5	5	lymphocyte mediated immunity	GO:0002449	4.19E-02	1.42E-01	0	0	0	0	C8b|1;Igh-1a|1;Hspa1b|1;C4bpa|1;Ctsc|1;ENSRNOG00000030332|1;C1qa|1	7	348	258	28189	http://www.ebi.ac.uk/QuickGO/GTerm?id=GO:0002449	[]
4	4	negative regulation of response to wounding	GO:1903035	4.22E-02	1.43E-01	0	0	0	0	Anxa2|1;Plg|1;Anxa5|1;Fgg|1;Ptgis|1	5	207	258	28189	http://www.ebi.ac.uk/QuickGO/GTerm?id=GO:1903035	[]
5	5	adaptive immune response based on somatic recombination of immune receptors built from immunoglobulin superfamily domains	GO:0002460	4.24E-02	1.44E-01	0	0	0	0	C8b|1;Igh-1a|1;Hspa1b|1;C4bpa|1;Ctsc|1;ENSRNOG00000030332|1;C1qa|1	7	349	258	28189	http://www.ebi.ac.uk/QuickGO/GTerm?id=GO:0002460	[]
7	7	receptor-mediated endocytosis	GO:0006898	4.24E-02	1.44E-01	0	0	0	0	Anxa2|1;Cap1|1;Itgb1|1;Cav1|1;Cd14|1;Lgals3bp|1;Snx1|1	7	349	258	28189	http://www.ebi.ac.uk/QuickGO/GTerm?id=GO:0006898	[]
4	3,4	cell growth	GO:0016049	4.28E-02	1.45E-01	0	0	0	0	Slc25a4|1;Rpl4|1;Ddx39b|1;Hspa1b|1;Pdlim5|1;Cdc42|1;Hist1h1b|1;Krt17|1;Gdi1|1;Agt|1	10	582	258	28189	http://www.ebi.ac.uk/QuickGO/GTerm?id=GO:0016049	[]
5	5	glycerolipid metabolic process	GO:0046486	4.28E-02	1.45E-01	0	0	0	0	Acsl1|1;Gpd1|1;Prdx6|1;Fabp5|1;Phka1|1;Lipe|1;Fabp3|1;Cept1|1	8	425	258	28189	http://www.ebi.ac.uk/QuickGO/GTerm?id=GO:0046486	[]
5	4,5	regulation of cell cycle checkpoint	GO:1901976	4.29E-02	1.45E-01	0	0	0	0	Ddx39b|1;Tpr|1	2	36	258	28189	http://www.ebi.ac.uk/QuickGO/GTerm?id=GO:1901976	[]
7	5,7	acute inflammatory response to antigenic stimulus	GO:0002438	4.29E-02	1.45E-01	0	0	0	0	Park7|1;ENSRNOG00000030332|1	2	36	258	28189	http://www.ebi.ac.uk/QuickGO/GTerm?id=GO:0002438	[]
5	5	negative regulation of reactive oxygen species biosynthetic process	GO:1903427	4.29E-02	1.45E-01	0	0	0	0	Ptgis|1;Park7|1	2	36	258	28189	http://www.ebi.ac.uk/QuickGO/GTerm?id=GO:1903427	[]
6	6	negative regulation of ligase activity	GO:0051352	4.29E-02	1.45E-01	0	0	0	0	Tpr|1;Rpl23|1	2	36	258	28189	http://www.ebi.ac.uk/QuickGO/GTerm?id=GO:0051352	[]
3	3	multi-organism cellular process	GO:0044764	4.30E-02	1.45E-01	0	0	0	0	Vcp|1;Ppia|1;Trim28|1;Ddx39b|1;Vapb|1	5	208	258	28189	http://www.ebi.ac.uk/QuickGO/GTerm?id=GO:0044764	[]
6	5,6	nucleobase-containing compound catabolic process	GO:0034655	4.30E-02	1.45E-01	0	0	0	0	Vcp|1;Snd1|1;Gpd1|1;Hspa1b|1;Rbm8a|1;Hint1|1;Mgat1|1	7	350	258	28189	http://www.ebi.ac.uk/QuickGO/GTerm?id=GO:0034655	[]
8	7,8	inorganic cation transmembrane transport	GO:0098662	4.32E-02	1.45E-01	0	0	0	0	Vdac1|1;Anxa5|1;Ryr1|1;Ywhae|1;Casq1|1;Cacna2d1|1;Dmd|1;Atp1a2|1;Atp2b1|1;Atp5h|1;Cacnb1|1;Atp5j|1;Fkbp1a|1;Ager|1;Cox7a2|1;Atp5e|1	16	1088	258	28189	http://www.ebi.ac.uk/QuickGO/GTerm?id=GO:0098662	[]
5	4,5	positive regulation of cell proliferation	GO:0008284	4.32E-02	1.45E-01	0	0	0	0	Vim|1;Anxa2|1;Dmd|1;Akr1b1|1;Ddx39b|1;Cav1|1;Cdc42|1;Ctsz|1;Lgals3|1;Agt|1;Cst3|1;Cnbp|1;Hmox1|1;Ager|1;Pdcd6|1;Rpl23|1	16	1088	258	28189	http://www.ebi.ac.uk/QuickGO/GTerm?id=GO:0008284	[]
9	9	positive regulation of cysteine-type endopeptidase activity	GO:2001056	4.37E-02	1.45E-01	0	0	0	0	Vcp|1;Ctsc|1;Pdcd6|1;Fis1|1	4	144	258	28189	http://www.ebi.ac.uk/QuickGO/GTerm?id=GO:2001056	[]
6	6	Golgi vesicle transport	GO:0048193	4.41E-02	1.45E-01	0	0	0	0	Vcp|1;Vapb|1;Snx1|1;Hint1|1;Yif1b|1;Pdcd6|1	6	279	258	28189	http://www.ebi.ac.uk/QuickGO/GTerm?id=GO:0048193	[]
6	6	positive regulation of endothelial cell proliferation	GO:0001938	4.45E-02	1.45E-01	0	0	0	0	Cav1|1;Hmox1|1;Pdcd6|1	3	86	258	28189	http://www.ebi.ac.uk/QuickGO/GTerm?id=GO:0001938	[]
11	8,9,10,11	calcium ion transmembrane import into cytosol	GO:0097553	4.46E-02	1.45E-01	0	0	0	0	Ryr1|1;Casq1|1;Dmd|1;Fkbp1a|1	4	145	258	28189	http://www.ebi.ac.uk/QuickGO/GTerm?id=GO:0097553	[]
7	5,6,7	regulation of viral life cycle	GO:1903900	4.46E-02	1.45E-01	0	0	0	0	Ppia|1;Lgals1|1;Trim28|1;Vapb|1	4	145	258	28189	http://www.ebi.ac.uk/QuickGO/GTerm?id=GO:1903900	[]
11	7,8,11	calcium ion import into cytosol	GO:1902656	4.46E-02	1.45E-01	0	0	0	0	Ryr1|1;Casq1|1;Dmd|1;Fkbp1a|1	4	145	258	28189	http://www.ebi.ac.uk/QuickGO/GTerm?id=GO:1902656	[]
4	4	cell-substrate adhesion	GO:0031589	4.46E-02	1.45E-01	0	0	0	0	Fgg|1;Lgals1|1;Dmd|1;Itgb1|1;Nid2|1;Cdc42|1;Agt|1	7	353	258	28189	http://www.ebi.ac.uk/QuickGO/GTerm?id=GO:0031589	[]
7	6,7	pyrimidine nucleobase catabolic process	GO:0006208	4.49E-02	1.45E-01	0	0	0	0	Aldh6a1|1	1	5	258	28189	http://www.ebi.ac.uk/QuickGO/GTerm?id=GO:0006208	[]
7	6,7	[2Fe-2S] cluster assembly	GO:0044571	4.49E-02	1.45E-01	0	0	0	0	Glrx3|1	1	5	258	28189	http://www.ebi.ac.uk/QuickGO/GTerm?id=GO:0044571	[]
12	6,7,9,10,11,12	negative regulation of glucagon secretion	GO:0070093	4.49E-02	1.45E-01	0	0	0	0	Nucb2|1	1	5	258	28189	http://www.ebi.ac.uk/QuickGO/GTerm?id=GO:0070093	[]
11	6,7,8,9,10,11	positive regulation of microtubule nucleation	GO:0090063	4.49E-02	1.45E-01	0	0	0	0	Hspa1b|1	1	5	258	28189	http://www.ebi.ac.uk/QuickGO/GTerm?id=GO:0090063	[]
11	8,10,11	valyl-tRNA aminoacylation	GO:0006438	4.49E-02	1.45E-01	0	0	0	0	Vars|1	1	5	258	28189	http://www.ebi.ac.uk/QuickGO/GTerm?id=GO:0006438	[]
9	6,7,8,9	negative regulation by host of viral genome replication	GO:0044828	4.49E-02	1.45E-01	0	0	0	0	Vapb|1	1	5	258	28189	http://www.ebi.ac.uk/QuickGO/GTerm?id=GO:0044828	[]
11	11	calcium ion export from cell	GO:1990034	4.49E-02	1.45E-01	0	0	0	0	Atp2b1|1	1	5	258	28189	http://www.ebi.ac.uk/QuickGO/GTerm?id=GO:1990034	[]
7	6,7	carbon dioxide transport	GO:0015670	4.49E-02	1.45E-01	0	0	0	0	Ca2|1	1	5	258	28189	http://www.ebi.ac.uk/QuickGO/GTerm?id=GO:0015670	[]
6	6	aminoglycoside antibiotic metabolic process	GO:0030647	4.49E-02	1.45E-01	0	0	0	0	Akr1b1|1	1	5	258	28189	http://www.ebi.ac.uk/QuickGO/GTerm?id=GO:0030647	[]
9	6,7,8,9	positive regulation of testosterone secretion	GO:2000845	4.49E-02	1.45E-01	0	0	0	0	Nucb2|1	1	5	258	28189	http://www.ebi.ac.uk/QuickGO/GTerm?id=GO:2000845	[]
11	8,9,11	regulation of TRAIL-activated apoptotic signaling pathway	GO:1903121	4.49E-02	1.45E-01	0	0	0	0	Park7|1	1	5	258	28189	http://www.ebi.ac.uk/QuickGO/GTerm?id=GO:1903121	[]
5	5	hair follicle placode formation	GO:0060789	4.49E-02	1.45E-01	0	0	0	0	Cdc42|1	1	5	258	28189	http://www.ebi.ac.uk/QuickGO/GTerm?id=GO:0060789	[]
7	6,7	low-density lipoprotein particle receptor catabolic process	GO:0032802	4.49E-02	1.45E-01	0	0	0	0	Anxa2|1	1	5	258	28189	http://www.ebi.ac.uk/QuickGO/GTerm?id=GO:0032802	[]
8	6,8	positive regulation by host of viral release from host cell	GO:0044791	4.49E-02	1.45E-01	0	0	0	0	Vapb|1	1	5	258	28189	http://www.ebi.ac.uk/QuickGO/GTerm?id=GO:0044791	[]
8	8	termination of RNA polymerase I transcription	GO:0006363	4.49E-02	1.45E-01	0	0	0	0	Lipe|1	1	5	258	28189	http://www.ebi.ac.uk/QuickGO/GTerm?id=GO:0006363	[]
6	6	regulation of axon diameter	GO:0031133	4.49E-02	1.45E-01	0	0	0	0	Nefl|1	1	5	258	28189	http://www.ebi.ac.uk/QuickGO/GTerm?id=GO:0031133	[]
5	4,5	response to muscle activity involved in regulation of muscle adaptation	GO:0014873	4.49E-02	1.45E-01	0	0	0	0	Agt|1	1	5	258	28189	http://www.ebi.ac.uk/QuickGO/GTerm?id=GO:0014873	[]
6	6	elastin metabolic process	GO:0051541	4.49E-02	1.45E-01	0	0	0	0	Cst3|1	1	5	258	28189	http://www.ebi.ac.uk/QuickGO/GTerm?id=GO:0051541	[]
7	7	protein de-ADP-ribosylation	GO:0051725	4.49E-02	1.45E-01	0	0	0	0	Macrod1|1	1	5	258	28189	http://www.ebi.ac.uk/QuickGO/GTerm?id=GO:0051725	[]
5	5	stress response to copper ion	GO:1990169	4.49E-02	1.45E-01	0	0	0	0	Park7|1	1	5	258	28189	http://www.ebi.ac.uk/QuickGO/GTerm?id=GO:1990169	[]
6	6	pyruvate family amino acid metabolic process	GO:0009078	4.49E-02	1.45E-01	0	0	0	0	Gpt|1	1	5	258	28189	http://www.ebi.ac.uk/QuickGO/GTerm?id=GO:0009078	[]
5	5	formaldehyde metabolic process	GO:0046292	4.49E-02	1.45E-01	0	0	0	0	Aldh3a2|1	1	5	258	28189	http://www.ebi.ac.uk/QuickGO/GTerm?id=GO:0046292	[]
8	6,7,8	regulation of mast cell cytokine production	GO:0032763	4.49E-02	1.45E-01	0	0	0	0	Hmox1|1	1	5	258	28189	http://www.ebi.ac.uk/QuickGO/GTerm?id=GO:0032763	[]
9	7,8,9	regulation of mRNA modification	GO:0090365	4.49E-02	1.45E-01	0	0	0	0	Hnrnpc|1	1	5	258	28189	http://www.ebi.ac.uk/QuickGO/GTerm?id=GO:0090365	[]
11	7,8,9,11	positive regulation of neuron maturation	GO:0014042	4.49E-02	1.45E-01	0	0	0	0	Ak1|1	1	5	258	28189	http://www.ebi.ac.uk/QuickGO/GTerm?id=GO:0014042	[]
7	7	modulation by host of viral release from host cell	GO:0044789	4.49E-02	1.45E-01	0	0	0	0	Vapb|1	1	5	258	28189	http://www.ebi.ac.uk/QuickGO/GTerm?id=GO:0044789	[]
9	8,9	positive regulation of type IIa hypersensitivity	GO:0001798	4.49E-02	1.45E-01	0	0	0	0	ENSRNOG00000030332|1	1	5	258	28189	http://www.ebi.ac.uk/QuickGO/GTerm?id=GO:0001798	[]
8	7,8	negative regulation of peptidyl-cysteine S-nitrosylation	GO:1902083	4.49E-02	1.45E-01	0	0	0	0	Dmd|1	1	5	258	28189	http://www.ebi.ac.uk/QuickGO/GTerm?id=GO:1902083	[]
7	6,7	regulation of low-density lipoprotein particle receptor catabolic process	GO:0032803	4.49E-02	1.45E-01	0	0	0	0	Anxa2|1	1	5	258	28189	http://www.ebi.ac.uk/QuickGO/GTerm?id=GO:0032803	[]
10	7,8,9,10	negative regulation of single stranded viral RNA replication via double stranded DNA intermediate	GO:0045869	4.49E-02	1.45E-01	0	0	0	0	Trim28|1	1	5	258	28189	http://www.ebi.ac.uk/QuickGO/GTerm?id=GO:0045869	[]
6	6	lactate biosynthetic process	GO:0019249	4.49E-02	1.45E-01	0	0	0	0	Park7|1	1	5	258	28189	http://www.ebi.ac.uk/QuickGO/GTerm?id=GO:0019249	[]
9	8,9	regulation of peptidyl-serine dephosphorylation	GO:1902308	4.49E-02	1.45E-01	0	0	0	0	Ywhae|1	1	5	258	28189	http://www.ebi.ac.uk/QuickGO/GTerm?id=GO:1902308	[]
8	7,8	positive regulation of type II hypersensitivity	GO:0002894	4.49E-02	1.45E-01	0	0	0	0	ENSRNOG00000030332|1	1	5	258	28189	http://www.ebi.ac.uk/QuickGO/GTerm?id=GO:0002894	[]
6	5,6	alditol biosynthetic process	GO:0019401	4.49E-02	1.45E-01	0	0	0	0	Akr1b1|1	1	5	258	28189	http://www.ebi.ac.uk/QuickGO/GTerm?id=GO:0019401	[]
7	7	negative regulation of mitochondrial membrane permeability involved in apoptotic process	GO:1902109	4.49E-02	1.45E-01	0	0	0	0	Slc25a4|1	1	5	258	28189	http://www.ebi.ac.uk/QuickGO/GTerm?id=GO:1902109	[]
8	7,8	hypoxanthine biosynthetic process	GO:0046101	4.49E-02	1.45E-01	0	0	0	0	Prps1|1	1	5	258	28189	http://www.ebi.ac.uk/QuickGO/GTerm?id=GO:0046101	[]
6	4,6	detoxification of copper ion	GO:0010273	4.49E-02	1.45E-01	0	0	0	0	Park7|1	1	5	258	28189	http://www.ebi.ac.uk/QuickGO/GTerm?id=GO:0010273	[]
7	7	extracellular fibril organization	GO:0043206	4.49E-02	1.45E-01	0	0	0	0	Cst3|1	1	5	258	28189	http://www.ebi.ac.uk/QuickGO/GTerm?id=GO:0043206	[]
6	5,6	positive regulation of synapse structural plasticity	GO:0051835	4.49E-02	1.45E-01	0	0	0	0	Cdc42|1	1	5	258	28189	http://www.ebi.ac.uk/QuickGO/GTerm?id=GO:0051835	[]
7	7	alanine metabolic process	GO:0006522	4.49E-02	1.45E-01	0	0	0	0	Gpt|1	1	5	258	28189	http://www.ebi.ac.uk/QuickGO/GTerm?id=GO:0006522	[]
5	5	response to acrylamide	GO:1903937	4.49E-02	1.45E-01	0	0	0	0	Nefl|1	1	5	258	28189	http://www.ebi.ac.uk/QuickGO/GTerm?id=GO:1903937	[]
11	8,10,11	alanyl-tRNA aminoacylation	GO:0006419	4.49E-02	1.45E-01	0	0	0	0	Aars|1	1	5	258	28189	http://www.ebi.ac.uk/QuickGO/GTerm?id=GO:0006419	[]
7	6,7	cellular response to vitamin D	GO:0071305	4.51E-02	1.45E-01	0	0	0	0	Itgb1|1;Atp2b1|1	2	37	258	28189	http://www.ebi.ac.uk/QuickGO/GTerm?id=GO:0071305	[]
8	6,8	steroid hormone secretion	GO:0035929	4.51E-02	1.45E-01	0	0	0	0	Nucb2|1;Agt|1	2	37	258	28189	http://www.ebi.ac.uk/QuickGO/GTerm?id=GO:0035929	[]
9	6,9	protein N-linked glycosylation via asparagine	GO:0018279	4.51E-02	1.45E-01	0	0	0	0	Vcp|1;Ddost|1	2	37	258	28189	http://www.ebi.ac.uk/QuickGO/GTerm?id=GO:0018279	[]
5	5	ion transport	GO:0006811	4.51E-02	1.45E-01	0	0	0	0	Acsl1|1;Vdac1|1;Anxa5|1;Ryr1|1;Slc25a4|1;Ywhae|1;Got2|1;Casq1|1;Cacna2d1|1;Dmd|1;Ywhaq|1;Atp1a2|1;Hk1|1;Ftl1|1;Cav1|1;Atp2b1|1;Ca2|1;Park7|1;Lgals3|1;Agt|1;Atp5h|1;Cacnb1|1;Slc25a1|1;Atp5j|1;Sept2|1;Fabp3|1;Lgals9|1;Fkbp1a|1;Ager|1;Cox7a2|1;Atp5e|1	31	2470	258	28189	http://www.ebi.ac.uk/QuickGO/GTerm?id=GO:0006811	[]
5	5	vasculature development	GO:0001944	4.51E-02	1.45E-01	0	0	0	0	Anxa2|1;Plg|1;Dcn|1;Anpep|1;Gpi|1;Ptgis|1;Cdc42|1;Sars|1;Lgals3|1;Agt|1;Hmox1|1;Pdcd6|1	12	752	258	28189	http://www.ebi.ac.uk/QuickGO/GTerm?id=GO:0001944	[]
4	4	negative regulation of cellular response to growth factor stimulus	GO:0090288	4.56E-02	1.46E-01	0	0	0	0	Dcn|1;Cav1|1;Agt|1;Pdcd6|1	4	146	258	28189	http://www.ebi.ac.uk/QuickGO/GTerm?id=GO:0090288	[]
7	6,7	cellular response to hydrogen peroxide	GO:0070301	4.56E-02	1.46E-01	0	0	0	0	Akr1b1|1;Park7|1;Cst3|1;Ager|1	4	146	258	28189	http://www.ebi.ac.uk/QuickGO/GTerm?id=GO:0070301	[]
4	4	adaptive immune response	GO:0002250	4.58E-02	1.47E-01	0	0	0	0	C8b|1;Igh-1a|1;Hspa1b|1;C4bpa|1;Cd48|1;Ctsc|1;ENSRNOG00000030332|1;C1qa|1	8	431	258	28189	http://www.ebi.ac.uk/QuickGO/GTerm?id=GO:0002250	[]
5	4,5	organ growth	GO:0035265	4.60E-02	1.47E-01	0	0	0	0	Slc25a4|1;Ddx39b|1;Psap|1;Pdlim5|1;Agt|1	5	212	258	28189	http://www.ebi.ac.uk/QuickGO/GTerm?id=GO:0035265	[]
5	4,5	cellular component morphogenesis	GO:0032989	4.61E-02	1.48E-01	0	0	0	0	Vim|1;Lum|1;Prelp|1;Actb|1;Casq1|1;Cap1|1;Dmd|1;Rlc-a|1;Trim28|1;Rpl4|1;Pdlim5|1;Cdc42|1;Gdi1|1;Itga7|1;RGD:708506|1;Snx1|1;Sept2|1;Actg1|1;Nefl|1;Ager|1;Creb1|1;Fis1|1	22	1635	258	28189	http://www.ebi.ac.uk/QuickGO/GTerm?id=GO:0032989	[]
5	5	regulation of cell development	GO:0060284	4.63E-02	1.48E-01	0	0	0	0	Vim|1;Slc25a4|1;Lgals1|1;Dmd|1;Itgb1|1;Rpl4|1;Ddx39b|1;Ak1|1;Pdlim5|1;Cav1|1;Cdc42|1;Gdi1|1;Ctsz|1;Ywhag|1;Agt|1;Nefl|1;Ager|1;Creb1|1	18	1275	258	28189	http://www.ebi.ac.uk/QuickGO/GTerm?id=GO:0060284	[]
5	4,5	positive regulation of defense response	GO:0031349	4.63E-02	1.48E-01	0	0	0	0	Cd14|1;Park7|1;Ddt|1;Alox5ap|1;ENSRNOG00000030332|1;Lgals9|1;Ager|1	7	356	258	28189	http://www.ebi.ac.uk/QuickGO/GTerm?id=GO:0031349	[]
7	6,7	regulation of STAT cascade	GO:1904892	4.65E-02	1.49E-01	0	0	0	0	Dcn|1;Akr1b1|1;Agt|1;Elp2|1	4	147	258	28189	http://www.ebi.ac.uk/QuickGO/GTerm?id=GO:1904892	[]
6	5,6	homotypic cell-cell adhesion	GO:0034109	4.66E-02	1.49E-01	0	0	0	0	Pdia6|1;Fgg|1;Ddost|1;Lgals1|1;Rlc-a|1;Cav1|1;Cd48|1;Actg1|1;Fkbp1a|1	9	511	258	28189	http://www.ebi.ac.uk/QuickGO/GTerm?id=GO:0034109	[]
6	4,6	positive regulation of muscle organ development	GO:0048636	4.71E-02	1.50E-01	0	0	0	0	Slc25a4|1;Ddx39b|1;Creb1|1	3	88	258	28189	http://www.ebi.ac.uk/QuickGO/GTerm?id=GO:0048636	[]
5	4,5	regulation of tissue remodeling	GO:0034103	4.71E-02	1.50E-01	0	0	0	0	Ca2|1;Agt|1;Cst3|1	3	88	258	28189	http://www.ebi.ac.uk/QuickGO/GTerm?id=GO:0034103	[]
8	7,8	regulation of epithelial cell apoptotic process	GO:1904035	4.71E-02	1.50E-01	0	0	0	0	Fgg|1;Hmox1|1;Ager|1	3	88	258	28189	http://www.ebi.ac.uk/QuickGO/GTerm?id=GO:1904035	[]
6	5,6	positive regulation of striated muscle tissue development	GO:0045844	4.71E-02	1.50E-01	0	0	0	0	Slc25a4|1;Ddx39b|1;Creb1|1	3	88	258	28189	http://www.ebi.ac.uk/QuickGO/GTerm?id=GO:0045844	[]
6	6	cellular response to lipid	GO:0071396	4.72E-02	1.50E-01	0	0	0	0	Serpina3n|1;Itgb1|1;Atp1a2|1;Ncl|1;Cd14|1;Atp2b1|1;Rpl13a|1;Park7|1;RGD:708506|1;Ube2i|1;Ager|1;Creb1|1;Fis1|1	13	842	258	28189	http://www.ebi.ac.uk/QuickGO/GTerm?id=GO:0071396	[]
7	7	glutamine metabolic process	GO:0006541	4.73E-02	1.50E-01	0	0	0	0	Phgdh|1;Nit2|1	2	38	258	28189	http://www.ebi.ac.uk/QuickGO/GTerm?id=GO:0006541	[]
6	4,5,6	positive regulation of multicellular organism growth	GO:0040018	4.73E-02	1.50E-01	0	0	0	0	Agt|1;Creb1|1	2	38	258	28189	http://www.ebi.ac.uk/QuickGO/GTerm?id=GO:0040018	[]
8	6,7,8	protein exit from endoplasmic reticulum	GO:0032527	4.73E-02	1.50E-01	0	0	0	0	Vcp|1;Tm9sf4|1	2	38	258	28189	http://www.ebi.ac.uk/QuickGO/GTerm?id=GO:0032527	[]
8	8	peptidyl-asparagine modification	GO:0018196	4.73E-02	1.50E-01	0	0	0	0	Vcp|1;Ddost|1	2	38	258	28189	http://www.ebi.ac.uk/QuickGO/GTerm?id=GO:0018196	[]
8	5,6,7,8	regulation of DNA-templated transcription, initiation	GO:2000142	4.73E-02	1.50E-01	0	0	0	0	Psmc1|1;Creb1|1	2	38	258	28189	http://www.ebi.ac.uk/QuickGO/GTerm?id=GO:2000142	[]
5	4,5	positive regulation of epidermis development	GO:0045684	4.73E-02	1.50E-01	0	0	0	0	Krt10|1;Krt17|1	2	38	258	28189	http://www.ebi.ac.uk/QuickGO/GTerm?id=GO:0045684	[]
8	7,8	norepinephrine transport	GO:0015874	4.73E-02	1.50E-01	0	0	0	0	Actb|1;Agt|1	2	38	258	28189	http://www.ebi.ac.uk/QuickGO/GTerm?id=GO:0015874	[]
5	5	epithelium development	GO:0060429	4.75E-02	1.50E-01	0	0	0	0	Fasn|1;Vdac1|1;Dmd|1;Krt10|1;Itgb1|1;Phgdh|1;Trim28|1;Psap|1;Cdc42|1;Ca2|1;Krt17|1;Ctsz|1;Agt|1;Tagln2|1;Cst3|1;Creb1|1;Capn5|1	17	1190	258	28189	http://www.ebi.ac.uk/QuickGO/GTerm?id=GO:0060429	[]
4	4	cell recognition	GO:0008037	4.75E-02	1.50E-01	0	0	0	0	Igh-1a|1;Cct4|1;Cct5|1;ENSRNOG00000030332|1;Cadm3|1	5	214	258	28189	http://www.ebi.ac.uk/QuickGO/GTerm?id=GO:0008037	[]
6	5,6	regulation of endocytosis	GO:0030100	4.80E-02	1.51E-01	0	0	0	0	Anxa2|1;Itgb1|1;Cav1|1;Cd14|1;ENSRNOG00000030332|1;Ager|1	6	285	258	28189	http://www.ebi.ac.uk/QuickGO/GTerm?id=GO:0030100	[]
4	4	muscle cell proliferation	GO:0033002	4.80E-02	1.51E-01	0	0	0	0	Akr1b1|1;Ddx39b|1;Cav1|1;Agt|1;Hmox1|1;Ager|1	6	285	258	28189	http://www.ebi.ac.uk/QuickGO/GTerm?id=GO:0033002	[]
12	11,12	positive regulation of cytosolic calcium ion concentration	GO:0007204	4.81E-02	1.51E-01	0	0	0	0	Ryr1|1;Casq1|1;Cacna2d1|1;Dmd|1;Agt|1;Fkbp1a|1;Fis1|1	7	359	258	28189	http://www.ebi.ac.uk/QuickGO/GTerm?id=GO:0007204	[]
4	4	regulation of membrane potential	GO:0042391	4.83E-02	1.52E-01	0	0	0	0	Vcp|1;Dcn|1;Ywhae|1;Dld|1;Cacna2d1|1;Dmd|1;Park7|1;Agt|1;Ppid|1;Gna11|1	10	595	258	28189	http://www.ebi.ac.uk/QuickGO/GTerm?id=GO:0042391	[]
7	6,7	regulation of protein modification process	GO:0031399	4.83E-02	1.52E-01	0	0	0	0	Acsl1|1;Vcp|1;Anxa2|1;Dcn|1;Ywhae|1;Actb|1;Ppia|1;Fgg|1;Dmd|1;Itgb1|1;Tpr|1;Pebp1|1;Vapb|1;Nenf|1;Cav1|1;Fam129a|1;Cdc42|1;Hist1h1b|1;Park7|1;Agt|1;Ube2i|1;Mical1|1;Fkbp1a|1;Ager|1;Pdcd6|1;Rpl23|1	26	2014	258	28189	http://www.ebi.ac.uk/QuickGO/GTerm?id=GO:0031399	[]
7	5,6,7	positive regulation of cellular amide metabolic process	GO:0034250	4.84E-02	1.52E-01	0	0	0	0	Rpl12|1;Ddx39b|1;Fam129a|1;Krt17|1	4	149	258	28189	http://www.ebi.ac.uk/QuickGO/GTerm?id=GO:0034250	[]
5	5	response to fatty acid	GO:0070542	4.84E-02	1.52E-01	0	0	0	0	Acsl1|1;Fabp3|1;Ager|1;Creb1|1	4	149	258	28189	http://www.ebi.ac.uk/QuickGO/GTerm?id=GO:0070542	[]
6	6	actin-mediated cell contraction	GO:0070252	4.85E-02	1.52E-01	0	0	0	0	Tpm1|1;Myl6|1;Atp1a2|1	3	89	258	28189	http://www.ebi.ac.uk/QuickGO/GTerm?id=GO:0070252	[]
10	5,9,10	regulation of release of sequestered calcium ion into cytosol	GO:0051279	4.85E-02	1.52E-01	0	0	0	0	Casq1|1;Dmd|1;Fkbp1a|1	3	89	258	28189	http://www.ebi.ac.uk/QuickGO/GTerm?id=GO:0051279	[]
8	6,7,8	negative regulation of cation transmembrane transport	GO:1904063	4.85E-02	1.52E-01	0	0	0	0	Ywhae|1;Atp1a2|1;Cav1|1	3	89	258	28189	http://www.ebi.ac.uk/QuickGO/GTerm?id=GO:1904063	[]
7	6,7	proteolysis involved in cellular protein catabolic process	GO:0051603	4.87E-02	1.52E-01	0	0	0	0	Vcp|1;Plg|1;Hsp90b1|1;Ctsb|1;Tpr|1;Psma2|1;Ctsz|1;Rpl11|1;Psmc1|1;Ube2i|1;Ctsc|1;Rad23b|1;Rpl23|1	13	846	258	28189	http://www.ebi.ac.uk/QuickGO/GTerm?id=GO:0051603	[]
5	5	vascular process in circulatory system	GO:0003018	4.91E-02	1.54E-01	0	0	0	0	Fgg|1;Atp1a2|1;Hspa1b|1;Cav1|1;Agt|1	5	216	258	28189	http://www.ebi.ac.uk/QuickGO/GTerm?id=GO:0003018	[]
5	5	mitochondrion organization	GO:0007005	4.91E-02	1.54E-01	0	0	0	0	Dcn|1;Vdac1|1;Slc25a4|1;Mdh1|1;Hsd17b10|1;Park7|1;RGD:708506|1;Mx1|1;Krt15|1;Creb1|1;Fis1|1	11	679	258	28189	http://www.ebi.ac.uk/QuickGO/GTerm?id=GO:0007005	[]
4	4	leukocyte mediated immunity	GO:0002443	4.94E-02	1.54E-01	0	0	0	0	C8b|1;Igh-1a|1;Hspa1b|1;C4bpa|1;Ctsc|1;ENSRNOG00000030332|1;Hmox1|1;C1qa|1	8	438	258	28189	http://www.ebi.ac.uk/QuickGO/GTerm?id=GO:0002443	[]
8	6,7,8	regulation of glycolytic process	GO:0006110	4.95E-02	1.54E-01	0	0	0	0	Gpd1|1;Pgam1|1	2	39	258	28189	http://www.ebi.ac.uk/QuickGO/GTerm?id=GO:0006110	[]
7	6,7	positive regulation of microtubule polymerization or depolymerization	GO:0031112	4.95E-02	1.54E-01	0	0	0	0	Hspa1b|1;Cav1|1	2	39	258	28189	http://www.ebi.ac.uk/QuickGO/GTerm?id=GO:0031112	[]
6	5,6	regulation of excretion	GO:0044062	4.95E-02	1.54E-01	0	0	0	0	Anpep|1;Agt|1	2	39	258	28189	http://www.ebi.ac.uk/QuickGO/GTerm?id=GO:0044062	[]
7	5,6,7	membrane repolarization	GO:0086009	4.95E-02	1.54E-01	0	0	0	0	Ywhae|1;Cacna2d1|1	2	39	258	28189	http://www.ebi.ac.uk/QuickGO/GTerm?id=GO:0086009	[]
5	4,5	positive regulation of muscle tissue development	GO:1901863	4.98E-02	1.55E-01	0	0	0	0	Slc25a4|1;Ddx39b|1;Creb1|1	3	90	258	28189	http://www.ebi.ac.uk/QuickGO/GTerm?id=GO:1901863	[]
5	5	regulation of vasculature development	GO:1901342	4.99E-02	1.55E-01	0	0	0	0	Dcn|1;Ptgis|1;Sars|1;Lgals3|1;Agt|1;Hmox1|1;Pdcd6|1	7	362	258	28189	http://www.ebi.ac.uk/QuickGO/GTerm?id=GO:1901342	[]
7	6,7	positive regulation of fibril organization	GO:1902905	5.07E-02	1.57E-01	0	0	0	0	Tpm1|1;Hspa1b|1;Dstn|1;Cav1|1;Cdc42|1	5	218	258	28189	http://www.ebi.ac.uk/QuickGO/GTerm?id=GO:1902905	[]
7	6,7	regulation of heart contraction	GO:0008016	5.07E-02	1.57E-01	0	0	0	0	Dmd|1;Atp1a2|1;Pebp1|1;Glrx3|1;Agt|1	5	218	258	28189	http://www.ebi.ac.uk/QuickGO/GTerm?id=GO:0008016	[]
7	5,6,7	regulation of DNA metabolic process	GO:0051052	5.11E-02	1.57E-01	0	0	0	0	Trim28|1;Ddx39b|1;Tpr|1;Cct4|1;Cct5|1;Cdc42|1;Cst3|1;Cacybp|1	8	441	258	28189	http://www.ebi.ac.uk/QuickGO/GTerm?id=GO:0051052	[]
7	6,7	cellular response to cAMP	GO:0071320	5.12E-02	1.57E-01	0	0	0	0	Serpina3n|1;Gpd1|1;Rpl13a|1	3	91	258	28189	http://www.ebi.ac.uk/QuickGO/GTerm?id=GO:0071320	[]
9	6,7,8,9	negative regulation of extrinsic apoptotic signaling pathway	GO:2001237	5.12E-02	1.57E-01	0	0	0	0	Fgg|1;Park7|1;Hmox1|1	3	91	258	28189	http://www.ebi.ac.uk/QuickGO/GTerm?id=GO:2001237	[]
5	5	negative regulation of binding	GO:0051100	5.14E-02	1.57E-01	0	0	0	0	Anxa2|1;Park7|1;Ctsz|1;Hmox1|1	4	152	258	28189	http://www.ebi.ac.uk/QuickGO/GTerm?id=GO:0051100	[]
6	6	glycerophospholipid biosynthetic process	GO:0046474	5.14E-02	1.57E-01	0	0	0	0	Fabp5|1;Phka1|1;Fabp3|1;Cept1|1	4	152	258	28189	http://www.ebi.ac.uk/QuickGO/GTerm?id=GO:0046474	[]
9	7,8,9	cellular response to glucose stimulus	GO:0071333	5.15E-02	1.57E-01	0	0	0	0	Lgals1|1;Gpx1|1;RGD:708506|1;Ager|1;Fis1|1	5	219	258	28189	http://www.ebi.ac.uk/QuickGO/GTerm?id=GO:0071333	[]
8	6,7,8	protein targeting	GO:0006605	5.17E-02	1.57E-01	0	0	0	0	Anxa2|1;Ywhae|1;Ywhaq|1;Rlc-a|1;Trim28|1;Tpr|1;Nucb1|1;Gdi1|1;Ywhag|1;Agt|1;Fis1|1	11	685	258	28189	http://www.ebi.ac.uk/QuickGO/GTerm?id=GO:0006605	[]
9	7,9	glutamine family amino acid catabolic process	GO:0009065	5.18E-02	1.57E-01	0	0	0	0	Got2|1;Asrgl1|1	2	40	258	28189	http://www.ebi.ac.uk/QuickGO/GTerm?id=GO:0009065	[]
6	6	negative regulation of endothelial cell proliferation	GO:0001937	5.18E-02	1.57E-01	0	0	0	0	Cav1|1;Ager|1	2	40	258	28189	http://www.ebi.ac.uk/QuickGO/GTerm?id=GO:0001937	[]
6	6	purine nucleobase metabolic process	GO:0006144	5.18E-02	1.57E-01	0	0	0	0	Ak1|1;Prps1|1	2	40	258	28189	http://www.ebi.ac.uk/QuickGO/GTerm?id=GO:0006144	[]
7	6,7	mitochondrial RNA metabolic process	GO:0000959	5.18E-02	1.57E-01	0	0	0	0	Hsd17b10|1;Gars|1	2	40	258	28189	http://www.ebi.ac.uk/QuickGO/GTerm?id=GO:0000959	[]
6	6	regulation of mitotic spindle organization	GO:0060236	5.18E-02	1.57E-01	0	0	0	0	Tpr|1;Hspa1b|1	2	40	258	28189	http://www.ebi.ac.uk/QuickGO/GTerm?id=GO:0060236	[]
7	6,7	cation transmembrane transport	GO:0098655	5.18E-02	1.57E-01	0	0	0	0	Vdac1|1;Anxa5|1;Ryr1|1;Ywhae|1;Casq1|1;Cacna2d1|1;Dmd|1;Atp1a2|1;Cav1|1;Atp2b1|1;Atp5h|1;Cacnb1|1;Atp5j|1;Fkbp1a|1;Ager|1;Cox7a2|1;Atp5e|1	17	1204	258	28189	http://www.ebi.ac.uk/QuickGO/GTerm?id=GO:0098655	[]
6	5,6	neuron development	GO:0048666	5.23E-02	1.57E-01	0	0	0	0	Vim|1;Lum|1;Prelp|1;Actb|1;Lgals1|1;Dmd|1;Itgb1|1;Phgdh|1;Rpl4|1;Ak1|1;Pdlim5|1;Cdc42|1;Gdi1|1;Ctsz|1;Agt|1;Sept2|1;Nefl|1;Ager|1;Creb1|1	19	1385	258	28189	http://www.ebi.ac.uk/QuickGO/GTerm?id=GO:0048666	[]
5	5	regulation of hydrolase activity	GO:0051336	5.24E-02	1.57E-01	0	0	0	0	A1m|1;Tpm1|1;Vcp|1;Serpina3n|1;Gdi2|1;Ppia|1;Itih3|1;Gpi|1;Ambp|1;Pebp1|1;Hspa1b|1;Vapb|1;Gdi1|1;Park7|1;Agt|1;Mug2|1;Cst3|1;Ctsc|1;Mical1|1;Elp2|1;Pdcd6|1;Fis1|1	22	1659	258	28189	http://www.ebi.ac.uk/QuickGO/GTerm?id=GO:0051336	[]
6	6	regulation of fatty acid metabolic process	GO:0019217	5.26E-02	1.57E-01	0	0	0	0	Nucb2|1;Agt|1;Fabp3|1	3	92	258	28189	http://www.ebi.ac.uk/QuickGO/GTerm?id=GO:0019217	[]
4	4	heterocycle metabolic process	GO:0046483	5.28E-02	1.57E-01	0	0	0	0	Vcp|1;Acaca|1;Eno3|1;Lum|1;Snd1|1;Dcn|1;Mdh2|1;Gapdh|1;Tkt|1;Tpi1|1;Pgd|1;Dld|1;Ampd1|1;Nucb2|1;Gpi|1;Gpd1|1;Mdh1|1;Prdx6|1;Cap1|1;Dmd|1;Ywhaq|1;Atp1a2|1;Trim28|1;Hk1|1;Ddx39b|1;Hnrnpc|1;Tpr|1;Cct4|1;Hspa1b|1;Ak1|1;Pgam1|1;Cct5|1;Vars|1;Vapb|1;Ptgis|1;Cav1|1;Ncl|1;Hsd17b10|1;Aldh1l1|1;Taldo1|1;Gpd2|1;Cdc42|1;Hist1h1b|1;Park7|1;Rps21|1;RGD:708506|1;Sars|1;Lgals3|1;Aars|1;Agt|1;Atp5h|1;Lipe|1;Aldh6…	81	7532	258	28189	http://www.ebi.ac.uk/QuickGO/GTerm?id=GO:0046483	[]
7	7	regulation of macroautophagy	GO:0016241	5.32E-02	1.57E-01	0	0	0	0	Dcn|1;Vdac1|1;Mdh1|1;Hmox1|1;Krt15|1	5	221	258	28189	http://www.ebi.ac.uk/QuickGO/GTerm?id=GO:0016241	[]
7	7	myeloid leukocyte differentiation	GO:0002573	5.32E-02	1.57E-01	0	0	0	0	Fasn|1;Anxa2|1;Ca2|1;Glo1|1;Creb1|1	5	221	258	28189	http://www.ebi.ac.uk/QuickGO/GTerm?id=GO:0002573	[]
6	5,6	positive regulation of cell development	GO:0010720	5.34E-02	1.57E-01	0	0	0	0	Vim|1;Slc25a4|1;Dmd|1;Itgb1|1;Rpl4|1;Ddx39b|1;Ak1|1;Cdc42|1;Gdi1|1;Agt|1;Nefl|1;Ager|1	12	773	258	28189	http://www.ebi.ac.uk/QuickGO/GTerm?id=GO:0010720	[]
4	3,4	maintenance of location	GO:0051235	5.36E-02	1.57E-01	0	0	0	0	Ryr1|1;Casq1|1;Dmd|1;Ftl1|1;Cav1|1;RGD:708506|1;Fkbp1a|1	7	368	258	28189	http://www.ebi.ac.uk/QuickGO/GTerm?id=GO:0051235	[]
11	9,10,11	regulation of activation of JAK2 kinase activity	GO:0010534	5.37E-02	1.57E-01	0	0	0	0	Agt|1	1	6	258	28189	http://www.ebi.ac.uk/QuickGO/GTerm?id=GO:0010534	[]
9	8,9	glutamate catabolic process	GO:0006538	5.37E-02	1.57E-01	0	0	0	0	Got2|1	1	6	258	28189	http://www.ebi.ac.uk/QuickGO/GTerm?id=GO:0006538	[]
6	6	olfactory nerve development	GO:0021553	5.37E-02	1.57E-01	0	0	0	0	Dmd|1	1	6	258	28189	http://www.ebi.ac.uk/QuickGO/GTerm?id=GO:0021553	[]
9	7,8,9	type IIa hypersensitivity	GO:0001794	5.37E-02	1.57E-01	0	0	0	0	ENSRNOG00000030332|1	1	6	258	28189	http://www.ebi.ac.uk/QuickGO/GTerm?id=GO:0001794	[]
8	5,6,7,8	negative regulation of mast cell degranulation	GO:0043305	5.37E-02	1.57E-01	0	0	0	0	Hmox1|1	1	6	258	28189	http://www.ebi.ac.uk/QuickGO/GTerm?id=GO:0043305	[]
8	8	inosine metabolic process	GO:0046102	5.37E-02	1.57E-01	0	0	0	0	Ak1|1	1	6	258	28189	http://www.ebi.ac.uk/QuickGO/GTerm?id=GO:0046102	[]
7	5,6,7	positive regulation of NAD(P)H oxidase activity	GO:0033864	5.37E-02	1.57E-01	0	0	0	0	Park7|1	1	6	258	28189	http://www.ebi.ac.uk/QuickGO/GTerm?id=GO:0033864	[]
8	8	mitochondrial tRNA 3'-end processing	GO:1990180	5.37E-02	1.57E-01	0	0	0	0	Hsd17b10|1	1	6	258	28189	http://www.ebi.ac.uk/QuickGO/GTerm?id=GO:1990180	[]
9	6,7,8,9	negative regulation of cysteine-type endopeptidase activity involved in apoptotic signaling pathway	GO:2001268	5.37E-02	1.57E-01	0	0	0	0	Park7|1	1	6	258	28189	http://www.ebi.ac.uk/QuickGO/GTerm?id=GO:2001268	[]
7	7	granulosa cell differentiation	GO:0060014	5.37E-02	1.57E-01	0	0	0	0	Capn5|1	1	6	258	28189	http://www.ebi.ac.uk/QuickGO/GTerm?id=GO:0060014	[]
12	10,11,12	positive regulation of protein kinase C activity	GO:1900020	5.37E-02	1.57E-01	0	0	0	0	Agt|1	1	6	258	28189	http://www.ebi.ac.uk/QuickGO/GTerm?id=GO:1900020	[]
7	6,7	regulation of extracellular matrix constituent secretion	GO:0003330	5.37E-02	1.57E-01	0	0	0	0	Agt|1	1	6	258	28189	http://www.ebi.ac.uk/QuickGO/GTerm?id=GO:0003330	[]
10	9,10	ADP biosynthetic process	GO:0006172	5.37E-02	1.57E-01	0	0	0	0	Ak1|1	1	6	258	28189	http://www.ebi.ac.uk/QuickGO/GTerm?id=GO:0006172	[]
8	8	plasma cell differentiation	GO:0002317	5.37E-02	1.57E-01	0	0	0	0	Lgals1|1	1	6	258	28189	http://www.ebi.ac.uk/QuickGO/GTerm?id=GO:0002317	[]
7	7	adenine metabolic process	GO:0046083	5.37E-02	1.57E-01	0	0	0	0	Ak1|1	1	6	258	28189	http://www.ebi.ac.uk/QuickGO/GTerm?id=GO:0046083	[]
9	7,8,9	regulation of single stranded viral RNA replication via double stranded DNA intermediate	GO:0045091	5.37E-02	1.57E-01	0	0	0	0	Trim28|1	1	6	258	28189	http://www.ebi.ac.uk/QuickGO/GTerm?id=GO:0045091	[]
7	6,7	regulation of phospholipid catabolic process	GO:0060696	5.37E-02	1.57E-01	0	0	0	0	Idh1|1	1	6	258	28189	http://www.ebi.ac.uk/QuickGO/GTerm?id=GO:0060696	[]
11	7,8,9,10,11	mitochondrial tRNA modification	GO:0070900	5.37E-02	1.57E-01	0	0	0	0	Hsd17b10|1	1	6	258	28189	http://www.ebi.ac.uk/QuickGO/GTerm?id=GO:0070900	[]
9	8,9	citrate transport	GO:0015746	5.37E-02	1.57E-01	0	0	0	0	Slc25a1|1	1	6	258	28189	http://www.ebi.ac.uk/QuickGO/GTerm?id=GO:0015746	[]
6	6	aggresome assembly	GO:0070842	5.37E-02	1.57E-01	0	0	0	0	Vcp|1	1	6	258	28189	http://www.ebi.ac.uk/QuickGO/GTerm?id=GO:0070842	[]
7	7	positive regulation of protein deubiquitination	GO:1903003	5.37E-02	1.57E-01	0	0	0	0	Vcp|1	1	6	258	28189	http://www.ebi.ac.uk/QuickGO/GTerm?id=GO:1903003	[]
5	5	pigment catabolic process	GO:0046149	5.37E-02	1.57E-01	0	0	0	0	Hmox1|1	1	6	258	28189	http://www.ebi.ac.uk/QuickGO/GTerm?id=GO:0046149	[]
7	6,7	glycolipid transport	GO:0046836	5.37E-02	1.57E-01	0	0	0	0	Psap|1	1	6	258	28189	http://www.ebi.ac.uk/QuickGO/GTerm?id=GO:0046836	[]
6	5,6	positive regulation of metalloenzyme activity	GO:0048554	5.37E-02	1.57E-01	0	0	0	0	Cdc42|1	1	6	258	28189	http://www.ebi.ac.uk/QuickGO/GTerm?id=GO:0048554	[]
5	5	glyoxylate metabolic process	GO:0046487	5.37E-02	1.57E-01	0	0	0	0	Idh1|1	1	6	258	28189	http://www.ebi.ac.uk/QuickGO/GTerm?id=GO:0046487	[]
6	6	cellular response to bacterial lipoprotein	GO:0071220	5.37E-02	1.57E-01	0	0	0	0	Cd14|1	1	6	258	28189	http://www.ebi.ac.uk/QuickGO/GTerm?id=GO:0071220	[]
10	8,10	response to diacyl bacterial lipopeptide	GO:0071724	5.37E-02	1.57E-01	0	0	0	0	Cd14|1	1	6	258	28189	http://www.ebi.ac.uk/QuickGO/GTerm?id=GO:0071724	[]
8	7,8	mitochondrial RNA modification	GO:1900864	5.37E-02	1.57E-01	0	0	0	0	Hsd17b10|1	1	6	258	28189	http://www.ebi.ac.uk/QuickGO/GTerm?id=GO:1900864	[]
7	4,5,6,7	regulation of membrane repolarization during action potential	GO:0098903	5.37E-02	1.57E-01	0	0	0	0	Cacna2d1|1	1	6	258	28189	http://www.ebi.ac.uk/QuickGO/GTerm?id=GO:0098903	[]
11	9,10,11	regulation of protein kinase C activity	GO:1900019	5.37E-02	1.57E-01	0	0	0	0	Agt|1	1	6	258	28189	http://www.ebi.ac.uk/QuickGO/GTerm?id=GO:1900019	[]
10	7,8,10	regulation of blood vessel diameter by renin-angiotensin	GO:0002034	5.37E-02	1.57E-01	0	0	0	0	Agt|1	1	6	258	28189	http://www.ebi.ac.uk/QuickGO/GTerm?id=GO:0002034	[]
7	6,7	testosterone secretion	GO:0035936	5.37E-02	1.57E-01	0	0	0	0	Nucb2|1	1	6	258	28189	http://www.ebi.ac.uk/QuickGO/GTerm?id=GO:0035936	[]
6	6	viral mRNA export from host cell nucleus	GO:0046784	5.37E-02	1.57E-01	0	0	0	0	Ddx39b|1	1	6	258	28189	http://www.ebi.ac.uk/QuickGO/GTerm?id=GO:0046784	[]
4	4	polyketide metabolic process	GO:0030638	5.37E-02	1.57E-01	0	0	0	0	Akr1b1|1	1	6	258	28189	http://www.ebi.ac.uk/QuickGO/GTerm?id=GO:0030638	[]
7	6,7	carnitine biosynthetic process	GO:0045329	5.37E-02	1.57E-01	0	0	0	0	Aldh9a1|1	1	6	258	28189	http://www.ebi.ac.uk/QuickGO/GTerm?id=GO:0045329	[]
6	5,6	regulation of pentose-phosphate shunt	GO:0043456	5.37E-02	1.57E-01	0	0	0	0	Pgam1|1	1	6	258	28189	http://www.ebi.ac.uk/QuickGO/GTerm?id=GO:0043456	[]
5	5	heme catabolic process	GO:0042167	5.37E-02	1.57E-01	0	0	0	0	Hmox1|1	1	6	258	28189	http://www.ebi.ac.uk/QuickGO/GTerm?id=GO:0042167	[]
8	6,7,8	type II hypersensitivity	GO:0002445	5.37E-02	1.57E-01	0	0	0	0	ENSRNOG00000030332|1	1	6	258	28189	http://www.ebi.ac.uk/QuickGO/GTerm?id=GO:0002445	[]
7	4,7	positive regulation of epithelial cell proliferation involved in lung morphogenesis	GO:0060501	5.37E-02	1.57E-01	0	0	0	0	Cdc42|1	1	6	258	28189	http://www.ebi.ac.uk/QuickGO/GTerm?id=GO:0060501	[]
13	4,5,6,7,8,9,12,13	positive regulation of cellular pH reduction	GO:0032849	5.37E-02	1.57E-01	0	0	0	0	Ca2|1	1	6	258	28189	http://www.ebi.ac.uk/QuickGO/GTerm?id=GO:0032849	[]
9	7,8,9	regulation of type II hypersensitivity	GO:0002892	5.37E-02	1.57E-01	0	0	0	0	ENSRNOG00000030332|1	1	6	258	28189	http://www.ebi.ac.uk/QuickGO/GTerm?id=GO:0002892	[]
7	7	mitochondrial tRNA processing	GO:0090646	5.37E-02	1.57E-01	0	0	0	0	Hsd17b10|1	1	6	258	28189	http://www.ebi.ac.uk/QuickGO/GTerm?id=GO:0090646	[]
9	7,8,9	negative regulation of oxidative stress-induced neuron intrinsic apoptotic signaling pathway	GO:1903377	5.37E-02	1.57E-01	0	0	0	0	Park7|1	1	6	258	28189	http://www.ebi.ac.uk/QuickGO/GTerm?id=GO:1903377	[]
7	7	response to UV-A	GO:0070141	5.37E-02	1.57E-01	0	0	0	0	Ppid|1	1	6	258	28189	http://www.ebi.ac.uk/QuickGO/GTerm?id=GO:0070141	[]
8	5,6,7,8	regulation of androgen receptor activity	GO:2000823	5.37E-02	1.57E-01	0	0	0	0	Park7|1	1	6	258	28189	http://www.ebi.ac.uk/QuickGO/GTerm?id=GO:2000823	[]
6	6	isoprenoid catabolic process	GO:0008300	5.37E-02	1.57E-01	0	0	0	0	Crabp1|1	1	6	258	28189	http://www.ebi.ac.uk/QuickGO/GTerm?id=GO:0008300	[]
8	7,8	regulation of testosterone secretion	GO:2000843	5.37E-02	1.57E-01	0	0	0	0	Nucb2|1	1	6	258	28189	http://www.ebi.ac.uk/QuickGO/GTerm?id=GO:2000843	[]
7	5,7	response to hypobaric hypoxia	GO:1990910	5.37E-02	1.57E-01	0	0	0	0	Fis1|1	1	6	258	28189	http://www.ebi.ac.uk/QuickGO/GTerm?id=GO:1990910	[]
9	5,6,7,8,9	negative regulation of neurotrophin TRK receptor signaling pathway	GO:0051387	5.37E-02	1.57E-01	0	0	0	0	Agt|1	1	6	258	28189	http://www.ebi.ac.uk/QuickGO/GTerm?id=GO:0051387	[]
6	5,6	cellular response to cisplatin	GO:0072719	5.37E-02	1.57E-01	0	0	0	0	Hmox1|1	1	6	258	28189	http://www.ebi.ac.uk/QuickGO/GTerm?id=GO:0072719	[]
9	6,7,9	renal control of peripheral vascular resistance involved in regulation of systemic arterial blood pressure	GO:0003072	5.37E-02	1.57E-01	0	0	0	0	Agt|1	1	6	258	28189	http://www.ebi.ac.uk/QuickGO/GTerm?id=GO:0003072	[]
9	8,9	single stranded viral RNA replication via double stranded DNA intermediate	GO:0039692	5.37E-02	1.57E-01	0	0	0	0	Trim28|1	1	6	258	28189	http://www.ebi.ac.uk/QuickGO/GTerm?id=GO:0039692	[]
10	8,9,10	regulation of type IIa hypersensitivity	GO:0001796	5.37E-02	1.57E-01	0	0	0	0	ENSRNOG00000030332|1	1	6	258	28189	http://www.ebi.ac.uk/QuickGO/GTerm?id=GO:0001796	[]
10	7,8,10	cellular response to bacterial lipopeptide	GO:0071221	5.37E-02	1.57E-01	0	0	0	0	Cd14|1	1	6	258	28189	http://www.ebi.ac.uk/QuickGO/GTerm?id=GO:0071221	[]
7	5,7	negative regulation of DNA damage checkpoint	GO:2000002	5.37E-02	1.57E-01	0	0	0	0	Ddx39b|1	1	6	258	28189	http://www.ebi.ac.uk/QuickGO/GTerm?id=GO:2000002	[]
10	5,7,8,10	positive regulation of androgen secretion	GO:2000836	5.37E-02	1.57E-01	0	0	0	0	Nucb2|1	1	6	258	28189	http://www.ebi.ac.uk/QuickGO/GTerm?id=GO:2000836	[]
6	6	neurotransmitter receptor metabolic process	GO:0045213	5.37E-02	1.57E-01	0	0	0	0	Dmd|1	1	6	258	28189	http://www.ebi.ac.uk/QuickGO/GTerm?id=GO:0045213	[]
7	6,7	regulation of calcium-mediated signaling	GO:0050848	5.39E-02	1.58E-01	0	0	0	0	Dmd|1;Fkbp1a|1;RGD1564899|1	3	93	258	28189	http://www.ebi.ac.uk/QuickGO/GTerm?id=GO:0050848	[]
5	5	lamellipodium organization	GO:0097581	5.39E-02	1.58E-01	0	0	0	0	Itgb1|1;Cdc42|1;Snx1|1	3	93	258	28189	http://www.ebi.ac.uk/QuickGO/GTerm?id=GO:0097581	[]
8	8	cellular response to hexose stimulus	GO:0071331	5.40E-02	1.58E-01	0	0	0	0	Lgals1|1;Gpx1|1;RGD:708506|1;Ager|1;Fis1|1	5	222	258	28189	http://www.ebi.ac.uk/QuickGO/GTerm?id=GO:0071331	[]
6	6	response to magnesium ion	GO:0032026	5.42E-02	1.58E-01	0	0	0	0	Hp|1;Cd14|1	2	41	258	28189	http://www.ebi.ac.uk/QuickGO/GTerm?id=GO:0032026	[]
5	5	regulation of glial cell proliferation	GO:0060251	5.42E-02	1.58E-01	0	0	0	0	Vim|1;Creb1|1	2	41	258	28189	http://www.ebi.ac.uk/QuickGO/GTerm?id=GO:0060251	[]
6	6	response to interleukin-4	GO:0070670	5.42E-02	1.58E-01	0	0	0	0	Fasn|1;Ctsb|1	2	41	258	28189	http://www.ebi.ac.uk/QuickGO/GTerm?id=GO:0070670	[]
9	6,7,8,9	negative regulation of calcium ion transmembrane transporter activity	GO:1901020	5.42E-02	1.58E-01	0	0	0	0	Ywhae|1;Atp1a2|1	2	41	258	28189	http://www.ebi.ac.uk/QuickGO/GTerm?id=GO:1901020	[]
7	7	regulation of purine nucleotide metabolic process	GO:1900542	5.42E-02	1.58E-01	0	0	0	0	Vcp|1;Nucb2|1;Gpd1|1;Cap1|1;Pgam1|1;Park7|1	6	294	258	28189	http://www.ebi.ac.uk/QuickGO/GTerm?id=GO:1900542	[]
5	5	carbohydrate derivative biosynthetic process	GO:1901137	5.43E-02	1.58E-01	0	0	0	0	Vcp|1;Acaca|1;Tkt|1;Tpi1|1;Ampd1|1;Nucb2|1;Ddost|1;Cap1|1;Ak1|1;Atp5h|1;Atp5j|1;Prps1|1;Mgat1|1;Atp5e|1	14	947	258	28189	http://www.ebi.ac.uk/QuickGO/GTerm?id=GO:1901137	[]
3	3	positive regulation of immune system process	GO:0002684	5.46E-02	1.59E-01	0	0	0	0	Gpi|1;Lgals1|1;C8b|1;Igh-1a|1;Hspa1b|1;C4bpa|1;Cav1|1;Cd14|1;Ca2|1;Park7|1;ENSRNOG00000030332|1;Hmox1|1;Lgals9|1;C1qa|1;Creb1|1	15	1035	258	28189	http://www.ebi.ac.uk/QuickGO/GTerm?id=GO:0002684	[]
4	4	cellular response to external stimulus	GO:0071496	5.48E-02	1.59E-01	0	0	0	0	Mdh1|1;Itgb1|1;Atp1a2|1;Ctsb|1;Cav1|1;Atp2b1|1;Agt|1;Hmox1|1;Krt15|1;Fis1|1	10	609	258	28189	http://www.ebi.ac.uk/QuickGO/GTerm?id=GO:0071496	[]
9	6,7,9	regulation of extrinsic apoptotic signaling pathway	GO:2001236	5.56E-02	1.61E-01	0	0	0	0	Fgg|1;Park7|1;Agt|1;Hmox1|1	4	156	258	28189	http://www.ebi.ac.uk/QuickGO/GTerm?id=GO:2001236	[]
6	6	response to ethanol	GO:0045471	5.56E-02	1.61E-01	0	0	0	0	Ca3|1;Got2|1;Tufm|1;Ctsb|1;Pebp1|1;Cd14|1	6	296	258	28189	http://www.ebi.ac.uk/QuickGO/GTerm?id=GO:0045471	[]
7	7	cellular response to monosaccharide stimulus	GO:0071326	5.57E-02	1.61E-01	0	0	0	0	Lgals1|1;Gpx1|1;RGD:708506|1;Ager|1;Fis1|1	5	224	258	28189	http://www.ebi.ac.uk/QuickGO/GTerm?id=GO:0071326	[]
5	5	vesicle organization	GO:0016050	5.61E-02	1.62E-01	0	0	0	0	Anxa2|1;Ap1b1|1;Vapb|1;Snx1|1;Hint1|1;Creb1|1;Pdcd6|1	7	372	258	28189	http://www.ebi.ac.uk/QuickGO/GTerm?id=GO:0016050	[]
9	8,9	protein homotrimerization	GO:0070207	5.66E-02	1.63E-01	0	0	0	0	Mgst1|1;Alox5ap|1	2	42	258	28189	http://www.ebi.ac.uk/QuickGO/GTerm?id=GO:0070207	[]
9	6,7,8,9	mitochondrial electron transport, NADH to ubiquinone	GO:0006120	5.66E-02	1.63E-01	0	0	0	0	Dld|1;Park7|1	2	42	258	28189	http://www.ebi.ac.uk/QuickGO/GTerm?id=GO:0006120	[]
8	5,7,8	regulation of protein targeting to membrane	GO:0090313	5.66E-02	1.63E-01	0	0	0	0	Gdi1|1;Fis1|1	2	42	258	28189	http://www.ebi.ac.uk/QuickGO/GTerm?id=GO:0090313	[]
10	6,7,8,9,10	positive regulation of calcium ion transmembrane transporter activity	GO:1901021	5.66E-02	1.63E-01	0	0	0	0	Casq1|1;Cacna2d1|1	2	42	258	28189	http://www.ebi.ac.uk/QuickGO/GTerm?id=GO:1901021	[]
6	5,6	regulation of cellular carbohydrate catabolic process	GO:0043471	5.66E-02	1.63E-01	0	0	0	0	Gpd1|1;Pgam1|1	2	42	258	28189	http://www.ebi.ac.uk/QuickGO/GTerm?id=GO:0043471	[]
5	5	salivary gland development	GO:0007431	5.66E-02	1.63E-01	0	0	0	0	Cdc42|1;Cst3|1	2	42	258	28189	http://www.ebi.ac.uk/QuickGO/GTerm?id=GO:0007431	[]
5	5	cell-matrix adhesion	GO:0007160	5.66E-02	1.63E-01	0	0	0	0	Fgg|1;Dmd|1;Itgb1|1;Nid2|1;Agt|1	5	225	258	28189	http://www.ebi.ac.uk/QuickGO/GTerm?id=GO:0007160	[]
8	5,7,8	positive regulation of endothelial cell migration	GO:0010595	5.68E-02	1.63E-01	0	0	0	0	Agt|1;Hmox1|1;Pdcd6|1	3	95	258	28189	http://www.ebi.ac.uk/QuickGO/GTerm?id=GO:0010595	[]
6	4,6	regulation of epithelial cell migration	GO:0010632	5.74E-02	1.65E-01	0	0	0	0	Dcn|1;Agt|1;Hmox1|1;Ager|1;Pdcd6|1	5	226	258	28189	http://www.ebi.ac.uk/QuickGO/GTerm?id=GO:0010632	[]
8	7,8	regulation of JAK-STAT cascade	GO:0046425	5.77E-02	1.66E-01	0	0	0	0	Dcn|1;Akr1b1|1;Agt|1;Elp2|1	4	158	258	28189	http://www.ebi.ac.uk/QuickGO/GTerm?id=GO:0046425	[]
5	5	ribonucleoprotein complex assembly	GO:0022618	5.79E-02	1.66E-01	0	0	0	0	Rpl12|1;Ddx39b|1;Rpl13a|1;Rpl11|1;Rpl23a|1;Rpl6|1	6	299	258	28189	http://www.ebi.ac.uk/QuickGO/GTerm?id=GO:0022618	[]
6	6	nucleotide catabolic process	GO:0009166	5.82E-02	1.67E-01	0	0	0	0	Vcp|1;Gpd1|1;Hint1|1	3	96	258	28189	http://www.ebi.ac.uk/QuickGO/GTerm?id=GO:0009166	[]
6	6	regulation of cardiac muscle tissue development	GO:0055024	5.82E-02	1.67E-01	0	0	0	0	Slc25a4|1;Ddx39b|1;Creb1|1	3	96	258	28189	http://www.ebi.ac.uk/QuickGO/GTerm?id=GO:0055024	[]
5	4,5	ERAD pathway	GO:0036503	5.82E-02	1.67E-01	0	0	0	0	Vcp|1;Hsp90b1|1;Psmc1|1	3	96	258	28189	http://www.ebi.ac.uk/QuickGO/GTerm?id=GO:0036503	[]
10	8,9,10	negative regulation of protein ubiquitination	GO:0031397	5.82E-02	1.67E-01	0	0	0	0	Tpr|1;Park7|1;Rpl23|1	3	96	258	28189	http://www.ebi.ac.uk/QuickGO/GTerm?id=GO:0031397	[]
4	4	humoral immune response	GO:0006959	5.83E-02	1.67E-01	0	0	0	0	C8b|1;Igh-1a|1;C4bpa|1;ENSRNOG00000030332|1;C1qa|1	5	227	258	28189	http://www.ebi.ac.uk/QuickGO/GTerm?id=GO:0006959	[]
5	5	response to hydrogen peroxide	GO:0042542	5.83E-02	1.67E-01	0	0	0	0	Akr1b1|1;Park7|1;Cst3|1;Hmox1|1;Ager|1	5	227	258	28189	http://www.ebi.ac.uk/QuickGO/GTerm?id=GO:0042542	[]
5	5	limbic system development	GO:0021761	5.88E-02	1.68E-01	0	0	0	0	Ywhae|1;Pebp1|1;Akr1c9|1;Nefl|1	4	159	258	28189	http://www.ebi.ac.uk/QuickGO/GTerm?id=GO:0021761	[]
5	5	peroxisome organization	GO:0007031	5.90E-02	1.68E-01	0	0	0	0	Pex19|1;Fis1|1	2	43	258	28189	http://www.ebi.ac.uk/QuickGO/GTerm?id=GO:0007031	[]
5	5	binding of sperm to zona pellucida	GO:0007339	5.90E-02	1.68E-01	0	0	0	0	Cct4|1;Cct5|1	2	43	258	28189	http://www.ebi.ac.uk/QuickGO/GTerm?id=GO:0007339	[]
6	6	response to angiotensin	GO:1990776	5.90E-02	1.68E-01	0	0	0	0	Ca2|1;Agt|1	2	43	258	28189	http://www.ebi.ac.uk/QuickGO/GTerm?id=GO:1990776	[]
11	7,8,9,10,11	regulation of sodium ion transmembrane transporter activity	GO:2000649	5.90E-02	1.68E-01	0	0	0	0	Dmd|1;Atp1a2|1	2	43	258	28189	http://www.ebi.ac.uk/QuickGO/GTerm?id=GO:2000649	[]
9	7,9	regulation of neuron differentiation	GO:0045664	5.90E-02	1.68E-01	0	0	0	0	Vim|1;Lgals1|1;Dmd|1;Itgb1|1;Rpl4|1;Ak1|1;Pdlim5|1;Cav1|1;Gdi1|1;Ctsz|1;Ywhag|1;Agt|1;Nefl|1	13	872	258	28189	http://www.ebi.ac.uk/QuickGO/GTerm?id=GO:0045664	[]
6	4,5,6	positive regulation of intracellular transport	GO:0032388	5.94E-02	1.69E-01	0	0	0	0	Ywhae|1;Ehd2|1;Trim28|1;Tpr|1;Cdc42|1;Tm9sf4|1;Fis1|1	7	377	258	28189	http://www.ebi.ac.uk/QuickGO/GTerm?id=GO:0032388	[]
6	6	cellular response to organic cyclic compound	GO:0071407	5.95E-02	1.69E-01	0	0	0	0	Ryr1|1;Serpina3n|1;Hsd17b4|1;Gpd1|1;Lgals1|1;Itgb1|1;Atp1a2|1;Atp2b1|1;Rpl13a|1;Park7|1;Ube2i|1;Ager|1;Fis1|1	13	873	258	28189	http://www.ebi.ac.uk/QuickGO/GTerm?id=GO:0071407	[]
5	5	inflammatory response	GO:0006954	5.95E-02	1.69E-01	0	0	0	0	Serpina3n|1;Hp|1;Fgg|1;Ptgis|1;Cd14|1;Park7|1;Agt|1;Ddt|1;Alox5ap|1;ENSRNOG00000030332|1;Hmox1|1;Ager|1	12	787	258	28189	http://www.ebi.ac.uk/QuickGO/GTerm?id=GO:0006954	[]
6	6	negative regulation of protein binding	GO:0032091	5.97E-02	1.69E-01	0	0	0	0	Anxa2|1;Park7|1;Ctsz|1	3	97	258	28189	http://www.ebi.ac.uk/QuickGO/GTerm?id=GO:0032091	[]
5	5	carbohydrate derivative catabolic process	GO:1901136	5.99E-02	1.69E-01	0	0	0	0	Gpd1|1;Cst3|1;Hint1|1;Mgat1|1	4	160	258	28189	http://www.ebi.ac.uk/QuickGO/GTerm?id=GO:1901136	[]
6	6	regulation of nucleotide metabolic process	GO:0006140	6.01E-02	1.69E-01	0	0	0	0	Vcp|1;Nucb2|1;Gpd1|1;Cap1|1;Pgam1|1;Park7|1	6	302	258	28189	http://www.ebi.ac.uk/QuickGO/GTerm?id=GO:0006140	[]
3	3	response to biotic stimulus	GO:0009607	6.08E-02	1.69E-01	0	0	0	0	Dcn|1;Serpina3n|1;Ca3|1;Hp|1;Eef1g|1;Igh-1a|1;Cct5|1;Ncl|1;Cd14|1;Psma2|1;Gpx3|1;Lyz1|1;Park7|1;Mx1|1;Mgst1|1;ENSRNOG00000030332|1;Ca5b|1	17	1230	258	28189	http://www.ebi.ac.uk/QuickGO/GTerm?id=GO:0009607	[]
5	5	regulation of response to extracellular stimulus	GO:0032104	6.10E-02	1.69E-01	0	0	0	0	Nucb2|1;Mdh1|1;Nenf|1;Krt15|1	4	161	258	28189	http://www.ebi.ac.uk/QuickGO/GTerm?id=GO:0032104	[]
6	6	regulation of response to nutrient levels	GO:0032107	6.10E-02	1.69E-01	0	0	0	0	Nucb2|1;Mdh1|1;Nenf|1;Krt15|1	4	161	258	28189	http://www.ebi.ac.uk/QuickGO/GTerm?id=GO:0032107	[]
11	8,9,10,11	regulation of proteasomal ubiquitin-dependent protein catabolic process	GO:0032434	6.10E-02	1.69E-01	0	0	0	0	Vcp|1;Tpr|1;Rpl11|1;Rad23b|1	4	161	258	28189	http://www.ebi.ac.uk/QuickGO/GTerm?id=GO:0032434	[]
5	5	positive regulation of lipid biosynthetic process	GO:0046889	6.12E-02	1.69E-01	0	0	0	0	Pc|1;Agt|1;Creb1|1	3	98	258	28189	http://www.ebi.ac.uk/QuickGO/GTerm?id=GO:0046889	[]
10	7,8,9,10	tRNA modification	GO:0006400	6.12E-02	1.69E-01	0	0	0	0	Hsd17b10|1;Aars|1;Elp2|1	3	98	258	28189	http://www.ebi.ac.uk/QuickGO/GTerm?id=GO:0006400	[]
3	3	cytolysis	GO:0019835	6.14E-02	1.69E-01	0	0	0	0	C8b|1;Lyz1|1	2	44	258	28189	http://www.ebi.ac.uk/QuickGO/GTerm?id=GO:0019835	[]
5	5	membrane invagination	GO:0010324	6.14E-02	1.69E-01	0	0	0	0	ENSRNOG00000030332|1;Ager|1	2	44	258	28189	http://www.ebi.ac.uk/QuickGO/GTerm?id=GO:0010324	[]
9	8,9	protein heterotetramerization	GO:0051290	6.14E-02	1.69E-01	0	0	0	0	Anxa2|1;Krt10|1	2	44	258	28189	http://www.ebi.ac.uk/QuickGO/GTerm?id=GO:0051290	[]
5	5	regulation of spindle organization	GO:0090224	6.14E-02	1.69E-01	0	0	0	0	Tpr|1;Hspa1b|1	2	44	258	28189	http://www.ebi.ac.uk/QuickGO/GTerm?id=GO:0090224	[]
7	5,6,7	positive regulation of cardiac muscle tissue growth	GO:0055023	6.14E-02	1.69E-01	0	0	0	0	Slc25a4|1;Ddx39b|1	2	44	258	28189	http://www.ebi.ac.uk/QuickGO/GTerm?id=GO:0055023	[]
6	5,6	cytosolic transport	GO:0016482	6.19E-02	1.69E-01	0	0	0	0	Vcp|1;Ryr1|1;Casq1|1;Trim28|1;Ddx39b|1;Tpr|1;Vapb|1;Park7|1;Agt|1;Snx1|1;Hint1|1;Fkbp1a|1;Tm9sf4|1;Fis1|1	14	966	258	28189	http://www.ebi.ac.uk/QuickGO/GTerm?id=GO:0016482	[]
5	5	translocation of molecules into other organism involved in symbiotic interaction	GO:0051836	6.23E-02	1.69E-01	0	0	0	0	Ddx39b|1	1	7	258	28189	http://www.ebi.ac.uk/QuickGO/GTerm?id=GO:0051836	[]
9	7,8,9	regulation of L-glutamate transport	GO:0002036	6.23E-02	1.69E-01	0	0	0	0	Sept2|1	1	7	258	28189	http://www.ebi.ac.uk/QuickGO/GTerm?id=GO:0002036	[]
10	8,9,10	positive regulation of type I hypersensitivity	GO:0001812	6.23E-02	1.69E-01	0	0	0	0	ENSRNOG00000030332|1	1	7	258	28189	http://www.ebi.ac.uk/QuickGO/GTerm?id=GO:0001812	[]
12	8,10,11,12	negative regulation of ubiquitin protein ligase activity	GO:1904667	6.23E-02	1.69E-01	0	0	0	0	Rpl23|1	1	7	258	28189	http://www.ebi.ac.uk/QuickGO/GTerm?id=GO:1904667	[]
8	8	negative regulation of plasminogen activation	GO:0010757	6.23E-02	1.69E-01	0	0	0	0	Ctsz|1	1	7	258	28189	http://www.ebi.ac.uk/QuickGO/GTerm?id=GO:0010757	[]
8	6,8	heterochromatin assembly	GO:0031507	6.23E-02	1.69E-01	0	0	0	0	Tpr|1	1	7	258	28189	http://www.ebi.ac.uk/QuickGO/GTerm?id=GO:0031507	[]
6	3,4,6	regulation of membrane hyperpolarization	GO:1902630	6.23E-02	1.69E-01	0	0	0	0	Agt|1	1	7	258	28189	http://www.ebi.ac.uk/QuickGO/GTerm?id=GO:1902630	[]
7	6,7	porphyrin-containing compound catabolic process	GO:0006787	6.23E-02	1.69E-01	0	0	0	0	Hmox1|1	1	7	258	28189	http://www.ebi.ac.uk/QuickGO/GTerm?id=GO:0006787	[]
10	8,10	mineralocorticoid secretion	GO:0035931	6.23E-02	1.69E-01	0	0	0	0	Agt|1	1	7	258	28189	http://www.ebi.ac.uk/QuickGO/GTerm?id=GO:0035931	[]
9	7,8,9	regulation of peptidyl-cysteine S-nitrosylation	GO:2000169	6.23E-02	1.69E-01	0	0	0	0	Dmd|1	1	7	258	28189	http://www.ebi.ac.uk/QuickGO/GTerm?id=GO:2000169	[]
8	7,8	negative regulation by host of symbiont molecular function	GO:0052405	6.23E-02	1.69E-01	0	0	0	0	Anxa2|1	1	7	258	28189	http://www.ebi.ac.uk/QuickGO/GTerm?id=GO:0052405	[]
9	7,9	androgen secretion	GO:0035935	6.23E-02	1.69E-01	0	0	0	0	Nucb2|1	1	7	258	28189	http://www.ebi.ac.uk/QuickGO/GTerm?id=GO:0035935	[]
10	7,8,10	TRAIL-activated apoptotic signaling pathway	GO:0036462	6.23E-02	1.69E-01	0	0	0	0	Park7|1	1	7	258	28189	http://www.ebi.ac.uk/QuickGO/GTerm?id=GO:0036462	[]
6	4,5,6	negative regulation of cell cycle checkpoint	GO:1901977	6.23E-02	1.69E-01	0	0	0	0	Ddx39b|1	1	7	258	28189	http://www.ebi.ac.uk/QuickGO/GTerm?id=GO:1901977	[]
6	5,6	complement activation, alternative pathway	GO:0006957	6.23E-02	1.69E-01	0	0	0	0	C8b|1	1	7	258	28189	http://www.ebi.ac.uk/QuickGO/GTerm?id=GO:0006957	[]
10	6,8,10	regulation of androgen secretion	GO:2000834	6.23E-02	1.69E-01	0	0	0	0	Nucb2|1	1	7	258	28189	http://www.ebi.ac.uk/QuickGO/GTerm?id=GO:2000834	[]
12	7,8,10,12	regulation of aldosterone secretion	GO:2000858	6.23E-02	1.69E-01	0	0	0	0	Agt|1	1	7	258	28189	http://www.ebi.ac.uk/QuickGO/GTerm?id=GO:2000858	[]
7	6,7	methylglyoxal catabolic process to lactate	GO:0061727	6.23E-02	1.69E-01	0	0	0	0	Park7|1	1	7	258	28189	http://www.ebi.ac.uk/QuickGO/GTerm?id=GO:0061727	[]
9	6,7,8,9	positive regulation by host of viral genome replication	GO:0044829	6.23E-02	1.69E-01	0	0	0	0	Vapb|1	1	7	258	28189	http://www.ebi.ac.uk/QuickGO/GTerm?id=GO:0044829	[]
3	3	detoxification of inorganic compound	GO:0061687	6.23E-02	1.69E-01	0	0	0	0	Park7|1	1	7	258	28189	http://www.ebi.ac.uk/QuickGO/GTerm?id=GO:0061687	[]
6	5,6	establishment of Sertoli cell barrier	GO:0097368	6.23E-02	1.69E-01	0	0	0	0	Itgb1|1	1	7	258	28189	http://www.ebi.ac.uk/QuickGO/GTerm?id=GO:0097368	[]
6	6	wound healing involved in inflammatory response	GO:0002246	6.23E-02	1.69E-01	0	0	0	0	Hmox1|1	1	7	258	28189	http://www.ebi.ac.uk/QuickGO/GTerm?id=GO:0002246	[]
11	6,7,8,9,10,11	regulation of microtubule nucleation	GO:0010968	6.23E-02	1.69E-01	0	0	0	0	Hspa1b|1	1	7	258	28189	http://www.ebi.ac.uk/QuickGO/GTerm?id=GO:0010968	[]
5	5	epithelial-mesenchymal cell signaling	GO:0060684	6.23E-02	1.69E-01	0	0	0	0	Cdc42|1	1	7	258	28189	http://www.ebi.ac.uk/QuickGO/GTerm?id=GO:0060684	[]
6	6	protein maturation by iron-sulfur cluster transfer	GO:0097428	6.23E-02	1.69E-01	0	0	0	0	Glrx3|1	1	7	258	28189	http://www.ebi.ac.uk/QuickGO/GTerm?id=GO:0097428	[]
7	6,7	long-chain fatty-acyl-CoA biosynthetic process	GO:0035338	6.23E-02	1.69E-01	0	0	0	0	Acsl1|1	1	7	258	28189	http://www.ebi.ac.uk/QuickGO/GTerm?id=GO:0035338	[]
12	4,5,6,7,8,11,12	regulation of cellular pH reduction	GO:0032847	6.23E-02	1.69E-01	0	0	0	0	Ca2|1	1	7	258	28189	http://www.ebi.ac.uk/QuickGO/GTerm?id=GO:0032847	[]
11	6,7,9,11	aldosterone secretion	GO:0035932	6.23E-02	1.69E-01	0	0	0	0	Agt|1	1	7	258	28189	http://www.ebi.ac.uk/QuickGO/GTerm?id=GO:0035932	[]
7	6,7	positive regulation of transforming growth factor beta1 production	GO:0032914	6.23E-02	1.69E-01	0	0	0	0	Lum|1	1	7	258	28189	http://www.ebi.ac.uk/QuickGO/GTerm?id=GO:0032914	[]
8	6,7,8	negative regulation of mitochondrial membrane permeability	GO:0035795	6.23E-02	1.69E-01	0	0	0	0	Slc25a4|1	1	7	258	28189	http://www.ebi.ac.uk/QuickGO/GTerm?id=GO:0035795	[]
9	7,9	cellular response to corticosterone stimulus	GO:0071386	6.23E-02	1.69E-01	0	0	0	0	Atp2b1|1	1	7	258	28189	http://www.ebi.ac.uk/QuickGO/GTerm?id=GO:0071386	[]
7	5,6,7	regulation by virus of viral protein levels in host cell	GO:0046719	6.23E-02	1.69E-01	0	0	0	0	Vapb|1	1	7	258	28189	http://www.ebi.ac.uk/QuickGO/GTerm?id=GO:0046719	[]
8	7,8	methylglyoxal catabolic process to D-lactate via S-lactoyl-glutathione	GO:0019243	6.23E-02	1.69E-01	0	0	0	0	Park7|1	1	7	258	28189	http://www.ebi.ac.uk/QuickGO/GTerm?id=GO:0019243	[]
10	8,9,10	positive regulation of type B pancreatic cell apoptotic process	GO:2000676	6.23E-02	1.69E-01	0	0	0	0	Ager|1	1	7	258	28189	http://www.ebi.ac.uk/QuickGO/GTerm?id=GO:2000676	[]
5	5	gamma-aminobutyric acid metabolic process	GO:0009448	6.23E-02	1.69E-01	0	0	0	0	Phgdh|1	1	7	258	28189	http://www.ebi.ac.uk/QuickGO/GTerm?id=GO:0009448	[]
6	6	methylglyoxal catabolic process	GO:0051596	6.23E-02	1.69E-01	0	0	0	0	Park7|1	1	7	258	28189	http://www.ebi.ac.uk/QuickGO/GTerm?id=GO:0051596	[]
6	5,6	regulation of catecholamine uptake involved in synaptic transmission	GO:0051940	6.23E-02	1.69E-01	0	0	0	0	Actb|1	1	7	258	28189	http://www.ebi.ac.uk/QuickGO/GTerm?id=GO:0051940	[]
8	7,8	positive regulation of translational elongation	GO:0045901	6.23E-02	1.69E-01	0	0	0	0	Rpl12|1	1	7	258	28189	http://www.ebi.ac.uk/QuickGO/GTerm?id=GO:0045901	[]
5	5	translocation of molecules into host	GO:0044417	6.23E-02	1.69E-01	0	0	0	0	Ddx39b|1	1	7	258	28189	http://www.ebi.ac.uk/QuickGO/GTerm?id=GO:0044417	[]
6	6	leucine metabolic process	GO:0006551	6.23E-02	1.69E-01	0	0	0	0	Ivd|1	1	7	258	28189	http://www.ebi.ac.uk/QuickGO/GTerm?id=GO:0006551	[]
10	8,9,10	regulation of activation of Janus kinase activity	GO:0010533	6.23E-02	1.69E-01	0	0	0	0	Agt|1	1	7	258	28189	http://www.ebi.ac.uk/QuickGO/GTerm?id=GO:0010533	[]
5	5	inflammatory response to wounding	GO:0090594	6.23E-02	1.69E-01	0	0	0	0	Hmox1|1	1	7	258	28189	http://www.ebi.ac.uk/QuickGO/GTerm?id=GO:0090594	[]
4	4	G1 to G0 transition	GO:0070314	6.23E-02	1.69E-01	0	0	0	0	Phgdh|1	1	7	258	28189	http://www.ebi.ac.uk/QuickGO/GTerm?id=GO:0070314	[]
5	5	intermediate filament bundle assembly	GO:0045110	6.23E-02	1.69E-01	0	0	0	0	Nefl|1	1	7	258	28189	http://www.ebi.ac.uk/QuickGO/GTerm?id=GO:0045110	[]
11	7,9,11	regulation of mineralocorticoid secretion	GO:2000855	6.23E-02	1.69E-01	0	0	0	0	Agt|1	1	7	258	28189	http://www.ebi.ac.uk/QuickGO/GTerm?id=GO:2000855	[]
8	7,8	regulation of amino acid import	GO:0010958	6.23E-02	1.69E-01	0	0	0	0	Agt|1	1	7	258	28189	http://www.ebi.ac.uk/QuickGO/GTerm?id=GO:0010958	[]
9	7,8,9	establishment of protein localization to chromatin	GO:0071169	6.23E-02	1.69E-01	0	0	0	0	Hist1h1b|1	1	7	258	28189	http://www.ebi.ac.uk/QuickGO/GTerm?id=GO:0071169	[]
5	5	protein localization to extracellular region	GO:0071692	6.23E-02	1.69E-01	0	0	0	0	Afm|1	1	7	258	28189	http://www.ebi.ac.uk/QuickGO/GTerm?id=GO:0071692	[]
8	7,8	type I hypersensitivity	GO:0016068	6.23E-02	1.69E-01	0	0	0	0	ENSRNOG00000030332|1	1	7	258	28189	http://www.ebi.ac.uk/QuickGO/GTerm?id=GO:0016068	[]
6	6	operant conditioning	GO:0035106	6.23E-02	1.69E-01	0	0	0	0	Agt|1	1	7	258	28189	http://www.ebi.ac.uk/QuickGO/GTerm?id=GO:0035106	[]
9	8,9	regulation of type I hypersensitivity	GO:0001810	6.23E-02	1.69E-01	0	0	0	0	ENSRNOG00000030332|1	1	7	258	28189	http://www.ebi.ac.uk/QuickGO/GTerm?id=GO:0001810	[]
7	6,7	peptide cross-linking via chondroitin 4-sulfate glycosaminoglycan	GO:0019800	6.23E-02	1.69E-01	0	0	0	0	Dcn|1	1	7	258	28189	http://www.ebi.ac.uk/QuickGO/GTerm?id=GO:0019800	[]
9	5,6,7,8,9	oligopeptide transmembrane transport	GO:0035672	6.23E-02	1.69E-01	0	0	0	0	Ca2|1	1	7	258	28189	http://www.ebi.ac.uk/QuickGO/GTerm?id=GO:0035672	[]
6	5,6	fat-soluble vitamin catabolic process	GO:0042363	6.23E-02	1.69E-01	0	0	0	0	Crabp1|1	1	7	258	28189	http://www.ebi.ac.uk/QuickGO/GTerm?id=GO:0042363	[]
7	5,6,7	regulation of endocytic recycling	GO:2001135	6.23E-02	1.69E-01	0	0	0	0	Ehd2|1	1	7	258	28189	http://www.ebi.ac.uk/QuickGO/GTerm?id=GO:2001135	[]
4	4	stress response to metal ion	GO:0097501	6.23E-02	1.69E-01	0	0	0	0	Park7|1	1	7	258	28189	http://www.ebi.ac.uk/QuickGO/GTerm?id=GO:0097501	[]
7	6,7	modification by host of symbiont molecular function	GO:0052428	6.23E-02	1.69E-01	0	0	0	0	Anxa2|1	1	7	258	28189	http://www.ebi.ac.uk/QuickGO/GTerm?id=GO:0052428	[]
5	5	regulation of reactive oxygen species biosynthetic process	GO:1903426	6.27E-02	1.69E-01	0	0	0	0	Ptgis|1;Park7|1;Agt|1	3	99	258	28189	http://www.ebi.ac.uk/QuickGO/GTerm?id=GO:1903426	[]
6	5,6	positive regulation of cell morphogenesis involved in differentiation	GO:0010770	6.37E-02	1.72E-01	0	0	0	0	Rpl4|1;Cdc42|1;Gdi1|1;Nefl|1;Ager|1	5	233	258	28189	http://www.ebi.ac.uk/QuickGO/GTerm?id=GO:0010770	[]
8	6,7,8	negative regulation of viral genome replication	GO:0045071	6.39E-02	1.72E-01	0	0	0	0	Trim28|1;Vapb|1	2	45	258	28189	http://www.ebi.ac.uk/QuickGO/GTerm?id=GO:0045071	[]
6	5,6	membrane assembly	GO:0071709	6.39E-02	1.72E-01	0	0	0	0	Anxa2|1;Cav1|1	2	45	258	28189	http://www.ebi.ac.uk/QuickGO/GTerm?id=GO:0071709	[]
7	3,4,7	T cell mediated cytotoxicity	GO:0001913	6.39E-02	1.72E-01	0	0	0	0	Hspa1b|1;Ctsc|1	2	45	258	28189	http://www.ebi.ac.uk/QuickGO/GTerm?id=GO:0001913	[]
5	5	toxin transport	GO:1901998	6.39E-02	1.72E-01	0	0	0	0	Cct4|1;Cct5|1	2	45	258	28189	http://www.ebi.ac.uk/QuickGO/GTerm?id=GO:1901998	[]
8	7,8	myotube cell development	GO:0014904	6.39E-02	1.72E-01	0	0	0	0	Ryr1|1;Dmd|1	2	45	258	28189	http://www.ebi.ac.uk/QuickGO/GTerm?id=GO:0014904	[]
6	5,6	positive regulation of fatty acid metabolic process	GO:0045923	6.39E-02	1.72E-01	0	0	0	0	Nucb2|1;Agt|1	2	45	258	28189	http://www.ebi.ac.uk/QuickGO/GTerm?id=GO:0045923	[]
5	4,5	regulation of macromolecule metabolic process	GO:0060255	6.52E-02	1.75E-01	0	0	0	0	A1m|1;Acsl1|1;Vcp|1;Anxa2|1;Lum|1;Snd1|1;Dcn|1;Gapdh|1;Serpina3n|1;Ywhae|1;Actb|1;Ppia|1;Itih3|1;Fgg|1;Gpi|1;Gpd1|1;Prdx6|1;Dmd|1;Ambp|1;Ywhaq|1;Itgb1|1;Phgdh|1;Trim28|1;Rpl12|1;Ddx39b|1;Hnrnpc|1;Tpr|1;Cct4|1;Pebp1|1;Hspa1b|1;Pgam1|1;Cct5|1;Vars|1;Vapb|1;Ptgis|1;Nenf|1;Cav1|1;Ncl|1;Fam129a|1;Cdc42|1;Hist1h1b|1;Krt17|1;Rpl13a|1;Park7|1;RGD:708506|1;Sars|1;Ctsz|1;Aars|1;Agt|1;Rpl11|1;Rps13|1;Ppid|1…	77	7196	258	28189	http://www.ebi.ac.uk/QuickGO/GTerm?id=GO:0060255	[]
6	4,5,6	regulation of viral process	GO:0050792	6.55E-02	1.76E-01	0	0	0	0	Ppia|1;Lgals1|1;Trim28|1;Vapb|1	4	165	258	28189	http://www.ebi.ac.uk/QuickGO/GTerm?id=GO:0050792	[]
4	4	response to oxygen levels	GO:0070482	6.57E-02	1.76E-01	0	0	0	0	Hp|1;Ptgis|1;Acot2|1;Cst3|1;Hmox1|1;Ager|1;Creb1|1;Tm9sf4|1;Fis1|1	9	547	258	28189	http://www.ebi.ac.uk/QuickGO/GTerm?id=GO:0070482	[]
4	4	organelle organization	GO:0006996	6.59E-02	1.77E-01	0	0	0	0	Vim|1;Tpm1|1;Vcp|1;Anxa2|1;Dcn|1;Vdac1|1;Gapdh|1;Slc25a4|1;Ehd2|1;Ap1b1|1;Casq1|1;Mdh1|1;Cap1|1;Trim28|1;Rpl12|1;Tpr|1;Cct4|1;Pebp1|1;Hspa1b|1;Pdlim7|1;Cct5|1;Vapb|1;Dstn|1;Cav1|1;Hsd17b10|1;Dctn2|1;Cdc42|1;Hist1h1b|1;Krt17|1;Nudc|1;Park7|1;RGD:708506|1;Mx1|1;Rpl11|1;Ppid|1;Tuba1c|1;Snx1|1;Pex19|1;Rpl23a|1;Sept2|1;Ube2i|1;Actg1|1;Rpl6|1;Mical1|1;Rad23b|1;Nefl|1;Hint1|1;Krt15|1;Creb1|1;Pdcd6|1;Fis…	51	4536	258	28189	http://www.ebi.ac.uk/QuickGO/GTerm?id=GO:0006996	[]
7	5,6,7	positive regulation of interleukin-8 production	GO:0032757	6.64E-02	1.78E-01	0	0	0	0	Cd14|1;Park7|1	2	46	258	28189	http://www.ebi.ac.uk/QuickGO/GTerm?id=GO:0032757	[]
7	5,6,7	positive regulation of nucleocytoplasmic transport	GO:0046824	6.73E-02	1.80E-01	0	0	0	0	Ywhae|1;Trim28|1;Tpr|1	3	102	258	28189	http://www.ebi.ac.uk/QuickGO/GTerm?id=GO:0046824	[]
6	6	acute inflammatory response	GO:0002526	6.78E-02	1.82E-01	0	0	0	0	Hp|1;Park7|1;Alox5ap|1;ENSRNOG00000030332|1	4	167	258	28189	http://www.ebi.ac.uk/QuickGO/GTerm?id=GO:0002526	[]
6	6	cellular response to cytokine stimulus	GO:0071345	6.79E-02	1.82E-01	0	0	0	0	Fasn|1;Acsl1|1;Dcn|1;Serpina3n|1;Fgg|1;Gpd1|1;Tpr|1;Ptgis|1;Cdc42|1;Cacybp|1;Actg1|1;Fkbp1a|1;Creb1|1	13	892	258	28189	http://www.ebi.ac.uk/QuickGO/GTerm?id=GO:0071345	[]
7	7	regulation of phosphorylation	GO:0042325	6.83E-02	1.82E-01	0	0	0	0	Acsl1|1;Vcp|1;Anxa2|1;Dcn|1;Ywhae|1;Actb|1;Fgg|1;Gpd1|1;Dmd|1;Itgb1|1;Pebp1|1;Pgam1|1;Vapb|1;Nenf|1;Cav1|1;Fam129a|1;Cdc42|1;Park7|1;Agt|1;Mical1|1;Fkbp1a|1;Ager|1	22	1711	258	28189	http://www.ebi.ac.uk/QuickGO/GTerm?id=GO:0042325	[]
7	6,7	mRNA transport	GO:0051028	6.89E-02	1.82E-01	0	0	0	0	Ddx39b|1;Tpr|1;Rbm8a|1	3	103	258	28189	http://www.ebi.ac.uk/QuickGO/GTerm?id=GO:0051028	[]
5	5	ribonucleoprotein complex subunit organization	GO:0071826	6.89E-02	1.82E-01	0	0	0	0	Rpl12|1;Ddx39b|1;Rpl13a|1;Rpl11|1;Rpl23a|1;Rpl6|1	6	313	258	28189	http://www.ebi.ac.uk/QuickGO/GTerm?id=GO:0071826	[]
7	6,7	regulation of cardiac muscle cell differentiation	GO:2000725	6.89E-02	1.82E-01	0	0	0	0	Slc25a4|1;Ddx39b|1	2	47	258	28189	http://www.ebi.ac.uk/QuickGO/GTerm?id=GO:2000725	[]
4	4	sperm-egg recognition	GO:0035036	6.89E-02	1.82E-01	0	0	0	0	Cct4|1;Cct5|1	2	47	258	28189	http://www.ebi.ac.uk/QuickGO/GTerm?id=GO:0035036	[]
10	6,7,8,9,10	regulation of telomere maintenance via telomerase	GO:0032210	6.89E-02	1.82E-01	0	0	0	0	Cct4|1;Cct5|1	2	47	258	28189	http://www.ebi.ac.uk/QuickGO/GTerm?id=GO:0032210	[]
6	5,6	positive regulation of heart growth	GO:0060421	6.89E-02	1.82E-01	0	0	0	0	Slc25a4|1;Ddx39b|1	2	47	258	28189	http://www.ebi.ac.uk/QuickGO/GTerm?id=GO:0060421	[]
6	6	cation transport	GO:0006812	6.96E-02	1.82E-01	0	0	0	0	Vdac1|1;Anxa5|1;Ryr1|1;Slc25a4|1;Ywhae|1;Casq1|1;Cacna2d1|1;Dmd|1;Atp1a2|1;Ftl1|1;Cav1|1;Atp2b1|1;Park7|1;Lgals3|1;Agt|1;Atp5h|1;Cacnb1|1;Atp5j|1;Fkbp1a|1;Ager|1;Cox7a2|1;Atp5e|1	22	1715	258	28189	http://www.ebi.ac.uk/QuickGO/GTerm?id=GO:0006812	[]
6	6	cellular response to carbohydrate stimulus	GO:0071322	7.04E-02	1.82E-01	0	0	0	0	Lgals1|1;Gpx1|1;RGD:708506|1;Ager|1;Fis1|1	5	240	258	28189	http://www.ebi.ac.uk/QuickGO/GTerm?id=GO:0071322	[]
6	6	valine metabolic process	GO:0006573	7.09E-02	1.82E-01	0	0	0	0	Aldh6a1|1	1	8	258	28189	http://www.ebi.ac.uk/QuickGO/GTerm?id=GO:0006573	[]
7	7	diadenosine polyphosphate metabolic process	GO:0015959	7.09E-02	1.82E-01	0	0	0	0	Gars|1	1	8	258	28189	http://www.ebi.ac.uk/QuickGO/GTerm?id=GO:0015959	[]
7	6,7	positive regulation of cell maturation	GO:1903431	7.09E-02	1.82E-01	0	0	0	0	Ak1|1	1	8	258	28189	http://www.ebi.ac.uk/QuickGO/GTerm?id=GO:1903431	[]
7	5,6,7	positive regulation of cellular respiration	GO:1901857	7.09E-02	1.82E-01	0	0	0	0	Park7|1	1	8	258	28189	http://www.ebi.ac.uk/QuickGO/GTerm?id=GO:1901857	[]
7	7	positive regulation of blood vessel endothelial cell proliferation involved in sprouting angiogenesis	GO:1903589	7.09E-02	1.82E-01	0	0	0	0	Hmox1|1	1	8	258	28189	http://www.ebi.ac.uk/QuickGO/GTerm?id=GO:1903589	[]
5	5	modulation of molecular function in other organism	GO:0044359	7.09E-02	1.82E-01	0	0	0	0	Anxa2|1	1	8	258	28189	http://www.ebi.ac.uk/QuickGO/GTerm?id=GO:0044359	[]
7	6,7	negative regulation of molecular function in other organism involved in symbiotic interaction	GO:0052204	7.09E-02	1.82E-01	0	0	0	0	Anxa2|1	1	8	258	28189	http://www.ebi.ac.uk/QuickGO/GTerm?id=GO:0052204	[]
6	6	response to cobalamin	GO:0033590	7.09E-02	1.82E-01	0	0	0	0	Hp|1	1	8	258	28189	http://www.ebi.ac.uk/QuickGO/GTerm?id=GO:0033590	[]
5	4,5	glycerol ether biosynthetic process	GO:0046504	7.09E-02	1.82E-01	0	0	0	0	Fasn|1	1	8	258	28189	http://www.ebi.ac.uk/QuickGO/GTerm?id=GO:0046504	[]
7	7	hypoxanthine metabolic process	GO:0046100	7.09E-02	1.82E-01	0	0	0	0	Prps1|1	1	8	258	28189	http://www.ebi.ac.uk/QuickGO/GTerm?id=GO:0046100	[]
11	7,8,10,11	tRNA aminoacylation for mitochondrial protein translation	GO:0070127	7.09E-02	1.82E-01	0	0	0	0	Gars|1	1	8	258	28189	http://www.ebi.ac.uk/QuickGO/GTerm?id=GO:0070127	[]
5	5	regulation of cell proliferation in bone marrow	GO:0071863	7.09E-02	1.82E-01	0	0	0	0	Lgals3|1	1	8	258	28189	http://www.ebi.ac.uk/QuickGO/GTerm?id=GO:0071863	[]
8	6,8	regulation of chromatin assembly or disassembly	GO:0001672	7.09E-02	1.82E-01	0	0	0	0	Tpr|1	1	8	258	28189	http://www.ebi.ac.uk/QuickGO/GTerm?id=GO:0001672	[]
8	8	peptidyl-glutamic acid carboxylation	GO:0017187	7.09E-02	1.82E-01	0	0	0	0	Vkorc1|1	1	8	258	28189	http://www.ebi.ac.uk/QuickGO/GTerm?id=GO:0017187	[]
7	6,7	mast cell cytokine production	GO:0032762	7.09E-02	1.82E-01	0	0	0	0	Hmox1|1	1	8	258	28189	http://www.ebi.ac.uk/QuickGO/GTerm?id=GO:0032762	[]
6	5,6	negative regulation of molecular function in other organism	GO:0044362	7.09E-02	1.82E-01	0	0	0	0	Anxa2|1	1	8	258	28189	http://www.ebi.ac.uk/QuickGO/GTerm?id=GO:0044362	[]
9	6,7,8,9	positive regulation of viral entry into host cell	GO:0046598	7.09E-02	1.82E-01	0	0	0	0	Lgals1|1	1	8	258	28189	http://www.ebi.ac.uk/QuickGO/GTerm?id=GO:0046598	[]
9	7,9	response to bacterial lipopeptide	GO:0070339	7.09E-02	1.82E-01	0	0	0	0	Cd14|1	1	8	258	28189	http://www.ebi.ac.uk/QuickGO/GTerm?id=GO:0070339	[]
7	7	protein carboxylation	GO:0018214	7.09E-02	1.82E-01	0	0	0	0	Vkorc1|1	1	8	258	28189	http://www.ebi.ac.uk/QuickGO/GTerm?id=GO:0018214	[]
10	7,8,9,10	dynamin family protein polymerization involved in mitochondrial fission	GO:0003374	7.09E-02	1.82E-01	0	0	0	0	Mx1|1	1	8	258	28189	http://www.ebi.ac.uk/QuickGO/GTerm?id=GO:0003374	[]
6	6	modulation of molecular function in other organism involved in symbiotic interaction	GO:0052205	7.09E-02	1.82E-01	0	0	0	0	Anxa2|1	1	8	258	28189	http://www.ebi.ac.uk/QuickGO/GTerm?id=GO:0052205	[]
9	8,9	purine ribonucleoside diphosphate biosynthetic process	GO:0009180	7.09E-02	1.82E-01	0	0	0	0	Ak1|1	1	8	258	28189	http://www.ebi.ac.uk/QuickGO/GTerm?id=GO:0009180	[]
11	9,10,11	activation of JAK2 kinase activity	GO:0042977	7.09E-02	1.82E-01	0	0	0	0	Agt|1	1	8	258	28189	http://www.ebi.ac.uk/QuickGO/GTerm?id=GO:0042977	[]
8	7,8	10-formyltetrahydrofolate metabolic process	GO:0009256	7.09E-02	1.82E-01	0	0	0	0	Aldh1l1|1	1	8	258	28189	http://www.ebi.ac.uk/QuickGO/GTerm?id=GO:0009256	[]
5	5	beta-alanine metabolic process	GO:0019482	7.09E-02	1.82E-01	0	0	0	0	Aldh6a1|1	1	8	258	28189	http://www.ebi.ac.uk/QuickGO/GTerm?id=GO:0019482	[]
5	5	ether biosynthetic process	GO:1901503	7.09E-02	1.82E-01	0	0	0	0	Fasn|1	1	8	258	28189	http://www.ebi.ac.uk/QuickGO/GTerm?id=GO:1901503	[]
8	6,7,8	brain renin-angiotensin system	GO:0002035	7.09E-02	1.82E-01	0	0	0	0	Agt|1	1	8	258	28189	http://www.ebi.ac.uk/QuickGO/GTerm?id=GO:0002035	[]
9	5,6,8,9	negative regulation of protein targeting to membrane	GO:0090315	7.09E-02	1.82E-01	0	0	0	0	Gdi1|1	1	8	258	28189	http://www.ebi.ac.uk/QuickGO/GTerm?id=GO:0090315	[]
8	7,8	tricarboxylic acid transport	GO:0006842	7.09E-02	1.82E-01	0	0	0	0	Slc25a1|1	1	8	258	28189	http://www.ebi.ac.uk/QuickGO/GTerm?id=GO:0006842	[]
4	4	brainstem development	GO:0003360	7.09E-02	1.82E-01	0	0	0	0	Rpl4|1	1	8	258	28189	http://www.ebi.ac.uk/QuickGO/GTerm?id=GO:0003360	[]
8	6,8	positive regulation of chromatin silencing	GO:0031937	7.09E-02	1.82E-01	0	0	0	0	Trim28|1	1	8	258	28189	http://www.ebi.ac.uk/QuickGO/GTerm?id=GO:0031937	[]
8	8	L-serine biosynthetic process	GO:0006564	7.09E-02	1.82E-01	0	0	0	0	Phgdh|1	1	8	258	28189	http://www.ebi.ac.uk/QuickGO/GTerm?id=GO:0006564	[]
7	7	regulation of NADP metabolic process	GO:1902031	7.09E-02	1.82E-01	0	0	0	0	Pgam1|1	1	8	258	28189	http://www.ebi.ac.uk/QuickGO/GTerm?id=GO:1902031	[]
6	6	positive regulation of dopamine metabolic process	GO:0045964	7.09E-02	1.82E-01	0	0	0	0	Park7|1	1	8	258	28189	http://www.ebi.ac.uk/QuickGO/GTerm?id=GO:0045964	[]
7	7	cellular response to lead ion	GO:0071284	7.09E-02	1.82E-01	0	0	0	0	Anxa5|1	1	8	258	28189	http://www.ebi.ac.uk/QuickGO/GTerm?id=GO:0071284	[]
8	5,6,7,8	positive regulation of cellular amino acid metabolic process	GO:0045764	7.09E-02	1.82E-01	0	0	0	0	Park7|1	1	8	258	28189	http://www.ebi.ac.uk/QuickGO/GTerm?id=GO:0045764	[]
9	6,7,8,9	dynamin family protein polymerization involved in membrane fission	GO:0003373	7.09E-02	1.82E-01	0	0	0	0	Mx1|1	1	8	258	28189	http://www.ebi.ac.uk/QuickGO/GTerm?id=GO:0003373	[]
8	6,7,8	convergent extension involved in axis elongation	GO:0060028	7.09E-02	1.82E-01	0	0	0	0	Trim28|1	1	8	258	28189	http://www.ebi.ac.uk/QuickGO/GTerm?id=GO:0060028	[]
8	7,8	purine nucleoside diphosphate biosynthetic process	GO:0009136	7.09E-02	1.82E-01	0	0	0	0	Ak1|1	1	8	258	28189	http://www.ebi.ac.uk/QuickGO/GTerm?id=GO:0009136	[]
7	5,6,7	positive regulation of peroxisome proliferator activated receptor signaling pathway	GO:0035360	7.09E-02	1.82E-01	0	0	0	0	Ptgis|1	1	8	258	28189	http://www.ebi.ac.uk/QuickGO/GTerm?id=GO:0035360	[]
7	6,7	L-kynurenine metabolic process	GO:0097052	7.09E-02	1.82E-01	0	0	0	0	Got2|1	1	8	258	28189	http://www.ebi.ac.uk/QuickGO/GTerm?id=GO:0097052	[]
6	6	regulation of synapse structural plasticity	GO:0051823	7.09E-02	1.82E-01	0	0	0	0	Cdc42|1	1	8	258	28189	http://www.ebi.ac.uk/QuickGO/GTerm?id=GO:0051823	[]
9	5,6,7,8,9	negative regulation of vascular endothelial growth factor signaling pathway	GO:1900747	7.09E-02	1.82E-01	0	0	0	0	Dcn|1	1	8	258	28189	http://www.ebi.ac.uk/QuickGO/GTerm?id=GO:1900747	[]
13	6,7,10,11,12,13	positive regulation of mitotic cell cycle spindle assembly checkpoint	GO:0090267	7.09E-02	1.82E-01	0	0	0	0	Tpr|1	1	8	258	28189	http://www.ebi.ac.uk/QuickGO/GTerm?id=GO:0090267	[]
6	6	tetrapyrrole catabolic process	GO:0033015	7.09E-02	1.82E-01	0	0	0	0	Hmox1|1	1	8	258	28189	http://www.ebi.ac.uk/QuickGO/GTerm?id=GO:0033015	[]
6	6	amino-acid betaine biosynthetic process	GO:0006578	7.09E-02	1.82E-01	0	0	0	0	Aldh9a1|1	1	8	258	28189	http://www.ebi.ac.uk/QuickGO/GTerm?id=GO:0006578	[]
12	8,9,11,12	positive regulation of histone H3-K9 methylation	GO:0051574	7.09E-02	1.82E-01	0	0	0	0	Hist1h1b|1	1	8	258	28189	http://www.ebi.ac.uk/QuickGO/GTerm?id=GO:0051574	[]
7	5,6,7	ether lipid biosynthetic process	GO:0008611	7.09E-02	1.82E-01	0	0	0	0	Fasn|1	1	8	258	28189	http://www.ebi.ac.uk/QuickGO/GTerm?id=GO:0008611	[]
8	7,8	early endosome to Golgi transport	GO:0034498	7.09E-02	1.82E-01	0	0	0	0	Snx1|1	1	8	258	28189	http://www.ebi.ac.uk/QuickGO/GTerm?id=GO:0034498	[]
6	6	response to oleic acid	GO:0034201	7.09E-02	1.82E-01	0	0	0	0	Acsl1|1	1	8	258	28189	http://www.ebi.ac.uk/QuickGO/GTerm?id=GO:0034201	[]
9	7,8,9	regulation of chloride transport	GO:2001225	7.09E-02	1.82E-01	0	0	0	0	Ca2|1	1	8	258	28189	http://www.ebi.ac.uk/QuickGO/GTerm?id=GO:2001225	[]
9	5,6,7,8,9	negative regulation of protein export from nucleus	GO:0046826	7.09E-02	1.82E-01	0	0	0	0	Park7|1	1	8	258	28189	http://www.ebi.ac.uk/QuickGO/GTerm?id=GO:0046826	[]
8	6,8	positive regulation of catecholamine metabolic process	GO:0045915	7.09E-02	1.82E-01	0	0	0	0	Park7|1	1	8	258	28189	http://www.ebi.ac.uk/QuickGO/GTerm?id=GO:0045915	[]
12	11,12	negative regulation of endoplasmic reticulum calcium ion concentration	GO:0032471	7.09E-02	1.82E-01	0	0	0	0	Fis1|1	1	8	258	28189	http://www.ebi.ac.uk/QuickGO/GTerm?id=GO:0032471	[]
8	5,6,7,8	regulation of mitotic nuclear division	GO:0007088	7.14E-02	1.83E-01	0	0	0	0	Tpr|1;Pebp1|1;Hspa1b|1;Cdc42|1	4	170	258	28189	http://www.ebi.ac.uk/QuickGO/GTerm?id=GO:0007088	[]
9	8,9	ncRNA 3'-end processing	GO:0043628	7.15E-02	1.83E-01	0	0	0	0	Hsd17b10|1;Rps21|1	2	48	258	28189	http://www.ebi.ac.uk/QuickGO/GTerm?id=GO:0043628	[]
6	6	phenol-containing compound biosynthetic process	GO:0046189	7.15E-02	1.83E-01	0	0	0	0	Park7|1;Ddt|1	2	48	258	28189	http://www.ebi.ac.uk/QuickGO/GTerm?id=GO:0046189	[]
6	5,6	lung epithelium development	GO:0060428	7.15E-02	1.83E-01	0	0	0	0	Cdc42|1;Creb1|1	2	48	258	28189	http://www.ebi.ac.uk/QuickGO/GTerm?id=GO:0060428	[]
7	5,6,7	positive regulation of phospholipid metabolic process	GO:1903727	7.15E-02	1.83E-01	0	0	0	0	Pc|1;Cdc42|1	2	48	258	28189	http://www.ebi.ac.uk/QuickGO/GTerm?id=GO:1903727	[]
3	3	regulation of response to stimulus	GO:0048583	7.16E-02	1.83E-01	0	0	0	0	Vcp|1;Anxa2|1;Plg|1;Dcn|1;Anxa5|1;Slc25a4|1;Fgg|1;Nucb2|1;Casq1|1;Mdh1|1;Lgals1|1;C8b|1;Dmd|1;Igh-1a|1;Itgb1|1;Akr1b1|1;Trim28|1;Ddx39b|1;Pebp1|1;Hspa1b|1;C4bpa|1;Glrx3|1;Ptgis|1;Nenf|1;Cav1|1;Cd14|1;Cdc42|1;Park7|1;RGD:708506|1;Cd48|1;Agt|1;Ddt|1;Rpl11|1;Alox5ap|1;Ube2i|1;Ctsc|1;ENSRNOG00000030332|1;Hmox1|1;Krt15|1;Lgals9|1;Fkbp1a|1;Vkorc1|1;Ager|1;Elp2|1;C1qa|1;Pdcd6|1;Rpl23|1;RGD1564899|1;Fis1…	49	4361	258	28189	http://www.ebi.ac.uk/QuickGO/GTerm?id=GO:0048583	[]
4	4	regulation of response to stress	GO:0080134	7.17E-02	1.83E-01	0	0	0	0	Anxa2|1;Plg|1;Anxa5|1;Fgg|1;Mdh1|1;Trim28|1;Ddx39b|1;Ptgis|1;Cd14|1;Cdc42|1;Park7|1;Agt|1;Ddt|1;Alox5ap|1;ENSRNOG00000030332|1;Krt15|1;Lgals9|1;Vkorc1|1;Ager|1	19	1442	258	28189	http://www.ebi.ac.uk/QuickGO/GTerm?id=GO:0080134	[]
7	7	endothelial cell differentiation	GO:0045446	7.21E-02	1.84E-01	0	0	0	0	Fasn|1;Dmd|1;Agt|1	3	105	258	28189	http://www.ebi.ac.uk/QuickGO/GTerm?id=GO:0045446	[]
7	6,7	regulation of DNA biosynthetic process	GO:2000278	7.21E-02	1.84E-01	0	0	0	0	Ddx39b|1;Cct4|1;Cct5|1	3	105	258	28189	http://www.ebi.ac.uk/QuickGO/GTerm?id=GO:2000278	[]
5	5	regulation of secretion	GO:0051046	7.24E-02	1.85E-01	0	0	0	0	Anxa5|1;Anpep|1;Fgg|1;Nucb2|1;Gpi|1;Ncl|1;Cd14|1;Cdc42|1;RGD:708506|1;Lgals3|1;Agt|1;Hmox1|1;Mical1|1;Creb1|1	14	990	258	28189	http://www.ebi.ac.uk/QuickGO/GTerm?id=GO:0051046	[]
5	4,5	regulation of protein complex assembly	GO:0043254	7.33E-02	1.87E-01	0	0	0	0	Tpm1|1;Vcp|1;Tpr|1;Hspa1b|1;Cav1|1;Cdc42|1;Psmc1|1;Creb1|1	8	477	258	28189	http://www.ebi.ac.uk/QuickGO/GTerm?id=GO:0043254	[]
3	3	positive regulation of cellular component biogenesis	GO:0044089	7.36E-02	1.87E-01	0	0	0	0	Tpm1|1;Vcp|1;Tpr|1;Hspa1b|1;Cav1|1;Cdc42|1;Agt|1;Psmc1|1;Creb1|1	9	560	258	28189	http://www.ebi.ac.uk/QuickGO/GTerm?id=GO:0044089	[]
5	5	nucleoside phosphate catabolic process	GO:1901292	7.37E-02	1.87E-01	0	0	0	0	Vcp|1;Gpd1|1;Hint1|1	3	106	258	28189	http://www.ebi.ac.uk/QuickGO/GTerm?id=GO:1901292	[]
7	5,7	negative regulation of cytoplasmic transport	GO:1903650	7.37E-02	1.87E-01	0	0	0	0	Tpr|1;Park7|1;Fkbp1a|1	3	106	258	28189	http://www.ebi.ac.uk/QuickGO/GTerm?id=GO:1903650	[]
6	6	collagen metabolic process	GO:0032963	7.37E-02	1.87E-01	0	0	0	0	Itgb1|1;Cst3|1;Ager|1	3	106	258	28189	http://www.ebi.ac.uk/QuickGO/GTerm?id=GO:0032963	[]
5	5	response to estradiol	GO:0032355	7.40E-02	1.88E-01	0	0	0	0	Vim|1;Gpi|1;Gpx1|1;Ak1|1;Agt|1;Cst3|1	6	319	258	28189	http://www.ebi.ac.uk/QuickGO/GTerm?id=GO:0032355	[]
4	4	cellular response to endogenous stimulus	GO:0071495	7.41E-02	1.88E-01	0	0	0	0	Vim|1;Acsl1|1;Anxa5|1;Ryr1|1;Serpina3n|1;Nucb2|1;Gpd1|1;Itgb1|1;Atp1a2|1;Akr1b1|1;Rpl4|1;Cav1|1;Atp2b1|1;Ca2|1;Rpl13a|1;Park7|1;RGD:708506|1;Ywhag|1;Agt|1;Ube2i|1;Creb1|1;Rpl23|1;Fis1|1	23	1822	258	28189	http://www.ebi.ac.uk/QuickGO/GTerm?id=GO:0071495	[]
8	8	peptidyl-cysteine modification	GO:0018198	7.41E-02	1.88E-01	0	0	0	0	Gapdh|1;Dmd|1	2	49	258	28189	http://www.ebi.ac.uk/QuickGO/GTerm?id=GO:0018198	[]
8	4,5,6,7,8	positive regulation of telomere maintenance	GO:0032206	7.41E-02	1.88E-01	0	0	0	0	Cct4|1;Cct5|1	2	49	258	28189	http://www.ebi.ac.uk/QuickGO/GTerm?id=GO:0032206	[]
4	4	response to arsenic-containing substance	GO:0046685	7.41E-02	1.88E-01	0	0	0	0	Hmox1|1;Nefl|1	2	49	258	28189	http://www.ebi.ac.uk/QuickGO/GTerm?id=GO:0046685	[]
6	5,6	regulation of extracellular matrix organization	GO:1903053	7.45E-02	1.89E-01	0	0	0	0	Tpm1|1;Hspa1b|1;Dstn|1;Cav1|1;Cdc42|1;Agt|1;Cst3|1	7	398	258	28189	http://www.ebi.ac.uk/QuickGO/GTerm?id=GO:1903053	[]
9	7,8,9	negative regulation of protein modification by small protein conjugation or removal	GO:1903321	7.53E-02	1.91E-01	0	0	0	0	Tpr|1;Park7|1;Rpl23|1	3	107	258	28189	http://www.ebi.ac.uk/QuickGO/GTerm?id=GO:1903321	[]
7	6,7	positive regulation of axonogenesis	GO:0050772	7.53E-02	1.91E-01	0	0	0	0	Rpl4|1;Gdi1|1;Nefl|1	3	107	258	28189	http://www.ebi.ac.uk/QuickGO/GTerm?id=GO:0050772	[]
3	3	regulation of developmental process	GO:0050793	7.58E-02	1.92E-01	0	0	0	0	Vim|1;Anxa2|1;Dcn|1;Slc25a4|1;Ehd2|1;Nucb2|1;Lgals1|1;Dmd|1;Krt10|1;Itgb1|1;Rlc-a|1;Rpl4|1;Ddx39b|1;Ak1|1;Pdlim7|1;Pdlim5|1;Ptgis|1;Cav1|1;Cdc42|1;Ca2|1;Krt17|1;Gdi1|1;Itga7|1;Sars|1;Ctsz|1;Lgals3|1;Ywhag|1;Agt|1;Cst3|1;Hmox1|1;Nefl|1;Ager|1;Creb1|1;Pdcd6|1;Fis1|1	35	2985	258	28189	http://www.ebi.ac.uk/QuickGO/GTerm?id=GO:0050793	[]
8	7,8	protein heterooligomerization	GO:0051291	7.63E-02	1.93E-01	0	0	0	0	Hbb|1;Anxa2|1;Krt10|1;Gna11|1	4	174	258	28189	http://www.ebi.ac.uk/QuickGO/GTerm?id=GO:0051291	[]
6	5,6	positive regulation of cellular protein metabolic process	GO:0032270	7.66E-02	1.93E-01	0	0	0	0	Acsl1|1;Vcp|1;Anxa2|1;Fgg|1;Itgb1|1;Rpl12|1;Ddx39b|1;Vapb|1;Nenf|1;Fam129a|1;Cdc42|1;Hist1h1b|1;Krt17|1;Agt|1;Psmc1|1;Ube2i|1;Ctsc|1;Ager|1;Elp2|1;Pdcd6|1;Fis1|1	21	1641	258	28189	http://www.ebi.ac.uk/QuickGO/GTerm?id=GO:0032270	[]
8	7,8	negative regulation of epithelial cell apoptotic process	GO:1904036	7.68E-02	1.93E-01	0	0	0	0	Fgg|1;Hmox1|1	2	50	258	28189	http://www.ebi.ac.uk/QuickGO/GTerm?id=GO:1904036	[]
5	5	regulation of renal system process	GO:0098801	7.68E-02	1.93E-01	0	0	0	0	Anpep|1;Agt|1	2	50	258	28189	http://www.ebi.ac.uk/QuickGO/GTerm?id=GO:0098801	[]
5	5	pituitary gland development	GO:0021983	7.68E-02	1.93E-01	0	0	0	0	Aldh1a3|1;Creb1|1	2	50	258	28189	http://www.ebi.ac.uk/QuickGO/GTerm?id=GO:0021983	[]
9	5,6,7,8,9	regulation of telomere maintenance via telomere lengthening	GO:1904356	7.68E-02	1.93E-01	0	0	0	0	Cct4|1;Cct5|1	2	50	258	28189	http://www.ebi.ac.uk/QuickGO/GTerm?id=GO:1904356	[]
4	4	sex differentiation	GO:0007548	7.68E-02	1.93E-01	0	0	0	0	Itgb1|1;Hsd17b10|1;Agt|1;Idh1|1;Cst3|1;Mgst1|1;Capn5|1	7	401	258	28189	http://www.ebi.ac.uk/QuickGO/GTerm?id=GO:0007548	[]
9	6,7,8,9	fatty acid transport	GO:0015908	7.70E-02	1.93E-01	0	0	0	0	Acsl1|1;Got2|1;Fabp3|1	3	108	258	28189	http://www.ebi.ac.uk/QuickGO/GTerm?id=GO:0015908	[]
5	5	multicellular organismal macromolecule metabolic process	GO:0044259	7.70E-02	1.93E-01	0	0	0	0	Itgb1|1;Cst3|1;Ager|1	3	108	258	28189	http://www.ebi.ac.uk/QuickGO/GTerm?id=GO:0044259	[]
4	4	macromolecule metabolic process	GO:0043170	7.70E-02	1.93E-01	0	0	0	0	A1m|1;Acsl1|1;Vcp|1;Anxa2|1;Plg|1;Lum|1;Hsp90b1|1;Snd1|1;Dcn|1;Mdh2|1;Gapdh|1;Serpina3n|1;Ywhae|1;Actb|1;Ppia|1;Pdia6|1;Anpep|1;Itih3|1;Fgg|1;Dld|1;Nucb2|1;Eef1g|1;Gpi|1;Ddost|1;Gpd1|1;C8b|1;Prdx6|1;Dmd|1;Ambp|1;Ywhaq|1;Igh-1a|1;Tufm|1;Krt10|1;Itgb1|1;Phgdh|1;Trim28|1;Hk1|1;Rpl4|1;Rpl12|1;Ddx39b|1;Hnrnpc|1;Ctsb|1;Tpr|1;Cct4|1;Pebp1|1;Hspa1b|1;Rpl13|1;C4bpa|1;Dpp3|1;Pgam1|1;Glrx3|1;Apeh|1;Cct5|1;V…	127	12582	258	28189	http://www.ebi.ac.uk/QuickGO/GTerm?id=GO:0043170	[]
8	7,8	neuron projection morphogenesis	GO:0048812	7.83E-02	1.94E-01	0	0	0	0	Vim|1;Lum|1;Prelp|1;Actb|1;Dmd|1;Rpl4|1;Pdlim5|1;Cdc42|1;Gdi1|1;Nefl|1;Creb1|1	11	738	258	28189	http://www.ebi.ac.uk/QuickGO/GTerm?id=GO:0048812	[]
7	7	regulation of striated muscle contraction	GO:0006942	7.87E-02	1.94E-01	0	0	0	0	Casq1|1;Dmd|1;Atp1a2|1	3	109	258	28189	http://www.ebi.ac.uk/QuickGO/GTerm?id=GO:0006942	[]
10	4,5,6,7,8,10	regulation of calcium ion transport into cytosol	GO:0010522	7.87E-02	1.94E-01	0	0	0	0	Casq1|1;Dmd|1;Fkbp1a|1	3	109	258	28189	http://www.ebi.ac.uk/QuickGO/GTerm?id=GO:0010522	[]
7	4,5,7	negative regulation of hormone secretion	GO:0046888	7.87E-02	1.94E-01	0	0	0	0	Anxa5|1;Nucb2|1;RGD:708506|1	3	109	258	28189	http://www.ebi.ac.uk/QuickGO/GTerm?id=GO:0046888	[]
6	6	positive regulation of autophagy	GO:0010508	7.87E-02	1.94E-01	0	0	0	0	Dcn|1;Hmox1|1;Ager|1	3	109	258	28189	http://www.ebi.ac.uk/QuickGO/GTerm?id=GO:0010508	[]
5	4,5	single organismal cell-cell adhesion	GO:0016337	7.89E-02	1.94E-01	0	0	0	0	Pdia6|1;Fgg|1;Ddost|1;Lgals1|1;Rlc-a|1;Cav1|1;Cdc42|1;Cd48|1;Actg1|1;Cd93|1;Fkbp1a|1	11	739	258	28189	http://www.ebi.ac.uk/QuickGO/GTerm?id=GO:0016337	[]
8	4,5,7,8	positive regulation of secretion by cell	GO:1903532	7.89E-02	1.94E-01	0	0	0	0	Fgg|1;Nucb2|1;Gpi|1;Ncl|1;Cd14|1;Lgals3|1;Agt|1;Creb1|1	8	485	258	28189	http://www.ebi.ac.uk/QuickGO/GTerm?id=GO:1903532	[]
10	5,6,9,10	negative regulation of DNA demethylation	GO:1901536	7.94E-02	1.94E-01	0	0	0	0	Trim28|1	1	9	258	28189	http://www.ebi.ac.uk/QuickGO/GTerm?id=GO:1901536	[]
8	7,8	Type I pneumocyte differentiation	GO:0060509	7.94E-02	1.94E-01	0	0	0	0	Creb1|1	1	9	258	28189	http://www.ebi.ac.uk/QuickGO/GTerm?id=GO:0060509	[]
5	5	protein transport within lipid bilayer	GO:0032594	7.94E-02	1.94E-01	0	0	0	0	Itgb1|1	1	9	258	28189	http://www.ebi.ac.uk/QuickGO/GTerm?id=GO:0032594	[]
5	5	positive regulation of spindle checkpoint	GO:0090232	7.94E-02	1.94E-01	0	0	0	0	Tpr|1	1	9	258	28189	http://www.ebi.ac.uk/QuickGO/GTerm?id=GO:0090232	[]
8	7,8	ribonucleoside diphosphate biosynthetic process	GO:0009188	7.94E-02	1.94E-01	0	0	0	0	Ak1|1	1	9	258	28189	http://www.ebi.ac.uk/QuickGO/GTerm?id=GO:0009188	[]
6	6	neuron fate determination	GO:0048664	7.94E-02	1.94E-01	0	0	0	0	Cdc42|1	1	9	258	28189	http://www.ebi.ac.uk/QuickGO/GTerm?id=GO:0048664	[]
12	6,7,9,10,11,12	negative regulation of sodium ion transmembrane transporter activity	GO:2000650	7.94E-02	1.94E-01	0	0	0	0	Atp1a2|1	1	9	258	28189	http://www.ebi.ac.uk/QuickGO/GTerm?id=GO:2000650	[]
7	7	threonine metabolic process	GO:0006566	7.94E-02	1.94E-01	0	0	0	0	Phgdh|1	1	9	258	28189	http://www.ebi.ac.uk/QuickGO/GTerm?id=GO:0006566	[]
7	7	lysine transport	GO:0015819	7.94E-02	1.94E-01	0	0	0	0	Agt|1	1	9	258	28189	http://www.ebi.ac.uk/QuickGO/GTerm?id=GO:0015819	[]
8	7,8	IMP salvage	GO:0032264	7.94E-02	1.94E-01	0	0	0	0	Ampd1|1	1	9	258	28189	http://www.ebi.ac.uk/QuickGO/GTerm?id=GO:0032264	[]
6	6	peroxisome fission	GO:0016559	7.94E-02	1.94E-01	0	0	0	0	Fis1|1	1	9	258	28189	http://www.ebi.ac.uk/QuickGO/GTerm?id=GO:0016559	[]
8	5,6,7,8	positive regulation of protein exit from endoplasmic reticulum	GO:0070863	7.94E-02	1.94E-01	0	0	0	0	Tm9sf4|1	1	9	258	28189	http://www.ebi.ac.uk/QuickGO/GTerm?id=GO:0070863	[]
7	5,6,7	positive regulation of nuclease activity	GO:0032075	7.94E-02	1.94E-01	0	0	0	0	Vapb|1	1	9	258	28189	http://www.ebi.ac.uk/QuickGO/GTerm?id=GO:0032075	[]
8	7,8	regulation of aerobic respiration	GO:1903715	7.94E-02	1.94E-01	0	0	0	0	Vcp|1	1	9	258	28189	http://www.ebi.ac.uk/QuickGO/GTerm?id=GO:1903715	[]
8	8	L-lysine transport	GO:1902022	7.94E-02	1.94E-01	0	0	0	0	Agt|1	1	9	258	28189	http://www.ebi.ac.uk/QuickGO/GTerm?id=GO:1902022	[]
6	6	regulation of epithelial cell proliferation involved in lung morphogenesis	GO:2000794	7.94E-02	1.94E-01	0	0	0	0	Cdc42|1	1	9	258	28189	http://www.ebi.ac.uk/QuickGO/GTerm?id=GO:2000794	[]
6	6	negative regulation of myeloid leukocyte mediated immunity	GO:0002887	7.94E-02	1.94E-01	0	0	0	0	Hmox1|1	1	9	258	28189	http://www.ebi.ac.uk/QuickGO/GTerm?id=GO:0002887	[]
7	6,7	positive regulation of immunoglobulin secretion	GO:0051024	7.94E-02	1.94E-01	0	0	0	0	Gpi|1	1	9	258	28189	http://www.ebi.ac.uk/QuickGO/GTerm?id=GO:0051024	[]
9	7,8,9	negative regulation of transcription by competitive promoter binding	GO:0010944	7.94E-02	1.94E-01	0	0	0	0	Creb1|1	1	9	258	28189	http://www.ebi.ac.uk/QuickGO/GTerm?id=GO:0010944	[]
7	7	mitochondrial RNA 3'-end processing	GO:0000965	7.94E-02	1.94E-01	0	0	0	0	Hsd17b10|1	1	9	258	28189	http://www.ebi.ac.uk/QuickGO/GTerm?id=GO:0000965	[]
8	5,6,7,8	negative regulation by host of viral process	GO:0044793	7.94E-02	1.94E-01	0	0	0	0	Vapb|1	1	9	258	28189	http://www.ebi.ac.uk/QuickGO/GTerm?id=GO:0044793	[]
7	5,7	response to molecule of fungal origin	GO:0002238	7.94E-02	1.94E-01	0	0	0	0	Gpx3|1	1	9	258	28189	http://www.ebi.ac.uk/QuickGO/GTerm?id=GO:0002238	[]
5	5	negative regulation of mast cell activation involved in immune response	GO:0033007	7.94E-02	1.94E-01	0	0	0	0	Hmox1|1	1	9	258	28189	http://www.ebi.ac.uk/QuickGO/GTerm?id=GO:0033007	[]
9	9	neutrophil differentiation	GO:0030223	7.94E-02	1.94E-01	0	0	0	0	Fasn|1	1	9	258	28189	http://www.ebi.ac.uk/QuickGO/GTerm?id=GO:0030223	[]
4	4	cell proliferation in bone marrow	GO:0071838	7.94E-02	1.94E-01	0	0	0	0	Lgals3|1	1	9	258	28189	http://www.ebi.ac.uk/QuickGO/GTerm?id=GO:0071838	[]
8	7,8	regulation of oxidative stress-induced neuron intrinsic apoptotic signaling pathway	GO:1903376	7.94E-02	1.94E-01	0	0	0	0	Park7|1	1	9	258	28189	http://www.ebi.ac.uk/QuickGO/GTerm?id=GO:1903376	[]
7	7	neuron intrinsic apoptotic signaling pathway in response to oxidative stress	GO:0036480	7.94E-02	1.94E-01	0	0	0	0	Park7|1	1	9	258	28189	http://www.ebi.ac.uk/QuickGO/GTerm?id=GO:0036480	[]
6	5,6	negative regulation of cellular response to vascular endothelial growth factor stimulus	GO:1902548	7.94E-02	1.94E-01	0	0	0	0	Dcn|1	1	9	258	28189	http://www.ebi.ac.uk/QuickGO/GTerm?id=GO:1902548	[]
6	5,6	regulation of NAD(P)H oxidase activity	GO:0033860	7.94E-02	1.94E-01	0	0	0	0	Park7|1	1	9	258	28189	http://www.ebi.ac.uk/QuickGO/GTerm?id=GO:0033860	[]
7	7	phospholipid homeostasis	GO:0055091	7.94E-02	1.94E-01	0	0	0	0	Fabp3|1	1	9	258	28189	http://www.ebi.ac.uk/QuickGO/GTerm?id=GO:0055091	[]
5	5	establishment of Golgi localization	GO:0051683	7.94E-02	1.94E-01	0	0	0	0	Cdc42|1	1	9	258	28189	http://www.ebi.ac.uk/QuickGO/GTerm?id=GO:0051683	[]
9	5,6,7,9	regulation of methylation-dependent chromatin silencing	GO:0090308	7.94E-02	1.94E-01	0	0	0	0	Trim28|1	1	9	258	28189	http://www.ebi.ac.uk/QuickGO/GTerm?id=GO:0090308	[]
7	5,6,7	adiponectin-activated signaling pathway	GO:0033211	7.94E-02	1.94E-01	0	0	0	0	Acsl1|1	1	9	258	28189	http://www.ebi.ac.uk/QuickGO/GTerm?id=GO:0033211	[]
6	6	response to growth hormone	GO:0060416	7.94E-02	1.94E-01	0	0	0	0	Hp|1;Cacybp|1	2	51	258	28189	http://www.ebi.ac.uk/QuickGO/GTerm?id=GO:0060416	[]
8	6,8	negative regulation of calcium ion transmembrane transport	GO:1903170	7.94E-02	1.94E-01	0	0	0	0	Ywhae|1;Atp1a2|1	2	51	258	28189	http://www.ebi.ac.uk/QuickGO/GTerm?id=GO:1903170	[]
6	4,6	negative regulation of blood circulation	GO:1903523	7.94E-02	1.94E-01	0	0	0	0	Atp1a2|1;Hspa1b|1	2	51	258	28189	http://www.ebi.ac.uk/QuickGO/GTerm?id=GO:1903523	[]
4	4	sleep	GO:0030431	7.94E-02	1.94E-01	0	0	0	0	Dlat|1;Cst3|1	2	51	258	28189	http://www.ebi.ac.uk/QuickGO/GTerm?id=GO:0030431	[]
4	4	membrane biogenesis	GO:0044091	7.94E-02	1.94E-01	0	0	0	0	Anxa2|1;Cav1|1	2	51	258	28189	http://www.ebi.ac.uk/QuickGO/GTerm?id=GO:0044091	[]
9	7,8,9	regulation of proteasomal protein catabolic process	GO:0061136	7.95E-02	1.94E-01	0	0	0	0	Vcp|1;Tpr|1;Rpl11|1;Psmc1|1;Rad23b|1	5	249	258	28189	http://www.ebi.ac.uk/QuickGO/GTerm?id=GO:0061136	[]
6	4,6	response to hypoxia	GO:0001666	7.97E-02	1.94E-01	0	0	0	0	Hp|1;Ptgis|1;Acot2|1;Cst3|1;Hmox1|1;Creb1|1;Tm9sf4|1;Fis1|1	8	486	258	28189	http://www.ebi.ac.uk/QuickGO/GTerm?id=GO:0001666	[]
6	5,6	energy reserve metabolic process	GO:0006112	8.03E-02	1.96E-01	0	0	0	0	Phka1|1;RGD:708506|1;Gyg1|1	3	110	258	28189	http://www.ebi.ac.uk/QuickGO/GTerm?id=GO:0006112	[]
7	5,6,7	positive regulation of reactive oxygen species metabolic process	GO:2000379	8.03E-02	1.96E-01	0	0	0	0	Park7|1;Agt|1;Ager|1	3	110	258	28189	http://www.ebi.ac.uk/QuickGO/GTerm?id=GO:2000379	[]
6	5,6	positive regulation of muscle cell differentiation	GO:0051149	8.03E-02	1.96E-01	0	0	0	0	Slc25a4|1;Ehd2|1;Ddx39b|1	3	110	258	28189	http://www.ebi.ac.uk/QuickGO/GTerm?id=GO:0051149	[]
8	6,7,8	regulation of protein localization to nucleus	GO:1900180	8.06E-02	1.96E-01	0	0	0	0	Trim28|1;Tpr|1;Cct4|1;Cct5|1;Park7|1	5	250	258	28189	http://www.ebi.ac.uk/QuickGO/GTerm?id=GO:1900180	[]
10	7,8,10	regulation of neuron projection development	GO:0010975	8.08E-02	1.97E-01	0	0	0	0	Vim|1;Lgals1|1;Dmd|1;Itgb1|1;Rpl4|1;Pdlim5|1;Gdi1|1;Ctsz|1;Agt|1;Nefl|1	10	656	258	28189	http://www.ebi.ac.uk/QuickGO/GTerm?id=GO:0010975	[]
7	6,7	regulation of DNA replication	GO:0006275	8.14E-02	1.98E-01	0	0	0	0	Cct4|1;Cdc42|1;Cst3|1;Cacybp|1	4	178	258	28189	http://www.ebi.ac.uk/QuickGO/GTerm?id=GO:0006275	[]
4	4	response to acid chemical	GO:0001101	8.15E-02	1.98E-01	0	0	0	0	Acsl1|1;Hp|1;Dmd|1;Gpx1|1;Akr1b1|1;Fabp3|1;Ager|1;Creb1|1;Fis1|1	9	572	258	28189	http://www.ebi.ac.uk/QuickGO/GTerm?id=GO:0001101	[]
5	4,5	pallium development	GO:0021543	8.16E-02	1.98E-01	0	0	0	0	Ywhae|1;Dmd|1;Pebp1|1;Akr1c9|1;Nefl|1	5	251	258	28189	http://www.ebi.ac.uk/QuickGO/GTerm?id=GO:0021543	[]
6	6	myoblast differentiation	GO:0045445	8.20E-02	1.99E-01	0	0	0	0	Plg|1;Lgals1|1;Mapk12|1	3	111	258	28189	http://www.ebi.ac.uk/QuickGO/GTerm?id=GO:0045445	[]
7	6,7	collagen fibril organization	GO:0030199	8.21E-02	1.99E-01	0	0	0	0	Anxa2|1;Lum|1	2	52	258	28189	http://www.ebi.ac.uk/QuickGO/GTerm?id=GO:0030199	[]
8	6,7,8	regulation of amino acid transport	GO:0051955	8.21E-02	1.99E-01	0	0	0	0	Agt|1;Sept2|1	2	52	258	28189	http://www.ebi.ac.uk/QuickGO/GTerm?id=GO:0051955	[]
10	8,9,10	regulation of sodium ion transmembrane transport	GO:1902305	8.21E-02	1.99E-01	0	0	0	0	Dmd|1;Atp1a2|1	2	52	258	28189	http://www.ebi.ac.uk/QuickGO/GTerm?id=GO:1902305	[]
11	7,9,11	regulation of potassium ion transmembrane transporter activity	GO:1901016	8.21E-02	1.99E-01	0	0	0	0	Ywhae|1;Ager|1	2	52	258	28189	http://www.ebi.ac.uk/QuickGO/GTerm?id=GO:1901016	[]
8	5,6,8	negative regulation of endothelial cell migration	GO:0010596	8.21E-02	1.99E-01	0	0	0	0	Dcn|1;Ager|1	2	52	258	28189	http://www.ebi.ac.uk/QuickGO/GTerm?id=GO:0010596	[]
8	7,8	RNA splicing	GO:0008380	8.24E-02	1.99E-01	0	0	0	0	Prdx6|1;Ddx39b|1;Hnrnpc|1;Lgals3|1;Rps13|1;Rbm8a|1;Snrnp200|1	7	408	258	28189	http://www.ebi.ac.uk/QuickGO/GTerm?id=GO:0008380	[]
5	5	mitophagy	GO:0000422	8.27E-02	2.00E-01	0	0	0	0	Vdac1|1;Mdh1|1;Krt15|1;Fis1|1	4	179	258	28189	http://www.ebi.ac.uk/QuickGO/GTerm?id=GO:0000422	[]
7	6,7	mitochondrion disassembly	GO:0061726	8.27E-02	2.00E-01	0	0	0	0	Vdac1|1;Mdh1|1;Krt15|1;Fis1|1	4	179	258	28189	http://www.ebi.ac.uk/QuickGO/GTerm?id=GO:0061726	[]
8	5,7,8	regulation of secretion by cell	GO:1903530	8.28E-02	2.00E-01	0	0	0	0	Anxa5|1;Fgg|1;Nucb2|1;Gpi|1;Ncl|1;Cd14|1;Cdc42|1;RGD:708506|1;Lgals3|1;Agt|1;Hmox1|1;Mical1|1;Creb1|1	13	922	258	28189	http://www.ebi.ac.uk/QuickGO/GTerm?id=GO:1903530	[]
5	5	regulation of lipid transport	GO:0032368	8.38E-02	2.02E-01	0	0	0	0	Nucb2|1;Agt|1;Apoc1|1	3	112	258	28189	http://www.ebi.ac.uk/QuickGO/GTerm?id=GO:0032368	[]
5	5	cell aging	GO:0007569	8.38E-02	2.02E-01	0	0	0	0	Prelp|1;Cav1|1;Hsd17b10|1	3	112	258	28189	http://www.ebi.ac.uk/QuickGO/GTerm?id=GO:0007569	[]
5	5	positive regulation of protein metabolic process	GO:0051247	8.41E-02	2.03E-01	0	0	0	0	Acsl1|1;Vcp|1;Anxa2|1;Fgg|1;Itgb1|1;Rpl12|1;Ddx39b|1;Vapb|1;Nenf|1;Fam129a|1;Cdc42|1;Hist1h1b|1;Krt17|1;Agt|1;Psmc1|1;Snx1|1;Ube2i|1;Ctsc|1;Ager|1;Elp2|1;Pdcd6|1;Fis1|1	22	1755	258	28189	http://www.ebi.ac.uk/QuickGO/GTerm?id=GO:0051247	[]
5	5	protein-DNA complex subunit organization	GO:0071824	8.48E-02	2.04E-01	0	0	0	0	Hist1h1b|1;Psmc1|1;Creb1|1;Taf1b|1;Rpl23|1	5	254	258	28189	http://www.ebi.ac.uk/QuickGO/GTerm?id=GO:0071824	[]
8	7,8	regulation of anion transmembrane transport	GO:1903959	8.49E-02	2.04E-01	0	0	0	0	Vdac1|1;Hk1|1	2	53	258	28189	http://www.ebi.ac.uk/QuickGO/GTerm?id=GO:1903959	[]
4	4	response to immobilization stress	GO:0035902	8.49E-02	2.04E-01	0	0	0	0	Actb|1;Gpi|1	2	53	258	28189	http://www.ebi.ac.uk/QuickGO/GTerm?id=GO:0035902	[]
5	5	regulation of cardiocyte differentiation	GO:1905207	8.49E-02	2.04E-01	0	0	0	0	Slc25a4|1;Ddx39b|1	2	53	258	28189	http://www.ebi.ac.uk/QuickGO/GTerm?id=GO:1905207	[]
6	5,6	regulation of carbohydrate catabolic process	GO:0043470	8.49E-02	2.04E-01	0	0	0	0	Gpd1|1;Pgam1|1	2	53	258	28189	http://www.ebi.ac.uk/QuickGO/GTerm?id=GO:0043470	[]
6	6	phospholipid catabolic process	GO:0009395	8.49E-02	2.04E-01	0	0	0	0	Prdx6|1;Idh1|1	2	53	258	28189	http://www.ebi.ac.uk/QuickGO/GTerm?id=GO:0009395	[]
6	5,6	glial cell development	GO:0021782	8.55E-02	2.04E-01	0	0	0	0	Dmd|1;Phgdh|1;Agt|1	3	113	258	28189	http://www.ebi.ac.uk/QuickGO/GTerm?id=GO:0021782	[]
5	5	response to unfolded protein	GO:0006986	8.55E-02	2.04E-01	0	0	0	0	Hspa1b|1;Vapb|1;Hspe1|1	3	113	258	28189	http://www.ebi.ac.uk/QuickGO/GTerm?id=GO:0006986	[]
7	6,7	keratinocyte differentiation	GO:0030216	8.55E-02	2.04E-01	0	0	0	0	Krt10|1;Cdc42|1;Krt17|1	3	113	258	28189	http://www.ebi.ac.uk/QuickGO/GTerm?id=GO:0030216	[]
5	4,5	positive regulation of cell differentiation	GO:0045597	8.56E-02	2.04E-01	0	0	0	0	Vim|1;Slc25a4|1;Ehd2|1;Dmd|1;Itgb1|1;Rpl4|1;Ddx39b|1;Ak1|1;Pdlim7|1;Cdc42|1;Ca2|1;Gdi1|1;Agt|1;Nefl|1;Ager|1;Creb1|1	16	1199	258	28189	http://www.ebi.ac.uk/QuickGO/GTerm?id=GO:0045597	[]
6	6	response to interleukin-1	GO:0070555	8.66E-02	2.04E-01	0	0	0	0	Serpina3n|1;Slc25a4|1;Fgg|1;Ptgis|1	4	182	258	28189	http://www.ebi.ac.uk/QuickGO/GTerm?id=GO:0070555	[]
4	4	placenta development	GO:0001890	8.66E-02	2.04E-01	0	0	0	0	Vim|1;Plg|1;Dcn|1;Trim28|1	4	182	258	28189	http://www.ebi.ac.uk/QuickGO/GTerm?id=GO:0001890	[]
5	5	cell maturation	GO:0048469	8.66E-02	2.04E-01	0	0	0	0	Fgg|1;Dld|1;Pebp1|1;Ak1|1	4	182	258	28189	http://www.ebi.ac.uk/QuickGO/GTerm?id=GO:0048469	[]
3	3	regulation of growth	GO:0040008	8.72E-02	2.04E-01	0	0	0	0	Slc25a4|1;Rpl4|1;Ddx39b|1;Hspa1b|1;Cdc42|1;Hist1h1b|1;Krt17|1;Gdi1|1;Agt|1;Idh3g|1;Creb1|1	11	753	258	28189	http://www.ebi.ac.uk/QuickGO/GTerm?id=GO:0040008	[]
5	5	actin filament-based movement	GO:0030048	8.72E-02	2.04E-01	0	0	0	0	Tpm1|1;Myl6|1;Atp1a2|1	3	114	258	28189	http://www.ebi.ac.uk/QuickGO/GTerm?id=GO:0030048	[]
6	5,6	regulation of intracellular signal transduction	GO:1902531	8.74E-02	2.04E-01	0	0	0	0	Dcn|1;Fgg|1;Nucb2|1;Lgals1|1;Dmd|1;Itgb1|1;Akr1b1|1;Pebp1|1;Nenf|1;Cav1|1;Cd14|1;Cdc42|1;Park7|1;RGD:708506|1;Agt|1;Rpl11|1;Ube2i|1;Hmox1|1;Fkbp1a|1;Elp2|1;Pdcd6|1;Rpl23|1;RGD1564899|1;Fis1|1	24	1954	258	28189	http://www.ebi.ac.uk/QuickGO/GTerm?id=GO:1902531	[]
7	6,7	regulation of microtubule polymerization	GO:0031113	8.76E-02	2.04E-01	0	0	0	0	Hspa1b|1;Cav1|1	2	54	258	28189	http://www.ebi.ac.uk/QuickGO/GTerm?id=GO:0031113	[]
5	5	regulation of cofactor metabolic process	GO:0051193	8.76E-02	2.04E-01	0	0	0	0	Gpd1|1;Pgam1|1	2	54	258	28189	http://www.ebi.ac.uk/QuickGO/GTerm?id=GO:0051193	[]
5	5	response to salt stress	GO:0009651	8.76E-02	2.04E-01	0	0	0	0	Akr1b1|1;Agt|1	2	54	258	28189	http://www.ebi.ac.uk/QuickGO/GTerm?id=GO:0009651	[]
6	5,6	intermediate filament cytoskeleton organization	GO:0045104	8.76E-02	2.04E-01	0	0	0	0	Krt17|1;Nefl|1	2	54	258	28189	http://www.ebi.ac.uk/QuickGO/GTerm?id=GO:0045104	[]
7	6,7	regulation of signal transduction by p53 class mediator	GO:1901796	8.76E-02	2.04E-01	0	0	0	0	Rpl11|1;Rpl23|1	2	54	258	28189	http://www.ebi.ac.uk/QuickGO/GTerm?id=GO:1901796	[]
9	8,9	regulation of endothelial cell apoptotic process	GO:2000351	8.76E-02	2.04E-01	0	0	0	0	Fgg|1;Ager|1	2	54	258	28189	http://www.ebi.ac.uk/QuickGO/GTerm?id=GO:2000351	[]
5	5	endoplasmic reticulum organization	GO:0007029	8.76E-02	2.04E-01	0	0	0	0	Casq1|1;Vapb|1	2	54	258	28189	http://www.ebi.ac.uk/QuickGO/GTerm?id=GO:0007029	[]
6	6	regulation of coenzyme metabolic process	GO:0051196	8.76E-02	2.04E-01	0	0	0	0	Gpd1|1;Pgam1|1	2	54	258	28189	http://www.ebi.ac.uk/QuickGO/GTerm?id=GO:0051196	[]
7	6,7	skeletal muscle contraction	GO:0003009	8.76E-02	2.04E-01	0	0	0	0	Casq1|1;Dmd|1	2	54	258	28189	http://www.ebi.ac.uk/QuickGO/GTerm?id=GO:0003009	[]
6	6	cellular response to phorbol 13-acetate 12-myristate	GO:1904628	8.79E-02	2.04E-01	0	0	0	0	Rpl13a|1	1	10	258	28189	http://www.ebi.ac.uk/QuickGO/GTerm?id=GO:1904628	[]
4	4	lung saccule development	GO:0060430	8.79E-02	2.04E-01	0	0	0	0	Creb1|1	1	10	258	28189	http://www.ebi.ac.uk/QuickGO/GTerm?id=GO:0060430	[]
10	9,10	tRNA 3'-end processing	GO:0042780	8.79E-02	2.04E-01	0	0	0	0	Hsd17b10|1	1	10	258	28189	http://www.ebi.ac.uk/QuickGO/GTerm?id=GO:0042780	[]
9	8,9	Cdc42 protein signal transduction	GO:0032488	8.79E-02	2.04E-01	0	0	0	0	Cdc42|1	1	10	258	28189	http://www.ebi.ac.uk/QuickGO/GTerm?id=GO:0032488	[]
7	7	phosphatidylethanolamine biosynthetic process	GO:0006646	8.79E-02	2.04E-01	0	0	0	0	Cept1|1	1	10	258	28189	http://www.ebi.ac.uk/QuickGO/GTerm?id=GO:0006646	[]
10	9,10	cellular potassium ion homeostasis	GO:0030007	8.79E-02	2.04E-01	0	0	0	0	Atp1a2|1	1	10	258	28189	http://www.ebi.ac.uk/QuickGO/GTerm?id=GO:0030007	[]
FALSE	obselete	positive regulation of pseudopodium assembly	GO:0031274	8.79E-02	2.04E-01	0	0	0	0	Cdc42|1	1	10	258	28189	http://www.ebi.ac.uk/QuickGO/GTerm?id=GO:0031274	[]
6	6	regulation of protein heterodimerization activity	GO:0043497	8.79E-02	2.04E-01	0	0	0	0	Cdc42|1	1	10	258	28189	http://www.ebi.ac.uk/QuickGO/GTerm?id=GO:0043497	[]
6	5,6	regulation of genetic imprinting	GO:2000653	8.79E-02	2.04E-01	0	0	0	0	Trim28|1	1	10	258	28189	http://www.ebi.ac.uk/QuickGO/GTerm?id=GO:2000653	[]
9	7,8,9	regulation of anion channel activity	GO:0010359	8.79E-02	2.04E-01	0	0	0	0	Hk1|1	1	10	258	28189	http://www.ebi.ac.uk/QuickGO/GTerm?id=GO:0010359	[]
10	8,9,10	establishment of endothelial intestinal barrier	GO:0090557	8.79E-02	2.04E-01	0	0	0	0	Fasn|1	1	10	258	28189	http://www.ebi.ac.uk/QuickGO/GTerm?id=GO:0090557	[]
7	6,7	neurofilament cytoskeleton organization	GO:0060052	8.79E-02	2.04E-01	0	0	0	0	Nefl|1	1	10	258	28189	http://www.ebi.ac.uk/QuickGO/GTerm?id=GO:0060052	[]
7	7	cellular hyperosmotic salinity response	GO:0071475	8.79E-02	2.04E-01	0	0	0	0	Akr1b1|1	1	10	258	28189	http://www.ebi.ac.uk/QuickGO/GTerm?id=GO:0071475	[]
11	6,8,9,10,11	negative regulation of sodium ion transmembrane transport	GO:1902306	8.79E-02	2.04E-01	0	0	0	0	Atp1a2|1	1	10	258	28189	http://www.ebi.ac.uk/QuickGO/GTerm?id=GO:1902306	[]
6	5,6	negative regulation of leukocyte degranulation	GO:0043301	8.79E-02	2.04E-01	0	0	0	0	Hmox1|1	1	10	258	28189	http://www.ebi.ac.uk/QuickGO/GTerm?id=GO:0043301	[]
7	5,6,7	positive regulation of heterotypic cell-cell adhesion	GO:0034116	8.79E-02	2.04E-01	0	0	0	0	Fgg|1	1	10	258	28189	http://www.ebi.ac.uk/QuickGO/GTerm?id=GO:0034116	[]
5	4,5	vitamin catabolic process	GO:0009111	8.79E-02	2.04E-01	0	0	0	0	Crabp1|1	1	10	258	28189	http://www.ebi.ac.uk/QuickGO/GTerm?id=GO:0009111	[]
7	7	cellular response to gonadotropin-releasing hormone	GO:0097211	8.79E-02	2.04E-01	0	0	0	0	Anxa5|1	1	10	258	28189	http://www.ebi.ac.uk/QuickGO/GTerm?id=GO:0097211	[]
5	5	response to phorbol 13-acetate 12-myristate	GO:1904627	8.79E-02	2.04E-01	0	0	0	0	Rpl13a|1	1	10	258	28189	http://www.ebi.ac.uk/QuickGO/GTerm?id=GO:1904627	[]
6	5,6	multi-organism intracellular transport	GO:1902583	8.79E-02	2.04E-01	0	0	0	0	Ddx39b|1	1	10	258	28189	http://www.ebi.ac.uk/QuickGO/GTerm?id=GO:1902583	[]
6	6	cellular response to hydroperoxide	GO:0071447	8.79E-02	2.04E-01	0	0	0	0	Mgst1|1	1	10	258	28189	http://www.ebi.ac.uk/QuickGO/GTerm?id=GO:0071447	[]
8	6,8	response to bacterial lipoprotein	GO:0032493	8.79E-02	2.04E-01	0	0	0	0	Cd14|1	1	10	258	28189	http://www.ebi.ac.uk/QuickGO/GTerm?id=GO:0032493	[]
5	5	response to antineoplastic agent	GO:0097327	8.79E-02	2.04E-01	0	0	0	0	Rpl18a|1	1	10	258	28189	http://www.ebi.ac.uk/QuickGO/GTerm?id=GO:0097327	[]
5	5	cellular lipid biosynthetic process	GO:0097384	8.79E-02	2.04E-01	0	0	0	0	Fasn|1	1	10	258	28189	http://www.ebi.ac.uk/QuickGO/GTerm?id=GO:0097384	[]
8	7,8	aspartate metabolic process	GO:0006531	8.79E-02	2.04E-01	0	0	0	0	Got2|1	1	10	258	28189	http://www.ebi.ac.uk/QuickGO/GTerm?id=GO:0006531	[]
6	6	protein repair	GO:0030091	8.79E-02	2.04E-01	0	0	0	0	Park7|1	1	10	258	28189	http://www.ebi.ac.uk/QuickGO/GTerm?id=GO:0030091	[]
6	5,6	membrane fission	GO:0090148	8.79E-02	2.04E-01	0	0	0	0	Mx1|1	1	10	258	28189	http://www.ebi.ac.uk/QuickGO/GTerm?id=GO:0090148	[]
11	10,11	sodium ion export from cell	GO:0036376	8.79E-02	2.04E-01	0	0	0	0	Atp1a2|1	1	10	258	28189	http://www.ebi.ac.uk/QuickGO/GTerm?id=GO:0036376	[]
8	7,8	tetrahydrofolate biosynthetic process	GO:0046654	8.79E-02	2.04E-01	0	0	0	0	Aldh1l1|1	1	10	258	28189	http://www.ebi.ac.uk/QuickGO/GTerm?id=GO:0046654	[]
6	6	cellular response to lipoteichoic acid	GO:0071223	8.79E-02	2.04E-01	0	0	0	0	Cd14|1	1	10	258	28189	http://www.ebi.ac.uk/QuickGO/GTerm?id=GO:0071223	[]
5	5	response to lipoteichoic acid	GO:0070391	8.79E-02	2.04E-01	0	0	0	0	Cd14|1	1	10	258	28189	http://www.ebi.ac.uk/QuickGO/GTerm?id=GO:0070391	[]
10	9,10	AMP biosynthetic process	GO:0006167	8.79E-02	2.04E-01	0	0	0	0	Prps1|1	1	10	258	28189	http://www.ebi.ac.uk/QuickGO/GTerm?id=GO:0006167	[]
7	6,7	intracellular transport of virus	GO:0075733	8.79E-02	2.04E-01	0	0	0	0	Ddx39b|1	1	10	258	28189	http://www.ebi.ac.uk/QuickGO/GTerm?id=GO:0075733	[]
10	10	calcium ion export	GO:1901660	8.79E-02	2.04E-01	0	0	0	0	Atp2b1|1	1	10	258	28189	http://www.ebi.ac.uk/QuickGO/GTerm?id=GO:1901660	[]
6	6	positive regulation of phospholipid biosynthetic process	GO:0071073	8.79E-02	2.04E-01	0	0	0	0	Pc|1	1	10	258	28189	http://www.ebi.ac.uk/QuickGO/GTerm?id=GO:0071073	[]
11	6,8,9,10,11	regulation of glucagon secretion	GO:0070092	8.79E-02	2.04E-01	0	0	0	0	Nucb2|1	1	10	258	28189	http://www.ebi.ac.uk/QuickGO/GTerm?id=GO:0070092	[]
8	6,8	sulfur amino acid catabolic process	GO:0000098	8.79E-02	2.04E-01	0	0	0	0	Csad|1	1	10	258	28189	http://www.ebi.ac.uk/QuickGO/GTerm?id=GO:0000098	[]
8	5,6,7,8	positive regulation of cholesterol esterification	GO:0010873	8.79E-02	2.04E-01	0	0	0	0	Agt|1	1	10	258	28189	http://www.ebi.ac.uk/QuickGO/GTerm?id=GO:0010873	[]
5	5	response to sodium arsenite	GO:1903935	8.79E-02	2.04E-01	0	0	0	0	Nefl|1	1	10	258	28189	http://www.ebi.ac.uk/QuickGO/GTerm?id=GO:1903935	[]
6	5,6	regulation of receptor catabolic process	GO:2000644	8.79E-02	2.04E-01	0	0	0	0	Anxa2|1	1	10	258	28189	http://www.ebi.ac.uk/QuickGO/GTerm?id=GO:2000644	[]
10	7,8,9,10	proteasome-mediated ubiquitin-dependent protein catabolic process	GO:0043161	8.79E-02	2.04E-01	0	0	0	0	Vcp|1;Hsp90b1|1;Tpr|1;Psma2|1;Rpl11|1;Psmc1|1;Ube2i|1;Rad23b|1	8	497	258	28189	http://www.ebi.ac.uk/QuickGO/GTerm?id=GO:0043161	[]
8	5,6,7,8	positive regulation of ion transmembrane transport	GO:0034767	8.79E-02	2.04E-01	0	0	0	0	Casq1|1;Cacna2d1|1;Dmd|1;Ager|1	4	183	258	28189	http://www.ebi.ac.uk/QuickGO/GTerm?id=GO:0034767	[]
6	6	hormone secretion	GO:0046879	8.83E-02	2.04E-01	0	0	0	0	Anxa5|1;Fgg|1;Nucb2|1;Park7|1;RGD:708506|1;Agt|1;Creb1|1	7	415	258	28189	http://www.ebi.ac.uk/QuickGO/GTerm?id=GO:0046879	[]
6	6	regulation of autophagy	GO:0010506	8.86E-02	2.05E-01	0	0	0	0	Dcn|1;Vdac1|1;Mdh1|1;Hmox1|1;Krt15|1;Ager|1	6	335	258	28189	http://www.ebi.ac.uk/QuickGO/GTerm?id=GO:0010506	[]
5	5	mitotic spindle organization	GO:0007052	8.90E-02	2.06E-01	0	0	0	0	Tpr|1;Hspa1b|1;Dctn2|1	3	115	258	28189	http://www.ebi.ac.uk/QuickGO/GTerm?id=GO:0007052	[]
6	6	associative learning	GO:0008306	8.90E-02	2.06E-01	0	0	0	0	Atp1a2|1;Agt|1;Creb1|1	3	115	258	28189	http://www.ebi.ac.uk/QuickGO/GTerm?id=GO:0008306	[]
4	4	cell-cell adhesion	GO:0098609	8.92E-02	2.06E-01	0	0	0	0	Anxa2|1;Pdia6|1;Fgg|1;Ddost|1;Lgals1|1;Rlc-a|1;Pdlim5|1;Cav1|1;Cdc42|1;Cd48|1;Actg1|1;Cd93|1;Fkbp1a|1;Cadm3|1	14	1024	258	28189	http://www.ebi.ac.uk/QuickGO/GTerm?id=GO:0098609	[]
8	7,8	nuclear export	GO:0051168	8.93E-02	2.06E-01	0	0	0	0	Ywhae|1;Ddx39b|1;Tpr|1;Park7|1	4	184	258	28189	http://www.ebi.ac.uk/QuickGO/GTerm?id=GO:0051168	[]
7	6,7	cell morphogenesis involved in neuron differentiation	GO:0048667	8.98E-02	2.07E-01	0	0	0	0	Vim|1;Lum|1;Prelp|1;Actb|1;Rpl4|1;Pdlim5|1;Cdc42|1;Gdi1|1;Nefl|1;Creb1|1	10	670	258	28189	http://www.ebi.ac.uk/QuickGO/GTerm?id=GO:0048667	[]
11	8,9,10,11	negative regulation of proteasomal ubiquitin-dependent protein catabolic process	GO:0032435	9.04E-02	2.08E-01	0	0	0	0	Tpr|1;Rpl11|1	2	55	258	28189	http://www.ebi.ac.uk/QuickGO/GTerm?id=GO:0032435	[]
6	6	cellular response to vitamin	GO:0071295	9.04E-02	2.08E-01	0	0	0	0	Itgb1|1;Atp2b1|1	2	55	258	28189	http://www.ebi.ac.uk/QuickGO/GTerm?id=GO:0071295	[]
5	5	cellular response to toxic substance	GO:0097237	9.04E-02	2.08E-01	0	0	0	0	Rpl23|1;Fis1|1	2	55	258	28189	http://www.ebi.ac.uk/QuickGO/GTerm?id=GO:0097237	[]
5	5	response to decreased oxygen levels	GO:0036293	9.10E-02	2.09E-01	0	0	0	0	Hp|1;Ptgis|1;Acot2|1;Cst3|1;Hmox1|1;Creb1|1;Tm9sf4|1;Fis1|1	8	501	258	28189	http://www.ebi.ac.uk/QuickGO/GTerm?id=GO:0036293	[]
5	5	response to reactive oxygen species	GO:0000302	9.15E-02	2.10E-01	0	0	0	0	Akr1b1|1;Park7|1;Aldh3a2|1;Cst3|1;Hmox1|1;Ager|1	6	338	258	28189	http://www.ebi.ac.uk/QuickGO/GTerm?id=GO:0000302	[]
5	3,5	positive regulation of homeostatic process	GO:0032846	9.15E-02	2.10E-01	0	0	0	0	Casq1|1;Cct4|1;Cct5|1;Ca2|1;Agt|1	5	260	258	28189	http://www.ebi.ac.uk/QuickGO/GTerm?id=GO:0032846	[]
6	4,5,6	positive regulation of protein complex assembly	GO:0031334	9.15E-02	2.10E-01	0	0	0	0	Vcp|1;Hspa1b|1;Cav1|1;Psmc1|1;Creb1|1	5	260	258	28189	http://www.ebi.ac.uk/QuickGO/GTerm?id=GO:0031334	[]
8	7,8	axonogenesis	GO:0007409	9.17E-02	2.11E-01	0	0	0	0	Vim|1;Lum|1;Prelp|1;Actb|1;Rpl4|1;Gdi1|1;Nefl|1;Creb1|1	8	502	258	28189	http://www.ebi.ac.uk/QuickGO/GTerm?id=GO:0007409	[]
7	6,7	inorganic ion transmembrane transport	GO:0098660	9.24E-02	2.12E-01	0	0	0	0	Vdac1|1;Anxa5|1;Ryr1|1;Ywhae|1;Casq1|1;Cacna2d1|1;Dmd|1;Atp1a2|1;Atp2b1|1;Atp5h|1;Cacnb1|1;Atp5j|1;Fkbp1a|1;Ager|1;Cox7a2|1;Atp5e|1	16	1213	258	28189	http://www.ebi.ac.uk/QuickGO/GTerm?id=GO:0098660	[]
8	7,8	regulation of calcium ion import	GO:0090279	9.26E-02	2.12E-01	0	0	0	0	Casq1|1;Dmd|1;Fkbp1a|1	3	117	258	28189	http://www.ebi.ac.uk/QuickGO/GTerm?id=GO:0090279	[]
7	6,7	regulation of cAMP-mediated signaling	GO:0043949	9.32E-02	2.13E-01	0	0	0	0	Nucb2|1;Pebp1|1	2	56	258	28189	http://www.ebi.ac.uk/QuickGO/GTerm?id=GO:0043949	[]
8	6,7,8	sarcomere organization	GO:0045214	9.32E-02	2.13E-01	0	0	0	0	Casq1|1;Actg1|1	2	56	258	28189	http://www.ebi.ac.uk/QuickGO/GTerm?id=GO:0045214	[]
10	9,10	regulation of cardiac muscle cell apoptotic process	GO:0010665	9.32E-02	2.13E-01	0	0	0	0	Slc25a4|1;Agt|1	2	56	258	28189	http://www.ebi.ac.uk/QuickGO/GTerm?id=GO:0010665	[]
8	4,8	glial cell proliferation	GO:0014009	9.32E-02	2.13E-01	0	0	0	0	Vim|1;Creb1|1	2	56	258	28189	http://www.ebi.ac.uk/QuickGO/GTerm?id=GO:0014009	[]
4	4	forebrain development	GO:0030900	9.33E-02	2.13E-01	0	0	0	0	Ywhae|1;Dmd|1;Pebp1|1;Ak1|1;Aldh1a3|1;Akr1c9|1;Nefl|1;Creb1|1	8	504	258	28189	http://www.ebi.ac.uk/QuickGO/GTerm?id=GO:0030900	[]
7	6,7	RNA modification	GO:0009451	9.34E-02	2.13E-01	0	0	0	0	Hnrnpc|1;Hsd17b10|1;Aars|1;Elp2|1	4	187	258	28189	http://www.ebi.ac.uk/QuickGO/GTerm?id=GO:0009451	[]
6	4,6	response to bacterium	GO:0009617	9.42E-02	2.15E-01	0	0	0	0	Dcn|1;Serpina3n|1;Ca3|1;Hp|1;Igh-1a|1;Ncl|1;Cd14|1;Lyz1|1;Park7|1;Mgst1|1;ENSRNOG00000030332|1;Ca5b|1	12	853	258	28189	http://www.ebi.ac.uk/QuickGO/GTerm?id=GO:0009617	[]
4	3,4	positive regulation of cell adhesion	GO:0045785	9.43E-02	2.15E-01	0	0	0	0	Tpm1|1;Fgg|1;Lgals1|1;Dmd|1;Itgb1|1;Cav1|1;Cdc42|1	7	422	258	28189	http://www.ebi.ac.uk/QuickGO/GTerm?id=GO:0045785	[]
6	6	polyol metabolic process	GO:0019751	9.44E-02	2.15E-01	0	0	0	0	Tpi1|1;Akr1b1|1;Gpd2|1	3	118	258	28189	http://www.ebi.ac.uk/QuickGO/GTerm?id=GO:0019751	[]
7	7	epithelial cell apoptotic process	GO:1904019	9.44E-02	2.15E-01	0	0	0	0	Fgg|1;Hmox1|1;Ager|1	3	118	258	28189	http://www.ebi.ac.uk/QuickGO/GTerm?id=GO:1904019	[]
5	5	response to axon injury	GO:0048678	9.44E-02	2.15E-01	0	0	0	0	Lgals1|1;Cst3|1;Nefl|1	3	118	258	28189	http://www.ebi.ac.uk/QuickGO/GTerm?id=GO:0048678	[]
7	4,6,7	negative regulation of secretion	GO:0051048	9.49E-02	2.15E-01	0	0	0	0	Anxa5|1;Anpep|1;Nucb2|1;RGD:708506|1;Hmox1|1	5	263	258	28189	http://www.ebi.ac.uk/QuickGO/GTerm?id=GO:0051048	[]
7	6,7	icosanoid biosynthetic process	GO:0046456	9.60E-02	2.15E-01	0	0	0	0	Ptgis|1;Alox5ap|1	2	57	258	28189	http://www.ebi.ac.uk/QuickGO/GTerm?id=GO:0046456	[]
5	5	positive regulation of angiogenesis	GO:0045766	9.61E-02	2.15E-01	0	0	0	0	Ptgis|1;Lgals3|1;Hmox1|1;Pdcd6|1	4	189	258	28189	http://www.ebi.ac.uk/QuickGO/GTerm?id=GO:0045766	[]
5	5	learning	GO:0007612	9.61E-02	2.15E-01	0	0	0	0	Vdac1|1;Atp1a2|1;Agt|1;Creb1|1	4	189	258	28189	http://www.ebi.ac.uk/QuickGO/GTerm?id=GO:0007612	[]
3	3	leukocyte mediated cytotoxicity	GO:0001909	9.62E-02	2.15E-01	0	0	0	0	Hspa1b|1;Ctsc|1;ENSRNOG00000030332|1	3	119	258	28189	http://www.ebi.ac.uk/QuickGO/GTerm?id=GO:0001909	[]
6	5,6	monoamine transport	GO:0015844	9.62E-02	2.15E-01	0	0	0	0	Actb|1;Lgals3|1;Agt|1	3	119	258	28189	http://www.ebi.ac.uk/QuickGO/GTerm?id=GO:0015844	[]
5	5	phenol-containing compound metabolic process	GO:0018958	9.62E-02	2.15E-01	0	0	0	0	Akr1b1|1;Park7|1;Ddt|1	3	119	258	28189	http://www.ebi.ac.uk/QuickGO/GTerm?id=GO:0018958	[]
6	6	low-density lipoprotein receptor particle metabolic process	GO:0032799	9.62E-02	2.15E-01	0	0	0	0	Anxa2|1	1	11	258	28189	http://www.ebi.ac.uk/QuickGO/GTerm?id=GO:0032799	[]
6	5,6	heart trabecula formation	GO:0060347	9.62E-02	2.15E-01	0	0	0	0	Fkbp1a|1	1	11	258	28189	http://www.ebi.ac.uk/QuickGO/GTerm?id=GO:0060347	[]
7	6,7	regulation of removal of superoxide radicals	GO:2000121	9.62E-02	2.15E-01	0	0	0	0	Park7|1	1	11	258	28189	http://www.ebi.ac.uk/QuickGO/GTerm?id=GO:2000121	[]
8	8	galactose catabolic process	GO:0019388	9.62E-02	2.15E-01	0	0	0	0	Galm|1	1	11	258	28189	http://www.ebi.ac.uk/QuickGO/GTerm?id=GO:0019388	[]
6	6	response to human chorionic gonadotropin	GO:0044752	9.62E-02	2.15E-01	0	0	0	0	Nucb2|1	1	11	258	28189	http://www.ebi.ac.uk/QuickGO/GTerm?id=GO:0044752	[]
8	6,7,8	catecholamine uptake involved in synaptic transmission	GO:0051934	9.62E-02	2.15E-01	0	0	0	0	Actb|1	1	11	258	28189	http://www.ebi.ac.uk/QuickGO/GTerm?id=GO:0051934	[]
10	7,8,10	regulation of neuron maturation	GO:0014041	9.62E-02	2.15E-01	0	0	0	0	Ak1|1	1	11	258	28189	http://www.ebi.ac.uk/QuickGO/GTerm?id=GO:0014041	[]
7	5,7	negative regulation of striated muscle contraction	GO:0045988	9.62E-02	2.15E-01	0	0	0	0	Atp1a2|1	1	11	258	28189	http://www.ebi.ac.uk/QuickGO/GTerm?id=GO:0045988	[]
8	7,8	cellular response to caffeine	GO:0071313	9.62E-02	2.15E-01	0	0	0	0	Ryr1|1	1	11	258	28189	http://www.ebi.ac.uk/QuickGO/GTerm?id=GO:0071313	[]
10	9,10	sodium ion export	GO:0071436	9.62E-02	2.15E-01	0	0	0	0	Atp1a2|1	1	11	258	28189	http://www.ebi.ac.uk/QuickGO/GTerm?id=GO:0071436	[]
7	5,6,7	positive regulation of vacuolar transport	GO:1903337	9.62E-02	2.15E-01	0	0	0	0	Ehd2|1	1	11	258	28189	http://www.ebi.ac.uk/QuickGO/GTerm?id=GO:1903337	[]
6	6	response to gonadotropin-releasing hormone	GO:0097210	9.62E-02	2.15E-01	0	0	0	0	Anxa5|1	1	11	258	28189	http://www.ebi.ac.uk/QuickGO/GTerm?id=GO:0097210	[]
6	5,6	regulation of blood vessel remodeling	GO:0060312	9.62E-02	2.15E-01	0	0	0	0	Cst3|1	1	11	258	28189	http://www.ebi.ac.uk/QuickGO/GTerm?id=GO:0060312	[]
10	8,10	regulation of store-operated calcium entry	GO:2001256	9.62E-02	2.15E-01	0	0	0	0	Casq1|1	1	11	258	28189	http://www.ebi.ac.uk/QuickGO/GTerm?id=GO:2001256	[]
8	7,8	diterpenoid biosynthetic process	GO:0016102	9.62E-02	2.15E-01	0	0	0	0	Aldh1a3|1	1	11	258	28189	http://www.ebi.ac.uk/QuickGO/GTerm?id=GO:0016102	[]
6	4,5,6	positive regulation of cell cycle checkpoint	GO:1901978	9.62E-02	2.15E-01	0	0	0	0	Tpr|1	1	11	258	28189	http://www.ebi.ac.uk/QuickGO/GTerm?id=GO:1901978	[]
6	5,6	ether lipid metabolic process	GO:0046485	9.62E-02	2.15E-01	0	0	0	0	Fasn|1	1	11	258	28189	http://www.ebi.ac.uk/QuickGO/GTerm?id=GO:0046485	[]
10	7,8,9,10	ADP transport	GO:0015866	9.62E-02	2.15E-01	0	0	0	0	Slc25a4|1	1	11	258	28189	http://www.ebi.ac.uk/QuickGO/GTerm?id=GO:0015866	[]
10	6,7,8,9,10	prolactin secretion	GO:0070459	9.62E-02	2.15E-01	0	0	0	0	Anxa5|1	1	11	258	28189	http://www.ebi.ac.uk/QuickGO/GTerm?id=GO:0070459	[]
6	5,6	UDP-N-acetylglucosamine metabolic process	GO:0006047	9.62E-02	2.15E-01	0	0	0	0	Mgat1|1	1	11	258	28189	http://www.ebi.ac.uk/QuickGO/GTerm?id=GO:0006047	[]
FALSE	obselete	regulation of pseudopodium assembly	GO:0031272	9.62E-02	2.15E-01	0	0	0	0	Cdc42|1	1	11	258	28189	http://www.ebi.ac.uk/QuickGO/GTerm?id=GO:0031272	[]
7	6,7	positive regulation of nucleotide catabolic process	GO:0030813	9.62E-02	2.15E-01	0	0	0	0	Gpd1|1	1	11	258	28189	http://www.ebi.ac.uk/QuickGO/GTerm?id=GO:0030813	[]
10	8,9,10	glucagon secretion	GO:0070091	9.62E-02	2.15E-01	0	0	0	0	Nucb2|1	1	11	258	28189	http://www.ebi.ac.uk/QuickGO/GTerm?id=GO:0070091	[]
5	5	actin filament severing	GO:0051014	9.62E-02	2.15E-01	0	0	0	0	Dstn|1	1	11	258	28189	http://www.ebi.ac.uk/QuickGO/GTerm?id=GO:0051014	[]
5	5	circadian sleep/wake cycle, REM sleep	GO:0042747	9.62E-02	2.15E-01	0	0	0	0	Cst3|1	1	11	258	28189	http://www.ebi.ac.uk/QuickGO/GTerm?id=GO:0042747	[]
9	6,8,9	retinoic acid biosynthetic process	GO:0002138	9.62E-02	2.15E-01	0	0	0	0	Aldh1a3|1	1	11	258	28189	http://www.ebi.ac.uk/QuickGO/GTerm?id=GO:0002138	[]
9	7,8,9	axonal transport of mitochondrion	GO:0019896	9.62E-02	2.15E-01	0	0	0	0	Nefl|1	1	11	258	28189	http://www.ebi.ac.uk/QuickGO/GTerm?id=GO:0019896	[]
6	6	nuclear division	GO:0000280	9.65E-02	2.16E-01	0	0	0	0	Tpr|1;Pebp1|1;Hspa1b|1;Dctn2|1;Cdc42|1;Nudc|1;Sept2|1;Ube2i|1	8	508	258	28189	http://www.ebi.ac.uk/QuickGO/GTerm?id=GO:0000280	[]
4	4	membrane organization	GO:0061024	9.71E-02	2.17E-01	0	0	0	0	Anxa2|1;Slc25a4|1;Ehd2|1;Ap1b1|1;Itgb1|1;Rlc-a|1;Vapb|1;Cav1|1;Gdi1|1;Mx1|1;ENSRNOG00000030332|1;Hint1|1;Ager|1;Pdcd6|1;Fis1|1	15	1130	258	28189	http://www.ebi.ac.uk/QuickGO/GTerm?id=GO:0061024	[]
6	6	phosphorylation	GO:0016310	9.75E-02	2.18E-01	0	0	0	0	Acsl1|1;Vcp|1;Anxa2|1;Eno3|1;Dcn|1;Gapdh|1;Ywhae|1;Actb|1;Tpi1|1;Fgg|1;Dld|1;Gpi|1;Gpd1|1;Dmd|1;Itgb1|1;Trim28|1;Hk1|1;Tpr|1;Pebp1|1;Ak1|1;Pgam1|1;Vapb|1;Nenf|1;Cav1|1;Fam129a|1;Cdc42|1;Phka1|1;Park7|1;Agt|1;Prps1|1;Mical1|1;Mapk12|1;Fkbp1a|1;Ager|1;Creb1|1	35	3057	258	28189	http://www.ebi.ac.uk/QuickGO/GTerm?id=GO:0016310	[]
7	7	protein localization to nucleus	GO:0034504	9.79E-02	2.18E-01	0	0	0	0	Trim28|1;Tpr|1;Cct4|1;Cct5|1;Park7|1;Agt|1;Rpl11|1	7	426	258	28189	http://www.ebi.ac.uk/QuickGO/GTerm?id=GO:0034504	[]
8	7,8	positive regulation of proteolysis involved in cellular protein catabolic process	GO:1903052	9.80E-02	2.18E-01	0	0	0	0	Vcp|1;Psmc1|1;Ctsc|1	3	120	258	28189	http://www.ebi.ac.uk/QuickGO/GTerm?id=GO:1903052	[]
5	5	urogenital system development	GO:0001655	9.88E-02	2.20E-01	0	0	0	0	Dcn|1;Akr1b1|1;Aldh9a1|1;Psap|1;Ca2|1;Agt|1;Aldh1a3|1	7	427	258	28189	http://www.ebi.ac.uk/QuickGO/GTerm?id=GO:0001655	[]
8	8	endothelial cell apoptotic process	GO:0072577	9.89E-02	2.20E-01	0	0	0	0	Fgg|1;Ager|1	2	58	258	28189	http://www.ebi.ac.uk/QuickGO/GTerm?id=GO:0072577	[]
7	5,6,7	positive regulation of phagocytosis	GO:0050766	9.89E-02	2.20E-01	0	0	0	0	ENSRNOG00000030332|1;Ager|1	2	58	258	28189	http://www.ebi.ac.uk/QuickGO/GTerm?id=GO:0050766	[]
9	8,9	telomere maintenance via telomerase	GO:0007004	9.89E-02	2.20E-01	0	0	0	0	Cct4|1;Cct5|1	2	58	258	28189	http://www.ebi.ac.uk/QuickGO/GTerm?id=GO:0007004	[]
9	8,9	regulation of striated muscle cell apoptotic process	GO:0010662	9.89E-02	2.20E-01	0	0	0	0	Slc25a4|1;Agt|1	2	58	258	28189	http://www.ebi.ac.uk/QuickGO/GTerm?id=GO:0010662	[]
5	5	exocrine system development	GO:0035272	9.89E-02	2.20E-01	0	0	0	0	Cdc42|1;Cst3|1	2	58	258	28189	http://www.ebi.ac.uk/QuickGO/GTerm?id=GO:0035272	[]
9	5,7,9	negative regulation of neurogenesis	GO:0050768	9.94E-02	2.21E-01	0	0	0	0	Lgals1|1;Dmd|1;Itgb1|1;Cav1|1;Gdi1|1;Ctsz|1	6	346	258	28189	http://www.ebi.ac.uk/QuickGO/GTerm?id=GO:0050768	[]
6	5,6	negative regulation of gene expression	GO:0010629	9.96E-02	2.21E-01	0	0	0	0	Snd1|1;Ywhaq|1;Trim28|1;Tpr|1;Hspa1b|1;Ptgis|1;Cav1|1;Cdc42|1;Hist1h1b|1;Rpl13a|1;RGD:708506|1;Sars|1;Ctsz|1;Rps13|1;Ppid|1;Rbm8a|1;Ube2i|1;Cnbp|1;Hmox1|1;Pbxip1|1;Creb1|1;Rpl23|1	22	1793	258	28189	http://www.ebi.ac.uk/QuickGO/GTerm?id=GO:0010629	[]
4	4	localization within membrane	GO:0051668	9.99E-02	2.21E-01	0	0	0	0	Itgb1|1;Vapb|1;Pdcd6|1	3	121	258	28189	http://www.ebi.ac.uk/QuickGO/GTerm?id=GO:0051668	[]
6	4,5,6	positive regulation of cellular metabolic process	GO:0031325	1.01E-01	2.23E-01	0	0	0	0	Acsl1|1;Vcp|1;Anxa2|1;Pc|1;Lum|1;Dcn|1;Fgg|1;Nucb2|1;Gpd1|1;Prdx6|1;Itgb1|1;Trim28|1;Rpl12|1;Ddx39b|1;Tpr|1;Cct4|1;Pebp1|1;Cct5|1;Vapb|1;Nenf|1;Fam129a|1;Cdc42|1;Hist1h1b|1;Krt17|1;Park7|1;RGD:708506|1;Agt|1;Psmc1|1;Cst3|1;Ube2i|1;Ctsc|1;Cnbp|1;Cacybp|1;Hmox1|1;Ager|1;Elp2|1;Creb1|1;Pdcd6|1;Rpl23|1;Fis1|1	40	3566	258	28189	http://www.ebi.ac.uk/QuickGO/GTerm?id=GO:0031325	[]
4	4	telencephalon development	GO:0021537	1.01E-01	2.24E-01	0	0	0	0	Ywhae|1;Dmd|1;Pebp1|1;Ak1|1;Akr1c9|1;Nefl|1	6	348	258	28189	http://www.ebi.ac.uk/QuickGO/GTerm?id=GO:0021537	[]
5	4,5	regulation of organ growth	GO:0046620	1.02E-01	2.24E-01	0	0	0	0	Slc25a4|1;Ddx39b|1;Agt|1	3	122	258	28189	http://www.ebi.ac.uk/QuickGO/GTerm?id=GO:0046620	[]
5	5	negative regulation of angiogenesis	GO:0016525	1.02E-01	2.24E-01	0	0	0	0	Dcn|1;Sars|1;Agt|1	3	122	258	28189	http://www.ebi.ac.uk/QuickGO/GTerm?id=GO:0016525	[]
7	7	myotube differentiation	GO:0014902	1.02E-01	2.24E-01	0	0	0	0	Ryr1|1;Ehd2|1;Dmd|1	3	122	258	28189	http://www.ebi.ac.uk/QuickGO/GTerm?id=GO:0014902	[]
7	6,7	cellular response to interferon-gamma	GO:0071346	1.02E-01	2.24E-01	0	0	0	0	Serpina3n|1;Cdc42|1;Actg1|1	3	122	258	28189	http://www.ebi.ac.uk/QuickGO/GTerm?id=GO:0071346	[]
5	5	cell-cell recognition	GO:0009988	1.02E-01	2.24E-01	0	0	0	0	Cct4|1;Cct5|1	2	59	258	28189	http://www.ebi.ac.uk/QuickGO/GTerm?id=GO:0009988	[]
7	7	peptide cross-linking	GO:0018149	1.02E-01	2.24E-01	0	0	0	0	Dcn|1;Krt10|1	2	59	258	28189	http://www.ebi.ac.uk/QuickGO/GTerm?id=GO:0018149	[]
7	6,7	positive regulation of myeloid leukocyte differentiation	GO:0002763	1.02E-01	2.24E-01	0	0	0	0	Ca2|1;Creb1|1	2	59	258	28189	http://www.ebi.ac.uk/QuickGO/GTerm?id=GO:0002763	[]
6	6	regulation of myeloid leukocyte mediated immunity	GO:0002886	1.02E-01	2.24E-01	0	0	0	0	ENSRNOG00000030332|1;Hmox1|1	2	59	258	28189	http://www.ebi.ac.uk/QuickGO/GTerm?id=GO:0002886	[]
7	5,6,7	positive regulation of stress fiber assembly	GO:0051496	1.02E-01	2.24E-01	0	0	0	0	Tpm1|1;Cdc42|1	2	59	258	28189	http://www.ebi.ac.uk/QuickGO/GTerm?id=GO:0051496	[]
8	6,7,8	positive regulation of chromatin modification	GO:1903310	1.02E-01	2.24E-01	0	0	0	0	Tpr|1;Hist1h1b|1	2	59	258	28189	http://www.ebi.ac.uk/QuickGO/GTerm?id=GO:1903310	[]
6	6	regulation of cell morphogenesis involved in differentiation	GO:0010769	1.02E-01	2.25E-01	0	0	0	0	Vim|1;Rpl4|1;Pdlim5|1;Cdc42|1;Gdi1|1;Nefl|1;Ager|1	7	431	258	28189	http://www.ebi.ac.uk/QuickGO/GTerm?id=GO:0010769	[]
4	4	kidney development	GO:0001822	1.03E-01	2.25E-01	0	0	0	0	Dcn|1;Akr1b1|1;Aldh9a1|1;Ca2|1;Agt|1;Aldh1a3|1	6	349	258	28189	http://www.ebi.ac.uk/QuickGO/GTerm?id=GO:0001822	[]
5	5	male gonad development	GO:0008584	1.03E-01	2.25E-01	0	0	0	0	Itgb1|1;Hsd17b10|1;Cst3|1;Mgst1|1	4	194	258	28189	http://www.ebi.ac.uk/QuickGO/GTerm?id=GO:0008584	[]
7	6,7	DNA biosynthetic process	GO:0071897	1.03E-01	2.25E-01	0	0	0	0	Vcp|1;Ddx39b|1;Cct4|1;Cct5|1	4	194	258	28189	http://www.ebi.ac.uk/QuickGO/GTerm?id=GO:0071897	[]
7	7	positive regulation of protein homodimerization activity	GO:0090073	1.04E-01	2.25E-01	0	0	0	0	Park7|1	1	12	258	28189	http://www.ebi.ac.uk/QuickGO/GTerm?id=GO:0090073	[]
5	5	negative regulation of osteoblast proliferation	GO:0033689	1.04E-01	2.25E-01	0	0	0	0	Ager|1	1	12	258	28189	http://www.ebi.ac.uk/QuickGO/GTerm?id=GO:0033689	[]
11	8,9,10,11	positive regulation of ATP biosynthetic process	GO:2001171	1.04E-01	2.25E-01	0	0	0	0	Vcp|1	1	12	258	28189	http://www.ebi.ac.uk/QuickGO/GTerm?id=GO:2001171	[]
10	7,8,9,10	ATP transport	GO:0015867	1.04E-01	2.25E-01	0	0	0	0	Slc25a4|1	1	12	258	28189	http://www.ebi.ac.uk/QuickGO/GTerm?id=GO:0015867	[]
6	6	lipoxygenase pathway	GO:0019372	1.04E-01	2.25E-01	0	0	0	0	Alox5ap|1	1	12	258	28189	http://www.ebi.ac.uk/QuickGO/GTerm?id=GO:0019372	[]
10	7,8,9,10	regulation of cardiac muscle contraction by regulation of the release of sequestered calcium ion	GO:0010881	1.04E-01	2.25E-01	0	0	0	0	Dmd|1	1	12	258	28189	http://www.ebi.ac.uk/QuickGO/GTerm?id=GO:0010881	[]
10	5,6,7,8,9,10	negative regulation of receptor internalization	GO:0002091	1.04E-01	2.25E-01	0	0	0	0	Anxa2|1	1	12	258	28189	http://www.ebi.ac.uk/QuickGO/GTerm?id=GO:0002091	[]
7	7	modulation by virus of host process	GO:0019054	1.04E-01	2.25E-01	0	0	0	0	Vapb|1	1	12	258	28189	http://www.ebi.ac.uk/QuickGO/GTerm?id=GO:0019054	[]
8	6,7,8	regulation of fibrinolysis	GO:0051917	1.04E-01	2.25E-01	0	0	0	0	Anxa2|1	1	12	258	28189	http://www.ebi.ac.uk/QuickGO/GTerm?id=GO:0051917	[]
5	5	positive regulation of hair follicle development	GO:0051798	1.04E-01	2.25E-01	0	0	0	0	Krt17|1	1	12	258	28189	http://www.ebi.ac.uk/QuickGO/GTerm?id=GO:0051798	[]
5	4,5	regulation of extracellular matrix assembly	GO:1901201	1.04E-01	2.25E-01	0	0	0	0	Agt|1	1	12	258	28189	http://www.ebi.ac.uk/QuickGO/GTerm?id=GO:1901201	[]
8	5,7,8	extracellular matrix constituent secretion	GO:0070278	1.04E-01	2.25E-01	0	0	0	0	Agt|1	1	12	258	28189	http://www.ebi.ac.uk/QuickGO/GTerm?id=GO:0070278	[]
8	7,8	protein hexamerization	GO:0034214	1.04E-01	2.25E-01	0	0	0	0	Vcp|1	1	12	258	28189	http://www.ebi.ac.uk/QuickGO/GTerm?id=GO:0034214	[]
7	6,7	regulation of transforming growth factor beta1 production	GO:0032908	1.04E-01	2.25E-01	0	0	0	0	Lum|1	1	12	258	28189	http://www.ebi.ac.uk/QuickGO/GTerm?id=GO:0032908	[]
10	7,8,9,10	positive regulation of store-operated calcium channel activity	GO:1901341	1.04E-01	2.25E-01	0	0	0	0	Casq1|1	1	12	258	28189	http://www.ebi.ac.uk/QuickGO/GTerm?id=GO:1901341	[]
5	4,5	regulation of secondary metabolic process	GO:0043455	1.04E-01	2.25E-01	0	0	0	0	Pgam1|1	1	12	258	28189	http://www.ebi.ac.uk/QuickGO/GTerm?id=GO:0043455	[]
5	5	response to glycoside	GO:1903416	1.04E-01	2.25E-01	0	0	0	0	Atp1a2|1	1	12	258	28189	http://www.ebi.ac.uk/QuickGO/GTerm?id=GO:1903416	[]
6	5,6	positive regulation of membrane invagination	GO:1905155	1.04E-01	2.25E-01	0	0	0	0	Ager|1	1	12	258	28189	http://www.ebi.ac.uk/QuickGO/GTerm?id=GO:1905155	[]
9	7,9	positive regulation of hypersensitivity	GO:0002885	1.04E-01	2.25E-01	0	0	0	0	ENSRNOG00000030332|1	1	12	258	28189	http://www.ebi.ac.uk/QuickGO/GTerm?id=GO:0002885	[]
7	7	gap junction assembly	GO:0016264	1.04E-01	2.25E-01	0	0	0	0	Agt|1	1	12	258	28189	http://www.ebi.ac.uk/QuickGO/GTerm?id=GO:0016264	[]
8	8	cellular response to UV-B	GO:0071493	1.04E-01	2.25E-01	0	0	0	0	Rpl13a|1	1	12	258	28189	http://www.ebi.ac.uk/QuickGO/GTerm?id=GO:0071493	[]
6	6	negative regulation of gluconeogenesis	GO:0045721	1.04E-01	2.25E-01	0	0	0	0	RGD:708506|1	1	12	258	28189	http://www.ebi.ac.uk/QuickGO/GTerm?id=GO:0045721	[]
7	5,6,7	regulation of cholesterol esterification	GO:0010872	1.04E-01	2.25E-01	0	0	0	0	Agt|1	1	12	258	28189	http://www.ebi.ac.uk/QuickGO/GTerm?id=GO:0010872	[]
7	7	tonic smooth muscle contraction	GO:0014820	1.04E-01	2.25E-01	0	0	0	0	Agt|1	1	12	258	28189	http://www.ebi.ac.uk/QuickGO/GTerm?id=GO:0014820	[]
11	8,9,10,11	negative regulation of protein ubiquitination involved in ubiquitin-dependent protein catabolic process	GO:2000059	1.04E-01	2.25E-01	0	0	0	0	Rpl23|1	1	12	258	28189	http://www.ebi.ac.uk/QuickGO/GTerm?id=GO:2000059	[]
5	5	modification of synaptic structure	GO:0099563	1.04E-01	2.25E-01	0	0	0	0	Cdc42|1	1	12	258	28189	http://www.ebi.ac.uk/QuickGO/GTerm?id=GO:0099563	[]
5	5	regulation of metalloenzyme activity	GO:0048552	1.04E-01	2.25E-01	0	0	0	0	Cdc42|1	1	12	258	28189	http://www.ebi.ac.uk/QuickGO/GTerm?id=GO:0048552	[]
11	8,10,11	endonucleolytic cleavage to generate mature 3'-end of SSU-rRNA from (SSU-rRNA, 5.8S rRNA, LSU-rRNA)	GO:0000461	1.04E-01	2.25E-01	0	0	0	0	Rps21|1	1	12	258	28189	http://www.ebi.ac.uk/QuickGO/GTerm?id=GO:0000461	[]
4	4	positive regulation of mitochondrial depolarization	GO:0051901	1.04E-01	2.25E-01	0	0	0	0	Dcn|1	1	12	258	28189	http://www.ebi.ac.uk/QuickGO/GTerm?id=GO:0051901	[]
7	5,7	positive regulation by host of viral process	GO:0044794	1.04E-01	2.25E-01	0	0	0	0	Vapb|1	1	12	258	28189	http://www.ebi.ac.uk/QuickGO/GTerm?id=GO:0044794	[]
7	7	regulation of blood vessel endothelial cell proliferation involved in sprouting angiogenesis	GO:1903587	1.04E-01	2.25E-01	0	0	0	0	Hmox1|1	1	12	258	28189	http://www.ebi.ac.uk/QuickGO/GTerm?id=GO:1903587	[]
9	6,8,9	regulation of serotonin secretion	GO:0014062	1.04E-01	2.25E-01	0	0	0	0	Lgals3|1	1	12	258	28189	http://www.ebi.ac.uk/QuickGO/GTerm?id=GO:0014062	[]
8	8	artery smooth muscle contraction	GO:0014824	1.04E-01	2.25E-01	0	0	0	0	Agt|1	1	12	258	28189	http://www.ebi.ac.uk/QuickGO/GTerm?id=GO:0014824	[]
7	6,7	purine nucleotide salvage	GO:0032261	1.04E-01	2.25E-01	0	0	0	0	Ampd1|1	1	12	258	28189	http://www.ebi.ac.uk/QuickGO/GTerm?id=GO:0032261	[]
8	6,7,8	renal response to blood flow involved in circulatory renin-angiotensin regulation of systemic arterial blood pressure	GO:0001999	1.04E-01	2.25E-01	0	0	0	0	Agt|1	1	12	258	28189	http://www.ebi.ac.uk/QuickGO/GTerm?id=GO:0001999	[]
9	5,7,8,9	astrocyte activation	GO:0048143	1.04E-01	2.25E-01	0	0	0	0	Agt|1	1	12	258	28189	http://www.ebi.ac.uk/QuickGO/GTerm?id=GO:0048143	[]
7	7	modulation by host of viral genome replication	GO:0044827	1.04E-01	2.25E-01	0	0	0	0	Vapb|1	1	12	258	28189	http://www.ebi.ac.uk/QuickGO/GTerm?id=GO:0044827	[]
6	6	transforming growth factor beta1 production	GO:0032905	1.04E-01	2.25E-01	0	0	0	0	Lum|1	1	12	258	28189	http://www.ebi.ac.uk/QuickGO/GTerm?id=GO:0032905	[]
7	4,7	regulation of hormone secretion	GO:0046883	1.05E-01	2.25E-01	0	0	0	0	Anxa5|1;Fgg|1;Nucb2|1;RGD:708506|1;Agt|1;Creb1|1	6	351	258	28189	http://www.ebi.ac.uk/QuickGO/GTerm?id=GO:0046883	[]
5	5	pigment biosynthetic process	GO:0046148	1.05E-01	2.25E-01	0	0	0	0	Ddt|1;Prps1|1	2	60	258	28189	http://www.ebi.ac.uk/QuickGO/GTerm?id=GO:0046148	[]
6	6	response to copper ion	GO:0046688	1.05E-01	2.25E-01	0	0	0	0	Acadm|1;Park7|1	2	60	258	28189	http://www.ebi.ac.uk/QuickGO/GTerm?id=GO:0046688	[]
7	7	transcription from RNA polymerase I promoter	GO:0006360	1.05E-01	2.25E-01	0	0	0	0	Lipe|1;Taf1b|1	2	60	258	28189	http://www.ebi.ac.uk/QuickGO/GTerm?id=GO:0006360	[]
6	5,6	development of primary male sexual characteristics	GO:0046546	1.05E-01	2.25E-01	0	0	0	0	Itgb1|1;Hsd17b10|1;Cst3|1;Mgst1|1	4	195	258	28189	http://www.ebi.ac.uk/QuickGO/GTerm?id=GO:0046546	[]
6	6	regulation of nucleocytoplasmic transport	GO:0046822	1.05E-01	2.25E-01	0	0	0	0	Ywhae|1;Trim28|1;Tpr|1;Park7|1	4	195	258	28189	http://www.ebi.ac.uk/QuickGO/GTerm?id=GO:0046822	[]
6	6	cellular biogenic amine metabolic process	GO:0006576	1.05E-01	2.26E-01	0	0	0	0	Fabp5|1;Phka1|1;Cept1|1	3	124	258	28189	http://www.ebi.ac.uk/QuickGO/GTerm?id=GO:0006576	[]
6	6	regulation of striated muscle cell differentiation	GO:0051153	1.05E-01	2.26E-01	0	0	0	0	Slc25a4|1;Ehd2|1;Ddx39b|1	3	124	258	28189	http://www.ebi.ac.uk/QuickGO/GTerm?id=GO:0051153	[]
6	6	positive regulation of cytoskeleton organization	GO:0051495	1.06E-01	2.26E-01	0	0	0	0	Tpm1|1;Hspa1b|1;Dstn|1;Cav1|1;Cdc42|1	5	272	258	28189	http://www.ebi.ac.uk/QuickGO/GTerm?id=GO:0051495	[]
7	6,7	ncRNA metabolic process	GO:0034660	1.06E-01	2.26E-01	0	0	0	0	Vars|1;Ncl|1;Hsd17b10|1;Rps21|1;Sars|1;Aars|1;Gars|1;Elp2|1;Taf1b|1	9	605	258	28189	http://www.ebi.ac.uk/QuickGO/GTerm?id=GO:0034660	[]
6	6	positive regulation of proteolysis	GO:0045862	1.06E-01	2.26E-01	0	0	0	0	Vcp|1;Psmc1|1;Ctsc|1;Elp2|1;Pdcd6|1;Fis1|1	6	352	258	28189	http://www.ebi.ac.uk/QuickGO/GTerm?id=GO:0045862	[]
7	4,6,7	positive regulation of secretion	GO:0051047	1.06E-01	2.26E-01	0	0	0	0	Fgg|1;Nucb2|1;Gpi|1;Ncl|1;Cd14|1;Lgals3|1;Agt|1;Creb1|1	8	519	258	28189	http://www.ebi.ac.uk/QuickGO/GTerm?id=GO:0051047	[]
6	5,6	hormone transport	GO:0009914	1.07E-01	2.29E-01	0	0	0	0	Anxa5|1;Fgg|1;Nucb2|1;Park7|1;RGD:708506|1;Agt|1;Creb1|1	7	436	258	28189	http://www.ebi.ac.uk/QuickGO/GTerm?id=GO:0009914	[]
8	6,8	regulation of neurogenesis	GO:0050767	1.07E-01	2.29E-01	0	0	0	0	Vim|1;Lgals1|1;Dmd|1;Itgb1|1;Rpl4|1;Ak1|1;Pdlim5|1;Cav1|1;Gdi1|1;Ctsz|1;Ywhag|1;Agt|1;Nefl|1;Creb1|1	14	1056	258	28189	http://www.ebi.ac.uk/QuickGO/GTerm?id=GO:0050767	[]
6	6	endothelium development	GO:0003158	1.07E-01	2.29E-01	0	0	0	0	Fasn|1;Dmd|1;Agt|1	3	125	258	28189	http://www.ebi.ac.uk/QuickGO/GTerm?id=GO:0003158	[]
5	5	regulation of amine transport	GO:0051952	1.07E-01	2.29E-01	0	0	0	0	Actb|1;Agt|1;Sept2|1	3	125	258	28189	http://www.ebi.ac.uk/QuickGO/GTerm?id=GO:0051952	[]
5	5	negative regulation of blood vessel morphogenesis	GO:2000181	1.07E-01	2.29E-01	0	0	0	0	Dcn|1;Sars|1;Agt|1	3	125	258	28189	http://www.ebi.ac.uk/QuickGO/GTerm?id=GO:2000181	[]
8	6,7,8	positive regulation of NIK/NF-kappaB signaling	GO:1901224	1.08E-01	2.29E-01	0	0	0	0	Cd14|1;Agt|1	2	61	258	28189	http://www.ebi.ac.uk/QuickGO/GTerm?id=GO:1901224	[]
7	5,6,7	positive regulation of receptor activity	GO:2000273	1.08E-01	2.29E-01	0	0	0	0	Anxa2|1;Park7|1	2	61	258	28189	http://www.ebi.ac.uk/QuickGO/GTerm?id=GO:2000273	[]
10	6,7,8,9,10	positive regulation of cation channel activity	GO:2001259	1.08E-01	2.29E-01	0	0	0	0	Casq1|1;Cacna2d1|1	2	61	258	28189	http://www.ebi.ac.uk/QuickGO/GTerm?id=GO:2001259	[]
6	5,6	negative regulation of smooth muscle cell proliferation	GO:0048662	1.08E-01	2.29E-01	0	0	0	0	Cav1|1;Hmox1|1	2	61	258	28189	http://www.ebi.ac.uk/QuickGO/GTerm?id=GO:0048662	[]
6	4,5,6	positive regulation of cell-substrate adhesion	GO:0010811	1.09E-01	2.33E-01	0	0	0	0	Dmd|1;Itgb1|1;Cdc42|1	3	126	258	28189	http://www.ebi.ac.uk/QuickGO/GTerm?id=GO:0010811	[]
5	5	regulation of defense response	GO:0031347	1.10E-01	2.33E-01	0	0	0	0	Ptgis|1;Cd14|1;Park7|1;Agt|1;Ddt|1;Alox5ap|1;ENSRNOG00000030332|1;Lgals9|1;Ager|1	9	610	258	28189	http://www.ebi.ac.uk/QuickGO/GTerm?id=GO:0031347	[]
9	9	cardiac muscle cell apoptotic process	GO:0010659	1.11E-01	2.35E-01	0	0	0	0	Slc25a4|1;Agt|1	2	62	258	28189	http://www.ebi.ac.uk/QuickGO/GTerm?id=GO:0010659	[]
[truncated: 2,119 more rows]
