# Supplementary material for: Differential Proteomics Analysis of the Subcutaneous Connective Tissues in Alcian Blue Tracks along Conception Vessel and Adjacent Nonmeridian in Rats
Source: Evid Based Complement Alternat Med. 2021 May 4;2021:5550694. doi: 10.1155/2021/5550694 (PMC8116161; doi:10.1155/2021/5550694)
Supplement: Supplementary Materials — 1. The data of qualitative identification of protein. 2. The false discovery rate (FDR) of SWATH data. 3. The data of biological process (Gene Ontology (GO) analysis of differential proteins). 4. The data of cell component (GO analysis of differential proteins). 5. The data of molecular function (GO analysis of differential proteins). 6. The data of KEGG analysis. 7. The data of biological progress and KEEG link. 8. The data of protein-protein interaction (PPI). 9. The information analysis note. 10. The data of western blot analysis: the upregulated differential proteins involved in ATP metabolism (ATP5E, GAPDH), redox reactions (Gpx-3), and Ca2+ transmembrane transport (CACNA2D1). [file 5550694.f1.zip › 5550694.f1/4-cell compnent.txt]

maxLevel	levels	GO_Name	GO_ID	Pvalue	Pvalue_adjusted	Genes	Count	Pop_Hit	List_Total	Background_Genes	URL
3	3	protein binding	GO:0005515	7.29E-16	6.36E-13	Myh4|1;Fasn|1;A1m|1;Vim|1;Hbb|1;Tpm1|1;Vcp|1;Anxa2|1;Plg|1;Acaca|1;Eno3|1;Aco2|1;Lum|1;Hsp90b1|1;Snd1|1;Dcn|1;Mdh2|1;Vdac1|1;Gapdh|1;Anxa5|1;Ryr1|1;Gdi2|1;Slc25a4|1;Ywhae|1;Actb|1;Hp|1;Pdia6|1;Pvalb|1;Tpi1|1;Fgg|1;Hsd17b4|1;Ehd2|1;Ampd1|1;Nucb2|1;Eef1g|1;Gpi|1;Ap1b1|1;Got2|1;Casq1|1;Cacna2d1|1;Gpd1|1;Gstm2|1;Lgals1|1;C8b|1;Prdx6|1;Cap1|1;Dmd|1;Ambp|1;Ywhaq|1;Igh-1a|1;Krt10|1;Itgb1|1;Atp1a2|1;Rlc-…	148	9495	255	28324	http://www.ebi.ac.uk/QuickGO/GTerm?id=GO:0005515
4	4	identical protein binding	GO:0042802	3.89E-12	1.70E-09	Fasn|1;Tpm1|1;Vcp|1;Anxa2|1;Eno3|1;Mdh2|1;Ywhae|1;Hp|1;Pvalb|1;Fgg|1;Hsd17b4|1;Ehd2|1;Got2|1;Casq1|1;Gpd1|1;Gstm2|1;Lgals1|1;Prdx6|1;Ambp|1;Hk1|1;Ddx39b|1;Aldh9a1|1;Tpr|1;Glrx3|1;Vapb|1;Acadm|1;Hsd17b10|1;Cdc42|1;Park7|1;Ywhag|1;Dlat|1;Idh1|1;Cacnb1|1;Cst3|1;Snx1|1;Mgst1|1;Alox5ap|1;Ctsc|1;Cacybp|1;Eci1|1;Actg1|1;Hmox1|1;Prps1|1;Nefl|1;Fkbp1a|1;Cadm3|1;Creb1|1;Pdcd6|1	48	1749	255	28324	http://www.ebi.ac.uk/QuickGO/GTerm?id=GO:0042802
3	3	cofactor binding	GO:0048037	6.92E-12	2.01E-09	Fasn|1;Acly|1;Gapdh|1;Tkt|1;Pgd|1;Dld|1;Acadvl|1;Got2|1;Gpd1|1;Mdh1|1;Etfa|1;Phgdh|1;Me1|1;Aldh9a1|1;Gpt|1;Acadm|1;Hsd17b10|1;Csad|1;Idh1|1;Aldh6a1|1;Ivd|1;Eci2|1;Mical1|1;Vkorc1|1;Idh3g|1	25	506	255	28324	http://www.ebi.ac.uk/QuickGO/GTerm?id=GO:0048037
3	3	oxidoreductase activity	GO:0016491	5.53E-11	1.06E-08	Fasn|1;Mdh2|1;Gapdh|1;Gdi2|1;Pgd|1;Dld|1;Hsd17b4|1;Acadvl|1;Gpd1|1;Mdh1|1;Prdx6|1;Gpx1|1;Etfa|1;Selenbp1|1;Pdhb|1;Phgdh|1;Akr1b1|1;Me1|1;Aldh9a1|1;Glrx3|1;Ptgis|1;Acadm|1;Hsd17b10|1;Aldh1l1|1;Gpx3|1;Gpd2|1;Gdi1|1;Decr1|1;Aldh3a2|1;Dlat|1;Idh1|1;Aldh6a1|1;Ivd|1;Aldh1a3|1;Mgst1|1;Alox5ap|1;Pdia5|1;Bckdhb|1;Hmox1|1;Mical1|1;Akr1c9|1;Vkorc1|1;Idh3g|1;Cox7a2|1	44	1625	255	28324	http://www.ebi.ac.uk/QuickGO/GTerm?id=GO:0016491
4	4	coenzyme binding	GO:0050662	6.08E-11	1.06E-08	Fasn|1;Gapdh|1;Tkt|1;Pgd|1;Dld|1;Acadvl|1;Gpd1|1;Mdh1|1;Etfa|1;Phgdh|1;Me1|1;Aldh9a1|1;Acadm|1;Hsd17b10|1;Idh1|1;Aldh6a1|1;Ivd|1;Eci2|1;Mical1|1;Idh3g|1	20	346	255	28324	http://www.ebi.ac.uk/QuickGO/GTerm?id=GO:0050662
5	5	hydro-lyase activity	GO:0016836	3.01E-10	4.14E-08	Fasn|1;Eno3|1;Aco2|1;Ca3|1;Hsd17b4|1;Ca1|1;Ca2|1;Park7|1;Echdc1|1;Ca5b|1;Eci1|1	11	85	255	28324	http://www.ebi.ac.uk/QuickGO/GTerm?id=GO:0016836
6	6	poly(A) RNA binding	GO:0044822	3.32E-10	4.14E-08	Fasn|1;Vcp|1;Anxa2|1;Snd1|1;Dcn|1;Mdh2|1;Gdi2|1;Ywhae|1;Got2|1;Lgals1|1;Tufm|1;Trim28|1;Rpl4|1;Rpl12|1;Ddx39b|1;Hnrnpc|1;Tpr|1;Cct4|1;Glrx3|1;Ncl|1;Hist1h1b|1;Rpl13a|1;Park7|1;Rpl11|1;Psmc1|1;Rpl27a|1;Rpl23a|1;Rbm8a|1;Ube2i|1;Cnbp|1;Rpl6|1;Rpl18a|1;Rpl23|1	33	1035	255	28324	http://www.ebi.ac.uk/QuickGO/GTerm?id=GO:0044822
4	4	oxidoreductase activity, acting on CH-OH group of donors	GO:0016614	2.79E-09	2.73E-07	Fasn|1;Mdh2|1;Pgd|1;Hsd17b4|1;Gpd1|1;Mdh1|1;Phgdh|1;Akr1b1|1;Me1|1;Hsd17b10|1;Gpd2|1;Idh1|1;Akr1c9|1;Vkorc1|1;Idh3g|1	15	228	255	28324	http://www.ebi.ac.uk/QuickGO/GTerm?id=GO:0016614
3	3	small molecule binding	GO:0036094	2.81E-09	2.73E-07	Myh4|1;Fasn|1;Acsl1|1;Vcp|1;Pc|1;Acly|1;Acaca|1;Hsp90b1|1;Afm|1;Vdac1|1;Gapdh|1;Tkt|1;Ryr1|1;Ywhae|1;Actb|1;Pgd|1;Dld|1;Ehd2|1;Acadvl|1;Gpi|1;Got2|1;Gpd1|1;Etfb|1;Mdh1|1;Ambp|1;Etfa|1;Tufm|1;Atp1a2|1;Phgdh|1;Hk1|1;Ddx39b|1;Hnrnpc|1;Me1|1;Aldh9a1|1;Cct4|1;Pebp1|1;Hspa1b|1;Gpt|1;Ak1|1;Cct5|1;Vars|1;Hspe1|1;Acadm|1;Ncl|1;Hsd17b10|1;Atp2b1|1;Csad|1;Taldo1|1;Cdc42|1;Fabp5|1;RGD:708506|1;Sars|1;Sept8|1…	81	4755	255	28324	http://www.ebi.ac.uk/QuickGO/GTerm?id=GO:0036094
3	3	lyase activity	GO:0016829	4.01E-09	3.11E-07	Fasn|1;Eno3|1;Aco2|1;Ca3|1;Hsd17b4|1;Ca1|1;Me1|1;Csad|1;Ca2|1;Park7|1;Apmap|1;Ddt|1;Glo1|1;Alox5ap|1;Echdc1|1;Ca5b|1;Eci1|1	17	311	255	28324	http://www.ebi.ac.uk/QuickGO/GTerm?id=GO:0016829
3	3	isomerase activity	GO:0016853	4.46E-09	3.11E-07	Ppia|1;Pdia6|1;Tpi1|1;Hsd17b4|1;Gpi|1;Pgam1|1;Ptgis|1;Acadm|1;Ddt|1;Ppid|1;Galm|1;Pdia5|1;Eci1|1;Eci2|1;Fkbp1a|1	15	236	255	28324	http://www.ebi.ac.uk/QuickGO/GTerm?id=GO:0016853
5	5	oxidoreductase activity, acting on the CH-OH group of donors, NAD or NADP as acceptor	GO:0016616	4.88E-09	3.11E-07	Fasn|1;Mdh2|1;Pgd|1;Hsd17b4|1;Gpd1|1;Mdh1|1;Phgdh|1;Akr1b1|1;Me1|1;Hsd17b10|1;Gpd2|1;Idh1|1;Akr1c9|1;Idh3g|1	14	202	255	28324	http://www.ebi.ac.uk/QuickGO/GTerm?id=GO:0016616
4	4	carbon-oxygen lyase activity	GO:0016835	4.93E-09	3.11E-07	Fasn|1;Eno3|1;Aco2|1;Ca3|1;Hsd17b4|1;Ca1|1;Ca2|1;Park7|1;Echdc1|1;Ca5b|1;Eci1|1	11	110	255	28324	http://www.ebi.ac.uk/QuickGO/GTerm?id=GO:0016835
4	4	cell adhesion molecule binding	GO:0050839	4.99E-09	3.11E-07	Fasn|1;Anxa2|1;Snd1|1;Ywhae|1;Fgg|1;Eef1g|1;Prdx6|1;Dmd|1;Itgb1|1;Pdlim5|1;Vapb|1;Itga7|1;Tagln2|1;Idh1|1;Snx1|1;Sept2|1;Glod4|1;Cadm3|1;Bzw2|1;Ola1|1	20	446	255	28324	http://www.ebi.ac.uk/QuickGO/GTerm?id=GO:0050839
2	2	catalytic activity	GO:0003824	5.47E-09	3.18E-07	Myh4|1;Fasn|1;Acsl1|1;Vcp|1;Plg|1;Pc|1;Acly|1;Acaca|1;Eno3|1;Aco2|1;Snd1|1;Mdh2|1;Gapdh|1;Anxa5|1;Tkt|1;Gdi2|1;Ca3|1;Ppia|1;Pdia6|1;Anpep|1;Tpi1|1;Pgd|1;Dld|1;Hsd17b4|1;Ehd2|1;Ampd1|1;Eef1g|1;Acadvl|1;Gpi|1;Got2|1;Ddost|1;Gpd1|1;Mdh1|1;Gstm2|1;Myl6|1;Prdx6|1;Gpx1|1;Etfa|1;Ca1|1;Tufm|1;Selenbp1|1;Atp1a2|1;Pdhb|1;Phgdh|1;Akr1b1|1;Trim28|1;Hk1|1;Ddx39b|1;Ctsb|1;Me1|1;Aldh9a1|1;Gpt|1;Ak1|1;Dpp3|1;Pga…	139	10416	255	28324	http://www.ebi.ac.uk/QuickGO/GTerm?id=GO:0003824
5	5	cadherin binding	GO:0045296	7.00E-09	3.82E-07	Fasn|1;Anxa2|1;Snd1|1;Ywhae|1;Eef1g|1;Prdx6|1;Pdlim5|1;Vapb|1;Tagln2|1;Idh1|1;Snx1|1;Sept2|1;Glod4|1;Bzw2|1;Ola1|1	15	244	255	28324	http://www.ebi.ac.uk/QuickGO/GTerm?id=GO:0045296
2	2	binding	GO:0005488	8.15E-09	4.18E-07	Myh4|1;Fasn|1;A1m|1;Vim|1;Hbb|1;Tpm1|1;Acsl1|1;Vcp|1;Anxa2|1;Mylpf|1;Plg|1;Pc|1;Acly|1;Acaca|1;Eno3|1;Aco2|1;Lum|1;Hsp90b1|1;Snd1|1;Dcn|1;Afm|1;Mdh2|1;Vdac1|1;Gapdh|1;Anxa5|1;Tkt|1;Ryr1|1;Gdi2|1;Slc25a4|1;Ca3|1;Esyt1|1;Ywhae|1;Prelp|1;Actb|1;Hp|1;Ppia|1;Pdia6|1;Pvalb|1;Anpep|1;Tpi1|1;Pgd|1;Fgg|1;Dld|1;Hsd17b4|1;Ehd2|1;Ampd1|1;Nucb2|1;Eef1g|1;Acadvl|1;Gpi|1;Ap1b1|1;Got2|1;Casq1|1;Cacna2d1|1;Gpd1|1…	220	20160	255	28324	http://www.ebi.ac.uk/QuickGO/GTerm?id=GO:0005488
5	5	protein homodimerization activity	GO:0042803	9.53E-09	4.62E-07	Fasn|1;Tpm1|1;Eno3|1;Mdh2|1;Hp|1;Pvalb|1;Fgg|1;Hsd17b4|1;Got2|1;Gpd1|1;Gstm2|1;Lgals1|1;Prdx6|1;Ambp|1;Hk1|1;Aldh9a1|1;Tpr|1;Vapb|1;Park7|1;Idh1|1;Snx1|1;Mgst1|1;Alox5ap|1;Cacybp|1;Hmox1|1;Prps1|1;Fkbp1a|1;Cadm3|1;Pdcd6|1	29	943	255	28324	http://www.ebi.ac.uk/QuickGO/GTerm?id=GO:0042803
3	3	amide binding	GO:0033218	2.58E-08	1.18E-06	Fasn|1;Pc|1;Acaca|1;Anxa5|1;Ppia|1;Anpep|1;Dld|1;Gstm2|1;Gpx1|1;Itgb1|1;Ctsb|1;Cd14|1;Hsd17b10|1;Gpx3|1;Ppid|1;Cst3|1;Pex19|1;Mgst1|1;Thop1|1	19	444	255	28324	http://www.ebi.ac.uk/QuickGO/GTerm?id=GO:0033218
4	4	enzyme binding	GO:0019899	5.38E-08	2.35E-06	Vim|1;Vcp|1;Anxa2|1;Plg|1;Acaca|1;Vdac1|1;Anxa5|1;Gdi2|1;Slc25a4|1;Ywhae|1;Actb|1;Gpi|1;Got2|1;Prdx6|1;Cap1|1;Dmd|1;Itgb1|1;Trim28|1;Hnrnpc|1;Tpr|1;Pebp1|1;Hspa1b|1;Pgam1|1;Glrx3|1;Pdlim5|1;Vapb|1;Cav1|1;Cdc42|1;Hist1h1b|1;Gdi1|1;Park7|1;Ywhag|1;Ddt|1;Ppid|1;Cacnb1|1;Cst3|1;Alox5ap|1;Ube2i|1;Ctsc|1;Cacybp|1;Actg1|1;Hmox1|1;Mical1|1;Nefl|1;Fkbp1a|1;Elp2|1;Creb1|1;Rpl23|1	48	2334	255	28324	http://www.ebi.ac.uk/QuickGO/GTerm?id=GO:0019899
5	5	NAD binding	GO:0051287	9.55E-08	3.96E-06	Gapdh|1;Dld|1;Gpd1|1;Mdh1|1;Phgdh|1;Me1|1;Aldh9a1|1;Hsd17b10|1;Idh1|1;Idh3g|1	10	115	255	28324	http://www.ebi.ac.uk/QuickGO/GTerm?id=GO:0051287
4	4	intramolecular oxidoreductase activity	GO:0016860	3.49E-07	1.38E-05	Pdia6|1;Tpi1|1;Gpi|1;Ptgis|1;Ddt|1;Pdia5|1;Eci1|1;Eci2|1	8	74	255	28324	http://www.ebi.ac.uk/QuickGO/GTerm?id=GO:0016860
6	6	rRNA binding	GO:0019843	1.11E-06	4.22E-05	Rpl4|1;Rpl12|1;Ncl|1;Lipe|1;Rpl11|1;Rps13|1;Rpl23a|1;Rpl6|1;Rpl23|1	9	116	255	28324	http://www.ebi.ac.uk/QuickGO/GTerm?id=GO:0019843
4	4	oxidoreductase activity, acting on the aldehyde or oxo group of donors	GO:0016903	1.56E-06	5.66E-05	Gapdh|1;Dld|1;Pdhb|1;Akr1b1|1;Aldh9a1|1;Aldh1l1|1;Aldh3a2|1;Dlat|1;Aldh6a1|1;Aldh1a3|1;Bckdhb|1	11	193	255	28324	http://www.ebi.ac.uk/QuickGO/GTerm?id=GO:0016903
4	4	protein dimerization activity	GO:0046983	2.27E-06	7.91E-05	Fasn|1;Tpm1|1;Eno3|1;Mdh2|1;Ywhae|1;Hp|1;Pvalb|1;Fgg|1;Hsd17b4|1;Got2|1;Gpd1|1;Gstm2|1;Lgals1|1;Prdx6|1;Ambp|1;Krt10|1;Itgb1|1;Hk1|1;Aldh9a1|1;Tpr|1;Vapb|1;Park7|1;Itga7|1;Idh1|1;Snx1|1;Gars|1;Mgst1|1;Alox5ap|1;Cacybp|1;Hmox1|1;Prps1|1;Nefl|1;Fkbp1a|1;Cadm3|1;Pdcd6|1	35	1651	255	28324	http://www.ebi.ac.uk/QuickGO/GTerm?id=GO:0046983
4	4	nucleotide binding	GO:0000166	3.51E-06	1.13E-04	Myh4|1;Fasn|1;Acsl1|1;Vcp|1;Pc|1;Acly|1;Acaca|1;Hsp90b1|1;Vdac1|1;Gapdh|1;Ryr1|1;Actb|1;Pgd|1;Dld|1;Ehd2|1;Acadvl|1;Gpd1|1;Etfb|1;Mdh1|1;Etfa|1;Tufm|1;Atp1a2|1;Phgdh|1;Hk1|1;Ddx39b|1;Hnrnpc|1;Me1|1;Aldh9a1|1;Cct4|1;Pebp1|1;Hspa1b|1;Ak1|1;Cct5|1;Vars|1;Hspe1|1;Acadm|1;Ncl|1;Hsd17b10|1;Atp2b1|1;Cdc42|1;Sars|1;Sept8|1;Mx1|1;Aars|1;Dlat|1;Idh1|1;Ivd|1;Psmc1|1;Tuba1c|1;Gars|1;Rpl23a|1;Sept2|1;Rbm8a|1;…	65	4142	255	28324	http://www.ebi.ac.uk/QuickGO/GTerm?id=GO:0000166
4	4	nucleoside phosphate binding	GO:1901265	3.51E-06	1.13E-04	Myh4|1;Fasn|1;Acsl1|1;Vcp|1;Pc|1;Acly|1;Acaca|1;Hsp90b1|1;Vdac1|1;Gapdh|1;Ryr1|1;Actb|1;Pgd|1;Dld|1;Ehd2|1;Acadvl|1;Gpd1|1;Etfb|1;Mdh1|1;Etfa|1;Tufm|1;Atp1a2|1;Phgdh|1;Hk1|1;Ddx39b|1;Hnrnpc|1;Me1|1;Aldh9a1|1;Cct4|1;Pebp1|1;Hspa1b|1;Ak1|1;Cct5|1;Vars|1;Hspe1|1;Acadm|1;Ncl|1;Hsd17b10|1;Atp2b1|1;Cdc42|1;Sars|1;Sept8|1;Mx1|1;Aars|1;Dlat|1;Idh1|1;Ivd|1;Psmc1|1;Tuba1c|1;Gars|1;Rpl23a|1;Sept2|1;Rbm8a|1;…	65	4142	255	28324	http://www.ebi.ac.uk/QuickGO/GTerm?id=GO:1901265
4	4	peptide binding	GO:0042277	4.63E-06	1.42E-04	Anxa5|1;Ppia|1;Anpep|1;Gstm2|1;Gpx1|1;Itgb1|1;Ctsb|1;Cd14|1;Hsd17b10|1;Gpx3|1;Ppid|1;Cst3|1;Pex19|1;Mgst1|1;Thop1|1	15	405	255	28324	http://www.ebi.ac.uk/QuickGO/GTerm?id=GO:0042277
2	2	structural molecule activity	GO:0005198	4.73E-06	1.42E-04	Vim|1;Tpm1|1;Mylpf|1;Prelp|1;Fgg|1;Myl6|1;Krt10|1;Rpl4|1;Rpl12|1;Tpr|1;Rpl13|1;Pdlim5|1;Cav1|1;Krt17|1;Rpl13a|1;Rps21|1;Rpl11|1;Rps13|1;Rps20|1;Tuba1c|1;Rpl27a|1;Rpl23a|1;Sept2|1;Actg1|1;Rpl6|1;Nefl|1;Krt15|1;Rpl18a|1;Rpl23|1;Krt5|1;Krt75|1	31	1415	255	28324	http://www.ebi.ac.uk/QuickGO/GTerm?id=GO:0005198
3	3	sulfur compound binding	GO:1901681	6.83E-06	1.98E-04	Pc|1;Acaca|1;Tkt|1;Prelp|1;Dld|1;Acadvl|1;Gstm2|1;Gpx1|1;Acadm|1;Gpx3|1;Aldh6a1|1;Mgst1|1;Eci2|1	13	317	255	28324	http://www.ebi.ac.uk/QuickGO/GTerm?id=GO:1901681
4	4	anion binding	GO:0043168	7.75E-06	2.17E-04	Myh4|1;Fasn|1;Acsl1|1;Vcp|1;Anxa2|1;Pc|1;Acly|1;Acaca|1;Hsp90b1|1;Anxa5|1;Tkt|1;Ryr1|1;Esyt1|1;Ywhae|1;Prelp|1;Actb|1;Pgd|1;Dld|1;Ehd2|1;Acadvl|1;Got2|1;Gstm2|1;Gpx1|1;Etfa|1;Tufm|1;Atp1a2|1;Hk1|1;Ddx39b|1;Cct4|1;Pebp1|1;Hspa1b|1;Gpt|1;Ak1|1;Cct5|1;Vars|1;Hspe1|1;Acadm|1;Atp2b1|1;Gpx3|1;Csad|1;Cdc42|1;Fabp5|1;Sars|1;Sept8|1;Mx1|1;Aars|1;Aldh6a1|1;Ivd|1;Psmc1|1;Tuba1c|1;Snx1|1;Gars|1;Mgst1|1;Crabp…	70	4692	255	28324	http://www.ebi.ac.uk/QuickGO/GTerm?id=GO:0043168
6	6	aldehyde dehydrogenase (NAD) activity	GO:0004029	7.98E-06	2.17E-04	Aldh9a1|1;Aldh1l1|1;Aldh3a2|1;Aldh6a1|1;Aldh1a3|1	5	31	255	28324	http://www.ebi.ac.uk/QuickGO/GTerm?id=GO:0004029
5	5	RNA binding	GO:0003723	1.29E-05	3.41E-04	Fasn|1;Vcp|1;Anxa2|1;Snd1|1;Dcn|1;Mdh2|1;Gdi2|1;Ywhae|1;Eef1g|1;Got2|1;Lgals1|1;Tufm|1;Trim28|1;Rpl4|1;Rpl12|1;Ddx39b|1;Hnrnpc|1;Tpr|1;Cct4|1;Rpl13|1;Glrx3|1;Cct5|1;Ncl|1;Hsd17b10|1;Hist1h1b|1;Rpl13a|1;Park7|1;Ywhag|1;Aars|1;Lipe|1;Rpl11|1;Rps13|1;Psmc1|1;Rps20|1;Rpl27a|1;Rpl23a|1;Rbm8a|1;Ube2i|1;Cnbp|1;Rpl6|1;Rpl18a|1;Rpl23|1	42	2338	255	28324	http://www.ebi.ac.uk/QuickGO/GTerm?id=GO:0003723
3	3	ion binding	GO:0043167	1.66E-05	4.26E-04	Myh4|1;Fasn|1;Hbb|1;Acsl1|1;Vcp|1;Anxa2|1;Mylpf|1;Pc|1;Acly|1;Acaca|1;Eno3|1;Aco2|1;Hsp90b1|1;Anxa5|1;Tkt|1;Ryr1|1;Ca3|1;Esyt1|1;Ywhae|1;Prelp|1;Actb|1;Pdia6|1;Pvalb|1;Anpep|1;Pgd|1;Fgg|1;Dld|1;Ehd2|1;Ampd1|1;Nucb2|1;Acadvl|1;Got2|1;Casq1|1;Cacna2d1|1;Gstm2|1;Myl6|1;Dmd|1;Gpx1|1;Etfa|1;Ca1|1;Tufm|1;Itgb1|1;Atp1a2|1;Rlc-a|1;Trim28|1;Hk1|1;Ftl1|1;Ddx39b|1;Me1|1;Cct4|1;Pebp1|1;Hspa1b|1;Gpt|1;Ak1|1;D…	120	9721	255	28324	http://www.ebi.ac.uk/QuickGO/GTerm?id=GO:0043167
7	7	large ribosomal subunit rRNA binding	GO:0070180	2.46E-05	6.12E-04	Rpl12|1;Rpl23a|1;Rpl23|1	3	7	255	28324	http://www.ebi.ac.uk/QuickGO/GTerm?id=GO:0070180
4	4	glutathione peroxidase activity	GO:0004602	2.55E-05	6.18E-04	Prdx6|1;Gpx1|1;Gpx3|1;Mgst1|1;Alox5ap|1	5	39	255	28324	http://www.ebi.ac.uk/QuickGO/GTerm?id=GO:0004602
3	3	extracellular matrix binding	GO:0050840	3.16E-05	7.46E-04	Anxa2|1;Dcn|1;Lgals1|1;Itgb1|1;Ncl|1;Itga7|1	6	67	255	28324	http://www.ebi.ac.uk/QuickGO/GTerm?id=GO:0050840
4	4	protein complex binding	GO:0032403	3.52E-05	8.08E-04	Myh4|1;A1m|1;Tpm1|1;Vcp|1;Anxa2|1;Lum|1;Dcn|1;Vdac1|1;Gapdh|1;Ywhae|1;C8b|1;Dmd|1;Ambp|1;Itgb1|1;Hk1|1;Ddx39b|1;Ctsb|1;Tpr|1;Vapb|1;Dstn|1;Aldh1l1|1;Itga7|1;Lgals3|1;Tagln2|1;Snx1|1;Bckdhb|1;Elp2|1;Gna11|1;Fis1|1	29	1419	255	28324	http://www.ebi.ac.uk/QuickGO/GTerm?id=GO:0032403
3	3	fatty acid derivative binding	GO:1901567	4.14E-05	9.26E-04	Acadvl|1;Acadm|1;Aldh6a1|1;Alox5ap|1;Eci2|1	5	43	255	28324	http://www.ebi.ac.uk/QuickGO/GTerm?id=GO:1901567
6	6	carbonate dehydratase activity	GO:0004089	6.99E-05	1.49E-03	Ca3|1;Ca1|1;Ca2|1;Ca5b|1	4	25	255	28324	http://www.ebi.ac.uk/QuickGO/GTerm?id=GO:0004089
5	4,5	glutathione binding	GO:0043295	6.99E-05	1.49E-03	Gstm2|1;Gpx1|1;Gpx3|1;Mgst1|1	4	25	255	28324	http://www.ebi.ac.uk/QuickGO/GTerm?id=GO:0043295
5	5	oligopeptide binding	GO:1900750	8.21E-05	1.67E-03	Gstm2|1;Gpx1|1;Gpx3|1;Mgst1|1	4	26	255	28324	http://www.ebi.ac.uk/QuickGO/GTerm?id=GO:1900750
6	6	aldehyde dehydrogenase [NAD(P)+] activity	GO:0004030	8.26E-05	1.67E-03	Aldh1l1|1;Aldh3a2|1;Aldh1a3|1	3	10	255	28324	http://www.ebi.ac.uk/QuickGO/GTerm?id=GO:0004030
6	6	monocarboxylic acid binding	GO:0033293	9.27E-05	1.84E-03	Pc|1;Acaca|1;Fabp5|1;Crabp1|1;Alox5ap|1;Fabp3|1	6	81	255	28324	http://www.ebi.ac.uk/QuickGO/GTerm?id=GO:0033293
5	5	pyruvate dehydrogenase activity	GO:0004738	1.13E-04	2.19E-03	Dld|1;Pdhb|1;Dlat|1	3	11	255	28324	http://www.ebi.ac.uk/QuickGO/GTerm?id=GO:0004738
4	4	vitamin binding	GO:0019842	1.49E-04	2.82E-03	Fasn|1;Pc|1;Acaca|1;Afm|1;Tkt|1;Got2|1;Gpt|1;Csad|1;Crabp1|1	9	214	255	28324	http://www.ebi.ac.uk/QuickGO/GTerm?id=GO:0019842
5	5	oxidoreductase activity, acting on the aldehyde or oxo group of donors, NAD or NADP as acceptor	GO:0016620	1.68E-04	3.12E-03	Gapdh|1;Dld|1;Aldh9a1|1;Aldh1l1|1;Aldh3a2|1;Dlat|1;Aldh6a1|1;Aldh1a3|1	8	171	255	28324	http://www.ebi.ac.uk/QuickGO/GTerm?id=GO:0016620
5	5	malate dehydrogenase activity	GO:0016615	1.93E-04	3.51E-03	Mdh2|1;Mdh1|1;Me1|1	3	13	255	28324	http://www.ebi.ac.uk/QuickGO/GTerm?id=GO:0016615
6	6	purine ribonucleoside binding	GO:0032550	2.02E-04	3.54E-03	Myh4|1;Acsl1|1;Vcp|1;Pc|1;Acly|1;Acaca|1;Hsp90b1|1;Actb|1;Ehd2|1;Tufm|1;Atp1a2|1;Hk1|1;Ddx39b|1;Cct4|1;Pebp1|1;Hspa1b|1;Ak1|1;Cct5|1;Vars|1;Hspe1|1;Atp2b1|1;Cdc42|1;Sars|1;Sept8|1;Mx1|1;Aars|1;Psmc1|1;Tuba1c|1;Gars|1;Sept2|1;Ube2i|1;Actg1|1;Acsf2|1;Prps1|1;Mapk12|1;Ube2d2b|1;Idh3g|1;Gna11|1;Snrnp200|1;Ola1|1	40	2469	255	28324	http://www.ebi.ac.uk/QuickGO/GTerm?id=GO:0032550
5	5	purine nucleoside binding	GO:0001883	2.07E-04	3.54E-03	Myh4|1;Acsl1|1;Vcp|1;Pc|1;Acly|1;Acaca|1;Hsp90b1|1;Actb|1;Ehd2|1;Tufm|1;Atp1a2|1;Hk1|1;Ddx39b|1;Cct4|1;Pebp1|1;Hspa1b|1;Ak1|1;Cct5|1;Vars|1;Hspe1|1;Atp2b1|1;Cdc42|1;Sars|1;Sept8|1;Mx1|1;Aars|1;Psmc1|1;Tuba1c|1;Gars|1;Sept2|1;Ube2i|1;Actg1|1;Acsf2|1;Prps1|1;Mapk12|1;Ube2d2b|1;Idh3g|1;Gna11|1;Snrnp200|1;Ola1|1	40	2472	255	28324	http://www.ebi.ac.uk/QuickGO/GTerm?id=GO:0001883
7	7	serine-type endopeptidase inhibitor activity	GO:0004867	2.10E-04	3.54E-03	A1m|1;Serpina3n|1;Itih3|1;Ambp|1;Pebp1|1;Agt|1;Mug2|1	7	133	255	28324	http://www.ebi.ac.uk/QuickGO/GTerm?id=GO:0004867
5	5	ribonucleoside binding	GO:0032549	2.11E-04	3.54E-03	Myh4|1;Acsl1|1;Vcp|1;Pc|1;Acly|1;Acaca|1;Hsp90b1|1;Actb|1;Ehd2|1;Tufm|1;Atp1a2|1;Hk1|1;Ddx39b|1;Cct4|1;Pebp1|1;Hspa1b|1;Ak1|1;Cct5|1;Vars|1;Hspe1|1;Atp2b1|1;Cdc42|1;Sars|1;Sept8|1;Mx1|1;Aars|1;Psmc1|1;Tuba1c|1;Gars|1;Sept2|1;Ube2i|1;Actg1|1;Acsf2|1;Prps1|1;Mapk12|1;Ube2d2b|1;Idh3g|1;Gna11|1;Snrnp200|1;Ola1|1	40	2474	255	28324	http://www.ebi.ac.uk/QuickGO/GTerm?id=GO:0032549
4	4	nucleoside binding	GO:0001882	2.39E-04	3.56E-03	Myh4|1;Acsl1|1;Vcp|1;Pc|1;Acly|1;Acaca|1;Hsp90b1|1;Actb|1;Ehd2|1;Tufm|1;Atp1a2|1;Hk1|1;Ddx39b|1;Cct4|1;Pebp1|1;Hspa1b|1;Ak1|1;Cct5|1;Vars|1;Hspe1|1;Atp2b1|1;Cdc42|1;Sars|1;Sept8|1;Mx1|1;Aars|1;Psmc1|1;Tuba1c|1;Gars|1;Sept2|1;Ube2i|1;Actg1|1;Acsf2|1;Prps1|1;Mapk12|1;Ube2d2b|1;Idh3g|1;Gna11|1;Snrnp200|1;Ola1|1	40	2489	255	28324	http://www.ebi.ac.uk/QuickGO/GTerm?id=GO:0001882
5	4,5	advanced glycation end-product receptor activity	GO:0050785	2.41E-04	3.56E-03	Lgals3|1;Ager|1	2	3	255	28324	http://www.ebi.ac.uk/QuickGO/GTerm?id=GO:0050785
7	7	Rab GDP-dissociation inhibitor activity	GO:0005093	2.41E-04	3.56E-03	Gdi2|1;Gdi1|1	2	3	255	28324	http://www.ebi.ac.uk/QuickGO/GTerm?id=GO:0005093
4	4	transferase activity, transferring aldehyde or ketonic groups	GO:0016744	2.41E-04	3.56E-03	Tkt|1;Taldo1|1	2	3	255	28324	http://www.ebi.ac.uk/QuickGO/GTerm?id=GO:0016744
6	6	glycerol-3-phosphate dehydrogenase [NAD+] activity	GO:0004367	2.41E-04	3.56E-03	Gpd1|1;Gpd2|1	2	3	255	28324	http://www.ebi.ac.uk/QuickGO/GTerm?id=GO:0004367
5	5	disaccharide binding	GO:0048030	2.41E-04	3.56E-03	Lgals1|1;Lgals3|1	2	3	255	28324	http://www.ebi.ac.uk/QuickGO/GTerm?id=GO:0048030
7	7	S-acetyltransferase activity	GO:0016418	2.41E-04	3.56E-03	Fasn|1;Dlat|1	2	3	255	28324	http://www.ebi.ac.uk/QuickGO/GTerm?id=GO:0016418
4	4	peptidase regulator activity	GO:0061134	3.12E-04	4.53E-03	A1m|1;Vcp|1;Serpina3n|1;Itih3|1;Ambp|1;Pebp1|1;Agt|1;Mug2|1;Cst3|1;Ctsc|1;Elp2|1	11	344	255	28324	http://www.ebi.ac.uk/QuickGO/GTerm?id=GO:0061134
5	5	protease binding	GO:0002020	3.26E-04	4.67E-03	Vcp|1;Anxa2|1;Itgb1|1;Hspa1b|1;Park7|1;Ddt|1;Cst3|1	7	143	255	28324	http://www.ebi.ac.uk/QuickGO/GTerm?id=GO:0002020
5	4,5	fatty-acyl-CoA binding	GO:0000062	3.35E-04	4.72E-03	Acadvl|1;Acadm|1;Aldh6a1|1;Eci2|1	4	37	255	28324	http://www.ebi.ac.uk/QuickGO/GTerm?id=GO:0000062
4	4	S100 protein binding	GO:0044548	3.70E-04	5.13E-03	Anxa2|1;Cacybp|1;Ager|1	3	16	255	28324	http://www.ebi.ac.uk/QuickGO/GTerm?id=GO:0044548
3	3	structural constituent of cytoskeleton	GO:0005200	3.84E-04	5.23E-03	Vim|1;Krt17|1;Tuba1c|1;Actg1|1;Nefl|1;Krt15|1	6	105	255	28324	http://www.ebi.ac.uk/QuickGO/GTerm?id=GO:0005200
3	3	carbohydrate binding	GO:0030246	4.16E-04	5.59E-03	Tkt|1;Pgd|1;Gpi|1;Lgals1|1;Hk1|1;Taldo1|1;Lgals3|1;Lgals5|1;Galm|1;Gyg1|1;Prps1|1;Cd93|1;Lgals9|1	13	476	255	28324	http://www.ebi.ac.uk/QuickGO/GTerm?id=GO:0030246
6	6	L-malate dehydrogenase activity	GO:0030060	4.79E-04	6.32E-03	Mdh2|1;Mdh1|1	2	4	255	28324	http://www.ebi.ac.uk/QuickGO/GTerm?id=GO:0030060
4	4	laminin binding	GO:0043236	5.00E-04	6.51E-03	Lgals1|1;Itgb1|1;Ncl|1;Itga7|1	4	41	255	28324	http://www.ebi.ac.uk/QuickGO/GTerm?id=GO:0043236
4	4	monosaccharide binding	GO:0048029	5.17E-04	6.56E-03	Tkt|1;Gpi|1;Hk1|1;Taldo1|1;Lgals3|1;Gyg1|1	6	111	255	28324	http://www.ebi.ac.uk/QuickGO/GTerm?id=GO:0048029
3	3	peroxidase activity	GO:0004601	5.19E-04	6.56E-03	Prdx6|1;Gpx1|1;Gpx3|1;Mgst1|1;Alox5ap|1	5	73	255	28324	http://www.ebi.ac.uk/QuickGO/GTerm?id=GO:0004601
5	5	carboxylic acid binding	GO:0031406	5.71E-04	7.11E-03	Pc|1;Acaca|1;Ywhae|1;Pgd|1;Got2|1;Fabp5|1;Aars|1;Crabp1|1;Alox5ap|1;Fabp3|1	10	312	255	28324	http://www.ebi.ac.uk/QuickGO/GTerm?id=GO:0031406
4	4	organic acid binding	GO:0043177	6.14E-04	7.54E-03	Pc|1;Acaca|1;Ywhae|1;Pgd|1;Got2|1;Fabp5|1;Aars|1;Crabp1|1;Alox5ap|1;Fabp3|1	10	315	255	28324	http://www.ebi.ac.uk/QuickGO/GTerm?id=GO:0043177
4	4	oxidoreductase activity, acting on peroxide as acceptor	GO:0016684	6.63E-04	8.03E-03	Prdx6|1;Gpx1|1;Gpx3|1;Mgst1|1;Alox5ap|1	5	77	255	28324	http://www.ebi.ac.uk/QuickGO/GTerm?id=GO:0016684
5	5	kinase binding	GO:0019900	6.74E-04	8.05E-03	Vim|1;Plg|1;Acaca|1;Vdac1|1;Anxa5|1;Actb|1;Itgb1|1;Tpr|1;Pebp1|1;Pgam1|1;Glrx3|1;Pdlim5|1;Cav1|1;Cdc42|1;Ywhag|1;Cacnb1|1;Mical1|1;Elp2|1	18	842	255	28324	http://www.ebi.ac.uk/QuickGO/GTerm?id=GO:0019900
6	6	pyruvate dehydrogenase [NAD(P)+] activity	GO:0034603	7.93E-04	8.87E-03	Dld|1;Dlat|1	2	5	255	28324	http://www.ebi.ac.uk/QuickGO/GTerm?id=GO:0034603
7	7	pyruvate dehydrogenase (NAD+) activity	GO:0034604	7.93E-04	8.87E-03	Dld|1;Dlat|1	2	5	255	28324	http://www.ebi.ac.uk/QuickGO/GTerm?id=GO:0034604
7	7	5.8S rRNA binding	GO:1990932	7.93E-04	8.87E-03	Rps13|1;Rpl6|1	2	5	255	28324	http://www.ebi.ac.uk/QuickGO/GTerm?id=GO:1990932
6	6	dodecenoyl-CoA delta-isomerase activity	GO:0004165	7.93E-04	8.87E-03	Eci1|1;Eci2|1	2	5	255	28324	http://www.ebi.ac.uk/QuickGO/GTerm?id=GO:0004165
6	6	testosterone dehydrogenase [NAD(P)] activity	GO:0030283	7.93E-04	8.87E-03	Hsd17b4|1;Hsd17b10|1	2	5	255	28324	http://www.ebi.ac.uk/QuickGO/GTerm?id=GO:0030283
3	3	macromolecular complex binding	GO:0044877	8.35E-04	9.21E-03	Myh4|1;A1m|1;Tpm1|1;Vcp|1;Anxa2|1;Lum|1;Dcn|1;Vdac1|1;Gapdh|1;Ywhae|1;C8b|1;Dmd|1;Ambp|1;Itgb1|1;Hk1|1;Ddx39b|1;Hnrnpc|1;Ctsb|1;Tpr|1;Vapb|1;Dstn|1;Aldh1l1|1;Hist1h1b|1;Rps21|1;Itga7|1;Lgals3|1;Tagln2|1;Snx1|1;Bckdhb|1;Elp2|1;Gna11|1;Fis1|1;Ola1|1	33	2047	255	28324	http://www.ebi.ac.uk/QuickGO/GTerm?id=GO:0044877
3	3	selenium binding	GO:0008430	8.51E-04	9.27E-03	Gpx1|1;Selenbp1|1;Gpx3|1	3	21	255	28324	http://www.ebi.ac.uk/QuickGO/GTerm?id=GO:0008430
6	6	mRNA binding	GO:0003729	9.22E-04	9.93E-03	Hnrnpc|1;Tpr|1;Cct5|1;Ncl|1;Rpl13a|1;Park7|1;Rps13|1;Rbm8a|1;Rpl6|1	9	275	255	28324	http://www.ebi.ac.uk/QuickGO/GTerm?id=GO:0003729
5	5	intramolecular oxidoreductase activity, transposing C=C bonds	GO:0016863	9.78E-04	1.04E-02	Ddt|1;Eci1|1;Eci2|1	3	22	255	28324	http://www.ebi.ac.uk/QuickGO/GTerm?id=GO:0016863
4	4	oxidoreductase activity, acting on the CH-CH group of donors	GO:0016627	1.04E-03	1.09E-02	Fasn|1;Acadvl|1;Acadm|1;Decr1|1;Ivd|1	5	85	255	28324	http://www.ebi.ac.uk/QuickGO/GTerm?id=GO:0016627
3	3	hydrolase activity	GO:0016787	1.07E-03	1.11E-02	Myh4|1;Fasn|1;Vcp|1;Plg|1;Snd1|1;Anxa5|1;Ca3|1;Anpep|1;Ehd2|1;Ampd1|1;Myl6|1;Prdx6|1;Ca1|1;Tufm|1;Atp1a2|1;Hk1|1;Ddx39b|1;Ctsb|1;Dpp3|1;Pgam1|1;Apeh|1;Vars|1;Psma2|1;Atp2b1|1;Dctn2|1;Cdc42|1;Lyz1|1;Ca2|1;Cpa3|1;Park7|1;Apmap|1;Ctsz|1;Mx1|1;Acot2|1;Aars|1;Atp5h|1;Lipe|1;Nit2|1;Aldh6a1|1;Psmc1|1;Tuba1c|1;Gars|1;Nit1|1;Atp5j|1;Sept2|1;Thop1|1;Asrgl1|1;Ctsc|1;Hmox1|1;Hint1|1;Macrod1|1;Acyp2|1;Prss1|1…	59	4432	255	28324	http://www.ebi.ac.uk/QuickGO/GTerm?id=GO:0016787
5	5	NADP binding	GO:0050661	1.09E-03	1.12E-02	Fasn|1;Gapdh|1;Pgd|1;Me1|1;Idh1|1	5	86	255	28324	http://www.ebi.ac.uk/QuickGO/GTerm?id=GO:0050661
3	3	modified amino acid binding	GO:0072341	1.15E-03	1.15E-02	Fasn|1;Gstm2|1;Gpx1|1;Gpx3|1;Mgst1|1	5	87	255	28324	http://www.ebi.ac.uk/QuickGO/GTerm?id=GO:0072341
4	4	enzyme inhibitor activity	GO:0004857	1.16E-03	1.15E-02	A1m|1;Anxa2|1;Dcn|1;Serpina3n|1;Ywhae|1;Itih3|1;Ambp|1;Hnrnpc|1;Pebp1|1;Agt|1;Mug2|1;Cst3|1;Rpl23|1	13	532	255	28324	http://www.ebi.ac.uk/QuickGO/GTerm?id=GO:0004857
6	6	glycerol-3-phosphate dehydrogenase activity	GO:0004368	1.18E-03	1.15E-02	Gpd1|1;Gpd2|1	2	6	255	28324	http://www.ebi.ac.uk/QuickGO/GTerm?id=GO:0004368
6	6	arylesterase activity	GO:0004064	1.18E-03	1.15E-02	Ca1|1;Ca2|1	2	6	255	28324	http://www.ebi.ac.uk/QuickGO/GTerm?id=GO:0004064
5	5	small protein activating enzyme binding	GO:0044388	1.18E-03	1.15E-02	Park7|1;Ube2i|1	2	6	255	28324	http://www.ebi.ac.uk/QuickGO/GTerm?id=GO:0044388
5	5	acyl-CoA dehydrogenase activity	GO:0003995	1.27E-03	1.21E-02	Acadvl|1;Acadm|1;Ivd|1	3	24	255	28324	http://www.ebi.ac.uk/QuickGO/GTerm?id=GO:0003995
2	2	antioxidant activity	GO:0016209	1.28E-03	1.21E-02	Hp|1;Prdx6|1;Gpx1|1;Gpx3|1;Mgst1|1;Alox5ap|1	6	132	255	28324	http://www.ebi.ac.uk/QuickGO/GTerm?id=GO:0016209
5	5	endopeptidase regulator activity	GO:0061135	1.43E-03	1.34E-02	A1m|1;Serpina3n|1;Itih3|1;Ambp|1;Pebp1|1;Agt|1;Mug2|1;Cst3|1;Elp2|1	9	293	255	28324	http://www.ebi.ac.uk/QuickGO/GTerm?id=GO:0061135
6	6	glyceraldehyde-3-phosphate dehydrogenase (NAD+) (non-phosphorylating) activity	GO:0043878	1.65E-03	1.53E-02	Aldh9a1|1;Aldh3a2|1	2	7	255	28324	http://www.ebi.ac.uk/QuickGO/GTerm?id=GO:0043878
3	3	ligase activity	GO:0016874	1.95E-03	1.79E-02	Acsl1|1;Pc|1;Acaca|1;Trim28|1;Vars|1;Sars|1;Aars|1;Gars|1;Ube2i|1;Acsf2|1;Ube2d2b|1	11	431	255	28324	http://www.ebi.ac.uk/QuickGO/GTerm?id=GO:0016874
4	4	protein domain specific binding	GO:0019904	2.12E-03	1.90E-02	Vcp|1;Ywhae|1;Ehd2|1;Dmd|1;Ywhaq|1;Itgb1|1;Trim28|1;Hnrnpc|1;Vapb|1;Atp2b1|1;Cdc42|1;Ywhag|1;Cacnb1|1;Ube2i|1;Cacybp|1;Mical1|1;Nefl|1	17	858	255	28324	http://www.ebi.ac.uk/QuickGO/GTerm?id=GO:0019904
5	5	carboxylic ester hydrolase activity	GO:0052689	2.13E-03	1.90E-02	Prdx6|1;Ca1|1;Vars|1;Ca2|1;Acot2|1;Aars|1;Lipe|1	7	197	255	28324	http://www.ebi.ac.uk/QuickGO/GTerm?id=GO:0052689
4	4	hemoglobin binding	GO:0030492	2.18E-03	1.90E-02	Hbb|1;Hp|1	2	8	255	28324	http://www.ebi.ac.uk/QuickGO/GTerm?id=GO:0030492
7	7	rRNA primary transcript binding	GO:0042134	2.18E-03	1.90E-02	Ncl|1;Lipe|1	2	8	255	28324	http://www.ebi.ac.uk/QuickGO/GTerm?id=GO:0042134
6	6	enoyl-CoA hydratase activity	GO:0004300	2.18E-03	1.90E-02	Echdc1|1;Eci1|1	2	8	255	28324	http://www.ebi.ac.uk/QuickGO/GTerm?id=GO:0004300
3	3	enzyme regulator activity	GO:0030234	2.21E-03	1.91E-02	A1m|1;Vcp|1;Anxa2|1;Dcn|1;Serpina3n|1;Gdi2|1;Ywhae|1;Itih3|1;Ambp|1;Hnrnpc|1;Pebp1|1;Psap|1;Gdi1|1;Park7|1;Ywhag|1;Agt|1;Mug2|1;Cst3|1;Sept2|1;Alox5ap|1;Ctsc|1;Elp2|1;Rpl23|1	23	1330	255	28324	http://www.ebi.ac.uk/QuickGO/GTerm?id=GO:0030234
5	5	flavin adenine dinucleotide binding	GO:0050660	2.28E-03	1.95E-02	Dld|1;Acadvl|1;Etfa|1;Acadm|1;Ivd|1;Mical1|1	6	148	255	28324	http://www.ebi.ac.uk/QuickGO/GTerm?id=GO:0050660
4	4	biotin binding	GO:0009374	2.79E-03	2.36E-02	Pc|1;Acaca|1	2	9	255	28324	http://www.ebi.ac.uk/QuickGO/GTerm?id=GO:0009374
6	6	ubiquitin protein ligase binding	GO:0031625	3.00E-03	2.52E-02	Vcp|1;Ywhae|1;Gpi|1;Prdx6|1;Trim28|1;Ube2i|1;Cacybp|1;Actg1|1;Rpl23|1	9	327	255	28324	http://www.ebi.ac.uk/QuickGO/GTerm?id=GO:0031625
6	6	protein kinase binding	GO:0019901	3.37E-03	2.80E-02	Vim|1;Vdac1|1;Anxa5|1;Actb|1;Itgb1|1;Tpr|1;Pebp1|1;Pgam1|1;Glrx3|1;Pdlim5|1;Cdc42|1;Ywhag|1;Cacnb1|1;Mical1|1;Elp2|1	15	747	255	28324	http://www.ebi.ac.uk/QuickGO/GTerm?id=GO:0019901
5	5	oxidoreductase activity, acting on the CH-OH group of donors, quinone or similar compound as acceptor	GO:0016901	3.46E-03	2.85E-02	Gpd1|1;Gpd2|1	2	10	255	28324	http://www.ebi.ac.uk/QuickGO/GTerm?id=GO:0016901
5	5	carboxy-lyase activity	GO:0016831	3.51E-03	2.86E-02	Me1|1;Csad|1;Ddt|1;Echdc1|1	4	69	255	28324	http://www.ebi.ac.uk/QuickGO/GTerm?id=GO:0016831
3	3	structural constituent of muscle	GO:0008307	3.82E-03	3.08E-02	Tpm1|1;Mylpf|1;Myl6|1	3	35	255	28324	http://www.ebi.ac.uk/QuickGO/GTerm?id=GO:0008307
5	5	ubiquitin-like protein ligase binding	GO:0044389	3.87E-03	3.10E-02	Vcp|1;Ywhae|1;Gpi|1;Prdx6|1;Trim28|1;Ube2i|1;Cacybp|1;Actg1|1;Rpl23|1	9	340	255	28324	http://www.ebi.ac.uk/QuickGO/GTerm?id=GO:0044389
9	6,9	icosatetraenoic acid binding	GO:0050543	4.21E-03	3.34E-02	Alox5ap|1;Fabp3|1	2	11	255	28324	http://www.ebi.ac.uk/QuickGO/GTerm?id=GO:0050543
6	6	endopeptidase inhibitor activity	GO:0004866	4.48E-03	3.52E-02	A1m|1;Serpina3n|1;Itih3|1;Ambp|1;Pebp1|1;Agt|1;Mug2|1;Cst3|1	8	285	255	28324	http://www.ebi.ac.uk/QuickGO/GTerm?id=GO:0004866
5	5	peptidase activator activity	GO:0016504	4.82E-03	3.75E-02	Vcp|1;Ctsc|1;Elp2|1	3	38	255	28324	http://www.ebi.ac.uk/QuickGO/GTerm?id=GO:0016504
4	4	unfolded protein binding	GO:0051082	5.02E-03	3.84E-02	Hsp90b1|1;Cct4|1;Cct5|1;Hspe1|1;Nudc|1	5	122	255	28324	http://www.ebi.ac.uk/QuickGO/GTerm?id=GO:0051082
6	6	isocitrate dehydrogenase activity	GO:0004448	5.02E-03	3.84E-02	Idh1|1;Idh3g|1	2	12	255	28324	http://www.ebi.ac.uk/QuickGO/GTerm?id=GO:0004448
5	5	steroid dehydrogenase activity, acting on the CH-OH group of donors, NAD or NADP as acceptor	GO:0033764	5.19E-03	3.93E-02	Hsd17b4|1;Hsd17b10|1;Akr1c9|1	3	39	255	28324	http://www.ebi.ac.uk/QuickGO/GTerm?id=GO:0033764
3	3	heterocyclic compound binding	GO:1901363	5.31E-03	3.99E-02	Myh4|1;Fasn|1;Hbb|1;Acsl1|1;Vcp|1;Anxa2|1;Pc|1;Acly|1;Acaca|1;Hsp90b1|1;Snd1|1;Dcn|1;Afm|1;Mdh2|1;Vdac1|1;Gapdh|1;Tkt|1;Ryr1|1;Gdi2|1;Ywhae|1;Actb|1;Pgd|1;Dld|1;Ehd2|1;Nucb2|1;Eef1g|1;Acadvl|1;Got2|1;Gpd1|1;Etfb|1;Mdh1|1;Lgals1|1;Ambp|1;Etfa|1;Tufm|1;Atp1a2|1;Phgdh|1;Trim28|1;Hk1|1;Rpl4|1;Rpl12|1;Ddx39b|1;Hnrnpc|1;Me1|1;Aldh9a1|1;Tpr|1;Cct4|1;Pebp1|1;Hspa1b|1;Rpl13|1;Gpt|1;Ak1|1;Glrx3|1;Cct5|1;Va…	108	9769	255	28324	http://www.ebi.ac.uk/QuickGO/GTerm?id=GO:1901363
4	4	receptor binding	GO:0005102	5.79E-03	4.31E-02	Vcp|1;Anxa5|1;Fgg|1;Nucb2|1;Gpi|1;Dmd|1;Igh-1a|1;Itgb1|1;Rlc-a|1;Pebp1|1;Psap|1;Nenf|1;Cav1|1;Ncl|1;Hsd17b10|1;Cdc42|1;Krt17|1;Park7|1;Itga7|1;Lgals3|1;Ywhag|1;Agt|1;Idh1|1;Rpl11|1;Ppid|1;Snx1|1;ENSRNOG00000030332|1;Eci2|1;Fkbp1a|1;Cadm3|1;Gna11|1;Fis1|1	32	2224	255	28324	http://www.ebi.ac.uk/QuickGO/GTerm?id=GO:0005102
4	4	ligase activity, forming carbon-oxygen bonds	GO:0016875	5.94E-03	4.31E-02	Vars|1;Sars|1;Aars|1;Gars|1	4	80	255	28324	http://www.ebi.ac.uk/QuickGO/GTerm?id=GO:0016875
6	6	aminoacyl-tRNA ligase activity	GO:0004812	5.94E-03	4.31E-02	Vars|1;Sars|1;Aars|1;Gars|1	4	80	255	28324	http://www.ebi.ac.uk/QuickGO/GTerm?id=GO:0004812
5	5	ligase activity, forming aminoacyl-tRNA and related compounds	GO:0016876	5.94E-03	4.31E-02	Vars|1;Sars|1;Aars|1;Gars|1	4	80	255	28324	http://www.ebi.ac.uk/QuickGO/GTerm?id=GO:0016876
5	5	glutathione transferase activity	GO:0004364	6.48E-03	4.31E-02	Eef1g|1;Gstm2|1;Mgst1|1;Alox5ap|1	4	82	255	28324	http://www.ebi.ac.uk/QuickGO/GTerm?id=GO:0004364
13	7,8,13	cation-transporting ATPase activity	GO:0019829	6.54E-03	4.31E-02	Anxa5|1;Atp1a2|1;Atp2b1|1;Atp5h|1;Atp5e|1	5	130	255	28324	http://www.ebi.ac.uk/QuickGO/GTerm?id=GO:0019829
6	6	ubiquitin-specific protease binding	GO:1990381	6.84E-03	4.31E-02	Vcp|1;Park7|1	2	14	255	28324	http://www.ebi.ac.uk/QuickGO/GTerm?id=GO:1990381
5	4,5	cyclosporin A binding	GO:0016018	6.84E-03	4.31E-02	Ppia|1;Ppid|1	2	14	255	28324	http://www.ebi.ac.uk/QuickGO/GTerm?id=GO:0016018
5	5	peptidase inhibitor activity	GO:0030414	6.93E-03	4.31E-02	A1m|1;Serpina3n|1;Itih3|1;Ambp|1;Pebp1|1;Agt|1;Mug2|1;Cst3|1	8	307	255	28324	http://www.ebi.ac.uk/QuickGO/GTerm?id=GO:0030414
12	6,7,12	ATPase coupled ion transmembrane transporter activity	GO:0042625	6.97E-03	4.31E-02	Anxa5|1;Atp1a2|1;Atp2b1|1;Atp5h|1;Atp5e|1	5	132	255	28324	http://www.ebi.ac.uk/QuickGO/GTerm?id=GO:0042625
4	4	steroid dehydrogenase activity	GO:0016229	7.28E-03	4.31E-02	Hsd17b4|1;Hsd17b10|1;Akr1c9|1	3	44	255	28324	http://www.ebi.ac.uk/QuickGO/GTerm?id=GO:0016229
3	3	organic cyclic compound binding	GO:0097159	7.49E-03	4.31E-02	Myh4|1;Fasn|1;Hbb|1;Acsl1|1;Vcp|1;Anxa2|1;Pc|1;Acly|1;Acaca|1;Hsp90b1|1;Snd1|1;Dcn|1;Afm|1;Mdh2|1;Vdac1|1;Gapdh|1;Tkt|1;Ryr1|1;Gdi2|1;Ywhae|1;Actb|1;Pgd|1;Dld|1;Ehd2|1;Nucb2|1;Eef1g|1;Acadvl|1;Got2|1;Gpd1|1;Etfb|1;Mdh1|1;Lgals1|1;Ambp|1;Etfa|1;Tufm|1;Atp1a2|1;Phgdh|1;Trim28|1;Hk1|1;Rpl4|1;Rpl12|1;Ddx39b|1;Hnrnpc|1;Me1|1;Aldh9a1|1;Tpr|1;Cct4|1;Pebp1|1;Hspa1b|1;Rpl13|1;Gpt|1;Ak1|1;Glrx3|1;Cct5|1;Va…	108	9870	255	28324	http://www.ebi.ac.uk/QuickGO/GTerm?id=GO:0097159
4	4	carbon-sulfur lyase activity	GO:0016846	7.85E-03	4.31E-02	Glo1|1;Alox5ap|1	2	15	255	28324	http://www.ebi.ac.uk/QuickGO/GTerm?id=GO:0016846
4	4	transferase activity, transferring nitrogenous groups	GO:0016769	8.23E-03	4.31E-02	Gapdh|1;Got2|1;Gpt|1	3	46	255	28324	http://www.ebi.ac.uk/QuickGO/GTerm?id=GO:0016769
5	5	metal ion binding	GO:0046872	8.28E-03	4.31E-02	Fasn|1;Hbb|1;Anxa2|1;Mylpf|1;Pc|1;Acly|1;Acaca|1;Eno3|1;Aco2|1;Anxa5|1;Tkt|1;Ryr1|1;Ca3|1;Esyt1|1;Pdia6|1;Pvalb|1;Anpep|1;Fgg|1;Ehd2|1;Ampd1|1;Nucb2|1;Casq1|1;Cacna2d1|1;Myl6|1;Dmd|1;Ca1|1;Itgb1|1;Atp1a2|1;Rlc-a|1;Trim28|1;Ftl1|1;Me1|1;Dpp3|1;Pdlim7|1;Glrx3|1;Pdlim5|1;Nid2|1;Hspe1|1;Ptgis|1;Nenf|1;Ncl|1;Nucb1|1;Atp2b1|1;Gpd2|1;Ca2|1;Cpa3|1;Park7|1;Itga7|1;Aars|1;Idh1|1;Thop1|1;Gyg1|1;Glo1|1;Cnbp|…	70	5950	255	28324	http://www.ebi.ac.uk/QuickGO/GTerm?id=GO:0046872
4	4	oligosaccharide binding	GO:0070492	8.91E-03	4.31E-02	Lgals1|1;Lgals3|1	2	16	255	28324	http://www.ebi.ac.uk/QuickGO/GTerm?id=GO:0070492
6	6	cadherin binding involved in cell-cell adhesion	GO:0098641	8.91E-03	4.31E-02	Anxa2|1;Pdlim5|1	2	16	255	28324	http://www.ebi.ac.uk/QuickGO/GTerm?id=GO:0098641
6	6	estradiol 17-beta-dehydrogenase activity	GO:0004303	8.91E-03	4.31E-02	Hsd17b4|1;Hsd17b10|1	2	16	255	28324	http://www.ebi.ac.uk/QuickGO/GTerm?id=GO:0004303
5	5	transcription factor activity, RNA polymerase I CORE element sequence-specific binding	GO:0001169	9.00E-03	4.31E-02	Taf1b|1	1	1	255	28324	http://www.ebi.ac.uk/QuickGO/GTerm?id=GO:0001169
7	7	type 2 angiotensin receptor binding	GO:0031703	9.00E-03	4.31E-02	Agt|1	1	1	255	28324	http://www.ebi.ac.uk/QuickGO/GTerm?id=GO:0031703
6	6	3-oxo-pimeloyl-[acp] methyl ester reductase activity	GO:0102132	9.00E-03	4.31E-02	Fasn|1	1	1	255	28324	http://www.ebi.ac.uk/QuickGO/GTerm?id=GO:0102132
4	4	transcription factor activity, RNA polymerase I transcription factor binding	GO:0001082	9.00E-03	4.31E-02	Taf1b|1	1	1	255	28324	http://www.ebi.ac.uk/QuickGO/GTerm?id=GO:0001082
5	5	deaminase binding	GO:1990827	9.00E-03	4.31E-02	Hnrnpc|1	1	1	255	28324	http://www.ebi.ac.uk/QuickGO/GTerm?id=GO:1990827
4	4	lipoamide binding	GO:0043544	9.00E-03	4.31E-02	Dld|1	1	1	255	28324	http://www.ebi.ac.uk/QuickGO/GTerm?id=GO:0043544
8	8	beta-aspartyl-peptidase activity	GO:0008798	9.00E-03	4.31E-02	Asrgl1|1	1	1	255	28324	http://www.ebi.ac.uk/QuickGO/GTerm?id=GO:0008798
6	6	3alpha,7alpha,12alpha-trihydroxy-5beta-cholest-24-enoyl-CoA hydratase activity	GO:0033989	9.00E-03	4.31E-02	Hsd17b4|1	1	1	255	28324	http://www.ebi.ac.uk/QuickGO/GTerm?id=GO:0033989
7	7	androsterone dehydrogenase (B-specific) activity	GO:0047042	9.00E-03	4.31E-02	Akr1c9|1	1	1	255	28324	http://www.ebi.ac.uk/QuickGO/GTerm?id=GO:0047042
7	7	[acyl-carrier-protein] S-acetyltransferase activity	GO:0004313	9.00E-03	4.31E-02	Fasn|1	1	1	255	28324	http://www.ebi.ac.uk/QuickGO/GTerm?id=GO:0004313
6	6	D-dopachrome decarboxylase activity	GO:0033981	9.00E-03	4.31E-02	Ddt|1	1	1	255	28324	http://www.ebi.ac.uk/QuickGO/GTerm?id=GO:0033981
6	6	3-hydroxyacyl-[acyl-carrier-protein] dehydratase activity	GO:0019171	9.00E-03	4.31E-02	Fasn|1	1	1	255	28324	http://www.ebi.ac.uk/QuickGO/GTerm?id=GO:0019171
7	7	3-hydroxyoctanoyl-[acyl-carrier-protein] dehydratase activity	GO:0047451	9.00E-03	4.31E-02	Fasn|1	1	1	255	28324	http://www.ebi.ac.uk/QuickGO/GTerm?id=GO:0047451
6	6	glucose-6-phosphate isomerase activity	GO:0004347	9.00E-03	4.31E-02	Gpi|1	1	1	255	28324	http://www.ebi.ac.uk/QuickGO/GTerm?id=GO:0004347
7	7	peroxisome membrane targeting sequence binding	GO:0033328	9.00E-03	4.31E-02	Pex19|1	1	1	255	28324	http://www.ebi.ac.uk/QuickGO/GTerm?id=GO:0033328
4	4	bone sialoprotein binding	GO:0044730	9.00E-03	4.31E-02	Anxa2|1	1	1	255	28324	http://www.ebi.ac.uk/QuickGO/GTerm?id=GO:0044730
4	4	RNA polymerase I transcription factor activity, sequence-specific DNA binding	GO:0001167	9.00E-03	4.31E-02	Taf1b|1	1	1	255	28324	http://www.ebi.ac.uk/QuickGO/GTerm?id=GO:0001167
6	6	glyoxalase III activity	GO:0019172	9.00E-03	4.31E-02	Park7|1	1	1	255	28324	http://www.ebi.ac.uk/QuickGO/GTerm?id=GO:0019172
6	6	SUMO conjugating enzyme activity	GO:0061656	9.00E-03	4.31E-02	Ube2i|1	1	1	255	28324	http://www.ebi.ac.uk/QuickGO/GTerm?id=GO:0061656
6	6	4-trimethylammoniobutyraldehyde dehydrogenase activity	GO:0047105	9.00E-03	4.31E-02	Aldh9a1|1	1	1	255	28324	http://www.ebi.ac.uk/QuickGO/GTerm?id=GO:0047105
6	6	enoyl-[acyl-carrier-protein] reductase (NADPH, A-specific) activity	GO:0047117	9.00E-03	4.31E-02	Fasn|1	1	1	255	28324	http://www.ebi.ac.uk/QuickGO/GTerm?id=GO:0047117
5	5	hemoglobin beta binding	GO:0031722	9.00E-03	4.31E-02	Hbb|1	1	1	255	28324	http://www.ebi.ac.uk/QuickGO/GTerm?id=GO:0031722
8	7,8	glycogenin glucosyltransferase activity	GO:0008466	9.00E-03	4.31E-02	Gyg1|1	1	1	255	28324	http://www.ebi.ac.uk/QuickGO/GTerm?id=GO:0008466
5	5	sedoheptulose-7-phosphate:D-glyceraldehyde-3-phosphate glyceronetransferase activity	GO:0004801	9.00E-03	4.31E-02	Taldo1|1	1	1	255	28324	http://www.ebi.ac.uk/QuickGO/GTerm?id=GO:0004801
7	6,7	enoyl-[acyl-carrier-protein] reductase (NADPH, B-specific) activity	GO:0004319	9.00E-03	4.31E-02	Fasn|1	1	1	255	28324	http://www.ebi.ac.uk/QuickGO/GTerm?id=GO:0004319
6	6	glyoxalase (glycolic acid-forming) activity	GO:1990422	9.00E-03	4.31E-02	Park7|1	1	1	255	28324	http://www.ebi.ac.uk/QuickGO/GTerm?id=GO:1990422
6	6	malate dehydrogenase (NADP+) activity	GO:0046554	9.00E-03	4.31E-02	Mdh2|1	1	1	255	28324	http://www.ebi.ac.uk/QuickGO/GTerm?id=GO:0046554
7	7	alpha-1,3-mannosylglycoprotein 2-beta-N-acetylglucosaminyltransferase activity	GO:0003827	9.00E-03	4.31E-02	Mgat1|1	1	1	255	28324	http://www.ebi.ac.uk/QuickGO/GTerm?id=GO:0003827
6	6	vitamin-K-epoxide reductase (warfarin-insensitive) activity	GO:0047058	9.00E-03	4.31E-02	Vkorc1|1	1	1	255	28324	http://www.ebi.ac.uk/QuickGO/GTerm?id=GO:0047058
5	5	glyceraldehyde oxidoreductase activity	GO:0043795	9.00E-03	4.31E-02	Akr1b1|1	1	1	255	28324	http://www.ebi.ac.uk/QuickGO/GTerm?id=GO:0043795
6	6	aldehyde dehydrogenase (NADP+) activity	GO:0033721	9.00E-03	4.31E-02	Aldh1l1|1	1	1	255	28324	http://www.ebi.ac.uk/QuickGO/GTerm?id=GO:0033721
6	6	omega-amidase activity	GO:0050152	9.00E-03	4.31E-02	Nit2|1	1	1	255	28324	http://www.ebi.ac.uk/QuickGO/GTerm?id=GO:0050152
6	6	methanethiol oxidase activity	GO:0018549	9.00E-03	4.31E-02	Selenbp1|1	1	1	255	28324	http://www.ebi.ac.uk/QuickGO/GTerm?id=GO:0018549
5	5	Krueppel-associated box domain binding	GO:0035851	9.00E-03	4.31E-02	Trim28|1	1	1	255	28324	http://www.ebi.ac.uk/QuickGO/GTerm?id=GO:0035851
6	6	transcription factor activity, RNA polymerase I CORE element binding transcription factor recruiting	GO:0001187	9.00E-03	4.31E-02	Taf1b|1	1	1	255	28324	http://www.ebi.ac.uk/QuickGO/GTerm?id=GO:0001187
7	7	3-hydroxypalmitoyl-[acyl-carrier-protein] dehydratase activity	GO:0004317	9.00E-03	4.31E-02	Fasn|1	1	1	255	28324	http://www.ebi.ac.uk/QuickGO/GTerm?id=GO:0004317
7	6,7	3-oxoacyl-[acyl-carrier-protein] reductase (NADPH) activity	GO:0004316	9.00E-03	4.31E-02	Fasn|1	1	1	255	28324	http://www.ebi.ac.uk/QuickGO/GTerm?id=GO:0004316
6	6	methylmalonyl-CoA decarboxylase activity	GO:0004492	9.00E-03	4.31E-02	Echdc1|1	1	1	255	28324	http://www.ebi.ac.uk/QuickGO/GTerm?id=GO:0004492
5	5	lactoylglutathione lyase activity	GO:0004462	9.00E-03	4.31E-02	Glo1|1	1	1	255	28324	http://www.ebi.ac.uk/QuickGO/GTerm?id=GO:0004462
5	5	peptidyl-cysteine S-nitrosylase activity	GO:0035605	9.00E-03	4.31E-02	Gapdh|1	1	1	255	28324	http://www.ebi.ac.uk/QuickGO/GTerm?id=GO:0035605
6	6	aldose 1-epimerase activity	GO:0004034	9.00E-03	4.31E-02	Galm|1	1	1	255	28324	http://www.ebi.ac.uk/QuickGO/GTerm?id=GO:0004034
6	6	phosphoglycerate dehydrogenase activity	GO:0004617	9.00E-03	4.31E-02	Phgdh|1	1	1	255	28324	http://www.ebi.ac.uk/QuickGO/GTerm?id=GO:0004617
5	5	transcription factor activity, RNA polymerase I transcription factor recruiting	GO:0001186	9.00E-03	4.31E-02	Taf1b|1	1	1	255	28324	http://www.ebi.ac.uk/QuickGO/GTerm?id=GO:0001186
6	5,6	MHC class II receptor activity	GO:0032395	9.00E-03	4.31E-02	Krt17|1	1	1	255	28324	http://www.ebi.ac.uk/QuickGO/GTerm?id=GO:0032395
6	6	isovaleryl-CoA dehydrogenase activity	GO:0008470	9.00E-03	4.31E-02	Ivd|1	1	1	255	28324	http://www.ebi.ac.uk/QuickGO/GTerm?id=GO:0008470
6	6	3-hydroxy-2-methylbutyryl-CoA dehydrogenase activity	GO:0047015	9.00E-03	4.31E-02	Hsd17b10|1	1	1	255	28324	http://www.ebi.ac.uk/QuickGO/GTerm?id=GO:0047015
6	6	hormone-sensitive lipase activity	GO:0033878	9.00E-03	4.31E-02	Lipe|1	1	1	255	28324	http://www.ebi.ac.uk/QuickGO/GTerm?id=GO:0033878
6	6	dihydrolipoyl dehydrogenase activity	GO:0004148	9.00E-03	4.31E-02	Dld|1	1	1	255	28324	http://www.ebi.ac.uk/QuickGO/GTerm?id=GO:0004148
5	5	Hsp70 protein binding	GO:0030544	9.26E-03	4.41E-02	Ppid|1;Fkbp1a|1;Creb1|1	3	48	255	28324	http://www.ebi.ac.uk/QuickGO/GTerm?id=GO:0030544
4	4	oxidoreductase activity, acting on a sulfur group of donors	GO:0016667	9.31E-03	4.41E-02	Dld|1;Selenbp1|1;Glrx3|1;Pdia5|1	4	91	255	28324	http://www.ebi.ac.uk/QuickGO/GTerm?id=GO:0016667
4	4	ion channel binding	GO:0044325	9.67E-03	4.56E-02	Vdac1|1;Ywhae|1;Ywhaq|1;Cav1|1;Fkbp1a|1	5	143	255	28324	http://www.ebi.ac.uk/QuickGO/GTerm?id=GO:0044325
7	4,7	fatty acid binding	GO:0005504	9.79E-03	4.59E-02	Fabp5|1;Alox5ap|1;Fabp3|1	3	49	255	28324	http://www.ebi.ac.uk/QuickGO/GTerm?id=GO:0005504
5	5	hydrolase activity, acting on acid anhydrides, in phosphorus-containing anhydrides	GO:0016818	1.00E-02	4.66E-02	Myh4|1;Vcp|1;Anxa5|1;Myl6|1;Tufm|1;Atp1a2|1;Hk1|1;Ddx39b|1;Atp2b1|1;Dctn2|1;Cdc42|1;Mx1|1;Atp5h|1;Psmc1|1;Tuba1c|1;Gars|1;Atp5j|1;Sept2|1;Acyp2|1;Gna11|1;Snrnp200|1;Atp5e|1;Ola1|1	23	1511	255	28324	http://www.ebi.ac.uk/QuickGO/GTerm?id=GO:0016818
5	5	biotin carboxylase activity	GO:0004075	1.00E-02	4.66E-02	Pc|1;Acaca|1	2	17	255	28324	http://www.ebi.ac.uk/QuickGO/GTerm?id=GO:0004075
4	4	hydrolase activity, acting on acid anhydrides	GO:0016817	1.06E-02	4.90E-02	Myh4|1;Vcp|1;Anxa5|1;Myl6|1;Tufm|1;Atp1a2|1;Hk1|1;Ddx39b|1;Atp2b1|1;Dctn2|1;Cdc42|1;Mx1|1;Atp5h|1;Psmc1|1;Tuba1c|1;Gars|1;Atp5j|1;Sept2|1;Acyp2|1;Gna11|1;Snrnp200|1;Atp5e|1;Ola1|1	23	1519	255	28324	http://www.ebi.ac.uk/QuickGO/GTerm?id=GO:0016817
5	5	oxidoreductase activity, acting on the aldehyde or oxo group of donors, disulfide as acceptor	GO:0016624	1.12E-02	5.13E-02	Pdhb|1;Bckdhb|1	2	18	255	28324	http://www.ebi.ac.uk/QuickGO/GTerm?id=GO:0016624
4	4	protein anchor	GO:0043495	1.12E-02	5.13E-02	Tpr|1;Pdcd6|1	2	18	255	28324	http://www.ebi.ac.uk/QuickGO/GTerm?id=GO:0043495
4	4	carbon-carbon lyase activity	GO:0016830	1.16E-02	5.26E-02	Me1|1;Csad|1;Ddt|1;Echdc1|1	4	97	255	28324	http://www.ebi.ac.uk/QuickGO/GTerm?id=GO:0016830
3	3	structural constituent of ribosome	GO:0003735	1.20E-02	5.42E-02	Rpl4|1;Rpl12|1;Rpl13|1;Rpl13a|1;Rps21|1;Rpl11|1;Rps13|1;Rps20|1;Rpl27a|1;Rpl23a|1;Rpl6|1;Rpl18a|1;Rpl23|1	13	705	255	28324	http://www.ebi.ac.uk/QuickGO/GTerm?id=GO:0003735
4	4	ligase activity, forming carbon-carbon bonds	GO:0016885	1.25E-02	5.50E-02	Pc|1;Acaca|1	2	19	255	28324	http://www.ebi.ac.uk/QuickGO/GTerm?id=GO:0016885
5	5	intramolecular oxidoreductase activity, interconverting aldoses and ketoses	GO:0016861	1.25E-02	5.50E-02	Tpi1|1;Gpi|1	2	19	255	28324	http://www.ebi.ac.uk/QuickGO/GTerm?id=GO:0016861
6	6	transcription coactivator binding	GO:0001223	1.25E-02	5.50E-02	Creb1|1;Rpl23|1	2	19	255	28324	http://www.ebi.ac.uk/QuickGO/GTerm?id=GO:0001223
6	6	aminoacyl-tRNA editing activity	GO:0002161	1.25E-02	5.50E-02	Vars|1;Aars|1	2	19	255	28324	http://www.ebi.ac.uk/QuickGO/GTerm?id=GO:0002161
6	6	GDP-dissociation inhibitor activity	GO:0005092	1.25E-02	5.50E-02	Gdi2|1;Gdi1|1	2	19	255	28324	http://www.ebi.ac.uk/QuickGO/GTerm?id=GO:0005092
4	4	cation binding	GO:0043169	1.47E-02	6.29E-02	Fasn|1;Hbb|1;Anxa2|1;Mylpf|1;Pc|1;Acly|1;Acaca|1;Eno3|1;Aco2|1;Anxa5|1;Tkt|1;Ryr1|1;Ca3|1;Esyt1|1;Pdia6|1;Pvalb|1;Anpep|1;Fgg|1;Ehd2|1;Ampd1|1;Nucb2|1;Casq1|1;Cacna2d1|1;Myl6|1;Dmd|1;Ca1|1;Itgb1|1;Atp1a2|1;Rlc-a|1;Trim28|1;Ftl1|1;Me1|1;Dpp3|1;Pdlim7|1;Glrx3|1;Pdlim5|1;Nid2|1;Hspe1|1;Ptgis|1;Nenf|1;Ncl|1;Nucb1|1;Atp2b1|1;Gpd2|1;Ca2|1;Cpa3|1;Park7|1;Itga7|1;Aars|1;Idh1|1;Thop1|1;Gyg1|1;Glo1|1;Cnbp|…	70	6102	255	28324	http://www.ebi.ac.uk/QuickGO/GTerm?id=GO:0043169
6	6	calcium ion binding	GO:0005509	1.56E-02	6.29E-02	Anxa2|1;Mylpf|1;Anxa5|1;Ryr1|1;Pdia6|1;Pvalb|1;Ehd2|1;Nucb2|1;Casq1|1;Myl6|1;Rlc-a|1;Nid2|1;Ncl|1;Nucb1|1;Gpd2|1;S100a11|1;Myl4|1;Cd93|1;Pdcd6|1	19	1226	255	28324	http://www.ebi.ac.uk/QuickGO/GTerm?id=GO:0005509
5	5	glucose binding	GO:0005536	1.66E-02	6.29E-02	Hk1|1;Gyg1|1	2	22	255	28324	http://www.ebi.ac.uk/QuickGO/GTerm?id=GO:0005536
7	7	protein kinase C binding	GO:0005080	1.77E-02	6.29E-02	Glrx3|1;Pdlim5|1;Ywhag|1	3	61	255	28324	http://www.ebi.ac.uk/QuickGO/GTerm?id=GO:0005080
6	6	pyrophosphatase activity	GO:0016462	1.78E-02	6.29E-02	Myh4|1;Vcp|1;Anxa5|1;Myl6|1;Tufm|1;Atp1a2|1;Hk1|1;Ddx39b|1;Atp2b1|1;Dctn2|1;Cdc42|1;Mx1|1;Atp5h|1;Psmc1|1;Tuba1c|1;Gars|1;Atp5j|1;Sept2|1;Gna11|1;Snrnp200|1;Atp5e|1;Ola1|1	22	1505	255	28324	http://www.ebi.ac.uk/QuickGO/GTerm?id=GO:0016462
7	7	sn-glycerol-3-phosphate:ubiquinone oxidoreductase activity	GO:0052590	1.79E-02	6.29E-02	Gpd2|1	1	2	255	28324	http://www.ebi.ac.uk/QuickGO/GTerm?id=GO:0052590
8	7,8	palmitoyl-[acyl-carrier-protein] hydrolase activity	GO:0016296	1.79E-02	6.29E-02	Fasn|1	1	2	255	28324	http://www.ebi.ac.uk/QuickGO/GTerm?id=GO:0016296
5	5	pyruvate carboxylase activity	GO:0004736	1.79E-02	6.29E-02	Pc|1	1	2	255	28324	http://www.ebi.ac.uk/QuickGO/GTerm?id=GO:0004736
7	7	Ser-tRNA(Ala) hydrolase activity	GO:0002196	1.79E-02	6.29E-02	Aars|1	1	2	255	28324	http://www.ebi.ac.uk/QuickGO/GTerm?id=GO:0002196
6	6	deubiquitinase activator activity	GO:0035800	1.79E-02	6.29E-02	Vcp|1	1	2	255	28324	http://www.ebi.ac.uk/QuickGO/GTerm?id=GO:0035800
5	5	L-dopa decarboxylase activator activity	GO:0036478	1.79E-02	6.29E-02	Park7|1	1	2	255	28324	http://www.ebi.ac.uk/QuickGO/GTerm?id=GO:0036478
8	7,8	myristoyl-[acyl-carrier-protein] hydrolase activity	GO:0016295	1.79E-02	6.29E-02	Fasn|1	1	2	255	28324	http://www.ebi.ac.uk/QuickGO/GTerm?id=GO:0016295
6	6	malonate-semialdehyde dehydrogenase (acetylating) activity	GO:0018478	1.79E-02	6.29E-02	Aldh6a1|1	1	2	255	28324	http://www.ebi.ac.uk/QuickGO/GTerm?id=GO:0018478
6	6	acetoacetyl-CoA reductase activity	GO:0018454	1.79E-02	6.29E-02	Hsd17b10|1	1	2	255	28324	http://www.ebi.ac.uk/QuickGO/GTerm?id=GO:0018454
5	5	ligase inhibitor activity	GO:0055104	1.79E-02	6.29E-02	Rpl23|1	1	2	255	28324	http://www.ebi.ac.uk/QuickGO/GTerm?id=GO:0055104
6	6	dopachrome isomerase activity	GO:0004167	1.79E-02	6.29E-02	Ddt|1	1	2	255	28324	http://www.ebi.ac.uk/QuickGO/GTerm?id=GO:0004167
7	6,7	acyl-[acyl-carrier-protein] hydrolase activity	GO:0016297	1.79E-02	6.29E-02	Fasn|1	1	2	255	28324	http://www.ebi.ac.uk/QuickGO/GTerm?id=GO:0016297
5	5	transketolase activity	GO:0004802	1.79E-02	6.29E-02	Tkt|1	1	2	255	28324	http://www.ebi.ac.uk/QuickGO/GTerm?id=GO:0004802
7	7	medium-chain-aldehyde dehydrogenase activity	GO:0052814	1.79E-02	6.29E-02	Aldh3a2|1	1	2	255	28324	http://www.ebi.ac.uk/QuickGO/GTerm?id=GO:0052814
8	8	dihydrolipoyllysine-residue acetyltransferase activity	GO:0004742	1.79E-02	6.29E-02	Dlat|1	1	2	255	28324	http://www.ebi.ac.uk/QuickGO/GTerm?id=GO:0004742
8	7,8	oleoyl-[acyl-carrier-protein] hydrolase activity	GO:0004320	1.79E-02	6.29E-02	Fasn|1	1	2	255	28324	http://www.ebi.ac.uk/QuickGO/GTerm?id=GO:0004320
6	6	17-beta-hydroxysteroid dehydrogenase (NAD+) activity	GO:0044594	1.79E-02	6.29E-02	Hsd17b4|1	1	2	255	28324	http://www.ebi.ac.uk/QuickGO/GTerm?id=GO:0044594
7	7	aminobutyraldehyde dehydrogenase activity	GO:0019145	1.79E-02	6.29E-02	Aldh9a1|1	1	2	255	28324	http://www.ebi.ac.uk/QuickGO/GTerm?id=GO:0019145
6	6	oxaloacetate decarboxylase activity	GO:0008948	1.79E-02	6.29E-02	Me1|1	1	2	255	28324	http://www.ebi.ac.uk/QuickGO/GTerm?id=GO:0008948
6	6	malonyltransferase activity	GO:0016420	1.79E-02	6.29E-02	Fasn|1	1	2	255	28324	http://www.ebi.ac.uk/QuickGO/GTerm?id=GO:0016420
8	8	protein kinase C inhibitor activity	GO:0008426	1.79E-02	6.29E-02	Ywhae|1	1	2	255	28324	http://www.ebi.ac.uk/QuickGO/GTerm?id=GO:0008426
8	8	bisphosphoglycerate 2-phosphatase activity	GO:0004083	1.79E-02	6.29E-02	Pgam1|1	1	2	255	28324	http://www.ebi.ac.uk/QuickGO/GTerm?id=GO:0004083
7	7	S-malonyltransferase activity	GO:0016419	1.79E-02	6.29E-02	Fasn|1	1	2	255	28324	http://www.ebi.ac.uk/QuickGO/GTerm?id=GO:0016419
5	5	high mobility group box 1 binding	GO:0070379	1.79E-02	6.29E-02	Ager|1	1	2	255	28324	http://www.ebi.ac.uk/QuickGO/GTerm?id=GO:0070379
7	7	diacylglycerol cholinephosphotransferase activity	GO:0004142	1.79E-02	6.29E-02	Cept1|1	1	2	255	28324	http://www.ebi.ac.uk/QuickGO/GTerm?id=GO:0004142
6	6	lactose binding	GO:0030395	1.79E-02	6.29E-02	Lgals1|1	1	2	255	28324	http://www.ebi.ac.uk/QuickGO/GTerm?id=GO:0030395
5	5	ErbB-4 class receptor binding	GO:1990631	1.79E-02	6.29E-02	Ncl|1	1	2	255	28324	http://www.ebi.ac.uk/QuickGO/GTerm?id=GO:1990631
5	5	GBD domain binding	GO:0032427	1.79E-02	6.29E-02	Cdc42|1	1	2	255	28324	http://www.ebi.ac.uk/QuickGO/GTerm?id=GO:0032427
5	5	oxidoreductase activity, acting on the CH-OH group of donors, disulfide as acceptor	GO:0016900	1.79E-02	6.29E-02	Vkorc1|1	1	2	255	28324	http://www.ebi.ac.uk/QuickGO/GTerm?id=GO:0016900
5	5	tyrosine 3-monooxygenase activator activity	GO:0036470	1.79E-02	6.29E-02	Park7|1	1	2	255	28324	http://www.ebi.ac.uk/QuickGO/GTerm?id=GO:0036470
8	8	sn-glycerol-3-phosphate:ubiquinone-8 oxidoreductase activity	GO:0052591	1.79E-02	6.29E-02	Gpd2|1	1	2	255	28324	http://www.ebi.ac.uk/QuickGO/GTerm?id=GO:0052591
10	6,9,10	ATP:ADP antiporter activity	GO:0005471	1.79E-02	6.29E-02	Slc25a4|1	1	2	255	28324	http://www.ebi.ac.uk/QuickGO/GTerm?id=GO:0005471
6	6	L-cysteine:2-oxoglutarate aminotransferase activity	GO:0047801	1.79E-02	6.29E-02	Got2|1	1	2	255	28324	http://www.ebi.ac.uk/QuickGO/GTerm?id=GO:0047801
7	7	long-chain-aldehyde dehydrogenase activity	GO:0050061	1.79E-02	6.29E-02	Aldh3a2|1	1	2	255	28324	http://www.ebi.ac.uk/QuickGO/GTerm?id=GO:0050061
6	6	ubiquitin ligase inhibitor activity	GO:1990948	1.79E-02	6.29E-02	Rpl23|1	1	2	255	28324	http://www.ebi.ac.uk/QuickGO/GTerm?id=GO:1990948
7	7	3-oxoacyl-[acyl-carrier-protein] synthase activity	GO:0004315	1.79E-02	6.29E-02	Fasn|1	1	2	255	28324	http://www.ebi.ac.uk/QuickGO/GTerm?id=GO:0004315
6	6	alanine-oxo-acid transaminase activity	GO:0047635	1.79E-02	6.29E-02	Gpt|1	1	2	255	28324	http://www.ebi.ac.uk/QuickGO/GTerm?id=GO:0047635
6	6	methylmalonate-semialdehyde dehydrogenase (acylating) activity	GO:0004491	1.79E-02	6.29E-02	Aldh6a1|1	1	2	255	28324	http://www.ebi.ac.uk/QuickGO/GTerm?id=GO:0004491
6	6	vitamin-K-epoxide reductase (warfarin-sensitive) activity	GO:0047057	1.79E-02	6.29E-02	Vkorc1|1	1	2	255	28324	http://www.ebi.ac.uk/QuickGO/GTerm?id=GO:0047057
7	7	very-long-chain-acyl-CoA dehydrogenase activity	GO:0017099	1.79E-02	6.29E-02	Acadvl|1	1	2	255	28324	http://www.ebi.ac.uk/QuickGO/GTerm?id=GO:0017099
7	7	dihydrolipoamide S-acyltransferase activity	GO:0030523	1.79E-02	6.29E-02	Dlat|1	1	2	255	28324	http://www.ebi.ac.uk/QuickGO/GTerm?id=GO:0030523
7	7	[acyl-carrier-protein] S-malonyltransferase activity	GO:0004314	1.79E-02	6.29E-02	Fasn|1	1	2	255	28324	http://www.ebi.ac.uk/QuickGO/GTerm?id=GO:0004314
7	7	ethanolaminephosphotransferase activity	GO:0004307	1.79E-02	6.29E-02	Cept1|1	1	2	255	28324	http://www.ebi.ac.uk/QuickGO/GTerm?id=GO:0004307
7	7	L-alanine:2-oxoglutarate aminotransferase activity	GO:0004021	1.79E-02	6.29E-02	Gpt|1	1	2	255	28324	http://www.ebi.ac.uk/QuickGO/GTerm?id=GO:0004021
5	5	intramolecular oxidoreductase activity, transposing S-S bonds	GO:0016864	1.80E-02	6.29E-02	Pdia6|1;Pdia5|1	2	23	255	28324	http://www.ebi.ac.uk/QuickGO/GTerm?id=GO:0016864
6	6	protein disulfide isomerase activity	GO:0003756	1.80E-02	6.29E-02	Pdia6|1;Pdia5|1	2	23	255	28324	http://www.ebi.ac.uk/QuickGO/GTerm?id=GO:0003756
8	5,8	long-chain fatty acid binding	GO:0036041	1.80E-02	6.29E-02	Alox5ap|1;Fabp3|1	2	23	255	28324	http://www.ebi.ac.uk/QuickGO/GTerm?id=GO:0036041
3	3	drug binding	GO:0008144	1.83E-02	6.35E-02	Fasn|1;Ppia|1;Atp1a2|1;Ppid|1;Fkbp1a|1	5	168	255	28324	http://www.ebi.ac.uk/QuickGO/GTerm?id=GO:0008144
3	3	carbohydrate derivative binding	GO:0097367	1.85E-02	6.40E-02	Myh4|1;Acsl1|1;Vcp|1;Pc|1;Acly|1;Acaca|1;Hsp90b1|1;Dcn|1;Ryr1|1;Prelp|1;Actb|1;Ehd2|1;Lgals1|1;Dmd|1;Tufm|1;Itgb1|1;Atp1a2|1;Hk1|1;Ddx39b|1;Cct4|1;Pebp1|1;Hspa1b|1;Ak1|1;Cct5|1;Vars|1;Hspe1|1;Cd14|1;Atp2b1|1;Cdc42|1;Sars|1;Sept8|1;Mx1|1;Aars|1;Psmc1|1;Tuba1c|1;Gars|1;Sept2|1;Ube2i|1;Actg1|1;Acsf2|1;Prps1|1;Mapk12|1;Ube2d2b|1;Idh3g|1;Gna11|1;Snrnp200|1;Ola1|1	47	3860	255	28324	http://www.ebi.ac.uk/QuickGO/GTerm?id=GO:0097367
2	2	electron carrier activity	GO:0009055	1.91E-02	6.60E-02	Dld|1;Etfb|1;Etfa|1;Glrx3|1;Cox7a2|1	5	170	255	28324	http://www.ebi.ac.uk/QuickGO/GTerm?id=GO:0009055
5	5	thiolester hydrolase activity	GO:0016790	1.93E-02	6.61E-02	Fasn|1;Acot2|1;Aldh6a1|1	3	63	255	28324	http://www.ebi.ac.uk/QuickGO/GTerm?id=GO:0016790
5	5	purine ribonucleoside triphosphate binding	GO:0035639	2.01E-02	6.86E-02	Myh4|1;Acsl1|1;Vcp|1;Pc|1;Acly|1;Acaca|1;Hsp90b1|1;Ryr1|1;Actb|1;Ehd2|1;Tufm|1;Atp1a2|1;Hk1|1;Ddx39b|1;Cct4|1;Pebp1|1;Hspa1b|1;Ak1|1;Cct5|1;Vars|1;Hspe1|1;Atp2b1|1;Cdc42|1;Sars|1;Sept8|1;Mx1|1;Aars|1;Psmc1|1;Tuba1c|1;Gars|1;Sept2|1;Ube2i|1;Actg1|1;Acsf2|1;Prps1|1;Mapk12|1;Ube2d2b|1;Idh3g|1;Gna11|1;Snrnp200|1;Ola1|1	41	3295	255	28324	http://www.ebi.ac.uk/QuickGO/GTerm?id=GO:0035639
6	6	exopeptidase activity	GO:0008238	2.05E-02	6.97E-02	Anpep|1;Dpp3|1;Cpa3|1;Ctsz|1;Asrgl1|1	5	173	255	28324	http://www.ebi.ac.uk/QuickGO/GTerm?id=GO:0008238
8	8	ATPase activity	GO:0016887	2.11E-02	7.14E-02	Vcp|1;Anxa5|1;Myl6|1;Atp1a2|1;Hk1|1;Ddx39b|1;Atp2b1|1;Atp5h|1;Psmc1|1;Atp5j|1;Snrnp200|1;Atp5e|1;Ola1|1	13	761	255	28324	http://www.ebi.ac.uk/QuickGO/GTerm?id=GO:0016887
5	5	immunoglobulin binding	GO:0019865	2.11E-02	7.14E-02	Ambp|1;Lgals3|1	2	25	255	28324	http://www.ebi.ac.uk/QuickGO/GTerm?id=GO:0019865
7	7	nucleoside-triphosphatase activity	GO:0017111	2.17E-02	7.29E-02	Myh4|1;Vcp|1;Anxa5|1;Myl6|1;Tufm|1;Atp1a2|1;Hk1|1;Ddx39b|1;Atp2b1|1;Dctn2|1;Cdc42|1;Mx1|1;Atp5h|1;Psmc1|1;Tuba1c|1;Atp5j|1;Sept2|1;Gna11|1;Snrnp200|1;Atp5e|1;Ola1|1	21	1446	255	28324	http://www.ebi.ac.uk/QuickGO/GTerm?id=GO:0017111
5	5	peptidyl-prolyl cis-trans isomerase activity	GO:0003755	2.18E-02	7.30E-02	Ppia|1;Ppid|1;Fkbp1a|1	3	66	255	28324	http://www.ebi.ac.uk/QuickGO/GTerm?id=GO:0003755
5	5	protein binding involved in cell-cell adhesion	GO:0098632	2.28E-02	7.61E-02	Anxa2|1;Pdlim5|1	2	26	255	28324	http://www.ebi.ac.uk/QuickGO/GTerm?id=GO:0098632
6	6	tRNA binding	GO:0000049	2.35E-02	7.77E-02	Hsd17b10|1;Aars|1;Rpl6|1	3	68	255	28324	http://www.ebi.ac.uk/QuickGO/GTerm?id=GO:0000049
4	4	cis-trans isomerase activity	GO:0016859	2.35E-02	7.77E-02	Ppia|1;Ppid|1;Fkbp1a|1	3	68	255	28324	http://www.ebi.ac.uk/QuickGO/GTerm?id=GO:0016859
4	4	protein self-association	GO:0043621	2.35E-02	7.77E-02	Mdh2|1;Ctsb|1;Ctsc|1	3	68	255	28324	http://www.ebi.ac.uk/QuickGO/GTerm?id=GO:0043621
4	4	protein binding involved in protein folding	GO:0044183	2.44E-02	7.78E-02	Cct4|1;Cct5|1	2	27	255	28324	http://www.ebi.ac.uk/QuickGO/GTerm?id=GO:0044183
7	7	mRNA 5'-UTR binding	GO:0048027	2.44E-02	7.78E-02	Cct5|1;Rps13|1	2	27	255	28324	http://www.ebi.ac.uk/QuickGO/GTerm?id=GO:0048027
5	5	nitric-oxide synthase binding	GO:0050998	2.44E-02	7.78E-02	Dmd|1;Cav1|1	2	27	255	28324	http://www.ebi.ac.uk/QuickGO/GTerm?id=GO:0050998
7	7	cysteine-type endopeptidase activity	GO:0004197	2.48E-02	7.78E-02	Ctsb|1;Ctsz|1;Ctsc|1;Pdcd6|1;Capn5|1	5	182	255	28324	http://www.ebi.ac.uk/QuickGO/GTerm?id=GO:0004197
2	2	molecular function regulator	GO:0098772	2.57E-02	7.78E-02	A1m|1;Vcp|1;Anxa2|1;Dcn|1;Serpina3n|1;Gdi2|1;Ywhae|1;Itih3|1;Cacna2d1|1;Ambp|1;Hnrnpc|1;Pebp1|1;Psap|1;Gdi1|1;Park7|1;Ywhag|1;Agt|1;Mug2|1;Cst3|1;Sept2|1;Alox5ap|1;Ctsc|1;Fkbp1a|1;Elp2|1;Rpl23|1	25	1834	255	28324	http://www.ebi.ac.uk/QuickGO/GTerm?id=GO:0098772
10	8,9,10	proton-transporting ATP synthase activity, rotational mechanism	GO:0046933	2.62E-02	7.78E-02	Atp5h|1;Atp5e|1	2	28	255	28324	http://www.ebi.ac.uk/QuickGO/GTerm?id=GO:0046933
5	5	receptor serine/threonine kinase binding	GO:0033612	2.62E-02	7.78E-02	Pebp1|1;Cav1|1	2	28	255	28324	http://www.ebi.ac.uk/QuickGO/GTerm?id=GO:0033612
5	5	oxidoreductase activity, acting on the CH-CH group of donors, NAD or NADP as acceptor	GO:0016628	2.62E-02	7.78E-02	Fasn|1;Decr1|1	2	28	255	28324	http://www.ebi.ac.uk/QuickGO/GTerm?id=GO:0016628
6	6	magnesium ion binding	GO:0000287	2.65E-02	7.78E-02	Eno3|1;Tkt|1;Idh1|1;Prps1|1;Mapk12|1;Idh3g|1;Pdcd6|1	7	320	255	28324	http://www.ebi.ac.uk/QuickGO/GTerm?id=GO:0000287
9	6,9	oleic acid binding	GO:0070538	2.68E-02	7.78E-02	Fabp3|1	1	3	255	28324	http://www.ebi.ac.uk/QuickGO/GTerm?id=GO:0070538
6	6	sulfinoalanine decarboxylase activity	GO:0004782	2.68E-02	7.78E-02	Csad|1	1	3	255	28324	http://www.ebi.ac.uk/QuickGO/GTerm?id=GO:0004782
5	5	leptin receptor binding	GO:1990460	2.68E-02	7.78E-02	Snx1|1	1	3	255	28324	http://www.ebi.ac.uk/QuickGO/GTerm?id=GO:1990460
6	6	L-aspartate:2-oxoglutarate aminotransferase activity	GO:0004069	2.68E-02	7.78E-02	Got2|1	1	3	255	28324	http://www.ebi.ac.uk/QuickGO/GTerm?id=GO:0004069
6	6	asparaginase activity	GO:0004067	2.68E-02	7.78E-02	Asrgl1|1	1	3	255	28324	http://www.ebi.ac.uk/QuickGO/GTerm?id=GO:0004067
7	7	glycine-tRNA ligase activity	GO:0004820	2.68E-02	7.78E-02	Gars|1	1	3	255	28324	http://www.ebi.ac.uk/QuickGO/GTerm?id=GO:0004820
6	6	L-phenylalanine aminotransferase activity	GO:0070546	2.68E-02	7.78E-02	Got2|1	1	3	255	28324	http://www.ebi.ac.uk/QuickGO/GTerm?id=GO:0070546
5	5	hemoglobin alpha binding	GO:0031721	2.68E-02	7.78E-02	Hbb|1	1	3	255	28324	http://www.ebi.ac.uk/QuickGO/GTerm?id=GO:0031721
7	7	bisphosphoglycerate phosphatase activity	GO:0034416	2.68E-02	7.78E-02	Pgam1|1	1	3	255	28324	http://www.ebi.ac.uk/QuickGO/GTerm?id=GO:0034416
5	5	RING-like zinc finger domain binding	GO:0071535	2.68E-02	7.78E-02	Ube2i|1	1	3	255	28324	http://www.ebi.ac.uk/QuickGO/GTerm?id=GO:0071535
4	4	vitamin E binding	GO:0008431	2.68E-02	7.78E-02	Afm|1	1	3	255	28324	http://www.ebi.ac.uk/QuickGO/GTerm?id=GO:0008431
5	5	Fc-gamma receptor I complex binding	GO:0034988	2.68E-02	7.78E-02	Lgals3|1	1	3	255	28324	http://www.ebi.ac.uk/QuickGO/GTerm?id=GO:0034988
7	7	L-phenylalanine:2-oxoglutarate aminotransferase activity	GO:0080130	2.68E-02	7.78E-02	Got2|1	1	3	255	28324	http://www.ebi.ac.uk/QuickGO/GTerm?id=GO:0080130
6	6	androsterone dehydrogenase activity	GO:0047023	2.68E-02	7.78E-02	Akr1c9|1	1	3	255	28324	http://www.ebi.ac.uk/QuickGO/GTerm?id=GO:0047023
6	6	aconitate hydratase activity	GO:0003994	2.68E-02	7.78E-02	Aco2|1	1	3	255	28324	http://www.ebi.ac.uk/QuickGO/GTerm?id=GO:0003994
5	5	3 iron, 4 sulfur cluster binding	GO:0051538	2.68E-02	7.78E-02	Aco2|1	1	3	255	28324	http://www.ebi.ac.uk/QuickGO/GTerm?id=GO:0051538
5	5	heme oxygenase (decyclizing) activity	GO:0004392	2.68E-02	7.78E-02	Hmox1|1	1	3	255	28324	http://www.ebi.ac.uk/QuickGO/GTerm?id=GO:0004392
9	9	bis(5'-nucleosyl)-tetraphosphatase (asymmetrical) activity	GO:0004081	2.68E-02	7.78E-02	Gars|1	1	3	255	28324	http://www.ebi.ac.uk/QuickGO/GTerm?id=GO:0004081
6	6	arachidonate 5-lipoxygenase activity	GO:0004051	2.68E-02	7.78E-02	Alox5ap|1	1	3	255	28324	http://www.ebi.ac.uk/QuickGO/GTerm?id=GO:0004051
5	5	HLH domain binding	GO:0043398	2.68E-02	7.78E-02	Ube2i|1	1	3	255	28324	http://www.ebi.ac.uk/QuickGO/GTerm?id=GO:0043398
5	4,5	phosphopantetheine binding	GO:0031177	2.68E-02	7.78E-02	Fasn|1	1	3	255	28324	http://www.ebi.ac.uk/QuickGO/GTerm?id=GO:0031177
7	7	serine-tRNA ligase activity	GO:0004828	2.68E-02	7.78E-02	Sars|1	1	3	255	28324	http://www.ebi.ac.uk/QuickGO/GTerm?id=GO:0004828
6	6	acylphosphatase activity	GO:0003998	2.68E-02	7.78E-02	Acyp2|1	1	3	255	28324	http://www.ebi.ac.uk/QuickGO/GTerm?id=GO:0003998
6	6	2,4-dienoyl-CoA reductase (NADPH) activity	GO:0008670	2.68E-02	7.78E-02	Decr1|1	1	3	255	28324	http://www.ebi.ac.uk/QuickGO/GTerm?id=GO:0008670
5	5	RNA polymerase I transcription factor binding	GO:0001179	2.68E-02	7.78E-02	Cav1|1	1	3	255	28324	http://www.ebi.ac.uk/QuickGO/GTerm?id=GO:0001179
7	7	RNA polymerase II transcription coactivator binding	GO:0001225	2.68E-02	7.78E-02	Creb1|1	1	3	255	28324	http://www.ebi.ac.uk/QuickGO/GTerm?id=GO:0001225
7	7	type 2A serotonin receptor binding	GO:0031826	2.68E-02	7.78E-02	Gna11|1	1	3	255	28324	http://www.ebi.ac.uk/QuickGO/GTerm?id=GO:0031826
6	5,6	purine ribonucleotide binding	GO:0032555	2.80E-02	8.11E-02	Myh4|1;Acsl1|1;Vcp|1;Pc|1;Acly|1;Acaca|1;Hsp90b1|1;Ryr1|1;Actb|1;Ehd2|1;Tufm|1;Atp1a2|1;Hk1|1;Ddx39b|1;Cct4|1;Pebp1|1;Hspa1b|1;Ak1|1;Cct5|1;Vars|1;Hspe1|1;Atp2b1|1;Cdc42|1;Sars|1;Sept8|1;Mx1|1;Aars|1;Psmc1|1;Tuba1c|1;Gars|1;Sept2|1;Ube2i|1;Actg1|1;Acsf2|1;Prps1|1;Mapk12|1;Ube2d2b|1;Idh3g|1;Gna11|1;Snrnp200|1;Ola1|1	41	3372	255	28324	http://www.ebi.ac.uk/QuickGO/GTerm?id=GO:0032555
4	4	transferase activity, transferring alkyl or aryl (other than methyl) groups	GO:0016765	2.81E-02	8.11E-02	Eef1g|1;Gstm2|1;Mgst1|1;Alox5ap|1	4	127	255	28324	http://www.ebi.ac.uk/QuickGO/GTerm?id=GO:0016765
4	4	scaffold protein binding	GO:0097110	2.93E-02	8.42E-02	Ywhae|1;Park7|1;Krt15|1	3	74	255	28324	http://www.ebi.ac.uk/QuickGO/GTerm?id=GO:0097110
6	6	ATP binding	GO:0005524	2.94E-02	8.42E-02	Myh4|1;Acsl1|1;Vcp|1;Pc|1;Acly|1;Acaca|1;Hsp90b1|1;Ryr1|1;Actb|1;Ehd2|1;Atp1a2|1;Hk1|1;Ddx39b|1;Cct4|1;Pebp1|1;Hspa1b|1;Ak1|1;Cct5|1;Vars|1;Hspe1|1;Atp2b1|1;Sars|1;Aars|1;Psmc1|1;Gars|1;Ube2i|1;Actg1|1;Acsf2|1;Prps1|1;Mapk12|1;Ube2d2b|1;Idh3g|1;Snrnp200|1;Ola1|1	34	2705	255	28324	http://www.ebi.ac.uk/QuickGO/GTerm?id=GO:0005524
4	4	fibronectin binding	GO:0001968	2.98E-02	8.51E-02	Plg|1;Itgb1|1	2	30	255	28324	http://www.ebi.ac.uk/QuickGO/GTerm?id=GO:0001968
5	5	purine nucleotide binding	GO:0017076	3.02E-02	8.61E-02	Myh4|1;Acsl1|1;Vcp|1;Pc|1;Acly|1;Acaca|1;Hsp90b1|1;Ryr1|1;Actb|1;Ehd2|1;Tufm|1;Atp1a2|1;Hk1|1;Ddx39b|1;Cct4|1;Pebp1|1;Hspa1b|1;Ak1|1;Cct5|1;Vars|1;Hspe1|1;Atp2b1|1;Cdc42|1;Sars|1;Sept8|1;Mx1|1;Aars|1;Psmc1|1;Tuba1c|1;Gars|1;Sept2|1;Ube2i|1;Actg1|1;Acsf2|1;Prps1|1;Mapk12|1;Ube2d2b|1;Idh3g|1;Gna11|1;Snrnp200|1;Ola1|1	41	3390	255	28324	http://www.ebi.ac.uk/QuickGO/GTerm?id=GO:0017076
4	4	calcium-dependent protein binding	GO:0048306	3.13E-02	8.90E-02	Anxa2|1;S100a11|1;Pdcd6|1	3	76	255	28324	http://www.ebi.ac.uk/QuickGO/GTerm?id=GO:0048306
4	4	ribonucleotide binding	GO:0032553	3.16E-02	8.95E-02	Myh4|1;Acsl1|1;Vcp|1;Pc|1;Acly|1;Acaca|1;Hsp90b1|1;Ryr1|1;Actb|1;Ehd2|1;Tufm|1;Atp1a2|1;Hk1|1;Ddx39b|1;Cct4|1;Pebp1|1;Hspa1b|1;Ak1|1;Cct5|1;Vars|1;Hspe1|1;Atp2b1|1;Cdc42|1;Sars|1;Sept8|1;Mx1|1;Aars|1;Psmc1|1;Tuba1c|1;Gars|1;Sept2|1;Ube2i|1;Actg1|1;Acsf2|1;Prps1|1;Mapk12|1;Ube2d2b|1;Idh3g|1;Gna11|1;Snrnp200|1;Ola1|1	41	3401	255	28324	http://www.ebi.ac.uk/QuickGO/GTerm?id=GO:0032553
6	5,6	active ion transmembrane transporter activity	GO:0022853	3.29E-02	9.28E-02	Anxa5|1;Slc25a4|1;Atp1a2|1;Atp2b1|1;Atp5h|1;Atp5e|1	6	264	255	28324	http://www.ebi.ac.uk/QuickGO/GTerm?id=GO:0022853
4	4	protein N-terminus binding	GO:0047485	3.32E-02	9.35E-02	Tpm1|1;Dcn|1;Ywhaq|1;Pdlim5|1	4	134	255	28324	http://www.ebi.ac.uk/QuickGO/GTerm?id=GO:0047485
4	4	protein binding involved in cell adhesion	GO:0098631	3.55E-02	9.36E-02	Anxa2|1;Pdlim5|1	2	33	255	28324	http://www.ebi.ac.uk/QuickGO/GTerm?id=GO:0098631
7	7	mitogen-activated protein kinase binding	GO:0051019	3.55E-02	9.36E-02	Tpr|1;Pebp1|1	2	33	255	28324	http://www.ebi.ac.uk/QuickGO/GTerm?id=GO:0051019
8	7,8	insulin-activated receptor activity	GO:0005009	3.55E-02	9.36E-02	RGD:708506|1	1	4	255	28324	http://www.ebi.ac.uk/QuickGO/GTerm?id=GO:0005009
6	6	ATP citrate synthase activity	GO:0003878	3.55E-02	9.36E-02	Acly|1	1	4	255	28324	http://www.ebi.ac.uk/QuickGO/GTerm?id=GO:0003878
6	6	apolipoprotein A-I receptor binding	GO:0034191	3.55E-02	9.36E-02	Cdc42|1	1	4	255	28324	http://www.ebi.ac.uk/QuickGO/GTerm?id=GO:0034191
6	6	strictosidine synthase activity	GO:0016844	3.55E-02	9.36E-02	Apmap|1	1	4	255	28324	http://www.ebi.ac.uk/QuickGO/GTerm?id=GO:0016844
7	7	phospholipase A2 inhibitor activity	GO:0019834	3.55E-02	9.36E-02	Anxa2|1	1	4	255	28324	http://www.ebi.ac.uk/QuickGO/GTerm?id=GO:0019834
5	5	amine-lyase activity	GO:0016843	3.55E-02	9.36E-02	Apmap|1	1	4	255	28324	http://www.ebi.ac.uk/QuickGO/GTerm?id=GO:0016843
7	7	choline-phosphate cytidylyltransferase activity	GO:0004105	3.55E-02	9.36E-02	Phka1|1	1	4	255	28324	http://www.ebi.ac.uk/QuickGO/GTerm?id=GO:0004105
8	8	cupric ion binding	GO:1903135	3.55E-02	9.36E-02	Park7|1	1	4	255	28324	http://www.ebi.ac.uk/QuickGO/GTerm?id=GO:1903135
6	6	RNA polymerase II transcription cofactor binding	GO:0001224	3.55E-02	9.36E-02	Creb1|1	1	4	255	28324	http://www.ebi.ac.uk/QuickGO/GTerm?id=GO:0001224
6	6	IgA binding	GO:0019862	3.55E-02	9.36E-02	Ambp|1	1	4	255	28324	http://www.ebi.ac.uk/QuickGO/GTerm?id=GO:0019862
4	4	superoxide dismutase copper chaperone activity	GO:0016532	3.55E-02	9.36E-02	Park7|1	1	4	255	28324	http://www.ebi.ac.uk/QuickGO/GTerm?id=GO:0016532
6	6	bisphosphoglycerate mutase activity	GO:0004082	3.55E-02	9.36E-02	Pgam1|1	1	4	255	28324	http://www.ebi.ac.uk/QuickGO/GTerm?id=GO:0004082
4	4	lipoteichoic acid binding	GO:0070891	3.55E-02	9.36E-02	Cd14|1	1	4	255	28324	http://www.ebi.ac.uk/QuickGO/GTerm?id=GO:0070891
5	5	FFAT motif binding	GO:0033149	3.55E-02	9.36E-02	Vapb|1	1	4	255	28324	http://www.ebi.ac.uk/QuickGO/GTerm?id=GO:0033149
5	5	prostaglandin-I synthase activity	GO:0008116	3.55E-02	9.36E-02	Ptgis|1	1	4	255	28324	http://www.ebi.ac.uk/QuickGO/GTerm?id=GO:0008116
7	6,7	malate dehydrogenase (decarboxylating) (NADP+) activity	GO:0004473	3.55E-02	9.36E-02	Me1|1	1	4	255	28324	http://www.ebi.ac.uk/QuickGO/GTerm?id=GO:0004473
6	6	BAT3 complex binding	GO:1904288	3.55E-02	9.36E-02	Vcp|1	1	4	255	28324	http://www.ebi.ac.uk/QuickGO/GTerm?id=GO:1904288
5	5	phospholipid-hydroperoxide glutathione peroxidase activity	GO:0047066	3.55E-02	9.36E-02	Gpx1|1	1	4	255	28324	http://www.ebi.ac.uk/QuickGO/GTerm?id=GO:0047066
6	6	medium-chain-acyl-CoA dehydrogenase activity	GO:0070991	3.55E-02	9.36E-02	Acadm|1	1	4	255	28324	http://www.ebi.ac.uk/QuickGO/GTerm?id=GO:0070991
13	7,8,13	ATPase activity, coupled to transmembrane movement of ions, phosphorylative mechanism	GO:0015662	3.68E-02	9.64E-02	Anxa5|1;Atp1a2|1;Atp2b1|1	3	81	255	28324	http://www.ebi.ac.uk/QuickGO/GTerm?id=GO:0015662
5	5	collagen binding	GO:0005518	3.68E-02	9.64E-02	Lum|1;Dcn|1;Itgb1|1	3	81	255	28324	http://www.ebi.ac.uk/QuickGO/GTerm?id=GO:0005518
7	7	translation elongation factor activity	GO:0003746	3.75E-02	9.79E-02	Eef1g|1;Tufm|1	2	34	255	28324	http://www.ebi.ac.uk/QuickGO/GTerm?id=GO:0003746
5	5	protein heterodimerization activity	GO:0046982	3.80E-02	9.89E-02	Tpm1|1;Eno3|1;Ywhae|1;Pvalb|1;Krt10|1;Itgb1|1;Vapb|1;Itga7|1;Snx1|1;Alox5ap|1;Nefl|1	11	661	255	28324	http://www.ebi.ac.uk/QuickGO/GTerm?id=GO:0046982
7	6,7	adenyl ribonucleotide binding	GO:0032559	3.81E-02	9.89E-02	Myh4|1;Acsl1|1;Vcp|1;Pc|1;Acly|1;Acaca|1;Hsp90b1|1;Ryr1|1;Actb|1;Ehd2|1;Atp1a2|1;Hk1|1;Ddx39b|1;Cct4|1;Pebp1|1;Hspa1b|1;Ak1|1;Cct5|1;Vars|1;Hspe1|1;Atp2b1|1;Sars|1;Aars|1;Psmc1|1;Gars|1;Ube2i|1;Actg1|1;Acsf2|1;Prps1|1;Mapk12|1;Ube2d2b|1;Idh3g|1;Snrnp200|1;Ola1|1	34	2763	255	28324	http://www.ebi.ac.uk/QuickGO/GTerm?id=GO:0032559
6	6	adenyl nucleotide binding	GO:0030554	4.03E-02	1.04E-01	Myh4|1;Acsl1|1;Vcp|1;Pc|1;Acly|1;Acaca|1;Hsp90b1|1;Ryr1|1;Actb|1;Ehd2|1;Atp1a2|1;Hk1|1;Ddx39b|1;Cct4|1;Pebp1|1;Hspa1b|1;Ak1|1;Cct5|1;Vars|1;Hspe1|1;Atp2b1|1;Sars|1;Aars|1;Psmc1|1;Gars|1;Ube2i|1;Actg1|1;Acsf2|1;Prps1|1;Mapk12|1;Ube2d2b|1;Idh3g|1;Snrnp200|1;Ola1|1	34	2776	255	28324	http://www.ebi.ac.uk/QuickGO/GTerm?id=GO:0030554
4	4	heat shock protein binding	GO:0031072	4.15E-02	1.07E-01	Tpr|1;Ppid|1;Fkbp1a|1;Creb1|1	4	144	255	28324	http://www.ebi.ac.uk/QuickGO/GTerm?id=GO:0031072
5	5	actin binding	GO:0003779	4.16E-02	1.07E-01	Myh4|1;Tpm1|1;Anxa2|1;Cap1|1;Dmd|1;Itgb1|1;Pdlim5|1;Dstn|1;Ywhag|1;Tagln2|1;Mical1|1	11	671	255	28324	http://www.ebi.ac.uk/QuickGO/GTerm?id=GO:0003779
3	3	channel regulator activity	GO:0016247	4.24E-02	1.07E-01	Ywhae|1;Cacna2d1|1;Agt|1;Fkbp1a|1	4	145	255	28324	http://www.ebi.ac.uk/QuickGO/GTerm?id=GO:0016247
3	3	lipid binding	GO:0008289	4.27E-02	1.07E-01	Vcp|1;Anxa2|1;Anxa5|1;Esyt1|1;Got2|1;Atp1a2|1;Pebp1|1;Cd14|1;Hsd17b10|1;Fabp5|1;Snx1|1;Crabp1|1;Alox5ap|1;Fabp3|1	14	929	255	28324	http://www.ebi.ac.uk/QuickGO/GTerm?id=GO:0008289
8	8	bis(5'-nucleosyl)-tetraphosphatase activity	GO:0008796	4.42E-02	1.07E-01	Gars|1	1	5	255	28324	http://www.ebi.ac.uk/QuickGO/GTerm?id=GO:0008796
5	5	chromo shadow domain binding	GO:0070087	4.42E-02	1.07E-01	Trim28|1	1	5	255	28324	http://www.ebi.ac.uk/QuickGO/GTerm?id=GO:0070087
7	7	isocitrate dehydrogenase (NADP+) activity	GO:0004450	4.42E-02	1.07E-01	Idh1|1	1	5	255	28324	http://www.ebi.ac.uk/QuickGO/GTerm?id=GO:0004450
7	7	mercury ion binding	GO:0045340	4.42E-02	1.07E-01	Park7|1	1	5	255	28324	http://www.ebi.ac.uk/QuickGO/GTerm?id=GO:0045340
5	5	Rho GDP-dissociation inhibitor binding	GO:0051022	4.42E-02	1.07E-01	Cdc42|1	1	5	255	28324	http://www.ebi.ac.uk/QuickGO/GTerm?id=GO:0051022
7	7	alanine-tRNA ligase activity	GO:0004813	4.42E-02	1.07E-01	Aars|1	1	5	255	28324	http://www.ebi.ac.uk/QuickGO/GTerm?id=GO:0004813
6	6	long-chain-acyl-CoA dehydrogenase activity	GO:0004466	4.42E-02	1.07E-01	Acadvl|1	1	5	255	28324	http://www.ebi.ac.uk/QuickGO/GTerm?id=GO:0004466
6	6	C-X3-C chemokine binding	GO:0019960	4.42E-02	1.07E-01	Itgb1|1	1	5	255	28324	http://www.ebi.ac.uk/QuickGO/GTerm?id=GO:0019960
4	4	kininogen binding	GO:0030984	4.42E-02	1.07E-01	Ctsb|1	1	5	255	28324	http://www.ebi.ac.uk/QuickGO/GTerm?id=GO:0030984
6	6	3-methyl-2-oxobutanoate dehydrogenase (2-methylpropanoyl-transferring) activity	GO:0003863	4.42E-02	1.07E-01	Bckdhb|1	1	5	255	28324	http://www.ebi.ac.uk/QuickGO/GTerm?id=GO:0003863
7	7	fructokinase activity	GO:0008865	4.42E-02	1.07E-01	Hk1|1	1	5	255	28324	http://www.ebi.ac.uk/QuickGO/GTerm?id=GO:0008865
6	6	3-hydroxyacyl-CoA dehydratase activity	GO:0018812	4.42E-02	1.07E-01	Hsd17b4|1	1	5	255	28324	http://www.ebi.ac.uk/QuickGO/GTerm?id=GO:0018812
3	3	structural constituent of epidermis	GO:0030280	4.42E-02	1.07E-01	Krt10|1	1	5	255	28324	http://www.ebi.ac.uk/QuickGO/GTerm?id=GO:0030280
7	7	2,3-bisphosphoglycerate-dependent phosphoglycerate mutase activity	GO:0046538	4.42E-02	1.07E-01	Pgam1|1	1	5	255	28324	http://www.ebi.ac.uk/QuickGO/GTerm?id=GO:0046538
7	7	mannokinase activity	GO:0019158	4.42E-02	1.07E-01	Hk1|1	1	5	255	28324	http://www.ebi.ac.uk/QuickGO/GTerm?id=GO:0019158
6	6	acetate-CoA ligase activity	GO:0003987	4.42E-02	1.07E-01	Acsl1|1	1	5	255	28324	http://www.ebi.ac.uk/QuickGO/GTerm?id=GO:0003987
4	4	adenosine-phosphate deaminase activity	GO:0047623	4.42E-02	1.07E-01	Ampd1|1	1	5	255	28324	http://www.ebi.ac.uk/QuickGO/GTerm?id=GO:0047623
5	5	AMP deaminase activity	GO:0003876	4.42E-02	1.07E-01	Ampd1|1	1	5	255	28324	http://www.ebi.ac.uk/QuickGO/GTerm?id=GO:0003876
7	7	valine-tRNA ligase activity	GO:0004832	4.42E-02	1.07E-01	Vars|1	1	5	255	28324	http://www.ebi.ac.uk/QuickGO/GTerm?id=GO:0004832
4	4	cytoskeletal protein binding	GO:0008092	4.55E-02	1.10E-01	Myh4|1;Tpm1|1;Anxa2|1;Gapdh|1;Ampd1|1;Cap1|1;Dmd|1;Itgb1|1;Tpr|1;Cct5|1;Pdlim5|1;Vapb|1;Dstn|1;Mx1|1;Ywhag|1;Tagln2|1;Fabp3|1;Cacybp|1;Mical1|1	19	1384	255	28324	http://www.ebi.ac.uk/QuickGO/GTerm?id=GO:0008092
5	5	immunoglobulin receptor binding	GO:0034987	4.66E-02	1.12E-01	Igh-1a|1;Lgals3|1;ENSRNOG00000030332|1	3	89	255	28324	http://www.ebi.ac.uk/QuickGO/GTerm?id=GO:0034987
5	5	ADP binding	GO:0043531	5.03E-02	1.21E-01	Vcp|1;Prps1|1	2	40	255	28324	http://www.ebi.ac.uk/QuickGO/GTerm?id=GO:0043531
4	4	receptor activator activity	GO:0030546	5.26E-02	1.21E-01	Anxa2|1;Agt|1	2	41	255	28324	http://www.ebi.ac.uk/QuickGO/GTerm?id=GO:0030546
7	7	U4 snRNA binding	GO:0030621	5.28E-02	1.21E-01	Ddx39b|1	1	6	255	28324	http://www.ebi.ac.uk/QuickGO/GTerm?id=GO:0030621
7	7	nickel cation binding	GO:0016151	5.28E-02	1.21E-01	Ca3|1	1	6	255	28324	http://www.ebi.ac.uk/QuickGO/GTerm?id=GO:0016151
3	3	copper chaperone activity	GO:0016531	5.28E-02	1.21E-01	Park7|1	1	6	255	28324	http://www.ebi.ac.uk/QuickGO/GTerm?id=GO:0016531
10	8,10	citrate transmembrane transporter activity	GO:0015137	5.28E-02	1.21E-01	Slc25a1|1	1	6	255	28324	http://www.ebi.ac.uk/QuickGO/GTerm?id=GO:0015137
8	7,8	calcium-independent phospholipase A2 activity	GO:0047499	5.28E-02	1.21E-01	Prdx6|1	1	6	255	28324	http://www.ebi.ac.uk/QuickGO/GTerm?id=GO:0047499
5	5	leukotriene-C4 synthase activity	GO:0004464	5.28E-02	1.21E-01	Alox5ap|1	1	6	255	28324	http://www.ebi.ac.uk/QuickGO/GTerm?id=GO:0004464
7	6,7	phosphoserine binding	GO:0050815	5.28E-02	1.21E-01	Ywhae|1	1	6	255	28324	http://www.ebi.ac.uk/QuickGO/GTerm?id=GO:0050815
7	7	kynurenine-oxoglutarate transaminase activity	GO:0016212	5.28E-02	1.21E-01	Got2|1	1	6	255	28324	http://www.ebi.ac.uk/QuickGO/GTerm?id=GO:0016212
6	6	kynurenine aminotransferase activity	GO:0036137	5.28E-02	1.21E-01	Got2|1	1	6	255	28324	http://www.ebi.ac.uk/QuickGO/GTerm?id=GO:0036137
6	6	phosphoglycerate mutase activity	GO:0004619	5.28E-02	1.21E-01	Pgam1|1	1	6	255	28324	http://www.ebi.ac.uk/QuickGO/GTerm?id=GO:0004619
6	6	phosphogluconate dehydrogenase (decarboxylating) activity	GO:0004616	5.28E-02	1.21E-01	Pgd|1	1	6	255	28324	http://www.ebi.ac.uk/QuickGO/GTerm?id=GO:0004616
4	4	galactoside binding	GO:0016936	5.28E-02	1.21E-01	Lgals1|1	1	6	255	28324	http://www.ebi.ac.uk/QuickGO/GTerm?id=GO:0016936
6	6	formyltetrahydrofolate dehydrogenase activity	GO:0016155	5.28E-02	1.21E-01	Aldh1l1|1	1	6	255	28324	http://www.ebi.ac.uk/QuickGO/GTerm?id=GO:0016155
6	6	brain-derived neurotrophic factor binding	GO:0048403	5.28E-02	1.21E-01	A1m|1	1	6	255	28324	http://www.ebi.ac.uk/QuickGO/GTerm?id=GO:0048403
7	7	alkylglycerophosphoethanolamine phosphodiesterase activity	GO:0047391	5.28E-02	1.21E-01	Gna11|1	1	6	255	28324	http://www.ebi.ac.uk/QuickGO/GTerm?id=GO:0047391
5	5	chloride ion binding	GO:0031404	5.28E-02	1.21E-01	Ctsc|1	1	6	255	28324	http://www.ebi.ac.uk/QuickGO/GTerm?id=GO:0031404
5	5	transcription cofactor binding	GO:0001221	5.49E-02	1.25E-01	Creb1|1;Rpl23|1	2	42	255	28324	http://www.ebi.ac.uk/QuickGO/GTerm?id=GO:0001221
FALSE	obselete	calcium channel regulator activity	GO:0005246	5.49E-02	1.25E-01	Cacna2d1|1;Fkbp1a|1	2	42	255	28324	http://www.ebi.ac.uk/QuickGO/GTerm?id=GO:0005246
4	4	intramolecular transferase activity	GO:0016866	5.73E-02	1.30E-01	Gpi|1;Pgam1|1	2	43	255	28324	http://www.ebi.ac.uk/QuickGO/GTerm?id=GO:0016866
5	5	transaminase activity	GO:0008483	5.73E-02	1.30E-01	Got2|1;Gpt|1	2	43	255	28324	http://www.ebi.ac.uk/QuickGO/GTerm?id=GO:0008483
7	7	steroid hormone receptor binding	GO:0035258	5.88E-02	1.32E-01	Hsd17b10|1;Park7|1;Ppid|1	3	98	255	28324	http://www.ebi.ac.uk/QuickGO/GTerm?id=GO:0035258
9	9	ATPase activity, coupled	GO:0042623	5.95E-02	1.32E-01	Anxa5|1;Myl6|1;Atp1a2|1;Ddx39b|1;Atp2b1|1;Atp5h|1;Psmc1|1;Snrnp200|1;Atp5e|1	9	545	255	28324	http://www.ebi.ac.uk/QuickGO/GTerm?id=GO:0042623
10	8,9,10	calcium-transporting ATPase activity	GO:0005388	5.97E-02	1.32E-01	Anxa5|1;Atp2b1|1	2	44	255	28324	http://www.ebi.ac.uk/QuickGO/GTerm?id=GO:0005388
5	5	MHC protein binding	GO:0042287	5.97E-02	1.32E-01	Vcp|1;Krt17|1	2	44	255	28324	http://www.ebi.ac.uk/QuickGO/GTerm?id=GO:0042287
9	9	RNA polymerase I regulatory region sequence-specific DNA binding	GO:0001163	6.14E-02	1.32E-01	Taf1b|1	1	7	255	28324	http://www.ebi.ac.uk/QuickGO/GTerm?id=GO:0001163
8	8	cuprous ion binding	GO:1903136	6.14E-02	1.32E-01	Park7|1	1	7	255	28324	http://www.ebi.ac.uk/QuickGO/GTerm?id=GO:1903136
6	6	triose-phosphate isomerase activity	GO:0004807	6.14E-02	1.32E-01	Tpi1|1	1	7	255	28324	http://www.ebi.ac.uk/QuickGO/GTerm?id=GO:0004807
9	9	phosphorylase kinase activity	GO:0004689	6.14E-02	1.32E-01	Phka1|1	1	7	255	28324	http://www.ebi.ac.uk/QuickGO/GTerm?id=GO:0004689
10	10	RNA polymerase I CORE element sequence-specific DNA binding	GO:0001164	6.14E-02	1.32E-01	Taf1b|1	1	7	255	28324	http://www.ebi.ac.uk/QuickGO/GTerm?id=GO:0001164
7	6,7	malate dehydrogenase (decarboxylating) (NAD+) activity	GO:0004471	6.14E-02	1.32E-01	Me1|1	1	7	255	28324	http://www.ebi.ac.uk/QuickGO/GTerm?id=GO:0004471
6	6	malic enzyme activity	GO:0004470	6.14E-02	1.32E-01	Me1|1	1	7	255	28324	http://www.ebi.ac.uk/QuickGO/GTerm?id=GO:0004470
6	6	peroxisome targeting sequence binding	GO:0000268	6.14E-02	1.32E-01	Pex19|1	1	7	255	28324	http://www.ebi.ac.uk/QuickGO/GTerm?id=GO:0000268
7	7	isocitrate dehydrogenase (NAD+) activity	GO:0004449	6.14E-02	1.32E-01	Idh3g|1	1	7	255	28324	http://www.ebi.ac.uk/QuickGO/GTerm?id=GO:0004449
6	6	N6-methyladenosine-containing RNA binding	GO:1990247	6.14E-02	1.32E-01	Hnrnpc|1	1	7	255	28324	http://www.ebi.ac.uk/QuickGO/GTerm?id=GO:1990247
6	6	MHC class II protein binding	GO:0042289	6.14E-02	1.32E-01	Krt17|1	1	7	255	28324	http://www.ebi.ac.uk/QuickGO/GTerm?id=GO:0042289
5	4,5	steroid hormone binding	GO:1990239	6.14E-02	1.32E-01	Atp1a2|1	1	7	255	28324	http://www.ebi.ac.uk/QuickGO/GTerm?id=GO:1990239
5	5	apolipoprotein receptor binding	GO:0034190	6.14E-02	1.32E-01	Cdc42|1	1	7	255	28324	http://www.ebi.ac.uk/QuickGO/GTerm?id=GO:0034190
6	6	CDP-alcohol phosphatidyltransferase activity	GO:0017169	6.14E-02	1.32E-01	Cept1|1	1	7	255	28324	http://www.ebi.ac.uk/QuickGO/GTerm?id=GO:0017169
6	6	retinal dehydrogenase activity	GO:0001758	6.14E-02	1.32E-01	Aldh1a3|1	1	7	255	28324	http://www.ebi.ac.uk/QuickGO/GTerm?id=GO:0001758
7	7	glucokinase activity	GO:0004340	6.14E-02	1.32E-01	Hk1|1	1	7	255	28324	http://www.ebi.ac.uk/QuickGO/GTerm?id=GO:0004340
8	8	calcium-dependent cysteine-type endopeptidase activity	GO:0004198	6.21E-02	1.34E-01	Pdcd6|1;Capn5|1	2	45	255	28324	http://www.ebi.ac.uk/QuickGO/GTerm?id=GO:0004198
6	6	beta-tubulin binding	GO:0048487	6.45E-02	1.39E-01	Cct5|1;Vapb|1	2	46	255	28324	http://www.ebi.ac.uk/QuickGO/GTerm?id=GO:0048487
4	4	vitamin B6 binding	GO:0070279	6.47E-02	1.39E-01	Got2|1;Gpt|1;Csad|1	3	102	255	28324	http://www.ebi.ac.uk/QuickGO/GTerm?id=GO:0070279
6	6	S-acyltransferase activity	GO:0016417	6.70E-02	1.43E-01	Fasn|1;Dlat|1	2	47	255	28324	http://www.ebi.ac.uk/QuickGO/GTerm?id=GO:0016417
6	6	decanoate--CoA ligase activity	GO:0102391	6.98E-02	1.45E-01	Acsl1|1	1	8	255	28324	http://www.ebi.ac.uk/QuickGO/GTerm?id=GO:0102391
6	6	endopeptidase activator activity	GO:0061133	6.98E-02	1.45E-01	Elp2|1	1	8	255	28324	http://www.ebi.ac.uk/QuickGO/GTerm?id=GO:0061133
6	6	IgE binding	GO:0019863	6.98E-02	1.45E-01	Lgals3|1	1	8	255	28324	http://www.ebi.ac.uk/QuickGO/GTerm?id=GO:0019863
7	7	U6 snRNA binding	GO:0017070	6.98E-02	1.45E-01	Ddx39b|1	1	8	255	28324	http://www.ebi.ac.uk/QuickGO/GTerm?id=GO:0017070
6	6	pyruvate dehydrogenase (acetyl-transferring) activity	GO:0004739	6.98E-02	1.45E-01	Pdhb|1	1	8	255	28324	http://www.ebi.ac.uk/QuickGO/GTerm?id=GO:0004739
9	7,9	tricarboxylic acid transmembrane transporter activity	GO:0015142	6.98E-02	1.45E-01	Slc25a1|1	1	8	255	28324	http://www.ebi.ac.uk/QuickGO/GTerm?id=GO:0015142
7	7	selenocysteine insertion sequence binding	GO:0035368	6.98E-02	1.45E-01	Ncl|1	1	8	255	28324	http://www.ebi.ac.uk/QuickGO/GTerm?id=GO:0035368
6	6	G-protein coupled serotonin receptor binding	GO:0031821	6.98E-02	1.45E-01	Gna11|1	1	8	255	28324	http://www.ebi.ac.uk/QuickGO/GTerm?id=GO:0031821
4	4	GDP-dissociation inhibitor binding	GO:0051021	6.98E-02	1.45E-01	Cdc42|1	1	8	255	28324	http://www.ebi.ac.uk/QuickGO/GTerm?id=GO:0051021
7	7	K48-linked polyubiquitin binding	GO:0036435	6.98E-02	1.45E-01	Vcp|1	1	8	255	28324	http://www.ebi.ac.uk/QuickGO/GTerm?id=GO:0036435
8	8	RNA polymerase I regulatory region DNA binding	GO:0001013	6.98E-02	1.45E-01	Taf1b|1	1	8	255	28324	http://www.ebi.ac.uk/QuickGO/GTerm?id=GO:0001013
5	4,5	pyridoxal phosphate binding	GO:0030170	7.41E-02	1.54E-01	Got2|1;Gpt|1;Csad|1	3	108	255	28324	http://www.ebi.ac.uk/QuickGO/GTerm?id=GO:0030170
7	6,7	guanyl ribonucleotide binding	GO:0032561	7.49E-02	1.55E-01	Ehd2|1;Tufm|1;Cdc42|1;Sept8|1;Mx1|1;Tuba1c|1;Sept2|1;Prps1|1;Gna11|1;Ola1|1	10	657	255	28324	http://www.ebi.ac.uk/QuickGO/GTerm?id=GO:0032561
8	8	estrogen receptor binding	GO:0030331	7.72E-02	1.57E-01	Hsd17b10|1;Ppid|1	2	51	255	28324	http://www.ebi.ac.uk/QuickGO/GTerm?id=GO:0030331
5	5	actinin binding	GO:0042805	7.72E-02	1.57E-01	Itgb1|1;Pdlim5|1	2	51	255	28324	http://www.ebi.ac.uk/QuickGO/GTerm?id=GO:0042805
6	6	guanyl nucleotide binding	GO:0019001	7.73E-02	1.57E-01	Ehd2|1;Tufm|1;Cdc42|1;Sept8|1;Mx1|1;Tuba1c|1;Sept2|1;Prps1|1;Gna11|1;Ola1|1	10	661	255	28324	http://www.ebi.ac.uk/QuickGO/GTerm?id=GO:0019001
4	4	chaperone binding	GO:0051087	7.73E-02	1.57E-01	Atp1a2|1;Hspe1|1;Ctsc|1	3	110	255	28324	http://www.ebi.ac.uk/QuickGO/GTerm?id=GO:0051087
6	6	acylglycerol lipase activity	GO:0047372	7.82E-02	1.57E-01	Lipe|1	1	9	255	28324	http://www.ebi.ac.uk/QuickGO/GTerm?id=GO:0047372
4	4	arrestin family protein binding	GO:1990763	7.82E-02	1.57E-01	Creb1|1	1	9	255	28324	http://www.ebi.ac.uk/QuickGO/GTerm?id=GO:1990763
6	6	acetyl-CoA carboxylase activity	GO:0003989	7.82E-02	1.57E-01	Acaca|1	1	9	255	28324	http://www.ebi.ac.uk/QuickGO/GTerm?id=GO:0003989
5	5	transferrin receptor binding	GO:1990459	7.82E-02	1.57E-01	Snx1|1	1	9	255	28324	http://www.ebi.ac.uk/QuickGO/GTerm?id=GO:1990459
6	6	long-chain fatty acid transporter activity	GO:0005324	7.82E-02	1.57E-01	Fabp3|1	1	9	255	28324	http://www.ebi.ac.uk/QuickGO/GTerm?id=GO:0005324
6	6	phospholipase inhibitor activity	GO:0004859	7.82E-02	1.57E-01	Anxa2|1	1	9	255	28324	http://www.ebi.ac.uk/QuickGO/GTerm?id=GO:0004859
5	4,5	lipopeptide binding	GO:0071723	7.82E-02	1.57E-01	Cd14|1	1	9	255	28324	http://www.ebi.ac.uk/QuickGO/GTerm?id=GO:0071723
2	2	metallochaperone activity	GO:0016530	7.82E-02	1.57E-01	Park7|1	1	9	255	28324	http://www.ebi.ac.uk/QuickGO/GTerm?id=GO:0016530
5	4,5	thiamine pyrophosphate binding	GO:0030976	7.82E-02	1.57E-01	Tkt|1	1	9	255	28324	http://www.ebi.ac.uk/QuickGO/GTerm?id=GO:0030976
6	5,6	actin filament binding	GO:0051015	8.46E-02	1.69E-01	Myh4|1;Tpm1|1;Anxa2|1;Dstn|1;Tagln2|1	5	258	255	28324	http://www.ebi.ac.uk/QuickGO/GTerm?id=GO:0051015
6	6	transcriptional repressor activity, RNA polymerase II activating transcription factor binding	GO:0098811	8.52E-02	1.69E-01	Trim28|1;Creb1|1	2	54	255	28324	http://www.ebi.ac.uk/QuickGO/GTerm?id=GO:0098811
9	9	calcium ion transmembrane transporter activity	GO:0015085	8.62E-02	1.69E-01	Vdac1|1;Anxa5|1;Ryr1|1;Cacna2d1|1;Atp2b1|1;Cacnb1|1	6	338	255	28324	http://www.ebi.ac.uk/QuickGO/GTerm?id=GO:0015085
6	6	3-hydroxyacyl-CoA dehydrogenase activity	GO:0003857	8.65E-02	1.69E-01	Hsd17b10|1	1	10	255	28324	http://www.ebi.ac.uk/QuickGO/GTerm?id=GO:0003857
6	6	3-chloroallyl aldehyde dehydrogenase activity	GO:0004028	8.65E-02	1.69E-01	Aldh3a2|1	1	10	255	28324	http://www.ebi.ac.uk/QuickGO/GTerm?id=GO:0004028
9	5,8,9	ADP transmembrane transporter activity	GO:0015217	8.65E-02	1.69E-01	Slc25a4|1	1	10	255	28324	http://www.ebi.ac.uk/QuickGO/GTerm?id=GO:0015217
7	5,7	arachidonic acid binding	GO:0050544	8.65E-02	1.69E-01	Alox5ap|1	1	10	255	28324	http://www.ebi.ac.uk/QuickGO/GTerm?id=GO:0050544
8	8	alditol:NADP+ 1-oxidoreductase activity	GO:0004032	8.65E-02	1.69E-01	Akr1b1|1	1	10	255	28324	http://www.ebi.ac.uk/QuickGO/GTerm?id=GO:0004032
9	5,8,9	ATP transmembrane transporter activity	GO:0005347	8.65E-02	1.69E-01	Slc25a4|1	1	10	255	28324	http://www.ebi.ac.uk/QuickGO/GTerm?id=GO:0005347
7	7	phospholipase D activity	GO:0004630	8.65E-02	1.69E-01	Hmox1|1	1	10	255	28324	http://www.ebi.ac.uk/QuickGO/GTerm?id=GO:0004630
10	10	proteasome-activating ATPase activity	GO:0036402	8.65E-02	1.69E-01	Psmc1|1	1	10	255	28324	http://www.ebi.ac.uk/QuickGO/GTerm?id=GO:0036402
6	6	ribose phosphate diphosphokinase activity	GO:0004749	8.65E-02	1.69E-01	Prps1|1	1	10	255	28324	http://www.ebi.ac.uk/QuickGO/GTerm?id=GO:0004749
11	6,11	ATPase activity, coupled to transmembrane movement of substances	GO:0042626	8.68E-02	1.69E-01	Anxa5|1;Atp1a2|1;Atp2b1|1;Atp5h|1;Atp5e|1	5	260	255	28324	http://www.ebi.ac.uk/QuickGO/GTerm?id=GO:0042626
13	7,8,13	ATPase activity, coupled to transmembrane movement of ions, rotational mechanism	GO:0044769	8.79E-02	1.71E-01	Atp5h|1;Atp5e|1	2	55	255	28324	http://www.ebi.ac.uk/QuickGO/GTerm?id=GO:0044769
5	5	hydrolase activity, acting on acid anhydrides, catalyzing transmembrane movement of substances	GO:0016820	8.89E-02	1.73E-01	Anxa5|1;Atp1a2|1;Atp2b1|1;Atp5h|1;Atp5e|1	5	262	255	28324	http://www.ebi.ac.uk/QuickGO/GTerm?id=GO:0016820
7	7	transcriptional activator activity, RNA polymerase II transcription factor binding	GO:0001190	9.34E-02	1.79E-01	Trim28|1;Creb1|1	2	57	255	28324	http://www.ebi.ac.uk/QuickGO/GTerm?id=GO:0001190
7	6,7	UDP-glucosyltransferase activity	GO:0035251	9.47E-02	1.79E-01	Gyg1|1	1	11	255	28324	http://www.ebi.ac.uk/QuickGO/GTerm?id=GO:0035251
4	4	ATP-dependent protein binding	GO:0043008	9.47E-02	1.79E-01	Ddx39b|1	1	11	255	28324	http://www.ebi.ac.uk/QuickGO/GTerm?id=GO:0043008
7	7	type 1 angiotensin receptor binding	GO:0031702	9.47E-02	1.79E-01	Agt|1	1	11	255	28324	http://www.ebi.ac.uk/QuickGO/GTerm?id=GO:0031702
6	6	MHC class II protein complex binding	GO:0023026	9.47E-02	1.79E-01	Ywhae|1	1	11	255	28324	http://www.ebi.ac.uk/QuickGO/GTerm?id=GO:0023026
8	8	dipeptidyl-peptidase activity	GO:0008239	9.47E-02	1.79E-01	Dpp3|1	1	11	255	28324	http://www.ebi.ac.uk/QuickGO/GTerm?id=GO:0008239
6	5,6	retinol binding	GO:0019841	9.47E-02	1.79E-01	Crabp1|1	1	11	255	28324	http://www.ebi.ac.uk/QuickGO/GTerm?id=GO:0019841
4	4	MDM2/MDM4 family protein binding	GO:0097371	9.47E-02	1.79E-01	Cav1|1	1	11	255	28324	http://www.ebi.ac.uk/QuickGO/GTerm?id=GO:0097371
4	4	profilin binding	GO:0005522	9.47E-02	1.79E-01	Actg1|1	1	11	255	28324	http://www.ebi.ac.uk/QuickGO/GTerm?id=GO:0005522
5	5	transferase activity, transferring acyl groups, acyl groups converted into alkyl on transfer	GO:0046912	9.47E-02	1.79E-01	Acly|1	1	11	255	28324	http://www.ebi.ac.uk/QuickGO/GTerm?id=GO:0046912
5	5	oxidoreductase activity, acting on a sulfur group of donors, oxygen as acceptor	GO:0016670	9.47E-02	1.79E-01	Selenbp1|1	1	11	255	28324	http://www.ebi.ac.uk/QuickGO/GTerm?id=GO:0016670
6	4,6	icosanoid binding	GO:0050542	9.47E-02	1.79E-01	Alox5ap|1	1	11	255	28324	http://www.ebi.ac.uk/QuickGO/GTerm?id=GO:0050542
5	5	amyloid-beta binding	GO:0001540	9.90E-02	1.86E-01	Hsd17b10|1;Cst3|1	2	59	255	28324	http://www.ebi.ac.uk/QuickGO/GTerm?id=GO:0001540
6	6	polyubiquitin binding	GO:0031593	9.90E-02	1.86E-01	Vcp|1;Rad23b|1	2	59	255	28324	http://www.ebi.ac.uk/QuickGO/GTerm?id=GO:0031593
3	3	antigen binding	GO:0003823	1.02E-01	1.88E-01	Ywhae|1;Igh-1a|1;Cd48|1;ENSRNOG00000030332|1	4	196	255	28324	http://www.ebi.ac.uk/QuickGO/GTerm?id=GO:0003823
6	6	fatty acid synthase activity	GO:0004312	1.03E-01	1.88E-01	Fasn|1	1	12	255	28324	http://www.ebi.ac.uk/QuickGO/GTerm?id=GO:0004312
8	7,8	adenine nucleotide transmembrane transporter activity	GO:0000295	1.03E-01	1.88E-01	Slc25a4|1	1	12	255	28324	http://www.ebi.ac.uk/QuickGO/GTerm?id=GO:0000295
6	6	nerve growth factor binding	GO:0048406	1.03E-01	1.88E-01	A1m|1	1	12	255	28324	http://www.ebi.ac.uk/QuickGO/GTerm?id=GO:0048406
7	7	type I transforming growth factor beta receptor binding	GO:0034713	1.03E-01	1.88E-01	Fkbp1a|1	1	12	255	28324	http://www.ebi.ac.uk/QuickGO/GTerm?id=GO:0034713
5	5	ribosomal large subunit binding	GO:0043023	1.03E-01	1.88E-01	Ola1|1	1	12	255	28324	http://www.ebi.ac.uk/QuickGO/GTerm?id=GO:0043023
5	5	thioesterase binding	GO:0031996	1.03E-01	1.88E-01	Cdc42|1	1	12	255	28324	http://www.ebi.ac.uk/QuickGO/GTerm?id=GO:0031996
8	4,7,8	purine ribonucleotide transmembrane transporter activity	GO:0005346	1.03E-01	1.88E-01	Slc25a4|1	1	12	255	28324	http://www.ebi.ac.uk/QuickGO/GTerm?id=GO:0005346
5	5	hydroxymethyl-, formyl- and related transferase activity	GO:0016742	1.03E-01	1.88E-01	Aldh1l1|1	1	12	255	28324	http://www.ebi.ac.uk/QuickGO/GTerm?id=GO:0016742
10	10	actin-dependent ATPase activity	GO:0030898	1.03E-01	1.88E-01	Myl6|1	1	12	255	28324	http://www.ebi.ac.uk/QuickGO/GTerm?id=GO:0030898
6	6	calcium channel inhibitor activity	GO:0019855	1.03E-01	1.88E-01	Fkbp1a|1	1	12	255	28324	http://www.ebi.ac.uk/QuickGO/GTerm?id=GO:0019855
3	3	peroxiredoxin activity	GO:0051920	1.03E-01	1.88E-01	Prdx6|1	1	12	255	28324	http://www.ebi.ac.uk/QuickGO/GTerm?id=GO:0051920
5	5	diphosphotransferase activity	GO:0016778	1.03E-01	1.88E-01	Prps1|1	1	12	255	28324	http://www.ebi.ac.uk/QuickGO/GTerm?id=GO:0016778
7	7	dolichyl-diphosphooligosaccharide-protein glycotransferase activity	GO:0004579	1.03E-01	1.88E-01	Ddost|1	1	12	255	28324	http://www.ebi.ac.uk/QuickGO/GTerm?id=GO:0004579
5	5	integrin binding	GO:0005178	1.07E-01	1.96E-01	Dmd|1;Itgb1|1;Itga7|1	3	127	255	28324	http://www.ebi.ac.uk/QuickGO/GTerm?id=GO:0005178
5	5	primary active transmembrane transporter activity	GO:0015399	1.11E-01	1.99E-01	Anxa5|1;Atp1a2|1;Atp2b1|1;Atp5h|1;Atp5e|1	5	281	255	28324	http://www.ebi.ac.uk/QuickGO/GTerm?id=GO:0015399
6	6	P-P-bond-hydrolysis-driven transmembrane transporter activity	GO:0015405	1.11E-01	1.99E-01	Anxa5|1;Atp1a2|1;Atp2b1|1;Atp5h|1;Atp5e|1	5	281	255	28324	http://www.ebi.ac.uk/QuickGO/GTerm?id=GO:0015405
6	6	hexokinase activity	GO:0004396	1.11E-01	1.99E-01	Hk1|1	1	13	255	28324	http://www.ebi.ac.uk/QuickGO/GTerm?id=GO:0004396
5	5	MHC protein complex binding	GO:0023023	1.11E-01	1.99E-01	Ywhae|1	1	13	255	28324	http://www.ebi.ac.uk/QuickGO/GTerm?id=GO:0023023
6	6	oligosaccharyl transferase activity	GO:0004576	1.11E-01	1.99E-01	Ddost|1	1	13	255	28324	http://www.ebi.ac.uk/QuickGO/GTerm?id=GO:0004576
6	6	cytidylyltransferase activity	GO:0070567	1.11E-01	1.99E-01	Phka1|1	1	13	255	28324	http://www.ebi.ac.uk/QuickGO/GTerm?id=GO:0070567
5	5	racemase and epimerase activity, acting on carbohydrates and derivatives	GO:0016857	1.11E-01	1.99E-01	Galm|1	1	13	255	28324	http://www.ebi.ac.uk/QuickGO/GTerm?id=GO:0016857
7	7	carboxypeptidase activity	GO:0004180	1.13E-01	2.03E-01	Cpa3|1;Ctsz|1	2	64	255	28324	http://www.ebi.ac.uk/QuickGO/GTerm?id=GO:0004180
6	6	GTP binding	GO:0005525	1.14E-01	2.04E-01	Ehd2|1;Tufm|1;Cdc42|1;Sept8|1;Mx1|1;Tuba1c|1;Sept2|1;Gna11|1;Ola1|1	9	626	255	28324	http://www.ebi.ac.uk/QuickGO/GTerm?id=GO:0005525
4	4	hydrolase activity, acting on carbon-nitrogen (but not peptide) bonds	GO:0016810	1.15E-01	2.05E-01	Ampd1|1;Nit2|1;Nit1|1;Asrgl1|1	4	205	255	28324	http://www.ebi.ac.uk/QuickGO/GTerm?id=GO:0016810
10	9,10	voltage-gated calcium channel activity	GO:0005245	1.15E-01	2.05E-01	Ryr1|1;Cacna2d1|1;Cacnb1|1	3	131	255	28324	http://www.ebi.ac.uk/QuickGO/GTerm?id=GO:0005245
6	6	amino acid binding	GO:0016597	1.17E-01	2.08E-01	Ywhae|1;Got2|1;Aars|1	3	132	255	28324	http://www.ebi.ac.uk/QuickGO/GTerm?id=GO:0016597
6	6	angiotensin receptor binding	GO:0031701	1.19E-01	2.08E-01	Agt|1	1	14	255	28324	http://www.ebi.ac.uk/QuickGO/GTerm?id=GO:0031701
7	5,7	cysteine-type endopeptidase activator activity involved in apoptotic process	GO:0008656	1.19E-01	2.08E-01	Ctsc|1	1	14	255	28324	http://www.ebi.ac.uk/QuickGO/GTerm?id=GO:0008656
8	6,8	adenylate kinase activity	GO:0004017	1.19E-01	2.08E-01	Ak1|1	1	14	255	28324	http://www.ebi.ac.uk/QuickGO/GTerm?id=GO:0004017
7	6,7	purine nucleotide transmembrane transporter activity	GO:0015216	1.19E-01	2.08E-01	Slc25a4|1	1	14	255	28324	http://www.ebi.ac.uk/QuickGO/GTerm?id=GO:0015216
6	6	peptidase activator activity involved in apoptotic process	GO:0016505	1.19E-01	2.08E-01	Ctsc|1	1	14	255	28324	http://www.ebi.ac.uk/QuickGO/GTerm?id=GO:0016505
7	7	alcohol dehydrogenase (NADP+) activity	GO:0008106	1.19E-01	2.08E-01	Akr1b1|1	1	14	255	28324	http://www.ebi.ac.uk/QuickGO/GTerm?id=GO:0008106
8	7,8	ryanodine-sensitive calcium-release channel activity	GO:0005219	1.19E-01	2.08E-01	Ryr1|1	1	14	255	28324	http://www.ebi.ac.uk/QuickGO/GTerm?id=GO:0005219
6	6	myosin heavy chain binding	GO:0032036	1.19E-01	2.08E-01	Ampd1|1	1	14	255	28324	http://www.ebi.ac.uk/QuickGO/GTerm?id=GO:0032036
7	7	small ribosomal subunit rRNA binding	GO:0070181	1.19E-01	2.08E-01	Rps13|1	1	14	255	28324	http://www.ebi.ac.uk/QuickGO/GTerm?id=GO:0070181
5	5	disulfide oxidoreductase activity	GO:0015036	1.19E-01	2.08E-01	Glrx3|1;Pdia5|1	2	66	255	28324	http://www.ebi.ac.uk/QuickGO/GTerm?id=GO:0015036
3	3	receptor regulator activity	GO:0030545	1.19E-01	2.08E-01	Anxa2|1;Agt|1	2	66	255	28324	http://www.ebi.ac.uk/QuickGO/GTerm?id=GO:0030545
4	4	peptidase activity	GO:0008233	1.21E-01	2.10E-01	Plg|1;Anpep|1;Ctsb|1;Dpp3|1;Apeh|1;Psma2|1;Cpa3|1;Park7|1;Ctsz|1;Thop1|1;Asrgl1|1;Ctsc|1;Prss1|1;Pdcd6|1;Capn5|1	15	1191	255	28324	http://www.ebi.ac.uk/QuickGO/GTerm?id=GO:0008233
7	7	aminopeptidase activity	GO:0004177	1.22E-01	2.12E-01	Anpep|1;Dpp3|1	2	67	255	28324	http://www.ebi.ac.uk/QuickGO/GTerm?id=GO:0004177
5	5	ribosome binding	GO:0043022	1.25E-01	2.17E-01	Rps21|1;Ola1|1	2	68	255	28324	http://www.ebi.ac.uk/QuickGO/GTerm?id=GO:0043022
8	8	palmitoyl-CoA hydrolase activity	GO:0016290	1.27E-01	2.17E-01	Acot2|1	1	15	255	28324	http://www.ebi.ac.uk/QuickGO/GTerm?id=GO:0016290
4	4	transcription factor activity, transcription factor recruiting	GO:0001134	1.27E-01	2.17E-01	Taf1b|1	1	15	255	28324	http://www.ebi.ac.uk/QuickGO/GTerm?id=GO:0001134
7	6,7	retinoic acid binding	GO:0001972	1.27E-01	2.17E-01	Crabp1|1	1	15	255	28324	http://www.ebi.ac.uk/QuickGO/GTerm?id=GO:0001972
6	6	peptide disulfide oxidoreductase activity	GO:0015037	1.27E-01	2.17E-01	Pdia5|1	1	15	255	28324	http://www.ebi.ac.uk/QuickGO/GTerm?id=GO:0015037
5	5	lipase inhibitor activity	GO:0055102	1.27E-01	2.17E-01	Anxa2|1	1	15	255	28324	http://www.ebi.ac.uk/QuickGO/GTerm?id=GO:0055102
10	10	ATPase activity, coupled to movement of substances	GO:0043492	1.27E-01	2.18E-01	Anxa5|1;Atp1a2|1;Atp2b1|1;Atp5h|1;Atp5e|1	5	294	255	28324	http://www.ebi.ac.uk/QuickGO/GTerm?id=GO:0043492
4	4	glycoprotein binding	GO:0001948	1.29E-01	2.20E-01	Lgals1|1;Dmd|1;Itgb1|1	3	138	255	28324	http://www.ebi.ac.uk/QuickGO/GTerm?id=GO:0001948
4	4	cytokine binding	GO:0019955	1.31E-01	2.23E-01	Itgb1|1;Park7|1;Ager|1	3	139	255	28324	http://www.ebi.ac.uk/QuickGO/GTerm?id=GO:0019955
9	9	intracellular ligand-gated calcium channel activity	GO:0005218	1.35E-01	2.27E-01	Ryr1|1	1	16	255	28324	http://www.ebi.ac.uk/QuickGO/GTerm?id=GO:0005218
6	5,6	retinal binding	GO:0016918	1.35E-01	2.27E-01	Crabp1|1	1	16	255	28324	http://www.ebi.ac.uk/QuickGO/GTerm?id=GO:0016918
5	5	neurotrophin binding	GO:0043121	1.35E-01	2.27E-01	A1m|1	1	16	255	28324	http://www.ebi.ac.uk/QuickGO/GTerm?id=GO:0043121
4	4	G-protein beta-subunit binding	GO:0031681	1.35E-01	2.27E-01	Cct5|1	1	16	255	28324	http://www.ebi.ac.uk/QuickGO/GTerm?id=GO:0031681
5	5	CoA carboxylase activity	GO:0016421	1.35E-01	2.27E-01	Acaca|1	1	16	255	28324	http://www.ebi.ac.uk/QuickGO/GTerm?id=GO:0016421
6	6	cysteine-type peptidase activity	GO:0008234	1.35E-01	2.28E-01	Ctsb|1;Ctsz|1;Ctsc|1;Pdcd6|1;Capn5|1	5	300	255	28324	http://www.ebi.ac.uk/QuickGO/GTerm?id=GO:0008234
4	4	hydrolase activity, acting on ester bonds	GO:0016788	1.36E-01	2.28E-01	Fasn|1;Snd1|1;Ca3|1;Prdx6|1;Ca1|1;Pgam1|1;Vars|1;Ca2|1;Apmap|1;Acot2|1;Aars|1;Lipe|1;Aldh6a1|1;Hmox1|1;Gna11|1	15	1215	255	28324	http://www.ebi.ac.uk/QuickGO/GTerm?id=GO:0016788
8	8	divalent inorganic cation transmembrane transporter activity	GO:0072509	1.37E-01	2.29E-01	Vdac1|1;Anxa5|1;Ryr1|1;Cacna2d1|1;Atp2b1|1;Cacnb1|1	6	386	255	28324	http://www.ebi.ac.uk/QuickGO/GTerm?id=GO:0072509
7	7	5S rRNA binding	GO:0008097	1.43E-01	2.34E-01	Rpl4|1	1	17	255	28324	http://www.ebi.ac.uk/QuickGO/GTerm?id=GO:0008097
4	4	GTP-dependent protein binding	GO:0030742	1.43E-01	2.34E-01	Cdc42|1	1	17	255	28324	http://www.ebi.ac.uk/QuickGO/GTerm?id=GO:0030742
5	5	NADPH binding	GO:0070402	1.43E-01	2.34E-01	Fasn|1	1	17	255	28324	http://www.ebi.ac.uk/QuickGO/GTerm?id=GO:0070402
7	7	porin activity	GO:0015288	1.43E-01	2.34E-01	Vdac1|1	1	17	255	28324	http://www.ebi.ac.uk/QuickGO/GTerm?id=GO:0015288
5	5	dystroglycan binding	GO:0002162	1.43E-01	2.34E-01	Dmd|1	1	17	255	28324	http://www.ebi.ac.uk/QuickGO/GTerm?id=GO:0002162
3	3	amine binding	GO:0043176	1.43E-01	2.34E-01	Aldh9a1|1	1	17	255	28324	http://www.ebi.ac.uk/QuickGO/GTerm?id=GO:0043176
5	5	fatty acid transporter activity	GO:0015245	1.43E-01	2.34E-01	Fabp3|1	1	17	255	28324	http://www.ebi.ac.uk/QuickGO/GTerm?id=GO:0015245
4	4	lamin binding	GO:0005521	1.43E-01	2.34E-01	Dmd|1	1	17	255	28324	http://www.ebi.ac.uk/QuickGO/GTerm?id=GO:0005521
4	4	complement binding	GO:0001848	1.43E-01	2.34E-01	C4bpa|1	1	17	255	28324	http://www.ebi.ac.uk/QuickGO/GTerm?id=GO:0001848
10	9,10	sodium:potassium-exchanging ATPase activity	GO:0005391	1.43E-01	2.34E-01	Atp1a2|1	1	17	255	28324	http://www.ebi.ac.uk/QuickGO/GTerm?id=GO:0005391
8	8	cAMP response element binding	GO:0035497	1.43E-01	2.34E-01	Creb1|1	1	17	255	28324	http://www.ebi.ac.uk/QuickGO/GTerm?id=GO:0035497
5	5	peptidase activity, acting on L-amino acid peptides	GO:0070011	1.50E-01	2.41E-01	Plg|1;Anpep|1;Ctsb|1;Dpp3|1;Apeh|1;Psma2|1;Cpa3|1;Ctsz|1;Thop1|1;Asrgl1|1;Ctsc|1;Prss1|1;Pdcd6|1;Capn5|1	14	1140	255	28324	http://www.ebi.ac.uk/QuickGO/GTerm?id=GO:0070011
5	5	adenylate cyclase binding	GO:0008179	1.50E-01	2.41E-01	Cap1|1	1	18	255	28324	http://www.ebi.ac.uk/QuickGO/GTerm?id=GO:0008179
4	4	macrolide binding	GO:0005527	1.50E-01	2.41E-01	Fkbp1a|1	1	18	255	28324	http://www.ebi.ac.uk/QuickGO/GTerm?id=GO:0005527
4	4	apolipoprotein binding	GO:0034185	1.50E-01	2.41E-01	Plg|1	1	18	255	28324	http://www.ebi.ac.uk/QuickGO/GTerm?id=GO:0034185
6	6	aldo-keto reductase (NADP) activity	GO:0004033	1.50E-01	2.41E-01	Akr1b1|1	1	18	255	28324	http://www.ebi.ac.uk/QuickGO/GTerm?id=GO:0004033
5	5	AMP binding	GO:0016208	1.50E-01	2.41E-01	Prps1|1	1	18	255	28324	http://www.ebi.ac.uk/QuickGO/GTerm?id=GO:0016208
5	5	CoA-ligase activity	GO:0016405	1.50E-01	2.41E-01	Acsl1|1	1	18	255	28324	http://www.ebi.ac.uk/QuickGO/GTerm?id=GO:0016405
5	5	FK506 binding	GO:0005528	1.50E-01	2.41E-01	Fkbp1a|1	1	18	255	28324	http://www.ebi.ac.uk/QuickGO/GTerm?id=GO:0005528
5	5	intramolecular transferase activity, phosphotransferases	GO:0016868	1.50E-01	2.41E-01	Pgam1|1	1	18	255	28324	http://www.ebi.ac.uk/QuickGO/GTerm?id=GO:0016868
4	4	carbon-nitrogen lyase activity	GO:0016840	1.50E-01	2.41E-01	Apmap|1	1	18	255	28324	http://www.ebi.ac.uk/QuickGO/GTerm?id=GO:0016840
7	7	sodium ion binding	GO:0031402	1.50E-01	2.41E-01	Atp1a2|1	1	18	255	28324	http://www.ebi.ac.uk/QuickGO/GTerm?id=GO:0031402
6	6	glucosyltransferase activity	GO:0046527	1.50E-01	2.41E-01	Gyg1|1	1	18	255	28324	http://www.ebi.ac.uk/QuickGO/GTerm?id=GO:0046527
6	5,6	calcium-dependent phospholipid binding	GO:0005544	1.53E-01	2.45E-01	Anxa2|1;Anxa5|1	2	77	255	28324	http://www.ebi.ac.uk/QuickGO/GTerm?id=GO:0005544
4	4	ribonucleoprotein complex binding	GO:0043021	1.56E-01	2.49E-01	Hnrnpc|1;Rps21|1;Ola1|1	3	151	255	28324	http://www.ebi.ac.uk/QuickGO/GTerm?id=GO:0043021
6	6	phosphopyruvate hydratase activity	GO:0004634	1.58E-01	2.51E-01	Eno3|1	1	19	255	28324	http://www.ebi.ac.uk/QuickGO/GTerm?id=GO:0004634
5	5	SUMO transferase activity	GO:0019789	1.58E-01	2.51E-01	Ube2i|1	1	19	255	28324	http://www.ebi.ac.uk/QuickGO/GTerm?id=GO:0019789
7	7	nucleotide diphosphatase activity	GO:0004551	1.58E-01	2.51E-01	Gars|1	1	19	255	28324	http://www.ebi.ac.uk/QuickGO/GTerm?id=GO:0004551
4	4	pheromone binding	GO:0005550	1.58E-01	2.51E-01	RGD:708506|1	1	19	255	28324	http://www.ebi.ac.uk/QuickGO/GTerm?id=GO:0005550
5	5	receptor tyrosine kinase binding	GO:0030971	1.59E-01	2.52E-01	Anxa5|1;Ywhag|1	2	79	255	28324	http://www.ebi.ac.uk/QuickGO/GTerm?id=GO:0030971
11	10,11	ATP-dependent RNA helicase activity	GO:0004004	1.65E-01	2.61E-01	Ddx39b|1;Snrnp200|1	2	81	255	28324	http://www.ebi.ac.uk/QuickGO/GTerm?id=GO:0004004
14	8,9,14	potassium-transporting ATPase activity	GO:0008556	1.66E-01	2.61E-01	Atp1a2|1	1	20	255	28324	http://www.ebi.ac.uk/QuickGO/GTerm?id=GO:0008556
6	6	long-chain fatty acid-CoA ligase activity	GO:0004467	1.66E-01	2.61E-01	Acsl1|1	1	20	255	28324	http://www.ebi.ac.uk/QuickGO/GTerm?id=GO:0004467
9	9	RNA helicase activity	GO:0003724	1.69E-01	2.65E-01	Ddx39b|1;Snrnp200|1	2	82	255	28324	http://www.ebi.ac.uk/QuickGO/GTerm?id=GO:0003724
10	10	RNA-dependent ATPase activity	GO:0008186	1.69E-01	2.65E-01	Ddx39b|1;Snrnp200|1	2	82	255	28324	http://www.ebi.ac.uk/QuickGO/GTerm?id=GO:0008186
5	5	oxidoreductase activity, acting on a sulfur group of donors, NAD(P) as acceptor	GO:0016668	1.73E-01	2.71E-01	Dld|1	1	21	255	28324	http://www.ebi.ac.uk/QuickGO/GTerm?id=GO:0016668
4	4	racemase and epimerase activity	GO:0016854	1.73E-01	2.71E-01	Galm|1	1	21	255	28324	http://www.ebi.ac.uk/QuickGO/GTerm?id=GO:0016854
8	8	Rab GTPase binding	GO:0017137	1.73E-01	2.71E-01	Anxa2|1;Gdi1|1;Mical1|1	3	159	255	28324	http://www.ebi.ac.uk/QuickGO/GTerm?id=GO:0017137
4	4	calmodulin binding	GO:0005516	1.75E-01	2.73E-01	Myh4|1;Ryr1|1;Atp2b1|1;Phka1|1	4	242	255	28324	http://www.ebi.ac.uk/QuickGO/GTerm?id=GO:0005516
4	4	enzyme activator activity	GO:0008047	1.80E-01	2.79E-01	Vcp|1;Gdi2|1;Psap|1;Gdi1|1;Park7|1;Alox5ap|1;Ctsc|1;Elp2|1	8	604	255	28324	http://www.ebi.ac.uk/QuickGO/GTerm?id=GO:0008047
6	6	MHC class I protein binding	GO:0042288	1.80E-01	2.79E-01	Vcp|1	1	22	255	28324	http://www.ebi.ac.uk/QuickGO/GTerm?id=GO:0042288
7	7	omega peptidase activity	GO:0008242	1.80E-01	2.79E-01	Asrgl1|1	1	22	255	28324	http://www.ebi.ac.uk/QuickGO/GTerm?id=GO:0008242
11	10,11	high voltage-gated calcium channel activity	GO:0008331	1.80E-01	2.79E-01	Cacnb1|1	1	22	255	28324	http://www.ebi.ac.uk/QuickGO/GTerm?id=GO:0008331
5	4,5	receptor signaling complex scaffold activity	GO:0030159	1.80E-01	2.79E-01	Pdlim5|1	1	22	255	28324	http://www.ebi.ac.uk/QuickGO/GTerm?id=GO:0030159
5	5	proteasome binding	GO:0070628	1.80E-01	2.79E-01	Vcp|1	1	22	255	28324	http://www.ebi.ac.uk/QuickGO/GTerm?id=GO:0070628
7	7	metalloexopeptidase activity	GO:0008235	1.81E-01	2.80E-01	Anpep|1;Cpa3|1	2	86	255	28324	http://www.ebi.ac.uk/QuickGO/GTerm?id=GO:0008235
5	5	phospholipase binding	GO:0043274	1.88E-01	2.86E-01	Nefl|1	1	23	255	28324	http://www.ebi.ac.uk/QuickGO/GTerm?id=GO:0043274
5	5	phosphotransferase activity, for other substituted phosphate groups	GO:0016780	1.88E-01	2.86E-01	Cept1|1	1	23	255	28324	http://www.ebi.ac.uk/QuickGO/GTerm?id=GO:0016780
4	4	lipopolysaccharide binding	GO:0001530	1.88E-01	2.86E-01	Cd14|1	1	23	255	28324	http://www.ebi.ac.uk/QuickGO/GTerm?id=GO:0001530
6	6	lysozyme activity	GO:0003796	1.88E-01	2.86E-01	Lyz1|1	1	23	255	28324	http://www.ebi.ac.uk/QuickGO/GTerm?id=GO:0003796
5	5	insulin-like growth factor receptor binding	GO:0005159	1.88E-01	2.86E-01	Ywhag|1	1	23	255	28324	http://www.ebi.ac.uk/QuickGO/GTerm?id=GO:0005159
5	5	peroxisome proliferator activated receptor binding	GO:0042975	1.88E-01	2.86E-01	Rpl11|1	1	23	255	28324	http://www.ebi.ac.uk/QuickGO/GTerm?id=GO:0042975
3	3	metal cluster binding	GO:0051540	1.94E-01	2.95E-01	Aco2|1;Glrx3|1	2	90	255	28324	http://www.ebi.ac.uk/QuickGO/GTerm?id=GO:0051540
4	4	iron-sulfur cluster binding	GO:0051536	1.94E-01	2.95E-01	Aco2|1;Glrx3|1	2	90	255	28324	http://www.ebi.ac.uk/QuickGO/GTerm?id=GO:0051536
5	5	chemokine binding	GO:0019956	1.95E-01	2.96E-01	Itgb1|1	1	24	255	28324	http://www.ebi.ac.uk/QuickGO/GTerm?id=GO:0019956
7	7	protein tyrosine kinase binding	GO:1990782	1.98E-01	2.99E-01	Anxa5|1;Ywhag|1	2	91	255	28324	http://www.ebi.ac.uk/QuickGO/GTerm?id=GO:1990782
5	5	transcriptional repressor activity, RNA polymerase II transcription factor binding	GO:0001191	2.01E-01	3.04E-01	Trim28|1;Creb1|1	2	92	255	28324	http://www.ebi.ac.uk/QuickGO/GTerm?id=GO:0001191
5	5	dynein complex binding	GO:0070840	2.02E-01	3.05E-01	Tpr|1	1	25	255	28324	http://www.ebi.ac.uk/QuickGO/GTerm?id=GO:0070840
3	3	binding, bridging	GO:0060090	2.05E-01	3.09E-01	Fgg|1;Nefl|1;Pdcd6|1	3	173	255	28324	http://www.ebi.ac.uk/QuickGO/GTerm?id=GO:0060090
7	7	mitogen-activated protein kinase kinase kinase binding	GO:0031435	2.10E-01	3.14E-01	Cdc42|1	1	26	255	28324	http://www.ebi.ac.uk/QuickGO/GTerm?id=GO:0031435
7	7	potassium ion binding	GO:0030955	2.10E-01	3.14E-01	Atp1a2|1	1	26	255	28324	http://www.ebi.ac.uk/QuickGO/GTerm?id=GO:0030955
5	5	fatty acid ligase activity	GO:0015645	2.10E-01	3.14E-01	Acsl1|1	1	26	255	28324	http://www.ebi.ac.uk/QuickGO/GTerm?id=GO:0015645
5	5	TBP-class protein binding	GO:0017025	2.10E-01	3.14E-01	Psmc1|1	1	26	255	28324	http://www.ebi.ac.uk/QuickGO/GTerm?id=GO:0017025
4	3,4	protein complex scaffold activity	GO:0032947	2.11E-01	3.15E-01	Pdlim5|1;Sept2|1	2	95	255	28324	http://www.ebi.ac.uk/QuickGO/GTerm?id=GO:0032947
5	5	lipase activity	GO:0016298	2.12E-01	3.16E-01	Prdx6|1;Lipe|1;Hmox1|1	3	176	255	28324	http://www.ebi.ac.uk/QuickGO/GTerm?id=GO:0016298
6	6	nuclear hormone receptor binding	GO:0035257	2.14E-01	3.18E-01	Hsd17b10|1;Park7|1;Ppid|1	3	177	255	28324	http://www.ebi.ac.uk/QuickGO/GTerm?id=GO:0035257
4	4	ligase activity, forming carbon-nitrogen bonds	GO:0016879	2.14E-01	3.18E-01	Pc|1;Acaca|1	2	96	255	28324	http://www.ebi.ac.uk/QuickGO/GTerm?id=GO:0016879
7	7	acyl-CoA hydrolase activity	GO:0047617	2.17E-01	3.21E-01	Acot2|1	1	27	255	28324	http://www.ebi.ac.uk/QuickGO/GTerm?id=GO:0047617
5	3,5	receptor agonist activity	GO:0048018	2.17E-01	3.21E-01	Agt|1	1	27	255	28324	http://www.ebi.ac.uk/QuickGO/GTerm?id=GO:0048018
6	6	protein kinase inhibitor activity	GO:0004860	2.21E-01	3.26E-01	Dcn|1;Ywhae|1	2	98	255	28324	http://www.ebi.ac.uk/QuickGO/GTerm?id=GO:0004860
8	8	GTPase activity	GO:0003924	2.22E-01	3.27E-01	Tufm|1;Cdc42|1;Mx1|1;Tuba1c|1;Sept2|1;Gna11|1	6	451	255	28324	http://www.ebi.ac.uk/QuickGO/GTerm?id=GO:0003924
10	8,10	calcium channel activity	GO:0005262	2.23E-01	3.27E-01	Vdac1|1;Ryr1|1;Cacna2d1|1;Cacnb1|1	4	268	255	28324	http://www.ebi.ac.uk/QuickGO/GTerm?id=GO:0005262
6	6	nucleoside diphosphate kinase activity	GO:0004550	2.24E-01	3.27E-01	Ak1|1	1	28	255	28324	http://www.ebi.ac.uk/QuickGO/GTerm?id=GO:0004550
4	4	14-3-3 protein binding	GO:0071889	2.24E-01	3.27E-01	Ywhaq|1	1	28	255	28324	http://www.ebi.ac.uk/QuickGO/GTerm?id=GO:0071889
4	4	quinone binding	GO:0048038	2.24E-01	3.27E-01	Vkorc1|1	1	28	255	28324	http://www.ebi.ac.uk/QuickGO/GTerm?id=GO:0048038
5	5	acid-thiol ligase activity	GO:0016878	2.24E-01	3.27E-01	Acsl1|1	1	28	255	28324	http://www.ebi.ac.uk/QuickGO/GTerm?id=GO:0016878
5	5	tubulin binding	GO:0015631	2.30E-01	3.36E-01	Myh4|1;Gapdh|1;Tpr|1;Cct5|1;Vapb|1;Mx1|1;Cacybp|1	7	551	255	28324	http://www.ebi.ac.uk/QuickGO/GTerm?id=GO:0015631
5	5	kinase inhibitor activity	GO:0019210	2.34E-01	3.41E-01	Dcn|1;Ywhae|1	2	102	255	28324	http://www.ebi.ac.uk/QuickGO/GTerm?id=GO:0019210
6	6	endopeptidase activity	GO:0004175	2.37E-01	3.43E-01	Plg|1;Ctsb|1;Apeh|1;Psma2|1;Ctsz|1;Thop1|1;Ctsc|1;Prss1|1;Pdcd6|1;Capn5|1	10	849	255	28324	http://www.ebi.ac.uk/QuickGO/GTerm?id=GO:0004175
5	5	RNA polymerase II core binding	GO:0000993	2.38E-01	3.43E-01	Elp2|1	1	30	255	28324	http://www.ebi.ac.uk/QuickGO/GTerm?id=GO:0000993
5	5	NF-kappaB binding	GO:0051059	2.38E-01	3.43E-01	Hspa1b|1	1	30	255	28324	http://www.ebi.ac.uk/QuickGO/GTerm?id=GO:0051059
6	5,6	nucleotide transmembrane transporter activity	GO:0015215	2.38E-01	3.43E-01	Slc25a4|1	1	30	255	28324	http://www.ebi.ac.uk/QuickGO/GTerm?id=GO:0015215
6	6	CoA hydrolase activity	GO:0016289	2.38E-01	3.43E-01	Acot2|1	1	30	255	28324	http://www.ebi.ac.uk/QuickGO/GTerm?id=GO:0016289
4	4	oxygen transporter activity	GO:0005344	2.38E-01	3.43E-01	Hbb|1	1	30	255	28324	http://www.ebi.ac.uk/QuickGO/GTerm?id=GO:0005344
5	5	ubiquitin-like protein conjugating enzyme activity	GO:0061650	2.38E-01	3.43E-01	Ube2i|1	1	30	255	28324	http://www.ebi.ac.uk/QuickGO/GTerm?id=GO:0061650
3	3	hormone binding	GO:0042562	2.44E-01	3.51E-01	Anxa5|1;Atp1a2|1	2	105	255	28324	http://www.ebi.ac.uk/QuickGO/GTerm?id=GO:0042562
4	4	phosphoprotein binding	GO:0051219	2.44E-01	3.51E-01	Ywhae|1;Cacnb1|1	2	105	255	28324	http://www.ebi.ac.uk/QuickGO/GTerm?id=GO:0051219
6	6	FAD binding	GO:0071949	2.45E-01	3.51E-01	Mical1|1	1	31	255	28324	http://www.ebi.ac.uk/QuickGO/GTerm?id=GO:0071949
4	4	transcription factor binding	GO:0008134	2.46E-01	3.52E-01	Hspa1b|1;Cav1|1;Park7|1;Ppid|1;Psmc1|1;Ube2i|1;Creb1|1;Rpl23|1	8	660	255	28324	http://www.ebi.ac.uk/QuickGO/GTerm?id=GO:0008134
7	7	nucleotide kinase activity	GO:0019201	2.51E-01	3.58E-01	Ak1|1	1	32	255	28324	http://www.ebi.ac.uk/QuickGO/GTerm?id=GO:0019201
8	8	metalloaminopeptidase activity	GO:0070006	2.51E-01	3.58E-01	Anpep|1	1	32	255	28324	http://www.ebi.ac.uk/QuickGO/GTerm?id=GO:0070006
3	3	structural constituent of nuclear pore	GO:0017056	2.51E-01	3.58E-01	Tpr|1	1	32	255	28324	http://www.ebi.ac.uk/QuickGO/GTerm?id=GO:0017056
6	6	structure-specific DNA binding	GO:0043566	2.54E-01	3.61E-01	Ncl|1;Hist1h1b|1;Cnbp|1;Creb1|1	4	284	255	28324	http://www.ebi.ac.uk/QuickGO/GTerm?id=GO:0043566
8	8	androgen receptor binding	GO:0050681	2.58E-01	3.66E-01	Park7|1	1	33	255	28324	http://www.ebi.ac.uk/QuickGO/GTerm?id=GO:0050681
5	5	histone acetyltransferase binding	GO:0035035	2.58E-01	3.66E-01	Creb1|1	1	33	255	28324	http://www.ebi.ac.uk/QuickGO/GTerm?id=GO:0035035
4	4	organophosphate ester transmembrane transporter activity	GO:0015605	2.65E-01	3.75E-01	Slc25a4|1	1	34	255	28324	http://www.ebi.ac.uk/QuickGO/GTerm?id=GO:0015605
9	9	hydrogen ion transmembrane transporter activity	GO:0015078	2.66E-01	3.75E-01	Atp5h|1;Atp5j|1;Cox7a2|1;Atp5e|1	4	290	255	28324	http://www.ebi.ac.uk/QuickGO/GTerm?id=GO:0015078
6	6	alpha-actinin binding	GO:0051393	2.71E-01	3.81E-01	Itgb1|1	1	35	255	28324	http://www.ebi.ac.uk/QuickGO/GTerm?id=GO:0051393
7	7	glyceraldehyde-3-phosphate dehydrogenase (NAD+) (phosphorylating) activity	GO:0004365	2.71E-01	3.81E-01	Gapdh|1	1	35	255	28324	http://www.ebi.ac.uk/QuickGO/GTerm?id=GO:0004365
6	6	glyceraldehyde-3-phosphate dehydrogenase (NAD(P)+) (phosphorylating) activity	GO:0043891	2.71E-01	3.81E-01	Gapdh|1	1	35	255	28324	http://www.ebi.ac.uk/QuickGO/GTerm?id=GO:0043891
6	6	wide pore channel activity	GO:0022829	2.71E-01	3.81E-01	Vdac1|1	1	35	255	28324	http://www.ebi.ac.uk/QuickGO/GTerm?id=GO:0022829
5	5	heme binding	GO:0020037	2.72E-01	3.82E-01	Hbb|1;Ambp|1;Ptgis|1;Nenf|1;Hmox1|1	5	388	255	28324	http://www.ebi.ac.uk/QuickGO/GTerm?id=GO:0020037
6	6	snRNA binding	GO:0017069	2.78E-01	3.87E-01	Ddx39b|1	1	36	255	28324	http://www.ebi.ac.uk/QuickGO/GTerm?id=GO:0017069
5	5	bHLH transcription factor binding	GO:0043425	2.78E-01	3.87E-01	Ube2i|1	1	36	255	28324	http://www.ebi.ac.uk/QuickGO/GTerm?id=GO:0043425
5	5	ion channel inhibitor activity	GO:0008200	2.78E-01	3.87E-01	Fkbp1a|1	1	36	255	28324	http://www.ebi.ac.uk/QuickGO/GTerm?id=GO:0008200
6	6	RNA polymerase core enzyme binding	GO:0043175	2.78E-01	3.87E-01	Elp2|1	1	36	255	28324	http://www.ebi.ac.uk/QuickGO/GTerm?id=GO:0043175
5	5	histone deacetylase binding	GO:0042826	2.84E-01	3.95E-01	Ywhae|1;Hist1h1b|1	2	117	255	28324	http://www.ebi.ac.uk/QuickGO/GTerm?id=GO:0042826
4	4	channel inhibitor activity	GO:0016248	2.91E-01	4.02E-01	Fkbp1a|1	1	38	255	28324	http://www.ebi.ac.uk/QuickGO/GTerm?id=GO:0016248
7	7	protein serine/threonine kinase inhibitor activity	GO:0030291	2.91E-01	4.02E-01	Ywhae|1	1	38	255	28324	http://www.ebi.ac.uk/QuickGO/GTerm?id=GO:0030291
5	5	oxidoreductase activity, acting on the CH-NH group of donors, NAD or NADP as acceptor	GO:0016646	2.91E-01	4.02E-01	Aldh1l1|1	1	38	255	28324	http://www.ebi.ac.uk/QuickGO/GTerm?id=GO:0016646
6	6	alkali metal ion binding	GO:0031420	2.91E-01	4.02E-01	Atp1a2|1	1	38	255	28324	http://www.ebi.ac.uk/QuickGO/GTerm?id=GO:0031420
4	4	tetrapyrrole binding	GO:0046906	2.91E-01	4.02E-01	Hbb|1;Ambp|1;Ptgis|1;Nenf|1;Hmox1|1	5	399	255	28324	http://www.ebi.ac.uk/QuickGO/GTerm?id=GO:0046906
5	5	hydrolase activity, acting on carbon-nitrogen (but not peptide) bonds, in linear amides	GO:0016811	2.94E-01	4.05E-01	Nit2|1;Asrgl1|1	2	120	255	28324	http://www.ebi.ac.uk/QuickGO/GTerm?id=GO:0016811
6	6	RNA polymerase II activating transcription factor binding	GO:0001102	2.97E-01	4.09E-01	Creb1|1	1	39	255	28324	http://www.ebi.ac.uk/QuickGO/GTerm?id=GO:0001102
9	5,9	MAP kinase activity	GO:0004707	3.04E-01	4.15E-01	Mapk12|1	1	40	255	28324	http://www.ebi.ac.uk/QuickGO/GTerm?id=GO:0004707
7	6,7	phospholipase A2 activity	GO:0004623	3.04E-01	4.15E-01	Prdx6|1	1	40	255	28324	http://www.ebi.ac.uk/QuickGO/GTerm?id=GO:0004623
6	6	protein disulfide oxidoreductase activity	GO:0015035	3.04E-01	4.15E-01	Glrx3|1	1	40	255	28324	http://www.ebi.ac.uk/QuickGO/GTerm?id=GO:0015035
6	6	RNA polymerase II transcription coactivator activity	GO:0001105	3.04E-01	4.15E-01	Trim28|1	1	40	255	28324	http://www.ebi.ac.uk/QuickGO/GTerm?id=GO:0001105
15	8,9,10,15	proton-transporting ATPase activity, rotational mechanism	GO:0046961	3.10E-01	4.23E-01	Atp5e|1	1	41	255	28324	http://www.ebi.ac.uk/QuickGO/GTerm?id=GO:0046961
5	5	retinoid binding	GO:0005501	3.16E-01	4.28E-01	Crabp1|1	1	42	255	28324	http://www.ebi.ac.uk/QuickGO/GTerm?id=GO:0005501
5	5	Hsp90 protein binding	GO:0051879	3.16E-01	4.28E-01	Ppid|1	1	42	255	28324	http://www.ebi.ac.uk/QuickGO/GTerm?id=GO:0051879
5	5	oxidoreductase activity, acting on single donors with incorporation of molecular oxygen, incorporation of two atoms of oxygen	GO:0016702	3.16E-01	4.28E-01	Alox5ap|1	1	42	255	28324	http://www.ebi.ac.uk/QuickGO/GTerm?id=GO:0016702
6	6	epidermal growth factor receptor binding	GO:0005154	3.16E-01	4.28E-01	Snx1|1	1	42	255	28324	http://www.ebi.ac.uk/QuickGO/GTerm?id=GO:0005154
5	5	basal RNA polymerase II transcription machinery binding	GO:0001099	3.16E-01	4.28E-01	Elp2|1	1	42	255	28324	http://www.ebi.ac.uk/QuickGO/GTerm?id=GO:0001099
4	4	basal transcription machinery binding	GO:0001098	3.16E-01	4.28E-01	Elp2|1	1	42	255	28324	http://www.ebi.ac.uk/QuickGO/GTerm?id=GO:0001098
5	5	hormone receptor binding	GO:0051427	3.18E-01	4.29E-01	Hsd17b10|1;Park7|1;Ppid|1	3	220	255	28324	http://www.ebi.ac.uk/QuickGO/GTerm?id=GO:0051427
FALSE	obselete	potassium channel regulator activity	GO:0015459	3.22E-01	4.32E-01	Ywhae|1	1	43	255	28324	http://www.ebi.ac.uk/QuickGO/GTerm?id=GO:0015459
8	8	ferric iron binding	GO:0008199	3.22E-01	4.32E-01	Ftl1|1	1	43	255	28324	http://www.ebi.ac.uk/QuickGO/GTerm?id=GO:0008199
5	5	ubiquitin-like protein conjugating enzyme binding	GO:0044390	3.22E-01	4.32E-01	Park7|1	1	43	255	28324	http://www.ebi.ac.uk/QuickGO/GTerm?id=GO:0044390
9	8,9	voltage-gated anion channel activity	GO:0008308	3.22E-01	4.32E-01	Vdac1|1	1	43	255	28324	http://www.ebi.ac.uk/QuickGO/GTerm?id=GO:0008308
9	9	purine NTP-dependent helicase activity	GO:0070035	3.27E-01	4.37E-01	Ddx39b|1;Snrnp200|1	2	130	255	28324	http://www.ebi.ac.uk/QuickGO/GTerm?id=GO:0070035
5	5	ubiquitin binding	GO:0043130	3.27E-01	4.37E-01	Vcp|1;Rad23b|1	2	130	255	28324	http://www.ebi.ac.uk/QuickGO/GTerm?id=GO:0043130
10	10	ATP-dependent helicase activity	GO:0008026	3.27E-01	4.37E-01	Ddx39b|1;Snrnp200|1	2	130	255	28324	http://www.ebi.ac.uk/QuickGO/GTerm?id=GO:0008026
8	8	metallocarboxypeptidase activity	GO:0004181	3.28E-01	4.37E-01	Cpa3|1	1	44	255	28324	http://www.ebi.ac.uk/QuickGO/GTerm?id=GO:0004181
4	4	oxidoreductase activity, acting on single donors with incorporation of molecular oxygen	GO:0016701	3.28E-01	4.37E-01	Alox5ap|1	1	44	255	28324	http://www.ebi.ac.uk/QuickGO/GTerm?id=GO:0016701
7	7	telomeric DNA binding	GO:0042162	3.28E-01	4.37E-01	Ncl|1	1	44	255	28324	http://www.ebi.ac.uk/QuickGO/GTerm?id=GO:0042162
7	7	threonine-type endopeptidase activity	GO:0004298	3.35E-01	4.41E-01	Psma2|1	1	45	255	28324	http://www.ebi.ac.uk/QuickGO/GTerm?id=GO:0004298
4	4	sodium channel regulator activity	GO:0017080	3.35E-01	4.41E-01	Agt|1	1	45	255	28324	http://www.ebi.ac.uk/QuickGO/GTerm?id=GO:0017080
6	6	threonine-type peptidase activity	GO:0070003	3.35E-01	4.41E-01	Psma2|1	1	45	255	28324	http://www.ebi.ac.uk/QuickGO/GTerm?id=GO:0070003
4	4	cysteine-type endopeptidase regulator activity involved in apoptotic process	GO:0043028	3.35E-01	4.41E-01	Ctsc|1	1	45	255	28324	http://www.ebi.ac.uk/QuickGO/GTerm?id=GO:0043028
3	3	nucleocytoplasmic transporter activity	GO:0005487	3.35E-01	4.41E-01	Tpr|1	1	45	255	28324	http://www.ebi.ac.uk/QuickGO/GTerm?id=GO:0005487
6	6	phospholipase activity	GO:0004620	3.40E-01	4.45E-01	Prdx6|1;Hmox1|1	2	134	255	28324	http://www.ebi.ac.uk/QuickGO/GTerm?id=GO:0004620
7	6,7	calcium-release channel activity	GO:0015278	3.41E-01	4.45E-01	Ryr1|1	1	46	255	28324	http://www.ebi.ac.uk/QuickGO/GTerm?id=GO:0015278
5	5	insulin receptor binding	GO:0005158	3.41E-01	4.45E-01	Snx1|1	1	46	255	28324	http://www.ebi.ac.uk/QuickGO/GTerm?id=GO:0005158
5	5	hydrolase activity, acting on carbon-nitrogen (but not peptide) bonds, in cyclic amidines	GO:0016814	3.41E-01	4.45E-01	Ampd1|1	1	46	255	28324	http://www.ebi.ac.uk/QuickGO/GTerm?id=GO:0016814
3	3	deaminase activity	GO:0019239	3.41E-01	4.45E-01	Ampd1|1	1	46	255	28324	http://www.ebi.ac.uk/QuickGO/GTerm?id=GO:0019239
4	4	G-protein alpha-subunit binding	GO:0001965	3.41E-01	4.45E-01	Nucb1|1	1	46	255	28324	http://www.ebi.ac.uk/QuickGO/GTerm?id=GO:0001965
14	8,9,14	hydrogen-exporting ATPase activity	GO:0036442	3.46E-01	4.52E-01	Atp5e|1	1	47	255	28324	http://www.ebi.ac.uk/QuickGO/GTerm?id=GO:0036442
4	4	isoprenoid binding	GO:0019840	3.52E-01	4.59E-01	Crabp1|1	1	48	255	28324	http://www.ebi.ac.uk/QuickGO/GTerm?id=GO:0019840
6	6	single-stranded DNA binding	GO:0003697	3.56E-01	4.64E-01	Ncl|1;Cnbp|1	2	139	255	28324	http://www.ebi.ac.uk/QuickGO/GTerm?id=GO:0003697
5	5	4 iron, 4 sulfur cluster binding	GO:0051539	3.58E-01	4.65E-01	Aco2|1	1	49	255	28324	http://www.ebi.ac.uk/QuickGO/GTerm?id=GO:0051539
2	2	translation regulator activity	GO:0045182	3.58E-01	4.65E-01	Aars|1	1	49	255	28324	http://www.ebi.ac.uk/QuickGO/GTerm?id=GO:0045182
5	5	phosphatase binding	GO:0019902	3.60E-01	4.66E-01	Vim|1;Vcp|1;Ctsc|1	3	237	255	28324	http://www.ebi.ac.uk/QuickGO/GTerm?id=GO:0019902
6	6	metallopeptidase activity	GO:0008237	3.60E-01	4.66E-01	Anpep|1;Dpp3|1;Cpa3|1;Thop1|1	4	337	255	28324	http://www.ebi.ac.uk/QuickGO/GTerm?id=GO:0008237
6	6	translation factor activity, RNA binding	GO:0008135	3.63E-01	4.69E-01	Eef1g|1;Tufm|1	2	141	255	28324	http://www.ebi.ac.uk/QuickGO/GTerm?id=GO:0008135
5	5	signal sequence binding	GO:0005048	3.64E-01	4.69E-01	Pex19|1	1	50	255	28324	http://www.ebi.ac.uk/QuickGO/GTerm?id=GO:0005048
4	4	promoter-specific chromatin binding	GO:1990841	3.64E-01	4.69E-01	Trim28|1	1	50	255	28324	http://www.ebi.ac.uk/QuickGO/GTerm?id=GO:1990841
4	4	protein C-terminus binding	GO:0008022	3.67E-01	4.72E-01	Ywhaq|1;Ube2i|1;Nefl|1	3	240	255	28324	http://www.ebi.ac.uk/QuickGO/GTerm?id=GO:0008022
8	7,8	anion:anion antiporter activity	GO:0015301	3.70E-01	4.74E-01	Slc25a4|1	1	51	255	28324	http://www.ebi.ac.uk/QuickGO/GTerm?id=GO:0015301
8	8	calmodulin-dependent protein kinase activity	GO:0004683	3.70E-01	4.74E-01	Phka1|1	1	51	255	28324	http://www.ebi.ac.uk/QuickGO/GTerm?id=GO:0004683
5	5	PDZ domain binding	GO:0030165	3.73E-01	4.77E-01	Dmd|1;Atp2b1|1	2	144	255	28324	http://www.ebi.ac.uk/QuickGO/GTerm?id=GO:0030165
4	4	steroid binding	GO:0005496	3.76E-01	4.81E-01	Atp1a2|1;Hsd17b10|1	2	145	255	28324	http://www.ebi.ac.uk/QuickGO/GTerm?id=GO:0005496
6	5,6	ligand-gated calcium channel activity	GO:0099604	3.81E-01	4.86E-01	Ryr1|1	1	53	255	28324	http://www.ebi.ac.uk/QuickGO/GTerm?id=GO:0099604
5	5	G-protein beta/gamma-subunit complex binding	GO:0031683	3.81E-01	4.86E-01	Gna11|1	1	53	255	28324	http://www.ebi.ac.uk/QuickGO/GTerm?id=GO:0031683
5	5	protein phosphorylated amino acid binding	GO:0045309	3.87E-01	4.89E-01	Ywhae|1	1	54	255	28324	http://www.ebi.ac.uk/QuickGO/GTerm?id=GO:0045309
5	5	oxidoreductase activity, acting on paired donors, with incorporation or reduction of molecular oxygen, NAD(P)H as one donor, and incorporation of one atom of oxygen	GO:0016709	3.87E-01	4.89E-01	Mical1|1	1	54	255	28324	http://www.ebi.ac.uk/QuickGO/GTerm?id=GO:0016709
7	7	protein phosphatase 2A binding	GO:0051721	3.87E-01	4.89E-01	Vim|1	1	54	255	28324	http://www.ebi.ac.uk/QuickGO/GTerm?id=GO:0051721
5	5	RNA polymerase binding	GO:0070063	3.87E-01	4.89E-01	Elp2|1	1	54	255	28324	http://www.ebi.ac.uk/QuickGO/GTerm?id=GO:0070063
6	6	carbohydrate kinase activity	GO:0019200	3.87E-01	4.89E-01	Hk1|1	1	54	255	28324	http://www.ebi.ac.uk/QuickGO/GTerm?id=GO:0019200
4	4	ubiquitin-like protein binding	GO:0032182	3.89E-01	4.90E-01	Vcp|1;Rad23b|1	2	149	255	28324	http://www.ebi.ac.uk/QuickGO/GTerm?id=GO:0032182
4	4	protein binding, bridging	GO:0030674	3.89E-01	4.90E-01	Fgg|1;Nefl|1	2	149	255	28324	http://www.ebi.ac.uk/QuickGO/GTerm?id=GO:0030674
5	5	nucleobase-containing compound transmembrane transporter activity	GO:0015932	3.92E-01	4.94E-01	Slc25a4|1	1	55	255	28324	http://www.ebi.ac.uk/QuickGO/GTerm?id=GO:0015932
5	5	repressing transcription factor binding	GO:0070491	3.98E-01	5.00E-01	Park7|1	1	56	255	28324	http://www.ebi.ac.uk/QuickGO/GTerm?id=GO:0070491
6	6	acetyltransferase activity	GO:0016407	3.98E-01	5.00E-01	Fasn|1;Dlat|1	2	152	255	28324	http://www.ebi.ac.uk/QuickGO/GTerm?id=GO:0016407
7	7	tumor necrosis factor receptor binding	GO:0005164	4.03E-01	5.06E-01	Nucb2|1	1	57	255	28324	http://www.ebi.ac.uk/QuickGO/GTerm?id=GO:0005164
6	6	transition metal ion binding	GO:0046914	4.07E-01	5.09E-01	Fasn|1;Hbb|1;Aco2|1;Ca3|1;Anpep|1;Dmd|1;Ca1|1;Trim28|1;Ftl1|1;Me1|1;Dpp3|1;Pdlim7|1;Pdlim5|1;Ptgis|1;Ca2|1;Cpa3|1;Park7|1;Aars|1;Glo1|1;Cnbp|1;Ca5b|1;Mical1|1	22	2289	255	28324	http://www.ebi.ac.uk/QuickGO/GTerm?id=GO:0046914
4	4	oxidoreductase activity, acting on the CH-NH group of donors	GO:0016645	4.08E-01	5.10E-01	Aldh1l1|1	1	58	255	28324	http://www.ebi.ac.uk/QuickGO/GTerm?id=GO:0016645
3	3	carbohydrate derivative transporter activity	GO:1901505	4.08E-01	5.10E-01	Slc25a4|1	1	58	255	28324	http://www.ebi.ac.uk/QuickGO/GTerm?id=GO:1901505
6	6	transforming growth factor beta receptor binding	GO:0005160	4.14E-01	5.15E-01	Fkbp1a|1	1	59	255	28324	http://www.ebi.ac.uk/QuickGO/GTerm?id=GO:0005160
4	4	ligase activity, forming carbon-sulfur bonds	GO:0016877	4.14E-01	5.15E-01	Acsl1|1	1	59	255	28324	http://www.ebi.ac.uk/QuickGO/GTerm?id=GO:0016877
6	6	phosphoric diester hydrolase activity	GO:0008081	4.14E-01	5.15E-01	Hmox1|1;Gna11|1	2	157	255	28324	http://www.ebi.ac.uk/QuickGO/GTerm?id=GO:0008081
5	4,5	peptide hormone binding	GO:0017046	4.19E-01	5.21E-01	Anxa5|1	1	60	255	28324	http://www.ebi.ac.uk/QuickGO/GTerm?id=GO:0017046
4	4	transcription factor activity, RNA polymerase II transcription factor binding	GO:0001076	4.23E-01	5.24E-01	Trim28|1;Creb1|1	2	160	255	28324	http://www.ebi.ac.uk/QuickGO/GTerm?id=GO:0001076
6	6	small GTPase binding	GO:0031267	4.23E-01	5.24E-01	Anxa2|1;Gdi2|1;Gdi1|1;Mical1|1	4	368	255	28324	http://www.ebi.ac.uk/QuickGO/GTerm?id=GO:0031267
6	6	acetylglucosaminyltransferase activity	GO:0008375	4.24E-01	5.25E-01	Mgat1|1	1	61	255	28324	http://www.ebi.ac.uk/QuickGO/GTerm?id=GO:0008375
7	6,7	serine-type endopeptidase activity	GO:0004252	4.25E-01	5.25E-01	Plg|1;Apeh|1;Ctsc|1;Prss1|1	4	369	255	28324	http://www.ebi.ac.uk/QuickGO/GTerm?id=GO:0004252
3	3	transcription factor activity, transcription factor binding	GO:0000989	4.33E-01	5.34E-01	Snd1|1;Trim28|1;Park7|1;Pbxip1|1;Creb1|1;Taf1b|1	6	586	255	28324	http://www.ebi.ac.uk/QuickGO/GTerm?id=GO:0000989
5	5	phosphotransferase activity, phosphate group as acceptor	GO:0016776	4.35E-01	5.35E-01	Ak1|1	1	63	255	28324	http://www.ebi.ac.uk/QuickGO/GTerm?id=GO:0016776
2	2	transcription factor activity, protein binding	GO:0000988	4.49E-01	5.52E-01	Snd1|1;Trim28|1;Park7|1;Pbxip1|1;Creb1|1;Taf1b|1	6	596	255	28324	http://www.ebi.ac.uk/QuickGO/GTerm?id=GO:0000988
7	7	manganese ion binding	GO:0030145	4.55E-01	5.59E-01	Me1|1	1	67	255	28324	http://www.ebi.ac.uk/QuickGO/GTerm?id=GO:0030145
7	7	zinc ion binding	GO:0008270	4.62E-01	5.67E-01	Fasn|1;Ca3|1;Anpep|1;Dmd|1;Ca1|1;Trim28|1;Dpp3|1;Pdlim7|1;Pdlim5|1;Ca2|1;Cpa3|1;Aars|1;Glo1|1;Cnbp|1;Ca5b|1;Mical1|1	16	1698	255	28324	http://www.ebi.ac.uk/QuickGO/GTerm?id=GO:0008270
9	8,9	phosphatidylinositol-4,5-bisphosphate binding	GO:0005546	4.69E-01	5.75E-01	Anxa2|1	1	70	255	28324	http://www.ebi.ac.uk/QuickGO/GTerm?id=GO:0005546
7	6,7	ion antiporter activity	GO:0099516	4.74E-01	5.80E-01	Slc25a4|1	1	71	255	28324	http://www.ebi.ac.uk/QuickGO/GTerm?id=GO:0099516
5	5	activating transcription factor binding	GO:0033613	4.79E-01	5.84E-01	Creb1|1	1	72	255	28324	http://www.ebi.ac.uk/QuickGO/GTerm?id=GO:0033613
6	6	tumor necrosis factor receptor superfamily binding	GO:0032813	4.79E-01	5.84E-01	Nucb2|1	1	72	255	28324	http://www.ebi.ac.uk/QuickGO/GTerm?id=GO:0032813
7	7	inorganic cation transmembrane transporter activity	GO:0022890	4.79E-01	5.84E-01	Vdac1|1;Anxa5|1;Ryr1|1;Cacna2d1|1;Atp1a2|1;Atp2b1|1;Atp5h|1;Cacnb1|1;Atp5j|1;Cox7a2|1;Atp5e|1	11	1165	255	28324	http://www.ebi.ac.uk/QuickGO/GTerm?id=GO:0022890
5	5	myosin binding	GO:0017022	4.88E-01	5.94E-01	Ampd1|1	1	74	255	28324	http://www.ebi.ac.uk/QuickGO/GTerm?id=GO:0017022
5	5	transcription coactivator activity	GO:0003713	4.90E-01	5.95E-01	Snd1|1;Trim28|1;Park7|1	3	292	255	28324	http://www.ebi.ac.uk/QuickGO/GTerm?id=GO:0003713
3	3	extracellular matrix structural constituent	GO:0005201	4.93E-01	5.97E-01	Prelp|1	1	75	255	28324	http://www.ebi.ac.uk/QuickGO/GTerm?id=GO:0005201
8	7,8	intracellular ligand-gated ion channel activity	GO:0005217	4.93E-01	5.97E-01	Ryr1|1	1	75	255	28324	http://www.ebi.ac.uk/QuickGO/GTerm?id=GO:0005217
5	5	UDP-glycosyltransferase activity	GO:0008194	4.95E-01	5.98E-01	Gyg1|1;Mgat1|1	2	184	255	28324	http://www.ebi.ac.uk/QuickGO/GTerm?id=GO:0008194
6	6	protein phosphatase binding	GO:0019903	4.95E-01	5.98E-01	Vim|1;Vcp|1	2	184	255	28324	http://www.ebi.ac.uk/QuickGO/GTerm?id=GO:0019903
5	5	transferase activity, transferring hexosyl groups	GO:0016758	4.97E-01	5.99E-01	Ddost|1;Gyg1|1;Mgat1|1	3	295	255	28324	http://www.ebi.ac.uk/QuickGO/GTerm?id=GO:0016758
6	6	nucleobase-containing compound kinase activity	GO:0019205	4.98E-01	5.99E-01	Ak1|1	1	76	255	28324	http://www.ebi.ac.uk/QuickGO/GTerm?id=GO:0019205
5	5	GTPase binding	GO:0051020	5.02E-01	6.03E-01	Anxa2|1;Gdi2|1;Gdi1|1;Mical1|1	4	408	255	28324	http://www.ebi.ac.uk/QuickGO/GTerm?id=GO:0051020
5	5	GDP binding	GO:0019003	5.02E-01	6.03E-01	Prps1|1	1	77	255	28324	http://www.ebi.ac.uk/QuickGO/GTerm?id=GO:0019003
5	5	transcription corepressor activity	GO:0003714	5.03E-01	6.04E-01	Trim28|1;Pbxip1|1	2	187	255	28324	http://www.ebi.ac.uk/QuickGO/GTerm?id=GO:0003714
7	7	mRNA 3'-UTR binding	GO:0003730	5.07E-01	6.07E-01	Cct5|1	1	78	255	28324	http://www.ebi.ac.uk/QuickGO/GTerm?id=GO:0003730
5	5	glutamate receptor binding	GO:0035254	5.11E-01	6.11E-01	Rlc-a|1	1	79	255	28324	http://www.ebi.ac.uk/QuickGO/GTerm?id=GO:0035254
6	5,6	serine-type peptidase activity	GO:0008236	5.13E-01	6.13E-01	Plg|1;Apeh|1;Ctsc|1;Prss1|1	4	414	255	28324	http://www.ebi.ac.uk/QuickGO/GTerm?id=GO:0008236
8	8	motor activity	GO:0003774	5.15E-01	6.14E-01	Myh4|1;Myl6|1;Dctn2|1	3	303	255	28324	http://www.ebi.ac.uk/QuickGO/GTerm?id=GO:0003774
6	6	damaged DNA binding	GO:0003684	5.15E-01	6.14E-01	Rad23b|1	1	80	255	28324	http://www.ebi.ac.uk/QuickGO/GTerm?id=GO:0003684
5	5	oxidoreductase activity, acting on a heme group of donors, oxygen as acceptor	GO:0016676	5.24E-01	6.22E-01	Cox7a2|1	1	82	255	28324	http://www.ebi.ac.uk/QuickGO/GTerm?id=GO:0016676
4	4	heme-copper terminal oxidase activity	GO:0015002	5.24E-01	6.22E-01	Cox7a2|1	1	82	255	28324	http://www.ebi.ac.uk/QuickGO/GTerm?id=GO:0015002
6	3,5,6	cytochrome-c oxidase activity	GO:0004129	5.24E-01	6.22E-01	Cox7a2|1	1	82	255	28324	http://www.ebi.ac.uk/QuickGO/GTerm?id=GO:0004129
4	4	serine hydrolase activity	GO:0017171	5.25E-01	6.22E-01	Plg|1;Apeh|1;Ctsc|1;Prss1|1	4	420	255	28324	http://www.ebi.ac.uk/QuickGO/GTerm?id=GO:0017171
8	8	helicase activity	GO:0004386	5.26E-01	6.22E-01	Ddx39b|1;Snrnp200|1	2	195	255	28324	http://www.ebi.ac.uk/QuickGO/GTerm?id=GO:0004386
7	7	iron ion binding	GO:0005506	5.26E-01	6.22E-01	Hbb|1;Aco2|1;Ftl1|1;Ptgis|1	4	421	255	28324	http://www.ebi.ac.uk/QuickGO/GTerm?id=GO:0005506
5	4,5	phospholipid binding	GO:0005543	5.27E-01	6.22E-01	Anxa2|1;Anxa5|1;Esyt1|1;Got2|1;Snx1|1	5	534	255	28324	http://www.ebi.ac.uk/QuickGO/GTerm?id=GO:0005543
4	4	oxidoreductase activity, acting on a heme group of donors	GO:0016675	5.28E-01	6.23E-01	Cox7a2|1	1	83	255	28324	http://www.ebi.ac.uk/QuickGO/GTerm?id=GO:0016675
7	7	voltage-gated channel activity	GO:0022832	5.36E-01	6.30E-01	Vdac1|1;Ryr1|1;Cacna2d1|1;Cacnb1|1	4	426	255	28324	http://www.ebi.ac.uk/QuickGO/GTerm?id=GO:0022832
8	7,8	voltage-gated ion channel activity	GO:0005244	5.36E-01	6.30E-01	Vdac1|1;Ryr1|1;Cacna2d1|1;Cacnb1|1	4	426	255	28324	http://www.ebi.ac.uk/QuickGO/GTerm?id=GO:0005244
3	3	oxygen binding	GO:0019825	5.41E-01	6.34E-01	Hbb|1	1	86	255	28324	http://www.ebi.ac.uk/QuickGO/GTerm?id=GO:0019825
5	5	scavenger receptor activity	GO:0005044	5.41E-01	6.34E-01	Lgals3bp|1	1	86	255	28324	http://www.ebi.ac.uk/QuickGO/GTerm?id=GO:0005044
10	10	RNA polymerase II distal enhancer sequence-specific DNA binding	GO:0000980	5.45E-01	6.38E-01	Creb1|1	1	87	255	28324	http://www.ebi.ac.uk/QuickGO/GTerm?id=GO:0000980
6	6	microtubule binding	GO:0008017	5.65E-01	6.60E-01	Myh4|1;Gapdh|1;Vapb|1;Mx1|1	4	442	255	28324	http://www.ebi.ac.uk/QuickGO/GTerm?id=GO:0008017
4	4	hydrolase activity, acting on glycosyl bonds	GO:0016798	5.78E-01	6.75E-01	Lyz1|1;Macrod1|1	2	215	255	28324	http://www.ebi.ac.uk/QuickGO/GTerm?id=GO:0016798
9	8,9	voltage-gated cation channel activity	GO:0022843	5.79E-01	6.75E-01	Ryr1|1;Cacna2d1|1;Cacnb1|1	3	333	255	28324	http://www.ebi.ac.uk/QuickGO/GTerm?id=GO:0022843
7	7	cysteine-type endopeptidase inhibitor activity	GO:0004869	5.92E-01	6.89E-01	Cst3|1	1	99	255	28324	http://www.ebi.ac.uk/QuickGO/GTerm?id=GO:0004869
4	4	clathrin binding	GO:0030276	5.99E-01	6.97E-01	Ap1b1|1	1	101	255	28324	http://www.ebi.ac.uk/QuickGO/GTerm?id=GO:0030276
7	7	copper ion binding	GO:0005507	6.03E-01	6.99E-01	Park7|1	1	102	255	28324	http://www.ebi.ac.uk/QuickGO/GTerm?id=GO:0005507
5	5	protein kinase regulator activity	GO:0019887	6.03E-01	6.99E-01	Dcn|1;Ywhae|1	2	225	255	28324	http://www.ebi.ac.uk/QuickGO/GTerm?id=GO:0019887
5	5	G-protein coupled receptor binding	GO:0001664	6.05E-01	7.00E-01	Psap|1;Agt|1;Gna11|1	3	346	255	28324	http://www.ebi.ac.uk/QuickGO/GTerm?id=GO:0001664
5	5	RNA polymerase II transcription cofactor activity	GO:0001104	6.07E-01	7.02E-01	Trim28|1	1	103	255	28324	http://www.ebi.ac.uk/QuickGO/GTerm?id=GO:0001104
8	7,8	phosphatidylinositol bisphosphate binding	GO:1902936	6.17E-01	7.13E-01	Anxa2|1	1	106	255	28324	http://www.ebi.ac.uk/QuickGO/GTerm?id=GO:1902936
7	7	Ras GTPase binding	GO:0017016	6.18E-01	7.13E-01	Anxa2|1;Gdi1|1;Mical1|1	3	353	255	28324	http://www.ebi.ac.uk/QuickGO/GTerm?id=GO:0017016
5	5	transcription factor activity, RNA polymerase II distal enhancer sequence-specific binding	GO:0003705	6.24E-01	7.19E-01	Creb1|1	1	108	255	28324	http://www.ebi.ac.uk/QuickGO/GTerm?id=GO:0003705
4	4	chromatin DNA binding	GO:0031490	6.28E-01	7.22E-01	Hist1h1b|1	1	109	255	28324	http://www.ebi.ac.uk/QuickGO/GTerm?id=GO:0031490
9	9	enhancer sequence-specific DNA binding	GO:0001158	6.38E-01	7.32E-01	Creb1|1	1	112	255	28324	http://www.ebi.ac.uk/QuickGO/GTerm?id=GO:0001158
4	4	active transmembrane transporter activity	GO:0022804	6.39E-01	7.33E-01	Anxa5|1;Slc25a4|1;Atp1a2|1;Atp2b1|1;Atp5h|1;Atp5e|1	6	725	255	28324	http://www.ebi.ac.uk/QuickGO/GTerm?id=GO:0022804
4	4	cargo receptor activity	GO:0038024	6.47E-01	7.42E-01	Lgals3bp|1	1	115	255	28324	http://www.ebi.ac.uk/QuickGO/GTerm?id=GO:0038024
5	5	growth factor activity	GO:0008083	6.49E-01	7.43E-01	Gpi|1;Nenf|1	2	245	255	28324	http://www.ebi.ac.uk/QuickGO/GTerm?id=GO:0008083
6	6	single-stranded RNA binding	GO:0003727	6.50E-01	7.43E-01	Cnbp|1	1	116	255	28324	http://www.ebi.ac.uk/QuickGO/GTerm?id=GO:0003727
8	4,8	signal transducer, downstream of receptor, with serine/threonine kinase activity	GO:0004702	6.57E-01	7.50E-01	Mapk12|1	1	118	255	28324	http://www.ebi.ac.uk/QuickGO/GTerm?id=GO:0004702
4	4	dioxygenase activity	GO:0051213	6.60E-01	7.51E-01	Alox5ap|1	1	119	255	28324	http://www.ebi.ac.uk/QuickGO/GTerm?id=GO:0051213
5	5	syntaxin binding	GO:0019905	6.60E-01	7.51E-01	Cav1|1	1	119	255	28324	http://www.ebi.ac.uk/QuickGO/GTerm?id=GO:0019905
9	9	core promoter sequence-specific DNA binding	GO:0001046	6.69E-01	7.60E-01	Taf1b|1	1	122	255	28324	http://www.ebi.ac.uk/QuickGO/GTerm?id=GO:0001046
5	5	SH3 domain binding	GO:0017124	6.69E-01	7.60E-01	Mical1|1	1	122	255	28324	http://www.ebi.ac.uk/QuickGO/GTerm?id=GO:0017124
5	5	RNA polymerase II transcription factor binding	GO:0001085	6.72E-01	7.62E-01	Creb1|1	1	123	255	28324	http://www.ebi.ac.uk/QuickGO/GTerm?id=GO:0001085
4	4	glycosaminoglycan binding	GO:0005539	6.75E-01	7.64E-01	Dcn|1;Prelp|1	2	257	255	28324	http://www.ebi.ac.uk/QuickGO/GTerm?id=GO:0005539
4	4	kinase regulator activity	GO:0019207	6.77E-01	7.66E-01	Dcn|1;Ywhae|1	2	258	255	28324	http://www.ebi.ac.uk/QuickGO/GTerm?id=GO:0019207
8	8	enhancer binding	GO:0035326	6.78E-01	7.66E-01	Creb1|1	1	125	255	28324	http://www.ebi.ac.uk/QuickGO/GTerm?id=GO:0035326
4	4	oxidoreductase activity, acting on paired donors, with incorporation or reduction of molecular oxygen	GO:0016705	6.83E-01	7.70E-01	Ptgis|1;Hmox1|1;Mical1|1	3	389	255	28324	http://www.ebi.ac.uk/QuickGO/GTerm?id=GO:0016705
4	4	transcription cofactor activity	GO:0003712	6.84E-01	7.70E-01	Snd1|1;Trim28|1;Park7|1;Pbxip1|1	4	515	255	28324	http://www.ebi.ac.uk/QuickGO/GTerm?id=GO:0003712
8	8	metal ion transmembrane transporter activity	GO:0046873	6.88E-01	7.74E-01	Vdac1|1;Anxa5|1;Ryr1|1;Cacna2d1|1;Atp1a2|1;Atp2b1|1;Cacnb1|1	7	885	255	28324	http://www.ebi.ac.uk/QuickGO/GTerm?id=GO:0046873
4	4	alcohol binding	GO:0043178	6.89E-01	7.75E-01	Crabp1|1	1	129	255	28324	http://www.ebi.ac.uk/QuickGO/GTerm?id=GO:0043178
6	6	cation transmembrane transporter activity	GO:0008324	6.92E-01	7.76E-01	Vdac1|1;Anxa5|1;Ryr1|1;Cacna2d1|1;Atp1a2|1;Atp2b1|1;Atp5h|1;Cacnb1|1;Atp5j|1;Cox7a2|1;Atp5e|1	11	1368	255	28324	http://www.ebi.ac.uk/QuickGO/GTerm?id=GO:0008324
4	4	transferase activity, transferring acyl groups	GO:0016746	7.06E-01	7.91E-01	Fasn|1;Acly|1;Dlat|1	3	403	255	28324	http://www.ebi.ac.uk/QuickGO/GTerm?id=GO:0016746
4	4	monooxygenase activity	GO:0004497	7.07E-01	7.91E-01	Ptgis|1;Mical1|1	2	273	255	28324	http://www.ebi.ac.uk/QuickGO/GTerm?id=GO:0004497
7	7	organic anion transmembrane transporter activity	GO:0008514	7.12E-01	7.96E-01	Slc25a4|1;Slc25a1|1	2	276	255	28324	http://www.ebi.ac.uk/QuickGO/GTerm?id=GO:0008514
5	5	protein transporter activity	GO:0008565	7.19E-01	8.03E-01	Ap1b1|1	1	140	255	28324	http://www.ebi.ac.uk/QuickGO/GTerm?id=GO:0008565
7	7	anion channel activity	GO:0005253	7.22E-01	8.05E-01	Vdac1|1	1	141	255	28324	http://www.ebi.ac.uk/QuickGO/GTerm?id=GO:0005253
7	6,7	transmembrane receptor protein tyrosine kinase activity	GO:0004714	7.36E-01	8.20E-01	RGD:708506|1	1	147	255	28324	http://www.ebi.ac.uk/QuickGO/GTerm?id=GO:0004714
6	6	antiporter activity	GO:0015297	7.46E-01	8.29E-01	Slc25a4|1	1	151	255	28324	http://www.ebi.ac.uk/QuickGO/GTerm?id=GO:0015297
6	6	ubiquitin protein ligase activity	GO:0061630	7.61E-01	8.43E-01	Cdc42|1;Ube2i|1	2	304	255	28324	http://www.ebi.ac.uk/QuickGO/GTerm?id=GO:0061630
4	4	oxidoreductase activity, acting on NAD(P)H	GO:0016651	7.61E-01	8.43E-01	Dld|1	1	158	255	28324	http://www.ebi.ac.uk/QuickGO/GTerm?id=GO:0016651
4	4	peptide transporter activity	GO:0015197	7.61E-01	8.43E-01	Ap1b1|1	1	158	255	28324	http://www.ebi.ac.uk/QuickGO/GTerm?id=GO:0015197
4	4	nucleic acid binding	GO:0003676	7.62E-01	8.43E-01	Fasn|1;Vcp|1;Anxa2|1;Pc|1;Snd1|1;Dcn|1;Mdh2|1;Gdi2|1;Ywhae|1;Nucb2|1;Eef1g|1;Got2|1;Lgals1|1;Tufm|1;Trim28|1;Rpl4|1;Rpl12|1;Ddx39b|1;Hnrnpc|1;Tpr|1;Cct4|1;Rpl13|1;Glrx3|1;Cct5|1;Ncl|1;Hsd17b10|1;Nucb1|1;Hist1h1b|1;Rpl13a|1;Park7|1;Sars|1;Ywhag|1;Aars|1;Lipe|1;Rpl11|1;Rps13|1;Psmc1|1;Rps20|1;Rpl27a|1;Rpl23a|1;Rbm8a|1;Ube2i|1;Cnbp|1;Rpl6|1;Rad23b|1;Rpl18a|1;Creb1|1;Taf1b|1;Rpl23|1;Snrnp200|1	50	6018	255	28324	http://www.ebi.ac.uk/QuickGO/GTerm?id=GO:0003676
6	5,6	phosphatidylinositol binding	GO:0035091	7.66E-01	8.46E-01	Anxa2|1;Snx1|1	2	307	255	28324	http://www.ebi.ac.uk/QuickGO/GTerm?id=GO:0035091
5	5	ubiquitin-like protein ligase activity	GO:0061659	7.67E-01	8.47E-01	Cdc42|1;Ube2i|1	2	308	255	28324	http://www.ebi.ac.uk/QuickGO/GTerm?id=GO:0061659
4	4	lipid transporter activity	GO:0005319	7.76E-01	8.56E-01	Fabp3|1	1	165	255	28324	http://www.ebi.ac.uk/QuickGO/GTerm?id=GO:0005319
7	6,7	phosphatidylinositol phosphate binding	GO:1901981	7.80E-01	8.58E-01	Anxa2|1	1	167	255	28324	http://www.ebi.ac.uk/QuickGO/GTerm?id=GO:1901981
4	4	transferase activity, transferring glycosyl groups	GO:0016757	7.81E-01	8.58E-01	Ddost|1;Gyg1|1;Mgat1|1	3	456	255	28324	http://www.ebi.ac.uk/QuickGO/GTerm?id=GO:0016757
4	4	SNARE binding	GO:0000149	7.84E-01	8.61E-01	Cav1|1	1	169	255	28324	http://www.ebi.ac.uk/QuickGO/GTerm?id=GO:0000149
5	5	hydrolase activity, hydrolyzing O-glycosyl compounds	GO:0004553	7.86E-01	8.62E-01	Lyz1|1	1	170	255	28324	http://www.ebi.ac.uk/QuickGO/GTerm?id=GO:0004553
5	5	transferase activity, transferring acyl groups other than amino-acyl groups	GO:0016747	7.87E-01	8.62E-01	Fasn|1;Dlat|1	2	321	255	28324	http://www.ebi.ac.uk/QuickGO/GTerm?id=GO:0016747
2	2	transporter activity	GO:0005215	7.98E-01	8.73E-01	Hbb|1;Vdac1|1;Anxa5|1;Ryr1|1;Slc25a4|1;Ap1b1|1;Cacna2d1|1;Atp1a2|1;Tpr|1;Atp2b1|1;Fabp5|1;RGD:708506|1;Atp5h|1;Cacnb1|1;Slc25a1|1;Crabp1|1;Atp5j|1;Fabp3|1;Cox7a2|1;Atp5e|1	20	2595	255	28324	http://www.ebi.ac.uk/QuickGO/GTerm?id=GO:0005215
8	8	core promoter binding	GO:0001047	8.01E-01	8.75E-01	Taf1b|1	1	178	255	28324	http://www.ebi.ac.uk/QuickGO/GTerm?id=GO:0001047
6	5,6	transmembrane receptor protein kinase activity	GO:0019199	8.03E-01	8.75E-01	RGD:708506|1	1	179	255	28324	http://www.ebi.ac.uk/QuickGO/GTerm?id=GO:0019199
5	5	growth factor receptor binding	GO:0070851	8.03E-01	8.75E-01	Snx1|1	1	179	255	28324	http://www.ebi.ac.uk/QuickGO/GTerm?id=GO:0070851
5	4,5	heparin binding	GO:0008201	8.13E-01	8.84E-01	Prelp|1	1	185	255	28324	http://www.ebi.ac.uk/QuickGO/GTerm?id=GO:0008201
3	3	signal transducer activity, downstream of receptor	GO:0005057	8.13E-01	8.84E-01	Mapk12|1	1	185	255	28324	http://www.ebi.ac.uk/QuickGO/GTerm?id=GO:0005057
5	5	cytokine receptor binding	GO:0005126	8.18E-01	8.88E-01	Nucb2|1;Fkbp1a|1	2	344	255	28324	http://www.ebi.ac.uk/QuickGO/GTerm?id=GO:0005126
6	6	anion transmembrane transporter activity	GO:0008509	8.27E-01	8.97E-01	Vdac1|1;Slc25a4|1;Slc25a1|1	3	497	255	28324	http://www.ebi.ac.uk/QuickGO/GTerm?id=GO:0008509
5	5	ion transmembrane transporter activity	GO:0015075	8.30E-01	8.99E-01	Vdac1|1;Anxa5|1;Ryr1|1;Slc25a4|1;Cacna2d1|1;Atp1a2|1;Atp2b1|1;Atp5h|1;Cacnb1|1;Slc25a1|1;Atp5j|1;Cox7a2|1;Atp5e|1	13	1801	255	28324	http://www.ebi.ac.uk/QuickGO/GTerm?id=GO:0015075
5	5	phosphoric ester hydrolase activity	GO:0042578	8.31E-01	8.99E-01	Ca3|1;Pgam1|1;Hmox1|1;Gna11|1	4	640	255	28324	http://www.ebi.ac.uk/QuickGO/GTerm?id=GO:0042578
8	6,8	carboxylic acid transmembrane transporter activity	GO:0046943	8.37E-01	9.05E-01	Slc25a1|1	1	200	255	28324	http://www.ebi.ac.uk/QuickGO/GTerm?id=GO:0046943
4	4	histone binding	GO:0042393	8.39E-01	9.05E-01	Ncl|1	1	201	255	28324	http://www.ebi.ac.uk/QuickGO/GTerm?id=GO:0042393
6	5,6	GTPase activator activity	GO:0005096	8.39E-01	9.05E-01	Gdi2|1;Gdi1|1	2	362	255	28324	http://www.ebi.ac.uk/QuickGO/GTerm?id=GO:0005096
4	4	growth factor binding	GO:0019838	8.43E-01	9.08E-01	A1m|1	1	204	255	28324	http://www.ebi.ac.uk/QuickGO/GTerm?id=GO:0019838
8	8	monovalent inorganic cation transmembrane transporter activity	GO:0015077	8.46E-01	9.09E-01	Atp1a2|1;Atp5h|1;Atp5j|1;Cox7a2|1;Atp5e|1	5	795	255	28324	http://www.ebi.ac.uk/QuickGO/GTerm?id=GO:0015077
5	5	nucleotidyltransferase activity	GO:0016779	8.47E-01	9.09E-01	Phka1|1	1	207	255	28324	http://www.ebi.ac.uk/QuickGO/GTerm?id=GO:0016779
3	3	substrate-specific transporter activity	GO:0022892	8.47E-01	9.09E-01	Hbb|1;Vdac1|1;Anxa5|1;Ryr1|1;Slc25a4|1;Ap1b1|1;Cacna2d1|1;Atp1a2|1;Atp2b1|1;Atp5h|1;Cacnb1|1;Slc25a1|1;Atp5j|1;Fabp3|1;Cox7a2|1;Atp5e|1	16	2205	255	28324	http://www.ebi.ac.uk/QuickGO/GTerm?id=GO:0022892
7	7	metalloendopeptidase activity	GO:0004222	8.53E-01	9.12E-01	Thop1|1	1	211	255	28324	http://www.ebi.ac.uk/QuickGO/GTerm?id=GO:0004222
5	5	organic acid transmembrane transporter activity	GO:0005342	8.53E-01	9.12E-01	Slc25a1|1	1	211	255	28324	http://www.ebi.ac.uk/QuickGO/GTerm?id=GO:0005342
7	7	cation channel activity	GO:0005261	8.54E-01	9.13E-01	Vdac1|1;Ryr1|1;Cacna2d1|1;Cacnb1|1	4	668	255	28324	http://www.ebi.ac.uk/QuickGO/GTerm?id=GO:0005261
5	5	transcriptional repressor activity, RNA polymerase II transcription regulatory region sequence-specific binding	GO:0001227	8.55E-01	9.13E-01	Cnbp|1	1	213	255	28324	http://www.ebi.ac.uk/QuickGO/GTerm?id=GO:0001227
5	5	GTPase regulator activity	GO:0030695	8.65E-01	9.23E-01	Gdi2|1;Gdi1|1	2	387	255	28324	http://www.ebi.ac.uk/QuickGO/GTerm?id=GO:0030695
5	5	hormone activity	GO:0005179	8.79E-01	9.36E-01	Agt|1	1	233	255	28324	http://www.ebi.ac.uk/QuickGO/GTerm?id=GO:0005179
5	5	ubiquitin-protein transferase activity	GO:0004842	8.84E-01	9.40E-01	Trim28|1;Cdc42|1;Ube2i|1	3	562	255	28324	http://www.ebi.ac.uk/QuickGO/GTerm?id=GO:0004842
4	4	substrate-specific transmembrane transporter activity	GO:0022891	8.93E-01	9.48E-01	Vdac1|1;Anxa5|1;Ryr1|1;Slc25a4|1;Cacna2d1|1;Atp1a2|1;Atp2b1|1;Atp5h|1;Cacnb1|1;Slc25a1|1;Atp5j|1;Cox7a2|1;Atp5e|1	13	1931	255	28324	http://www.ebi.ac.uk/QuickGO/GTerm?id=GO:0022891
4	4	ubiquitin-like protein transferase activity	GO:0019787	8.98E-01	9.51E-01	Trim28|1;Cdc42|1;Ube2i|1	3	582	255	28324	http://www.ebi.ac.uk/QuickGO/GTerm?id=GO:0019787
4	4	nucleoside-triphosphatase regulator activity	GO:0060589	8.98E-01	9.51E-01	Gdi2|1;Gdi1|1	2	425	255	28324	http://www.ebi.ac.uk/QuickGO/GTerm?id=GO:0060589
6	6	gated channel activity	GO:0022836	9.06E-01	9.59E-01	Vdac1|1;Ryr1|1;Cacna2d1|1;Cacnb1|1	4	746	255	28324	http://www.ebi.ac.uk/QuickGO/GTerm?id=GO:0022836
9	9	microtubule motor activity	GO:0003777	9.07E-01	9.59E-01	Myh4|1	1	262	255	28324	http://www.ebi.ac.uk/QuickGO/GTerm?id=GO:0003777
7	7	protein tyrosine kinase activity	GO:0004713	9.13E-01	9.64E-01	RGD:708506|1	1	269	255	28324	http://www.ebi.ac.uk/QuickGO/GTerm?id=GO:0004713
5	5	methyltransferase activity	GO:0008168	9.20E-01	9.67E-01	Aldh1l1|1	1	278	255	28324	http://www.ebi.ac.uk/QuickGO/GTerm?id=GO:0008168
10	10	RNA polymerase II core promoter proximal region sequence-specific DNA binding	GO:0000978	9.20E-01	9.67E-01	Sars|1;Creb1|1	2	459	255	28324	http://www.ebi.ac.uk/QuickGO/GTerm?id=GO:0000978
5	5	cytokine activity	GO:0005125	9.21E-01	9.67E-01	Gpi|1	1	279	255	28324	http://www.ebi.ac.uk/QuickGO/GTerm?id=GO:0005125
9	9	sodium ion transmembrane transporter activity	GO:0015081	9.21E-01	9.67E-01	Atp1a2|1	1	279	255	28324	http://www.ebi.ac.uk/QuickGO/GTerm?id=GO:0015081
7	7	sequence-specific double-stranded DNA binding	GO:1990837	9.22E-01	9.67E-01	Sars|1;Cnbp|1;Creb1|1;Taf1b|1	4	777	255	28324	http://www.ebi.ac.uk/QuickGO/GTerm?id=GO:1990837
5	5	nuclease activity	GO:0004518	9.26E-01	9.70E-01	Snd1|1	1	286	255	28324	http://www.ebi.ac.uk/QuickGO/GTerm?id=GO:0004518
4	4	transferase activity, transferring one-carbon groups	GO:0016741	9.28E-01	9.72E-01	Aldh1l1|1	1	290	255	28324	http://www.ebi.ac.uk/QuickGO/GTerm?id=GO:0016741
6	6	phosphatase activity	GO:0016791	9.31E-01	9.73E-01	Ca3|1;Pgam1|1	2	478	255	28324	http://www.ebi.ac.uk/QuickGO/GTerm?id=GO:0016791
9	9	potassium ion transmembrane transporter activity	GO:0015079	9.33E-01	9.74E-01	Atp1a2|1	1	297	255	28324	http://www.ebi.ac.uk/QuickGO/GTerm?id=GO:0015079
8	8	core promoter proximal region DNA binding	GO:0001159	9.35E-01	9.74E-01	Sars|1;Creb1|1	2	487	255	28324	http://www.ebi.ac.uk/QuickGO/GTerm?id=GO:0001159
9	9	core promoter proximal region sequence-specific DNA binding	GO:0000987	9.35E-01	9.74E-01	Sars|1;Creb1|1	2	487	255	28324	http://www.ebi.ac.uk/QuickGO/GTerm?id=GO:0000987
3	3	transferase activity	GO:0016740	9.38E-01	9.74E-01	Fasn|1;Acly|1;Gapdh|1;Tkt|1;Eef1g|1;Got2|1;Ddost|1;Gstm2|1;Trim28|1;Hk1|1;Gpt|1;Ak1|1;Aldh1l1|1;Taldo1|1;Cdc42|1;Phka1|1;RGD:708506|1;Dlat|1;Mgst1|1;Gyg1|1;Alox5ap|1;Ube2i|1;Prps1|1;Mapk12|1;Mgat1|1;Ube2d2b|1;Cept1|1	27	3855	255	28324	http://www.ebi.ac.uk/QuickGO/GTerm?id=GO:0016740
7	5,7	ligand-gated channel activity	GO:0022834	9.38E-01	9.74E-01	Ryr1|1	1	306	255	28324	http://www.ebi.ac.uk/QuickGO/GTerm?id=GO:0022834
7	6,7	ligand-gated ion channel activity	GO:0015276	9.38E-01	9.74E-01	Ryr1|1	1	306	255	28324	http://www.ebi.ac.uk/QuickGO/GTerm?id=GO:0015276
8	8	transcription regulatory region sequence-specific DNA binding	GO:0000976	9.48E-01	9.83E-01	Sars|1;Cnbp|1;Creb1|1;Taf1b|1	4	844	255	28324	http://www.ebi.ac.uk/QuickGO/GTerm?id=GO:0000976
3	3	chromatin binding	GO:0003682	9.63E-01	9.97E-01	Trim28|1;Tpr|1;Hist1h1b|1	3	735	255	28324	http://www.ebi.ac.uk/QuickGO/GTerm?id=GO:0003682
3	3	transmembrane transporter activity	GO:0022857	9.64E-01	9.97E-01	Vdac1|1;Anxa5|1;Ryr1|1;Slc25a4|1;Cacna2d1|1;Atp1a2|1;Atp2b1|1;Atp5h|1;Cacnb1|1;Slc25a1|1;Atp5j|1;Cox7a2|1;Atp5e|1	13	2199	255	28324	http://www.ebi.ac.uk/QuickGO/GTerm?id=GO:0022857
6	6	ion channel activity	GO:0005216	9.65E-01	9.97E-01	Vdac1|1;Ryr1|1;Cacna2d1|1;Cacnb1|1	4	909	255	28324	http://www.ebi.ac.uk/QuickGO/GTerm?id=GO:0005216
6	6	double-stranded DNA binding	GO:0003690	9.66E-01	9.97E-01	Sars|1;Cnbp|1;Creb1|1;Taf1b|1	4	912	255	28324	http://www.ebi.ac.uk/QuickGO/GTerm?id=GO:0003690
5	5	substrate-specific channel activity	GO:0022838	9.68E-01	9.98E-01	Vdac1|1;Ryr1|1;Cacna2d1|1;Cacnb1|1	4	922	255	28324	http://www.ebi.ac.uk/QuickGO/GTerm?id=GO:0022838
9	9	RNA polymerase II regulatory region sequence-specific DNA binding	GO:0000977	9.69E-01	9.98E-01	Sars|1;Cnbp|1;Creb1|1	3	762	255	28324	http://www.ebi.ac.uk/QuickGO/GTerm?id=GO:0000977
8	8	RNA polymerase II regulatory region DNA binding	GO:0001012	9.71E-01	9.99E-01	Sars|1;Cnbp|1;Creb1|1	3	771	255	28324	http://www.ebi.ac.uk/QuickGO/GTerm?id=GO:0001012
6	6	protein kinase activity	GO:0004672	9.75E-01	1.00E+00	Trim28|1;Hk1|1;Phka1|1;RGD:708506|1;Mapk12|1	5	1123	255	28324	http://www.ebi.ac.uk/QuickGO/GTerm?id=GO:0004672
5	5	channel activity	GO:0015267	9.79E-01	1.00E+00	Vdac1|1;Ryr1|1;Cacna2d1|1;Cacnb1|1	4	990	255	28324	http://www.ebi.ac.uk/QuickGO/GTerm?id=GO:0015267
4	4	passive transmembrane transporter activity	GO:0022803	9.79E-01	1.00E+00	Vdac1|1;Ryr1|1;Cacna2d1|1;Cacnb1|1	4	990	255	28324	http://www.ebi.ac.uk/QuickGO/GTerm?id=GO:0022803
5	5	secondary active transmembrane transporter activity	GO:0015291	9.81E-01	1.00E+00	Slc25a4|1	1	437	255	28324	http://www.ebi.ac.uk/QuickGO/GTerm?id=GO:0015291
7	7	transcription regulatory region DNA binding	GO:0044212	9.83E-01	1.00E+00	Sars|1;Cnbp|1;Creb1|1;Taf1b|1	4	1019	255	28324	http://www.ebi.ac.uk/QuickGO/GTerm?id=GO:0044212
6	6	regulatory region DNA binding	GO:0000975	9.83E-01	1.00E+00	Sars|1;Cnbp|1;Creb1|1;Taf1b|1	4	1020	255	28324	http://www.ebi.ac.uk/QuickGO/GTerm?id=GO:0000975
5	5	regulatory region nucleic acid binding	GO:0001067	9.84E-01	1.00E+00	Sars|1;Cnbp|1;Creb1|1;Taf1b|1	4	1026	255	28324	http://www.ebi.ac.uk/QuickGO/GTerm?id=GO:0001067
3	3	odorant binding	GO:0005549	9.85E-01	1.00E+00	RGD:708506|1	1	462	255	28324	http://www.ebi.ac.uk/QuickGO/GTerm?id=GO:0005549
5	5	kinase activity	GO:0016301	9.88E-01	1.00E+00	Trim28|1;Hk1|1;Ak1|1;Phka1|1;RGD:708506|1;Prps1|1;Mapk12|1	7	1551	255	28324	http://www.ebi.ac.uk/QuickGO/GTerm?id=GO:0016301
7	7	protein serine/threonine kinase activity	GO:0004674	9.88E-01	1.00E+00	Phka1|1;Mapk12|1	2	702	255	28324	http://www.ebi.ac.uk/QuickGO/GTerm?id=GO:0004674
4	4	transferase activity, transferring phosphorus-containing groups	GO:0016772	9.92E-01	1.00E+00	Trim28|1;Hk1|1;Ak1|1;Phka1|1;RGD:708506|1;Prps1|1;Mapk12|1;Cept1|1	8	1791	255	28324	http://www.ebi.ac.uk/QuickGO/GTerm?id=GO:0016772
6	6	sequence-specific DNA binding	GO:0043565	9.93E-01	1.00E+00	Trim28|1;Ncl|1;Sars|1;Cnbp|1;Creb1|1;Taf1b|1	6	1483	255	28324	http://www.ebi.ac.uk/QuickGO/GTerm?id=GO:0043565
5	5	phosphotransferase activity, alcohol group as acceptor	GO:0016773	9.94E-01	1.00E+00	Trim28|1;Hk1|1;Phka1|1;RGD:708506|1;Mapk12|1	5	1333	255	28324	http://www.ebi.ac.uk/QuickGO/GTerm?id=GO:0016773
4	4	RNA polymerase II transcription factor activity, sequence-specific DNA binding	GO:0000981	9.97E-01	1.00E+00	Cnbp|1;Creb1|1	2	873	255	28324	http://www.ebi.ac.uk/QuickGO/GTerm?id=GO:0000981
2	2	nucleic acid binding transcription factor activity	GO:0001071	1.00E+00	1.00E+00	Trim28|1;Cnbp|1;Creb1|1;Taf1b|1	4	1632	255	28324	http://www.ebi.ac.uk/QuickGO/GTerm?id=GO:0001071
3	3	transcription factor activity, sequence-specific DNA binding	GO:0003700	1.00E+00	1.00E+00	Trim28|1;Cnbp|1;Creb1|1;Taf1b|1	4	1632	255	28324	http://www.ebi.ac.uk/QuickGO/GTerm?id=GO:0003700
5	5	DNA binding	GO:0003677	1.00E+00	1.00E+00	Pc|1;Nucb2|1;Trim28|1;Ncl|1;Nucb1|1;Hist1h1b|1;Sars|1;Cnbp|1;Rad23b|1;Creb1|1;Taf1b|1	11	2919	255	28324	http://www.ebi.ac.uk/QuickGO/GTerm?id=GO:0003677
2	2	molecular transducer activity	GO:0060089	1.00E+00	1.00E+00	Ryr1|1;Lgals1|1;Itgb1|1;Krt17|1;RGD:708506|1;Cd48|1;Lgals3|1;Lgals3bp|1;Hmox1|1;Mapk12|1;Adgrf5|1;Cadm3|1;Ager|1;Gna11|1	14	4053	255	28324	http://www.ebi.ac.uk/QuickGO/GTerm?id=GO:0060089
2	2	signal transducer activity	GO:0004871	1.00E+00	1.00E+00	Ryr1|1;Lgals1|1;Itgb1|1;Krt17|1;RGD:708506|1;Cd48|1;Lgals3|1;Agt|1;Hmox1|1;Mapk12|1;Adgrf5|1;Ager|1;Gna11|1	13	3976	255	28324	http://www.ebi.ac.uk/QuickGO/GTerm?id=GO:0004871
3	3	receptor activity	GO:0004872	1.00E+00	1.00E+00	Ryr1|1;Itgb1|1;Krt17|1;RGD:708506|1;Cd48|1;Lgals3|1;Lgals3bp|1;Adgrf5|1;Cadm3|1;Ager|1	10	3803	255	28324	http://www.ebi.ac.uk/QuickGO/GTerm?id=GO:0004872
4	3,4	signaling receptor activity	GO:0038023	1.00E+00	1.00E+00	Ryr1|1;Itgb1|1;Krt17|1;RGD:708506|1;Cd48|1;Lgals3|1;Adgrf5|1;Ager|1	8	3596	255	28324	http://www.ebi.ac.uk/QuickGO/GTerm?id=GO:0038023
4	4	transmembrane receptor activity	GO:0099600	1.00E+00	1.00E+00	Ryr1|1;Krt17|1;RGD:708506|1;Adgrf5|1	4	2993	255	28324	http://www.ebi.ac.uk/QuickGO/GTerm?id=GO:0099600
5	4,5	transmembrane signaling receptor activity	GO:0004888	1.00E+00	1.00E+00	Ryr1|1;Krt17|1;RGD:708506|1;Adgrf5|1	4	3292	255	28324	http://www.ebi.ac.uk/QuickGO/GTerm?id=GO:0004888
6	5,6	G-protein coupled receptor activity	GO:0004930	1.00E+00	1.00E+00	Adgrf5|1	1	2544	255	28324	http://www.ebi.ac.uk/QuickGO/GTerm?id=GO:0004930
