# Supplementary material for: Differential Proteomics Analysis of the Subcutaneous Connective Tissues in Alcian Blue Tracks along Conception Vessel and Adjacent Nonmeridian in Rats
Source: Evid Based Complement Alternat Med. 2021 May 4;2021:5550694. doi: 10.1155/2021/5550694 (PMC8116161; doi:10.1155/2021/5550694)
Supplement: Supplementary Materials — 1. The data of qualitative identification of protein. 2. The false discovery rate (FDR) of SWATH data. 3. The data of biological process (Gene Ontology (GO) analysis of differential proteins). 4. The data of cell component (GO analysis of differential proteins). 5. The data of molecular function (GO analysis of differential proteins). 6. The data of KEGG analysis. 7. The data of biological progress and KEEG link. 8. The data of protein-protein interaction (PPI). 9. The information analysis note. 10. The data of western blot analysis: the upregulated differential proteins involved in ATP metabolism (ATP5E, GAPDH), redox reactions (Gpx-3), and Ca2+ transmembrane transport (CACNA2D1). [file 5550694.f1.zip › 5550694.f1/6-KEEG..txt]

BP_name	BP_MaxLevel	GO_id	BP_Count	KEGG_name	KEGG_id	KEGG_Count	Related_gene	Count
small molecule metabolic process	4	GO:0044281	86	Carbon metabolism	rno01200	23	Taldo1|1;Pgam1|1;Tpi1|1;Prps1|1;Mdh2|1;Eno3|1;Pgd|1;Acadm|1;Got2|1;Aldh6a1|1;Gpt|1;Idh1|1;Tkt|1;Dlat|1;Pdhb|1;Aco2|1;Phgdh|1;Gapdh|1;Dld|1;Mdh1|1;Hk1|1;Pc|1;Gpi|1	23
small molecule metabolic process	4	GO:0044281	86	Glycolysis / Gluconeogenesis	rno00010	13	Dld|1;Pdhb|1;Aldh9a1|1;Pgam1|1;Eno3|1;Aldh3a2|1;Tpi1|1;Galm|1;Hk1|1;Aldh1a3|1;Gapdh|1;Dlat|1;Gpi|1	13
small molecule metabolic process	4	GO:0044281	86	Pyruvate metabolism	rno00620	10	Acaca|1;Dld|1;Pdhb|1;Aldh9a1|1;Mdh1|1;Aldh3a2|1;Glo1|1;Pc|1;Dlat|1;Mdh2|1	10
small molecule metabolic process	4	GO:0044281	86	Biosynthesis of amino acids	rno01230	13	Taldo1|1;Pgam1|1;Tpi1|1;Got2|1;Gpt|1;Aco2|1;Idh1|1;Tkt|1;Prps1|1;Phgdh|1;Pc|1;Eno3|1;Gapdh|1	13
small molecule metabolic process	4	GO:0044281	86	Citrate cycle (TCA cycle)	rno00020	9	Dld|1;Pdhb|1;Mdh1|1;Aco2|1;Idh1|1;Acly|1;Pc|1;Dlat|1;Mdh2|1	9
small molecule metabolic process	4	GO:0044281	86	Metabolic pathways	rno01100	49	Acadvl|1;Ak1|1;Csad|1;Cept1|1;Taldo1|1;Pgam1|1;Acaca|1;Tpi1|1;Atp5e|1;Galm|1;Prps1|1;Mdh2|1;Eno3|1;Ampd1|1;Bckdhb|1;Pgd|1;Acadm|1;Got2|1;Aldh6a1|1;Gpt|1;Acsl1|1;Idh1|1;Acly|1;Tkt|1;Dlat|1;Aldh3a2|1;Pdhb|1;Akr1b1|1;Ivd|1;Fasn|1;Aco2|1;Atp5j|1;Phgdh|1;Dld|1;Gapdh|1;Ptgis|1;Aldh1a3|1;Aldh9a1|1;Atp5h|1;Mdh1|1;Hk1|1;Pc|1;Gpi|1;Hsd17b4|1	44
small molecule metabolic process	4	GO:0044281	86	Valine, leucine and isoleucine degradation	rno00280	8	Aldh3a2|1;Dld|1;Aldh9a1|1;Bckdhb|1;Acadm|1;Ivd|1;Aldh6a1|1	7
small molecule metabolic process	4	GO:0044281	86	Propanoate metabolism	rno00640	6	Dld|1;Echdc1|1;Bckdhb|1;Acadm|1;Acaca|1;Aldh6a1|1	6
small molecule metabolic process	4	GO:0044281	86	Glutathione metabolism	rno00480	7	Pgd|1;Idh1|1	2
small molecule metabolic process	4	GO:0044281	86	Pentose phosphate pathway	rno00030	5	Prps1|1;Tkt|1;Taldo1|1;Gpi|1;Pgd|1	5
small molecule metabolic process	4	GO:0044281	86	Fatty acid degradation	rno00071	6	Acadvl|1;Aldh9a1|1;Acadm|1;Aldh3a2|1;Acsl1|1;Eci2|1	6
small molecule metabolic process	4	GO:0044281	86	Nitrogen metabolism	rno00910	4	Ca1|1;Ca2|1;Ca3|1;Ca5b|1	4
small molecule metabolic process	4	GO:0044281	86	2-Oxocarboxylic acid metabolism	rno01210	4	Gpt|1;Aco2|1;Idh1|1;Got2|1	4
small molecule metabolic process	4	GO:0044281	86	beta-Alanine metabolism	rno00410	5	Aldh6a1|1;Acadm|1;Aldh3a2|1;Aldh1a3|1;Aldh9a1|1	5
small molecule metabolic process	4	GO:0044281	86	Glyoxylate and dicarboxylate metabolism	rno00630	4	Aco2|1;Mdh2|1;Dld|1;Mdh1|1	4
small molecule metabolic process	4	GO:0044281	86	Fatty acid biosynthesis	rno00061	3	Fasn|1;Acaca|1;Acsl1|1	3
small molecule metabolic process	4	GO:0044281	86	Renin-angiotensin system	rno04614	4	Agt|1	1
small molecule metabolic process	4	GO:0044281	86	Fatty acid metabolism	rno01212	5	Acadvl|1;Acadm|1;Acaca|1;Acsl1|1;Fasn|1	5
small molecule metabolic process	4	GO:0044281	86	Proximal tubule bicarbonate reclamation	rno04964	3	Mdh1|1;Ca2|1;Atp1a2|1	3
small molecule metabolic process	4	GO:0044281	86	Thyroid hormone synthesis	rno04918	5	Atp1a2|1	1
small molecule metabolic process	4	GO:0044281	86	Mineral absorption	rno04978	4	Atp1a2|1	1
small molecule metabolic process	4	GO:0044281	86	Histidine metabolism	rno00340	3	Aldh3a2|1;Aldh1a3|1;Aldh9a1|1	3
small molecule metabolic process	4	GO:0044281	86	Huntington's disease	rno05016	9	Atp5e|1;Atp5h|1;Atp5j|1	3
small molecule metabolic process	4	GO:0044281	86	Galactose metabolism	rno00052	3	Hk1|1;Akr1b1|1;Galm|1	3
small molecule metabolic process	4	GO:0044281	86	Parkinson's disease	rno05012	7	Atp5e|1;Atp5h|1;Park7|1;Atp5j|1	4
small molecule metabolic process	4	GO:0044281	86	Alanine, aspartate and glutamate metabolism	rno00250	3	Gpt|1;Nit2|1;Got2|1	3
small molecule metabolic process	4	GO:0044281	86	Pancreatic secretion	rno04972	5	Ca2|1;Atp1a2|1	2
small molecule metabolic process	4	GO:0044281	86	Fructose and mannose metabolism	rno00051	3	Hk1|1;Akr1b1|1;Tpi1|1	3
small molecule metabolic process	4	GO:0044281	86	Glycine, serine and threonine metabolism	rno00260	3	Pgam1|1;Phgdh|1;Dld|1	3
small molecule metabolic process	4	GO:0044281	86	Glucagon signaling pathway	rno04922	5	Pgam1|1;Acaca|1;Pdhb|1;Phka1|1	4
carboxylic acid metabolic process	6	GO:0019752	58	Carbon metabolism	rno01200	23	Dld|1;Pdhb|1;Pc|1;Pgam1|1;Pgd|1;Acadm|1;Tpi1|1;Got2|1;Aldh6a1|1;Gpt|1;Aco2|1;Idh1|1;Mdh1|1;Hk1|1;Phgdh|1;Mdh2|1;Eno3|1;Gapdh|1;Gpi|1;Dlat|1	20
carboxylic acid metabolic process	6	GO:0019752	58	Glycolysis / Gluconeogenesis	rno00010	13	Dld|1;Pdhb|1;Aldh9a1|1;Pgam1|1;Eno3|1;Aldh3a2|1;Tpi1|1;Hk1|1;Aldh1a3|1;Gapdh|1;Dlat|1;Gpi|1	12
carboxylic acid metabolic process	6	GO:0019752	58	Pyruvate metabolism	rno00620	10	Acaca|1;Dld|1;Pdhb|1;Aldh9a1|1;Mdh1|1;Aldh3a2|1;Pc|1;Dlat|1;Mdh2|1	9
carboxylic acid metabolic process	6	GO:0019752	58	Biosynthesis of amino acids	rno01230	13	Pgam1|1;Tpi1|1;Got2|1;Gpt|1;Aco2|1;Idh1|1;Phgdh|1;Pc|1;Eno3|1;Gapdh|1	10
carboxylic acid metabolic process	6	GO:0019752	58	Citrate cycle (TCA cycle)	rno00020	9	Dld|1;Pdhb|1;Mdh1|1;Aco2|1;Idh1|1;Acly|1;Pc|1;Dlat|1;Mdh2|1	9
carboxylic acid metabolic process	6	GO:0019752	58	Metabolic pathways	rno01100	49	Acadvl|1;Csad|1;Pgam1|1;Aldh3a2|1;Tpi1|1;Mdh2|1;Eno3|1;Bckdhb|1;Pgd|1;Acadm|1;Got2|1;Aldh6a1|1;Gpt|1;Acsl1|1;Idh1|1;Acly|1;Phgdh|1;Dlat|1;Acaca|1;Pdhb|1;Ivd|1;Fasn|1;Aco2|1;Dld|1;Gapdh|1;Ptgis|1;Aldh1a3|1;Aldh9a1|1;Mdh1|1;Hk1|1;Pc|1;Gpi|1;Hsd17b4|1	33
carboxylic acid metabolic process	6	GO:0019752	58	Valine, leucine and isoleucine degradation	rno00280	8	Aldh3a2|1;Dld|1;Aldh9a1|1;Bckdhb|1;Acadm|1;Ivd|1;Aldh6a1|1	7
carboxylic acid metabolic process	6	GO:0019752	58	Propanoate metabolism	rno00640	6	Dld|1;Echdc1|1;Bckdhb|1;Acadm|1;Acaca|1;Aldh6a1|1	6
carboxylic acid metabolic process	6	GO:0019752	58	Glutathione metabolism	rno00480	7	Pgd|1;Idh1|1	2
carboxylic acid metabolic process	6	GO:0019752	58	Pentose phosphate pathway	rno00030	5	Pgd|1;Gpi|1	2
carboxylic acid metabolic process	6	GO:0019752	58	Fatty acid degradation	rno00071	6	Acadvl|1;Aldh9a1|1;Acadm|1;Aldh3a2|1;Acsl1|1;Eci2|1	6
carboxylic acid metabolic process	6	GO:0019752	58	2-Oxocarboxylic acid metabolism	rno01210	4	Gpt|1;Aco2|1;Idh1|1;Got2|1	4
carboxylic acid metabolic process	6	GO:0019752	58	beta-Alanine metabolism	rno00410	5	Aldh6a1|1;Acadm|1;Aldh3a2|1;Aldh1a3|1;Aldh9a1|1	5
carboxylic acid metabolic process	6	GO:0019752	58	Glyoxylate and dicarboxylate metabolism	rno00630	4	Aco2|1;Mdh2|1;Dld|1;Mdh1|1	4
carboxylic acid metabolic process	6	GO:0019752	58	Fatty acid biosynthesis	rno00061	3	Fasn|1;Acaca|1;Acsl1|1	3
carboxylic acid metabolic process	6	GO:0019752	58	Renin-angiotensin system	rno04614	4	Agt|1	1
carboxylic acid metabolic process	6	GO:0019752	58	Fatty acid metabolism	rno01212	5	Acadvl|1;Acadm|1;Acaca|1;Acsl1|1;Fasn|1	5
carboxylic acid metabolic process	6	GO:0019752	58	Proximal tubule bicarbonate reclamation	rno04964	3	Mdh1|1	1
carboxylic acid metabolic process	6	GO:0019752	58	Histidine metabolism	rno00340	3	Aldh3a2|1;Aldh1a3|1;Aldh9a1|1	3
carboxylic acid metabolic process	6	GO:0019752	58	Galactose metabolism	rno00052	3	Hk1|1	1
carboxylic acid metabolic process	6	GO:0019752	58	Parkinson's disease	rno05012	7	Park7|1	1
carboxylic acid metabolic process	6	GO:0019752	58	Alanine, aspartate and glutamate metabolism	rno00250	3	Gpt|1;Nit2|1;Got2|1	3
carboxylic acid metabolic process	6	GO:0019752	58	Fructose and mannose metabolism	rno00051	3	Hk1|1;Tpi1|1	2
carboxylic acid metabolic process	6	GO:0019752	58	Glycine, serine and threonine metabolism	rno00260	3	Pgam1|1;Phgdh|1;Dld|1	3
carboxylic acid metabolic process	6	GO:0019752	58	Glucagon signaling pathway	rno04922	5	Pgam1|1;Acaca|1;Pdhb|1	3
organic acid metabolic process	4	GO:0006082	60	Carbon metabolism	rno01200	23	Hk1|1;Dld|1;Pdhb|1;Pc|1;Pgam1|1;Pgd|1;Acadm|1;Tpi1|1;Got2|1;Aldh6a1|1;Gpt|1;Aco2|1;Idh1|1;Mdh1|1;Prps1|1;Phgdh|1;Mdh2|1;Eno3|1;Gapdh|1;Gpi|1;Dlat|1	21
organic acid metabolic process	4	GO:0006082	60	Glycolysis / Gluconeogenesis	rno00010	13	Dld|1;Pdhb|1;Aldh9a1|1;Pgam1|1;Eno3|1;Aldh3a2|1;Tpi1|1;Hk1|1;Aldh1a3|1;Gapdh|1;Dlat|1;Gpi|1	12
organic acid metabolic process	4	GO:0006082	60	Pyruvate metabolism	rno00620	10	Acaca|1;Dld|1;Pdhb|1;Aldh9a1|1;Mdh1|1;Aldh3a2|1;Pc|1;Dlat|1;Mdh2|1	9
organic acid metabolic process	4	GO:0006082	60	Biosynthesis of amino acids	rno01230	13	Pgam1|1;Tpi1|1;Got2|1;Gpt|1;Aco2|1;Idh1|1;Prps1|1;Phgdh|1;Pc|1;Eno3|1;Gapdh|1	11
organic acid metabolic process	4	GO:0006082	60	Citrate cycle (TCA cycle)	rno00020	9	Dld|1;Pdhb|1;Mdh1|1;Aco2|1;Idh1|1;Acly|1;Pc|1;Dlat|1;Mdh2|1	9
organic acid metabolic process	4	GO:0006082	60	Metabolic pathways	rno01100	49	Acadvl|1;Csad|1;Pgam1|1;Aldh3a2|1;Tpi1|1;Prps1|1;Mdh2|1;Eno3|1;Bckdhb|1;Pgd|1;Acadm|1;Got2|1;Aldh6a1|1;Gpt|1;Acsl1|1;Idh1|1;Acly|1;Phgdh|1;Dlat|1;Acaca|1;Pdhb|1;Ivd|1;Fasn|1;Aco2|1;Dld|1;Gapdh|1;Ptgis|1;Aldh1a3|1;Aldh9a1|1;Mdh1|1;Hk1|1;Pc|1;Gpi|1;Hsd17b4|1	34
organic acid metabolic process	4	GO:0006082	60	Valine, leucine and isoleucine degradation	rno00280	8	Aldh3a2|1;Dld|1;Aldh9a1|1;Bckdhb|1;Acadm|1;Ivd|1;Aldh6a1|1	7
organic acid metabolic process	4	GO:0006082	60	Propanoate metabolism	rno00640	6	Dld|1;Echdc1|1;Bckdhb|1;Acadm|1;Acaca|1;Aldh6a1|1	6
organic acid metabolic process	4	GO:0006082	60	Glutathione metabolism	rno00480	7	Pgd|1;Idh1|1	2
organic acid metabolic process	4	GO:0006082	60	Pentose phosphate pathway	rno00030	5	Prps1|1;Pgd|1;Gpi|1	3
organic acid metabolic process	4	GO:0006082	60	Fatty acid degradation	rno00071	6	Acadvl|1;Aldh9a1|1;Acadm|1;Aldh3a2|1;Acsl1|1;Eci2|1	6
organic acid metabolic process	4	GO:0006082	60	2-Oxocarboxylic acid metabolism	rno01210	4	Gpt|1;Aco2|1;Idh1|1;Got2|1	4
organic acid metabolic process	4	GO:0006082	60	beta-Alanine metabolism	rno00410	5	Aldh6a1|1;Acadm|1;Aldh3a2|1;Aldh1a3|1;Aldh9a1|1	5
organic acid metabolic process	4	GO:0006082	60	Glyoxylate and dicarboxylate metabolism	rno00630	4	Aco2|1;Mdh2|1;Dld|1;Mdh1|1	4
organic acid metabolic process	4	GO:0006082	60	Fatty acid biosynthesis	rno00061	3	Fasn|1;Acaca|1;Acsl1|1	3
organic acid metabolic process	4	GO:0006082	60	Renin-angiotensin system	rno04614	4	Agt|1	1
organic acid metabolic process	4	GO:0006082	60	Fatty acid metabolism	rno01212	5	Acadvl|1;Acadm|1;Acaca|1;Acsl1|1;Fasn|1	5
organic acid metabolic process	4	GO:0006082	60	Proximal tubule bicarbonate reclamation	rno04964	3	Mdh1|1	1
organic acid metabolic process	4	GO:0006082	60	Histidine metabolism	rno00340	3	Aldh3a2|1;Aldh1a3|1;Aldh9a1|1	3
organic acid metabolic process	4	GO:0006082	60	Galactose metabolism	rno00052	3	Hk1|1	1
organic acid metabolic process	4	GO:0006082	60	Parkinson's disease	rno05012	7	Park7|1	1
organic acid metabolic process	4	GO:0006082	60	Alanine, aspartate and glutamate metabolism	rno00250	3	Gpt|1;Nit2|1;Got2|1	3
organic acid metabolic process	4	GO:0006082	60	Fructose and mannose metabolism	rno00051	3	Hk1|1;Tpi1|1	2
organic acid metabolic process	4	GO:0006082	60	Glycine, serine and threonine metabolism	rno00260	3	Pgam1|1;Phgdh|1;Dld|1	3
organic acid metabolic process	4	GO:0006082	60	Glucagon signaling pathway	rno04922	5	Pgam1|1;Acaca|1;Pdhb|1	3
oxoacid metabolic process	5	GO:0043436	59	Carbon metabolism	rno01200	23	Dld|1;Pdhb|1;Pc|1;Pgam1|1;Pgd|1;Acadm|1;Tpi1|1;Got2|1;Aldh6a1|1;Gpt|1;Aco2|1;Idh1|1;Mdh1|1;Hk1|1;Phgdh|1;Mdh2|1;Eno3|1;Gapdh|1;Gpi|1;Dlat|1	20
oxoacid metabolic process	5	GO:0043436	59	Glycolysis / Gluconeogenesis	rno00010	13	Dld|1;Pdhb|1;Aldh9a1|1;Pgam1|1;Eno3|1;Aldh3a2|1;Tpi1|1;Hk1|1;Aldh1a3|1;Gapdh|1;Dlat|1;Gpi|1	12
oxoacid metabolic process	5	GO:0043436	59	Pyruvate metabolism	rno00620	10	Acaca|1;Dld|1;Pdhb|1;Aldh9a1|1;Mdh1|1;Aldh3a2|1;Pc|1;Dlat|1;Mdh2|1	9
oxoacid metabolic process	5	GO:0043436	59	Biosynthesis of amino acids	rno01230	13	Pgam1|1;Tpi1|1;Got2|1;Gpt|1;Aco2|1;Idh1|1;Phgdh|1;Pc|1;Eno3|1;Gapdh|1	10
oxoacid metabolic process	5	GO:0043436	59	Citrate cycle (TCA cycle)	rno00020	9	Dld|1;Pdhb|1;Mdh1|1;Aco2|1;Idh1|1;Acly|1;Pc|1;Dlat|1;Mdh2|1	9
oxoacid metabolic process	5	GO:0043436	59	Metabolic pathways	rno01100	49	Acadvl|1;Csad|1;Pgam1|1;Aldh3a2|1;Tpi1|1;Mdh2|1;Eno3|1;Bckdhb|1;Pgd|1;Acadm|1;Got2|1;Aldh6a1|1;Gpt|1;Acsl1|1;Idh1|1;Acly|1;Phgdh|1;Dlat|1;Acaca|1;Pdhb|1;Ivd|1;Fasn|1;Aco2|1;Dld|1;Gapdh|1;Ptgis|1;Aldh1a3|1;Aldh9a1|1;Mdh1|1;Hk1|1;Pc|1;Gpi|1;Hsd17b4|1	33
oxoacid metabolic process	5	GO:0043436	59	Valine, leucine and isoleucine degradation	rno00280	8	Aldh3a2|1;Dld|1;Aldh9a1|1;Bckdhb|1;Acadm|1;Ivd|1;Aldh6a1|1	7
oxoacid metabolic process	5	GO:0043436	59	Propanoate metabolism	rno00640	6	Dld|1;Echdc1|1;Bckdhb|1;Acadm|1;Acaca|1;Aldh6a1|1	6
oxoacid metabolic process	5	GO:0043436	59	Glutathione metabolism	rno00480	7	Pgd|1;Idh1|1	2
oxoacid metabolic process	5	GO:0043436	59	Pentose phosphate pathway	rno00030	5	Pgd|1;Gpi|1	2
oxoacid metabolic process	5	GO:0043436	59	Fatty acid degradation	rno00071	6	Acadvl|1;Aldh9a1|1;Acadm|1;Aldh3a2|1;Acsl1|1;Eci2|1	6
oxoacid metabolic process	5	GO:0043436	59	2-Oxocarboxylic acid metabolism	rno01210	4	Gpt|1;Aco2|1;Idh1|1;Got2|1	4
oxoacid metabolic process	5	GO:0043436	59	beta-Alanine metabolism	rno00410	5	Aldh6a1|1;Acadm|1;Aldh3a2|1;Aldh1a3|1;Aldh9a1|1	5
oxoacid metabolic process	5	GO:0043436	59	Glyoxylate and dicarboxylate metabolism	rno00630	4	Aco2|1;Mdh2|1;Dld|1;Mdh1|1	4
oxoacid metabolic process	5	GO:0043436	59	Fatty acid biosynthesis	rno00061	3	Fasn|1;Acaca|1;Acsl1|1	3
oxoacid metabolic process	5	GO:0043436	59	Renin-angiotensin system	rno04614	4	Agt|1	1
oxoacid metabolic process	5	GO:0043436	59	Fatty acid metabolism	rno01212	5	Acadvl|1;Acadm|1;Acaca|1;Acsl1|1;Fasn|1	5
oxoacid metabolic process	5	GO:0043436	59	Proximal tubule bicarbonate reclamation	rno04964	3	Mdh1|1	1
oxoacid metabolic process	5	GO:0043436	59	Histidine metabolism	rno00340	3	Aldh3a2|1;Aldh1a3|1;Aldh9a1|1	3
oxoacid metabolic process	5	GO:0043436	59	Galactose metabolism	rno00052	3	Hk1|1	1
oxoacid metabolic process	5	GO:0043436	59	Parkinson's disease	rno05012	7	Park7|1	1
oxoacid metabolic process	5	GO:0043436	59	Alanine, aspartate and glutamate metabolism	rno00250	3	Gpt|1;Nit2|1;Got2|1	3
oxoacid metabolic process	5	GO:0043436	59	Fructose and mannose metabolism	rno00051	3	Hk1|1;Tpi1|1	2
oxoacid metabolic process	5	GO:0043436	59	Glycine, serine and threonine metabolism	rno00260	3	Pgam1|1;Phgdh|1;Dld|1	3
oxoacid metabolic process	5	GO:0043436	59	Glucagon signaling pathway	rno04922	5	Pgam1|1;Acaca|1;Pdhb|1	3
monocarboxylic acid metabolic process	7	GO:0032787	43	Carbon metabolism	rno01200	23	Dld|1;Pdhb|1;Pgam1|1;Pgd|1;Acadm|1;Tpi1|1;Idh1|1;Hk1|1;Phgdh|1;Gapdh|1;Eno3|1;Pc|1;Gpi|1;Dlat|1	14
monocarboxylic acid metabolic process	7	GO:0032787	43	Glycolysis / Gluconeogenesis	rno00010	13	Dld|1;Pdhb|1;Aldh9a1|1;Pgam1|1;Eno3|1;Aldh3a2|1;Tpi1|1;Hk1|1;Aldh1a3|1;Gapdh|1;Dlat|1;Gpi|1	12
monocarboxylic acid metabolic process	7	GO:0032787	43	Pyruvate metabolism	rno00620	10	Aldh3a2|1;Dld|1;Pdhb|1;Aldh9a1|1;Acaca|1;Pc|1;Dlat|1	7
monocarboxylic acid metabolic process	7	GO:0032787	43	Biosynthesis of amino acids	rno01230	13	Pgam1|1;Tpi1|1;Idh1|1;Phgdh|1;Pc|1;Eno3|1;Gapdh|1	7
monocarboxylic acid metabolic process	7	GO:0032787	43	Citrate cycle (TCA cycle)	rno00020	9	Dld|1;Pdhb|1;Idh1|1;Acly|1;Pc|1;Dlat|1	6
monocarboxylic acid metabolic process	7	GO:0032787	43	Metabolic pathways	rno01100	49	Acadvl|1;Pgam1|1;Aldh3a2|1;Tpi1|1;Eno3|1;Pgd|1;Acadm|1;Acsl1|1;Idh1|1;Acly|1;Phgdh|1;Dlat|1;Acaca|1;Pdhb|1;Ivd|1;Fasn|1;Dld|1;Gapdh|1;Ptgis|1;Aldh1a3|1;Aldh9a1|1;Hk1|1;Pc|1;Gpi|1;Hsd17b4|1	25
monocarboxylic acid metabolic process	7	GO:0032787	43	Valine, leucine and isoleucine degradation	rno00280	8	Acadm|1;Ivd|1;Dld|1;Aldh9a1|1;Aldh3a2|1	5
monocarboxylic acid metabolic process	7	GO:0032787	43	Propanoate metabolism	rno00640	6	Acadm|1;Acaca|1;Dld|1;Echdc1|1	4
monocarboxylic acid metabolic process	7	GO:0032787	43	Glutathione metabolism	rno00480	7	Pgd|1;Idh1|1	2
monocarboxylic acid metabolic process	7	GO:0032787	43	Pentose phosphate pathway	rno00030	5	Pgd|1;Gpi|1	2
monocarboxylic acid metabolic process	7	GO:0032787	43	Fatty acid degradation	rno00071	6	Acadvl|1;Aldh9a1|1;Acadm|1;Aldh3a2|1;Acsl1|1;Eci2|1	6
monocarboxylic acid metabolic process	7	GO:0032787	43	2-Oxocarboxylic acid metabolism	rno01210	4	Idh1|1	1
monocarboxylic acid metabolic process	7	GO:0032787	43	beta-Alanine metabolism	rno00410	5	Acadm|1;Aldh3a2|1;Aldh1a3|1;Aldh9a1|1	4
monocarboxylic acid metabolic process	7	GO:0032787	43	Glyoxylate and dicarboxylate metabolism	rno00630	4	Dld|1	1
monocarboxylic acid metabolic process	7	GO:0032787	43	Fatty acid biosynthesis	rno00061	3	Fasn|1;Acaca|1;Acsl1|1	3
monocarboxylic acid metabolic process	7	GO:0032787	43	Renin-angiotensin system	rno04614	4	Agt|1	1
monocarboxylic acid metabolic process	7	GO:0032787	43	Fatty acid metabolism	rno01212	5	Acadvl|1;Acadm|1;Acaca|1;Acsl1|1;Fasn|1	5
monocarboxylic acid metabolic process	7	GO:0032787	43	Histidine metabolism	rno00340	3	Aldh3a2|1;Aldh1a3|1;Aldh9a1|1	3
monocarboxylic acid metabolic process	7	GO:0032787	43	Galactose metabolism	rno00052	3	Hk1|1	1
monocarboxylic acid metabolic process	7	GO:0032787	43	Parkinson's disease	rno05012	7	Park7|1	1
monocarboxylic acid metabolic process	7	GO:0032787	43	Alanine, aspartate and glutamate metabolism	rno00250	3	Nit2|1	1
monocarboxylic acid metabolic process	7	GO:0032787	43	Fructose and mannose metabolism	rno00051	3	Hk1|1;Tpi1|1	2
monocarboxylic acid metabolic process	7	GO:0032787	43	Glycine, serine and threonine metabolism	rno00260	3	Pgam1|1;Phgdh|1;Dld|1	3
monocarboxylic acid metabolic process	7	GO:0032787	43	Glucagon signaling pathway	rno04922	5	Pgam1|1;Acaca|1;Pdhb|1	3
single-organism metabolic process	3	GO:0044710	132	Carbon metabolism	rno01200	23	Taldo1|1;Pgam1|1;Tpi1|1;Prps1|1;Mdh2|1;Eno3|1;Pgd|1;Acadm|1;Got2|1;Aldh6a1|1;Gpt|1;Idh1|1;Tkt|1;Dlat|1;Pdhb|1;Aco2|1;Phgdh|1;Gapdh|1;Dld|1;Mdh1|1;Hk1|1;Pc|1;Gpi|1	23
single-organism metabolic process	3	GO:0044710	132	Glycolysis / Gluconeogenesis	rno00010	13	Dld|1;Pdhb|1;Aldh9a1|1;Pgam1|1;Eno3|1;Aldh3a2|1;Tpi1|1;Galm|1;Hk1|1;Aldh1a3|1;Gapdh|1;Dlat|1;Gpi|1	13
single-organism metabolic process	3	GO:0044710	132	Pyruvate metabolism	rno00620	10	Acaca|1;Dld|1;Pdhb|1;Aldh9a1|1;Mdh1|1;Aldh3a2|1;Glo1|1;Pc|1;Dlat|1;Mdh2|1	10
single-organism metabolic process	3	GO:0044710	132	Biosynthesis of amino acids	rno01230	13	Taldo1|1;Pgam1|1;Tpi1|1;Got2|1;Gpt|1;Aco2|1;Idh1|1;Tkt|1;Prps1|1;Phgdh|1;Pc|1;Eno3|1;Gapdh|1	13
single-organism metabolic process	3	GO:0044710	132	Citrate cycle (TCA cycle)	rno00020	9	Dld|1;Pdhb|1;Mdh1|1;Aco2|1;Idh1|1;Acly|1;Pc|1;Dlat|1;Mdh2|1	9
single-organism metabolic process	3	GO:0044710	132	Metabolic pathways	rno01100	49	Acadvl|1;Ak1|1;Csad|1;Cept1|1;Taldo1|1;Atp5j|1;Pgam1|1;Acaca|1;Ddost|1;Tpi1|1;Atp5e|1;Galm|1;Prps1|1;Mdh2|1;Eno3|1;Ampd1|1;Bckdhb|1;Pgd|1;Acadm|1;Got2|1;Aldh6a1|1;Gpt|1;Acsl1|1;Idh1|1;Acly|1;Tkt|1;Dlat|1;Hsd17b10|1;Aldh3a2|1;Pdhb|1;Akr1b1|1;Ivd|1;Fasn|1;Aco2|1;Mgat1|1;Phgdh|1;Dld|1;Gapdh|1;Prdx6|1;Ptgis|1;Aldh1a3|1;Aldh9a1|1;Atp5h|1;Mdh1|1;Hk1|1;Pc|1;Gpi|1;Hsd17b4|1	48
single-organism metabolic process	3	GO:0044710	132	Valine, leucine and isoleucine degradation	rno00280	8	Aldh3a2|1;Dld|1;Aldh9a1|1;Bckdhb|1;Acadm|1;Ivd|1;Aldh6a1|1;Hsd17b10|1	8
single-organism metabolic process	3	GO:0044710	132	Propanoate metabolism	rno00640	6	Dld|1;Echdc1|1;Bckdhb|1;Acadm|1;Acaca|1;Aldh6a1|1	6
single-organism metabolic process	3	GO:0044710	132	Glutathione metabolism	rno00480	7	Pgd|1;Gpx1|1;Mgst1|1;Gpx3|1;Idh1|1	5
single-organism metabolic process	3	GO:0044710	132	Pentose phosphate pathway	rno00030	5	Prps1|1;Tkt|1;Taldo1|1;Gpi|1;Pgd|1	5
single-organism metabolic process	3	GO:0044710	132	Fatty acid degradation	rno00071	6	Acadvl|1;Aldh9a1|1;Acadm|1;Aldh3a2|1;Acsl1|1;Eci2|1	6
single-organism metabolic process	3	GO:0044710	132	Nitrogen metabolism	rno00910	4	Ca1|1;Ca2|1;Ca3|1;Ca5b|1	4
single-organism metabolic process	3	GO:0044710	132	2-Oxocarboxylic acid metabolism	rno01210	4	Gpt|1;Aco2|1;Idh1|1;Got2|1	4
single-organism metabolic process	3	GO:0044710	132	beta-Alanine metabolism	rno00410	5	Aldh6a1|1;Acadm|1;Aldh3a2|1;Aldh1a3|1;Aldh9a1|1	5
single-organism metabolic process	3	GO:0044710	132	Glyoxylate and dicarboxylate metabolism	rno00630	4	Aco2|1;Mdh2|1;Dld|1;Mdh1|1	4
single-organism metabolic process	3	GO:0044710	132	Fatty acid biosynthesis	rno00061	3	Fasn|1;Acaca|1;Acsl1|1	3
single-organism metabolic process	3	GO:0044710	132	Renin-angiotensin system	rno04614	4	Agt|1	1
single-organism metabolic process	3	GO:0044710	132	Fatty acid metabolism	rno01212	5	Acadvl|1;Acadm|1;Acaca|1;Acsl1|1;Fasn|1	5
single-organism metabolic process	3	GO:0044710	132	Hypertrophic cardiomyopathy (HCM)	rno05410	6	Itgb1|1	1
single-organism metabolic process	3	GO:0044710	132	Dilated cardiomyopathy	rno05414	6	Itgb1|1	1
single-organism metabolic process	3	GO:0044710	132	Leukocyte transendothelial migration	rno04670	7	Cdc42|1;Mapk12|1;Itgb1|1	3
single-organism metabolic process	3	GO:0044710	132	Proximal tubule bicarbonate reclamation	rno04964	3	Mdh1|1;Ca2|1;Atp1a2|1	3
single-organism metabolic process	3	GO:0044710	132	Thyroid hormone synthesis	rno04918	5	Creb1|1;Gpx1|1;Gpx3|1;Atp1a2|1;Hsp90b1|1	5
single-organism metabolic process	3	GO:0044710	132	Mineral absorption	rno04978	4	Hmox1|1;Atp1a2|1	2
single-organism metabolic process	3	GO:0044710	132	Histidine metabolism	rno00340	3	Aldh3a2|1;Aldh1a3|1;Aldh9a1|1	3
single-organism metabolic process	3	GO:0044710	132	Arrhythmogenic right ventricular cardiomyopathy (ARVC)	rno05412	5	Itgb1|1	1
single-organism metabolic process	3	GO:0044710	132	Huntington's disease	rno05016	9	Creb1|1;Atp5h|1;Atp5e|1;Vdac1|1;Atp5j|1;Gpx1|1	6
single-organism metabolic process	3	GO:0044710	132	Bacterial invasion of epithelial cells	rno05100	5	Cdc42|1;Itgb1|1	2
single-organism metabolic process	3	GO:0044710	132	Salmonella infection	rno05132	5	Cdc42|1;Mapk12|1	2
single-organism metabolic process	3	GO:0044710	132	Galactose metabolism	rno00052	3	Hk1|1;Akr1b1|1;Galm|1	3
single-organism metabolic process	3	GO:0044710	132	Staphylococcus aureus infection	rno05150	4	Fgg|1;C1qa|1	2
single-organism metabolic process	3	GO:0044710	132	Regulation of actin cytoskeleton	rno04810	9	Cdc42|1;Itgb1|1	2
single-organism metabolic process	3	GO:0044710	132	Parkinson's disease	rno05012	7	Atp5e|1;Atp5h|1;Park7|1;Atp5j|1;Vdac1|1	5
single-organism metabolic process	3	GO:0044710	132	Alanine, aspartate and glutamate metabolism	rno00250	3	Gpt|1;Nit2|1;Got2|1	3
single-organism metabolic process	3	GO:0044710	132	Platelet activation	rno04611	6	Fgg|1;Mapk12|1;Itgb1|1	3
single-organism metabolic process	3	GO:0044710	132	Pancreatic secretion	rno04972	5	Ca2|1;Atp1a2|1	2
single-organism metabolic process	3	GO:0044710	132	Fructose and mannose metabolism	rno00051	3	Hk1|1;Akr1b1|1;Tpi1|1	3
single-organism metabolic process	3	GO:0044710	132	Glycine, serine and threonine metabolism	rno00260	3	Pgam1|1;Phgdh|1;Dld|1	3
single-organism metabolic process	3	GO:0044710	132	Focal adhesion	rno04510	8	Cdc42|1;Itgb1|1	2
single-organism metabolic process	3	GO:0044710	132	Influenza A	rno05164	7	Vdac1|1;Mapk12|1	2
single-organism metabolic process	3	GO:0044710	132	Glucagon signaling pathway	rno04922	5	Pgam1|1;Creb1|1;Acaca|1;Pdhb|1;Phka1|1	5
single-organism metabolic process	3	GO:0044710	132	Pertussis	rno05133	4	C1qa|1;Mapk12|1;Itgb1|1	3
single-organism catabolic process	4	GO:0044712	47	Carbon metabolism	rno01200	23	Pgam1|1;Mdh1|1;Acadm|1;Tpi1|1;Got2|1;Aldh6a1|1;Gpt|1;Idh1|1;Hk1|1;Gapdh|1;Eno3|1;Gpi|1	12
single-organism catabolic process	4	GO:0044712	47	Glycolysis / Gluconeogenesis	rno00010	13	Pgam1|1;Tpi1|1;Galm|1;Hk1|1;Gapdh|1;Eno3|1;Gpi|1	7
single-organism catabolic process	4	GO:0044712	47	Pyruvate metabolism	rno00620	10	Mdh1|1	1
single-organism catabolic process	4	GO:0044712	47	Biosynthesis of amino acids	rno01230	13	Pgam1|1;Tpi1|1;Got2|1;Gpt|1;Idh1|1;Gapdh|1;Eno3|1	7
single-organism catabolic process	4	GO:0044712	47	Citrate cycle (TCA cycle)	rno00020	9	Mdh1|1;Idh1|1	2
single-organism catabolic process	4	GO:0044712	47	Metabolic pathways	rno01100	49	Acadvl|1;Csad|1;Gpi|1;Bckdhb|1;Pgam1|1;Mdh1|1;Acadm|1;Ivd|1;Tpi1|1;Got2|1;Aldh6a1|1;Gpt|1;Idh1|1;Galm|1;Hk1|1;Gapdh|1;Eno3|1;Prdx6|1;Hsd17b4|1	19
single-organism catabolic process	4	GO:0044712	47	Valine, leucine and isoleucine degradation	rno00280	8	Aldh6a1|1;Acadm|1;Ivd|1;Bckdhb|1	4
single-organism catabolic process	4	GO:0044712	47	Propanoate metabolism	rno00640	6	Aldh6a1|1;Acadm|1;Echdc1|1;Bckdhb|1	4
single-organism catabolic process	4	GO:0044712	47	Glutathione metabolism	rno00480	7	Gpx1|1;Gpx3|1;Idh1|1	3
single-organism catabolic process	4	GO:0044712	47	Pentose phosphate pathway	rno00030	5	Gpi|1	1
single-organism catabolic process	4	GO:0044712	47	Fatty acid degradation	rno00071	6	Acadvl|1;Acadm|1;Eci2|1	3
single-organism catabolic process	4	GO:0044712	47	2-Oxocarboxylic acid metabolism	rno01210	4	Gpt|1;Idh1|1;Got2|1	3
single-organism catabolic process	4	GO:0044712	47	beta-Alanine metabolism	rno00410	5	Aldh6a1|1;Acadm|1	2
single-organism catabolic process	4	GO:0044712	47	Glyoxylate and dicarboxylate metabolism	rno00630	4	Mdh1|1	1
single-organism catabolic process	4	GO:0044712	47	Fatty acid metabolism	rno01212	5	Acadvl|1;Acadm|1	2
single-organism catabolic process	4	GO:0044712	47	Hypertrophic cardiomyopathy (HCM)	rno05410	6	Itgb1|1	1
single-organism catabolic process	4	GO:0044712	47	Dilated cardiomyopathy	rno05414	6	Itgb1|1	1
single-organism catabolic process	4	GO:0044712	47	Leukocyte transendothelial migration	rno04670	7	Itgb1|1	1
single-organism catabolic process	4	GO:0044712	47	Proximal tubule bicarbonate reclamation	rno04964	3	Mdh1|1	1
single-organism catabolic process	4	GO:0044712	47	Thyroid hormone synthesis	rno04918	5	Gpx1|1;Gpx3|1;Hsp90b1|1	3
single-organism catabolic process	4	GO:0044712	47	Mineral absorption	rno04978	4	Hmox1|1	1
single-organism catabolic process	4	GO:0044712	47	Arrhythmogenic right ventricular cardiomyopathy (ARVC)	rno05412	5	Itgb1|1	1
single-organism catabolic process	4	GO:0044712	47	Huntington's disease	rno05016	9	Vdac1|1;Gpx1|1	2
single-organism catabolic process	4	GO:0044712	47	Bacterial invasion of epithelial cells	rno05100	5	Itgb1|1	1
single-organism catabolic process	4	GO:0044712	47	Galactose metabolism	rno00052	3	Hk1|1;Galm|1	2
single-organism catabolic process	4	GO:0044712	47	Regulation of actin cytoskeleton	rno04810	9	Itgb1|1	1
single-organism catabolic process	4	GO:0044712	47	Parkinson's disease	rno05012	7	Park7|1;Vdac1|1	2
single-organism catabolic process	4	GO:0044712	47	Alanine, aspartate and glutamate metabolism	rno00250	3	Gpt|1;Got2|1	2
single-organism catabolic process	4	GO:0044712	47	Platelet activation	rno04611	6	Itgb1|1	1
single-organism catabolic process	4	GO:0044712	47	Fructose and mannose metabolism	rno00051	3	Hk1|1;Tpi1|1	2
single-organism catabolic process	4	GO:0044712	47	Glycine, serine and threonine metabolism	rno00260	3	Pgam1|1	1
single-organism catabolic process	4	GO:0044712	47	Focal adhesion	rno04510	8	Itgb1|1	1
single-organism catabolic process	4	GO:0044712	47	Influenza A	rno05164	7	Vdac1|1	1
single-organism catabolic process	4	GO:0044712	47	Glucagon signaling pathway	rno04922	5	Pgam1|1	1
single-organism catabolic process	4	GO:0044712	47	Pertussis	rno05133	4	Itgb1|1	1
catabolic process	3	GO:0009056	70	Carbon metabolism	rno01200	23	Pgam1|1;Mdh1|1;Acadm|1;Tpi1|1;Got2|1;Aldh6a1|1;Gpt|1;Idh1|1;Hk1|1;Gapdh|1;Eno3|1;Gpi|1	12
catabolic process	3	GO:0009056	70	Glycolysis / Gluconeogenesis	rno00010	13	Pgam1|1;Tpi1|1;Galm|1;Hk1|1;Gapdh|1;Eno3|1;Gpi|1	7
catabolic process	3	GO:0009056	70	Pyruvate metabolism	rno00620	10	Mdh1|1	1
catabolic process	3	GO:0009056	70	Biosynthesis of amino acids	rno01230	13	Pgam1|1;Tpi1|1;Got2|1;Gpt|1;Idh1|1;Gapdh|1;Eno3|1	7
catabolic process	3	GO:0009056	70	Citrate cycle (TCA cycle)	rno00020	9	Mdh1|1;Idh1|1	2
catabolic process	3	GO:0009056	70	Metabolic pathways	rno01100	49	Acadvl|1;Csad|1;Pgam1|1;Tpi1|1;Galm|1;Eno3|1;Bckdhb|1;Mdh1|1;Acadm|1;Got2|1;Aldh6a1|1;Gpt|1;Acsl1|1;Idh1|1;Ivd|1;Mgat1|1;Gapdh|1;Prdx6|1;Anpep|1;Hk1|1;Gpi|1;Hsd17b4|1	22
catabolic process	3	GO:0009056	70	Valine, leucine and isoleucine degradation	rno00280	8	Aldh6a1|1;Acadm|1;Ivd|1;Bckdhb|1	4
catabolic process	3	GO:0009056	70	Propanoate metabolism	rno00640	6	Aldh6a1|1;Acadm|1;Echdc1|1;Bckdhb|1	4
catabolic process	3	GO:0009056	70	Ribosome	rno03010	12	Rpl23|1;Rpl11|1	2
catabolic process	3	GO:0009056	70	Glutathione metabolism	rno00480	7	Idh1|1;Anpep|1;Gpx1|1;Gstm2|1;Gpx3|1	5
catabolic process	3	GO:0009056	70	Pentose phosphate pathway	rno00030	5	Gpi|1	1
catabolic process	3	GO:0009056	70	Fatty acid degradation	rno00071	6	Acadvl|1;Acadm|1;Acsl1|1;Eci2|1	4
catabolic process	3	GO:0009056	70	2-Oxocarboxylic acid metabolism	rno01210	4	Gpt|1;Idh1|1;Got2|1	3
catabolic process	3	GO:0009056	70	beta-Alanine metabolism	rno00410	5	Aldh6a1|1;Acadm|1	2
catabolic process	3	GO:0009056	70	Glyoxylate and dicarboxylate metabolism	rno00630	4	Mdh1|1	1
catabolic process	3	GO:0009056	70	Fatty acid biosynthesis	rno00061	3	Acsl1|1	1
catabolic process	3	GO:0009056	70	Renin-angiotensin system	rno04614	4	Anpep|1	1
catabolic process	3	GO:0009056	70	Fatty acid metabolism	rno01212	5	Acadvl|1;Acadm|1;Acsl1|1	3
catabolic process	3	GO:0009056	70	Hypertrophic cardiomyopathy (HCM)	rno05410	6	Itgb1|1	1
catabolic process	3	GO:0009056	70	Dilated cardiomyopathy	rno05414	6	Itgb1|1	1
catabolic process	3	GO:0009056	70	Leukocyte transendothelial migration	rno04670	7	Cdc42|1;Itgb1|1	2
catabolic process	3	GO:0009056	70	Proximal tubule bicarbonate reclamation	rno04964	3	Mdh1|1	1
catabolic process	3	GO:0009056	70	Thyroid hormone synthesis	rno04918	5	Gpx1|1;Gpx3|1;Hsp90b1|1	3
catabolic process	3	GO:0009056	70	Mineral absorption	rno04978	4	Hmox1|1	1
catabolic process	3	GO:0009056	70	Arrhythmogenic right ventricular cardiomyopathy (ARVC)	rno05412	5	Itgb1|1	1
catabolic process	3	GO:0009056	70	Huntington's disease	rno05016	9	Vdac1|1;Gpx1|1	2
catabolic process	3	GO:0009056	70	Bacterial invasion of epithelial cells	rno05100	5	Cdc42|1;Itgb1|1	2
catabolic process	3	GO:0009056	70	Salmonella infection	rno05132	5	Cdc42|1	1
catabolic process	3	GO:0009056	70	Galactose metabolism	rno00052	3	Hk1|1;Galm|1	2
catabolic process	3	GO:0009056	70	Staphylococcus aureus infection	rno05150	4	Plg|1	1
catabolic process	3	GO:0009056	70	Regulation of actin cytoskeleton	rno04810	9	Cdc42|1;Itgb1|1	2
catabolic process	3	GO:0009056	70	Parkinson's disease	rno05012	7	Park7|1;Vdac1|1	2
catabolic process	3	GO:0009056	70	Alanine, aspartate and glutamate metabolism	rno00250	3	Gpt|1;Got2|1	2
catabolic process	3	GO:0009056	70	Platelet activation	rno04611	6	Itgb1|1	1
catabolic process	3	GO:0009056	70	Fructose and mannose metabolism	rno00051	3	Hk1|1;Tpi1|1	2
catabolic process	3	GO:0009056	70	Glycine, serine and threonine metabolism	rno00260	3	Pgam1|1	1
catabolic process	3	GO:0009056	70	Focal adhesion	rno04510	8	Cdc42|1;Itgb1|1	2
catabolic process	3	GO:0009056	70	Influenza A	rno05164	7	Plg|1;Vdac1|1	2
catabolic process	3	GO:0009056	70	Glucagon signaling pathway	rno04922	5	Pgam1|1	1
catabolic process	3	GO:0009056	70	Pertussis	rno05133	4	Itgb1|1	1
oxidation-reduction process	4	GO:0055114	54	Carbon metabolism	rno01200	23	Dld|1;Pdhb|1;Pgd|1;Acadm|1;Aldh6a1|1;Aco2|1;Idh1|1;Mdh1|1;Phgdh|1;Mdh2|1;Dlat|1;Gapdh|1	12
oxidation-reduction process	4	GO:0055114	54	Glycolysis / Gluconeogenesis	rno00010	13	Aldh1a3|1;Pdhb|1;Aldh9a1|1;Aldh3a2|1;Dld|1;Gapdh|1;Dlat|1	7
oxidation-reduction process	4	GO:0055114	54	Pyruvate metabolism	rno00620	10	Dld|1;Pdhb|1;Aldh9a1|1;Mdh1|1;Aldh3a2|1;Mdh2|1;Dlat|1	7
oxidation-reduction process	4	GO:0055114	54	Biosynthesis of amino acids	rno01230	13	Phgdh|1;Gapdh|1;Aco2|1;Idh1|1	4
oxidation-reduction process	4	GO:0055114	54	Citrate cycle (TCA cycle)	rno00020	9	Dld|1;Pdhb|1;Mdh1|1;Aco2|1;Idh1|1;Mdh2|1;Dlat|1	7
oxidation-reduction process	4	GO:0055114	54	Metabolic pathways	rno01100	49	Acadvl|1;Aldh3a2|1;Mdh2|1;Bckdhb|1;Pgd|1;Acadm|1;Aldh6a1|1;Idh1|1;Phgdh|1;Dlat|1;Hsd17b10|1;Pdhb|1;Akr1b1|1;Ivd|1;Fasn|1;Aco2|1;Dld|1;Gapdh|1;Prdx6|1;Ptgis|1;Aldh1a3|1;Aldh9a1|1;Mdh1|1;Hsd17b4|1	24
oxidation-reduction process	4	GO:0055114	54	Valine, leucine and isoleucine degradation	rno00280	8	Aldh3a2|1;Dld|1;Aldh9a1|1;Bckdhb|1;Acadm|1;Ivd|1;Aldh6a1|1;Hsd17b10|1	8
oxidation-reduction process	4	GO:0055114	54	Propanoate metabolism	rno00640	6	Aldh6a1|1;Acadm|1;Dld|1;Echdc1|1;Bckdhb|1	5
oxidation-reduction process	4	GO:0055114	54	Glutathione metabolism	rno00480	7	Pgd|1;Gpx1|1;Mgst1|1;Gpx3|1;Idh1|1	5
oxidation-reduction process	4	GO:0055114	54	Pentose phosphate pathway	rno00030	5	Pgd|1	1
oxidation-reduction process	4	GO:0055114	54	Fatty acid degradation	rno00071	6	Acadvl|1;Acadm|1;Aldh3a2|1;Eci2|1;Aldh9a1|1	5
oxidation-reduction process	4	GO:0055114	54	2-Oxocarboxylic acid metabolism	rno01210	4	Aco2|1;Idh1|1	2
oxidation-reduction process	4	GO:0055114	54	beta-Alanine metabolism	rno00410	5	Aldh6a1|1;Acadm|1;Aldh3a2|1;Aldh1a3|1;Aldh9a1|1	5
oxidation-reduction process	4	GO:0055114	54	Glyoxylate and dicarboxylate metabolism	rno00630	4	Aco2|1;Mdh2|1;Dld|1;Mdh1|1	4
oxidation-reduction process	4	GO:0055114	54	Fatty acid biosynthesis	rno00061	3	Fasn|1	1
oxidation-reduction process	4	GO:0055114	54	Fatty acid metabolism	rno01212	5	Acadvl|1;Acadm|1;Fasn|1	3
oxidation-reduction process	4	GO:0055114	54	Proximal tubule bicarbonate reclamation	rno04964	3	Mdh1|1	1
oxidation-reduction process	4	GO:0055114	54	Thyroid hormone synthesis	rno04918	5	Gpx3|1;Gpx1|1	2
oxidation-reduction process	4	GO:0055114	54	Mineral absorption	rno04978	4	Hmox1|1	1
oxidation-reduction process	4	GO:0055114	54	Histidine metabolism	rno00340	3	Aldh3a2|1;Aldh1a3|1;Aldh9a1|1	3
oxidation-reduction process	4	GO:0055114	54	Huntington's disease	rno05016	9	Gpx1|1	1
oxidation-reduction process	4	GO:0055114	54	Galactose metabolism	rno00052	3	Akr1b1|1	1
oxidation-reduction process	4	GO:0055114	54	Parkinson's disease	rno05012	7	Park7|1	1
oxidation-reduction process	4	GO:0055114	54	Fructose and mannose metabolism	rno00051	3	Akr1b1|1	1
oxidation-reduction process	4	GO:0055114	54	Glycine, serine and threonine metabolism	rno00260	3	Phgdh|1;Dld|1	2
oxidation-reduction process	4	GO:0055114	54	Glucagon signaling pathway	rno04922	5	Phka1|1;Pdhb|1	2
organonitrogen compound metabolic process	4	GO:1901564	141	Carbon metabolism	rno01200	23	Hk1|1;Taldo1|1;Dld|1;Pgam1|1;Pgd|1;Tpi1|1;Got2|1;Aldh6a1|1;Mdh1|1;Gpt|1;Idh1|1;Tkt|1;Prps1|1;Phgdh|1;Mdh2|1;Eno3|1;Gapdh|1;Gpi|1	18
organonitrogen compound metabolic process	4	GO:1901564	141	Glycolysis / Gluconeogenesis	rno00010	13	Dld|1;Aldh9a1|1;Pgam1|1;Tpi1|1;Hk1|1;Gapdh|1;Eno3|1;Gpi|1	8
organonitrogen compound metabolic process	4	GO:1901564	141	Pyruvate metabolism	rno00620	10	Dld|1;Aldh9a1|1;Mdh1|1;Acaca|1;Glo1|1;Mdh2|1	6
organonitrogen compound metabolic process	4	GO:1901564	141	Biosynthesis of amino acids	rno01230	13	Taldo1|1;Pgam1|1;Tpi1|1;Got2|1;Gpt|1;Idh1|1;Tkt|1;Prps1|1;Phgdh|1;Gapdh|1;Eno3|1	11
organonitrogen compound metabolic process	4	GO:1901564	141	Citrate cycle (TCA cycle)	rno00020	9	Mdh1|1;Mdh2|1;Dld|1;Idh1|1	4
organonitrogen compound metabolic process	4	GO:1901564	141	Metabolic pathways	rno01100	49	Ak1|1;Csad|1;Cept1|1;Taldo1|1;Atp5j|1;Pgam1|1;Acaca|1;Ddost|1;Tpi1|1;Atp5e|1;Prps1|1;Mdh2|1;Eno3|1;Ampd1|1;Bckdhb|1;Pgd|1;Got2|1;Aldh6a1|1;Gpt|1;Acsl1|1;Idh1|1;Tkt|1;Ivd|1;Mgat1|1;Phgdh|1;Gapdh|1;Akr1b1|1;Dld|1;Aldh9a1|1;Atp5h|1;Anpep|1;Mdh1|1;Hk1|1;Gpi|1	34
organonitrogen compound metabolic process	4	GO:1901564	141	Valine, leucine and isoleucine degradation	rno00280	8	Aldh6a1|1;Ivd|1;Dld|1;Aldh9a1|1;Bckdhb|1	5
organonitrogen compound metabolic process	4	GO:1901564	141	Propanoate metabolism	rno00640	6	Aldh6a1|1;Acaca|1;Dld|1;Bckdhb|1	4
organonitrogen compound metabolic process	4	GO:1901564	141	Ribosome	rno03010	12	Rpl23|1;Rpl13|1;Rps20|1;Rpl23a|1;Rps13|1;Rpl27a|1;Rpl11|1;Rpl4|1;Rps21|1;Rpl12|1;Rpl6|1;Rpl18a|1	12
organonitrogen compound metabolic process	4	GO:1901564	141	Glutathione metabolism	rno00480	7	Gstm2|1;Pgd|1;Mgst1|1;Gpx3|1;Anpep|1;Idh1|1;Gpx1|1	7
organonitrogen compound metabolic process	4	GO:1901564	141	Pentose phosphate pathway	rno00030	5	Prps1|1;Tkt|1;Taldo1|1;Gpi|1;Pgd|1	5
organonitrogen compound metabolic process	4	GO:1901564	141	Fatty acid degradation	rno00071	6	Acsl1|1;Aldh9a1|1	2
organonitrogen compound metabolic process	4	GO:1901564	141	2-Oxocarboxylic acid metabolism	rno01210	4	Gpt|1;Idh1|1;Got2|1	3
organonitrogen compound metabolic process	4	GO:1901564	141	beta-Alanine metabolism	rno00410	5	Aldh6a1|1;Aldh9a1|1	2
organonitrogen compound metabolic process	4	GO:1901564	141	Glyoxylate and dicarboxylate metabolism	rno00630	4	Mdh1|1;Mdh2|1;Dld|1	3
organonitrogen compound metabolic process	4	GO:1901564	141	Fatty acid biosynthesis	rno00061	3	Acaca|1;Acsl1|1	2
organonitrogen compound metabolic process	4	GO:1901564	141	Renin-angiotensin system	rno04614	4	Agt|1;Thop1|1;Anpep|1;Cpa3|1	4
organonitrogen compound metabolic process	4	GO:1901564	141	Fatty acid metabolism	rno01212	5	Acaca|1;Acsl1|1	2
organonitrogen compound metabolic process	4	GO:1901564	141	Hypertrophic cardiomyopathy (HCM)	rno05410	6	Actb|1;Itgb1|1	2
organonitrogen compound metabolic process	4	GO:1901564	141	Dilated cardiomyopathy	rno05414	6	Actb|1;Itgb1|1	2
organonitrogen compound metabolic process	4	GO:1901564	141	Leukocyte transendothelial migration	rno04670	7	Cdc42|1;Mapk12|1;Actb|1;Itgb1|1	4
organonitrogen compound metabolic process	4	GO:1901564	141	Proximal tubule bicarbonate reclamation	rno04964	3	Mdh1|1;Atp1a2|1	2
organonitrogen compound metabolic process	4	GO:1901564	141	Thyroid hormone synthesis	rno04918	5	Creb1|1;Gpx1|1;Gpx3|1;Atp1a2|1;Hsp90b1|1	5
organonitrogen compound metabolic process	4	GO:1901564	141	Mineral absorption	rno04978	4	Hmox1|1;Atp1a2|1	2
organonitrogen compound metabolic process	4	GO:1901564	141	Histidine metabolism	rno00340	3	Aldh9a1|1	1
organonitrogen compound metabolic process	4	GO:1901564	141	Arrhythmogenic right ventricular cardiomyopathy (ARVC)	rno05412	5	Actb|1;Itgb1|1	2
organonitrogen compound metabolic process	4	GO:1901564	141	Huntington's disease	rno05016	9	Creb1|1;Atp5h|1;Atp5j|1;Atp5e|1;Gpx1|1	5
organonitrogen compound metabolic process	4	GO:1901564	141	Bacterial invasion of epithelial cells	rno05100	5	Cdc42|1;Actb|1;Itgb1|1	3
organonitrogen compound metabolic process	4	GO:1901564	141	Salmonella infection	rno05132	5	Cdc42|1;Mapk12|1;Actb|1	3
organonitrogen compound metabolic process	4	GO:1901564	141	Galactose metabolism	rno00052	3	Hk1|1;Akr1b1|1	2
organonitrogen compound metabolic process	4	GO:1901564	141	Staphylococcus aureus infection	rno05150	4	Fgg|1;Krt10|1;Plg|1;C1qa|1	4
organonitrogen compound metabolic process	4	GO:1901564	141	Regulation of actin cytoskeleton	rno04810	9	Cdc42|1;Actb|1;Itgb1|1	3
organonitrogen compound metabolic process	4	GO:1901564	141	Parkinson's disease	rno05012	7	Atp5e|1;Atp5h|1;Park7|1;Atp5j|1	4
organonitrogen compound metabolic process	4	GO:1901564	141	Alanine, aspartate and glutamate metabolism	rno00250	3	Gpt|1;Nit2|1;Got2|1	3
organonitrogen compound metabolic process	4	GO:1901564	141	Platelet activation	rno04611	6	Fgg|1;Mapk12|1;Actb|1;Itgb1|1	4
organonitrogen compound metabolic process	4	GO:1901564	141	Pancreatic secretion	rno04972	5	Atp1a2|1;Cpa3|1;Prss1|1	3
organonitrogen compound metabolic process	4	GO:1901564	141	Fructose and mannose metabolism	rno00051	3	Hk1|1;Akr1b1|1;Tpi1|1	3
organonitrogen compound metabolic process	4	GO:1901564	141	Glycine, serine and threonine metabolism	rno00260	3	Pgam1|1;Phgdh|1;Dld|1	3
organonitrogen compound metabolic process	4	GO:1901564	141	Focal adhesion	rno04510	8	Cdc42|1;Actb|1;Itgb1|1	3
organonitrogen compound metabolic process	4	GO:1901564	141	Influenza A	rno05164	7	Plg|1;Mapk12|1;Actb|1;Prss1|1;Ddx39b|1	5
organonitrogen compound metabolic process	4	GO:1901564	141	Glucagon signaling pathway	rno04922	5	Pgam1|1;Creb1|1;Acaca|1;Phka1|1	4
organonitrogen compound metabolic process	4	GO:1901564	141	Pertussis	rno05133	4	C1qa|1;Mapk12|1;Itgb1|1	3
cellular catabolic process	4	GO:0044248	62	Carbon metabolism	rno01200	23	Pgam1|1;Mdh1|1;Acadm|1;Tpi1|1;Got2|1;Aldh6a1|1;Gpt|1;Idh1|1;Gpi|1	9
cellular catabolic process	4	GO:0044248	62	Glycolysis / Gluconeogenesis	rno00010	13	Pgam1|1;Tpi1|1;Gpi|1	3
cellular catabolic process	4	GO:0044248	62	Pyruvate metabolism	rno00620	10	Mdh1|1	1
cellular catabolic process	4	GO:0044248	62	Biosynthesis of amino acids	rno01230	13	Pgam1|1;Idh1|1;Gpt|1;Tpi1|1;Got2|1	5
cellular catabolic process	4	GO:0044248	62	Citrate cycle (TCA cycle)	rno00020	9	Mdh1|1;Idh1|1	2
cellular catabolic process	4	GO:0044248	62	Metabolic pathways	rno01100	49	Acadvl|1;Csad|1;Gpi|1;Bckdhb|1;Pgam1|1;Mdh1|1;Acadm|1;Ivd|1;Tpi1|1;Got2|1;Aldh6a1|1;Anpep|1;Gpt|1;Acsl1|1;Idh1|1;Mgat1|1;Prdx6|1;Hsd17b4|1	18
cellular catabolic process	4	GO:0044248	62	Valine, leucine and isoleucine degradation	rno00280	8	Aldh6a1|1;Acadm|1;Ivd|1;Bckdhb|1	4
cellular catabolic process	4	GO:0044248	62	Propanoate metabolism	rno00640	6	Aldh6a1|1;Acadm|1;Echdc1|1;Bckdhb|1	4
cellular catabolic process	4	GO:0044248	62	Ribosome	rno03010	12	Rpl23|1;Rpl11|1	2
cellular catabolic process	4	GO:0044248	62	Glutathione metabolism	rno00480	7	Idh1|1;Anpep|1;Gpx1|1;Gstm2|1;Gpx3|1	5
cellular catabolic process	4	GO:0044248	62	Pentose phosphate pathway	rno00030	5	Gpi|1	1
cellular catabolic process	4	GO:0044248	62	Fatty acid degradation	rno00071	6	Acadvl|1;Acadm|1;Acsl1|1;Eci2|1	4
cellular catabolic process	4	GO:0044248	62	2-Oxocarboxylic acid metabolism	rno01210	4	Gpt|1;Idh1|1;Got2|1	3
cellular catabolic process	4	GO:0044248	62	beta-Alanine metabolism	rno00410	5	Aldh6a1|1;Acadm|1	2
cellular catabolic process	4	GO:0044248	62	Glyoxylate and dicarboxylate metabolism	rno00630	4	Mdh1|1	1
cellular catabolic process	4	GO:0044248	62	Fatty acid biosynthesis	rno00061	3	Acsl1|1	1
cellular catabolic process	4	GO:0044248	62	Renin-angiotensin system	rno04614	4	Anpep|1	1
cellular catabolic process	4	GO:0044248	62	Fatty acid metabolism	rno01212	5	Acadvl|1;Acadm|1;Acsl1|1	3
cellular catabolic process	4	GO:0044248	62	Proximal tubule bicarbonate reclamation	rno04964	3	Mdh1|1	1
cellular catabolic process	4	GO:0044248	62	Thyroid hormone synthesis	rno04918	5	Gpx1|1;Gpx3|1;Hsp90b1|1	3
cellular catabolic process	4	GO:0044248	62	Mineral absorption	rno04978	4	Hmox1|1	1
cellular catabolic process	4	GO:0044248	62	Huntington's disease	rno05016	9	Vdac1|1;Gpx1|1	2
cellular catabolic process	4	GO:0044248	62	Staphylococcus aureus infection	rno05150	4	Plg|1	1
cellular catabolic process	4	GO:0044248	62	Parkinson's disease	rno05012	7	Park7|1;Vdac1|1	2
cellular catabolic process	4	GO:0044248	62	Alanine, aspartate and glutamate metabolism	rno00250	3	Gpt|1;Got2|1	2
cellular catabolic process	4	GO:0044248	62	Fructose and mannose metabolism	rno00051	3	Tpi1|1	1
cellular catabolic process	4	GO:0044248	62	Glycine, serine and threonine metabolism	rno00260	3	Pgam1|1	1
cellular catabolic process	4	GO:0044248	62	Influenza A	rno05164	7	Plg|1;Vdac1|1	2
cellular catabolic process	4	GO:0044248	62	Glucagon signaling pathway	rno04922	5	Pgam1|1	1
small molecule catabolic process	5	GO:0044282	24	Carbon metabolism	rno01200	23	Aldh6a1|1;Acadm|1;Gpt|1;Tpi1|1;Got2|1	5
small molecule catabolic process	5	GO:0044282	24	Glycolysis / Gluconeogenesis	rno00010	13	Tpi1|1;Galm|1	2
small molecule catabolic process	5	GO:0044282	24	Biosynthesis of amino acids	rno01230	13	Gpt|1;Tpi1|1;Got2|1	3
small molecule catabolic process	5	GO:0044282	24	Metabolic pathways	rno01100	49	Acadvl|1;Csad|1;Bckdhb|1;Acadm|1;Ivd|1;Tpi1|1;Got2|1;Aldh6a1|1;Gpt|1;Galm|1;Hsd17b4|1	11
small molecule catabolic process	5	GO:0044282	24	Valine, leucine and isoleucine degradation	rno00280	8	Aldh6a1|1;Acadm|1;Ivd|1;Bckdhb|1	4
small molecule catabolic process	5	GO:0044282	24	Propanoate metabolism	rno00640	6	Aldh6a1|1;Acadm|1;Echdc1|1;Bckdhb|1	4
small molecule catabolic process	5	GO:0044282	24	Fatty acid degradation	rno00071	6	Acadvl|1;Acadm|1;Eci2|1	3
small molecule catabolic process	5	GO:0044282	24	2-Oxocarboxylic acid metabolism	rno01210	4	Gpt|1;Got2|1	2
small molecule catabolic process	5	GO:0044282	24	beta-Alanine metabolism	rno00410	5	Aldh6a1|1;Acadm|1	2
small molecule catabolic process	5	GO:0044282	24	Fatty acid metabolism	rno01212	5	Acadvl|1;Acadm|1	2
small molecule catabolic process	5	GO:0044282	24	Galactose metabolism	rno00052	3	Galm|1	1
small molecule catabolic process	5	GO:0044282	24	Parkinson's disease	rno05012	7	Park7|1	1
small molecule catabolic process	5	GO:0044282	24	Alanine, aspartate and glutamate metabolism	rno00250	3	Gpt|1;Got2|1	2
small molecule catabolic process	5	GO:0044282	24	Fructose and mannose metabolism	rno00051	3	Tpi1|1	1
cofactor metabolic process	4	GO:0051186	28	Carbon metabolism	rno01200	23	Taldo1|1;Pdhb|1;Pgam1|1;Pgd|1;Tpi1|1;Dld|1;Mdh1|1;Hk1|1;Tkt|1;Mdh2|1;Eno3|1;Gapdh|1;Gpi|1;Dlat|1	14
cofactor metabolic process	4	GO:0051186	28	Glycolysis / Gluconeogenesis	rno00010	13	Dld|1;Pdhb|1;Pgam1|1;Eno3|1;Tpi1|1;Hk1|1;Gapdh|1;Dlat|1;Gpi|1	9
cofactor metabolic process	4	GO:0051186	28	Pyruvate metabolism	rno00620	10	Dld|1;Pdhb|1;Mdh1|1;Acaca|1;Mdh2|1;Dlat|1	6
cofactor metabolic process	4	GO:0051186	28	Biosynthesis of amino acids	rno01230	13	Taldo1|1;Pgam1|1;Tpi1|1;Tkt|1;Gapdh|1;Eno3|1	6
cofactor metabolic process	4	GO:0051186	28	Citrate cycle (TCA cycle)	rno00020	9	Dld|1;Pdhb|1;Mdh1|1;Acly|1;Mdh2|1;Dlat|1	6
cofactor metabolic process	4	GO:0051186	28	Metabolic pathways	rno01100	49	Akr1b1|1;Taldo1|1;Pdhb|1;Pgam1|1;Pgd|1;Acaca|1;Tpi1|1;Fasn|1;Acsl1|1;Dld|1;Acly|1;Mdh1|1;Hk1|1;Tkt|1;Mdh2|1;Eno3|1;Gapdh|1;Gpi|1;Dlat|1	19
cofactor metabolic process	4	GO:0051186	28	Valine, leucine and isoleucine degradation	rno00280	8	Dld|1	1
cofactor metabolic process	4	GO:0051186	28	Propanoate metabolism	rno00640	6	Acaca|1;Dld|1	2
cofactor metabolic process	4	GO:0051186	28	Glutathione metabolism	rno00480	7	Pgd|1	1
cofactor metabolic process	4	GO:0051186	28	Pentose phosphate pathway	rno00030	5	Tkt|1;Taldo1|1;Gpi|1;Pgd|1	4
cofactor metabolic process	4	GO:0051186	28	Fatty acid degradation	rno00071	6	Acsl1|1	1
cofactor metabolic process	4	GO:0051186	28	Glyoxylate and dicarboxylate metabolism	rno00630	4	Mdh1|1;Mdh2|1;Dld|1	3
cofactor metabolic process	4	GO:0051186	28	Fatty acid biosynthesis	rno00061	3	Fasn|1;Acaca|1;Acsl1|1	3
cofactor metabolic process	4	GO:0051186	28	Fatty acid metabolism	rno01212	5	Fasn|1;Acaca|1;Acsl1|1	3
cofactor metabolic process	4	GO:0051186	28	Proximal tubule bicarbonate reclamation	rno04964	3	Mdh1|1	1
cofactor metabolic process	4	GO:0051186	28	Mineral absorption	rno04978	4	Hmox1|1	1
cofactor metabolic process	4	GO:0051186	28	Galactose metabolism	rno00052	3	Hk1|1;Akr1b1|1	2
cofactor metabolic process	4	GO:0051186	28	Fructose and mannose metabolism	rno00051	3	Hk1|1;Akr1b1|1;Tpi1|1	3
cofactor metabolic process	4	GO:0051186	28	Glycine, serine and threonine metabolism	rno00260	3	Pgam1|1;Dld|1	2
cofactor metabolic process	4	GO:0051186	28	Glucagon signaling pathway	rno04922	5	Pgam1|1;Acaca|1;Pdhb|1	3
organic substance catabolic process	4	GO:1901575	58	Carbon metabolism	rno01200	23	Pgam1|1;Acadm|1;Tpi1|1;Got2|1;Aldh6a1|1;Gpt|1;Idh1|1;Hk1|1;Gapdh|1;Eno3|1;Gpi|1	11
organic substance catabolic process	4	GO:1901575	58	Glycolysis / Gluconeogenesis	rno00010	13	Pgam1|1;Tpi1|1;Galm|1;Hk1|1;Gapdh|1;Eno3|1;Gpi|1	7
organic substance catabolic process	4	GO:1901575	58	Biosynthesis of amino acids	rno01230	13	Pgam1|1;Tpi1|1;Got2|1;Gpt|1;Idh1|1;Gapdh|1;Eno3|1	7
organic substance catabolic process	4	GO:1901575	58	Citrate cycle (TCA cycle)	rno00020	9	Idh1|1	1
organic substance catabolic process	4	GO:1901575	58	Metabolic pathways	rno01100	49	Acadvl|1;Csad|1;Gpi|1;Mgat1|1;Bckdhb|1;Pgam1|1;Acadm|1;Ivd|1;Tpi1|1;Got2|1;Aldh6a1|1;Anpep|1;Gpt|1;Idh1|1;Galm|1;Hk1|1;Gapdh|1;Eno3|1;Prdx6|1;Hsd17b4|1	20
organic substance catabolic process	4	GO:1901575	58	Valine, leucine and isoleucine degradation	rno00280	8	Aldh6a1|1;Acadm|1;Ivd|1;Bckdhb|1	4
organic substance catabolic process	4	GO:1901575	58	Propanoate metabolism	rno00640	6	Aldh6a1|1;Acadm|1;Echdc1|1;Bckdhb|1	4
organic substance catabolic process	4	GO:1901575	58	Ribosome	rno03010	12	Rpl23|1;Rpl11|1	2
organic substance catabolic process	4	GO:1901575	58	Glutathione metabolism	rno00480	7	Anpep|1;Idh1|1	2
organic substance catabolic process	4	GO:1901575	58	Pentose phosphate pathway	rno00030	5	Gpi|1	1
organic substance catabolic process	4	GO:1901575	58	Fatty acid degradation	rno00071	6	Acadvl|1;Acadm|1;Eci2|1	3
organic substance catabolic process	4	GO:1901575	58	2-Oxocarboxylic acid metabolism	rno01210	4	Gpt|1;Idh1|1;Got2|1	3
organic substance catabolic process	4	GO:1901575	58	beta-Alanine metabolism	rno00410	5	Aldh6a1|1;Acadm|1	2
organic substance catabolic process	4	GO:1901575	58	Renin-angiotensin system	rno04614	4	Anpep|1	1
organic substance catabolic process	4	GO:1901575	58	Fatty acid metabolism	rno01212	5	Acadvl|1;Acadm|1	2
organic substance catabolic process	4	GO:1901575	58	Leukocyte transendothelial migration	rno04670	7	Cdc42|1	1
organic substance catabolic process	4	GO:1901575	58	Thyroid hormone synthesis	rno04918	5	Hsp90b1|1	1
organic substance catabolic process	4	GO:1901575	58	Mineral absorption	rno04978	4	Hmox1|1	1
organic substance catabolic process	4	GO:1901575	58	Bacterial invasion of epithelial cells	rno05100	5	Cdc42|1	1
organic substance catabolic process	4	GO:1901575	58	Salmonella infection	rno05132	5	Cdc42|1	1
organic substance catabolic process	4	GO:1901575	58	Galactose metabolism	rno00052	3	Hk1|1;Galm|1	2
organic substance catabolic process	4	GO:1901575	58	Staphylococcus aureus infection	rno05150	4	Plg|1	1
organic substance catabolic process	4	GO:1901575	58	Regulation of actin cytoskeleton	rno04810	9	Cdc42|1	1
organic substance catabolic process	4	GO:1901575	58	Parkinson's disease	rno05012	7	Park7|1	1
organic substance catabolic process	4	GO:1901575	58	Alanine, aspartate and glutamate metabolism	rno00250	3	Gpt|1;Got2|1	2
organic substance catabolic process	4	GO:1901575	58	Fructose and mannose metabolism	rno00051	3	Hk1|1;Tpi1|1	2
organic substance catabolic process	4	GO:1901575	58	Glycine, serine and threonine metabolism	rno00260	3	Pgam1|1	1
organic substance catabolic process	4	GO:1901575	58	Focal adhesion	rno04510	8	Cdc42|1	1
organic substance catabolic process	4	GO:1901575	58	Influenza A	rno05164	7	Plg|1	1
organic substance catabolic process	4	GO:1901575	58	Glucagon signaling pathway	rno04922	5	Pgam1|1	1
carboxylic acid catabolic process	6	GO:0046395	20	Carbon metabolism	rno01200	23	Aldh6a1|1;Acadm|1;Gpt|1;Got2|1	4
carboxylic acid catabolic process	6	GO:0046395	20	Biosynthesis of amino acids	rno01230	13	Gpt|1;Got2|1	2
carboxylic acid catabolic process	6	GO:0046395	20	Metabolic pathways	rno01100	49	Acadvl|1;Csad|1;Bckdhb|1;Acadm|1;Ivd|1;Got2|1;Aldh6a1|1;Gpt|1;Hsd17b4|1	9
carboxylic acid catabolic process	6	GO:0046395	20	Valine, leucine and isoleucine degradation	rno00280	8	Aldh6a1|1;Acadm|1;Ivd|1;Bckdhb|1	4
carboxylic acid catabolic process	6	GO:0046395	20	Propanoate metabolism	rno00640	6	Aldh6a1|1;Acadm|1;Echdc1|1;Bckdhb|1	4
carboxylic acid catabolic process	6	GO:0046395	20	Fatty acid degradation	rno00071	6	Acadvl|1;Acadm|1;Eci2|1	3
carboxylic acid catabolic process	6	GO:0046395	20	2-Oxocarboxylic acid metabolism	rno01210	4	Gpt|1;Got2|1	2
carboxylic acid catabolic process	6	GO:0046395	20	beta-Alanine metabolism	rno00410	5	Aldh6a1|1;Acadm|1	2
carboxylic acid catabolic process	6	GO:0046395	20	Fatty acid metabolism	rno01212	5	Acadvl|1;Acadm|1	2
carboxylic acid catabolic process	6	GO:0046395	20	Alanine, aspartate and glutamate metabolism	rno00250	3	Gpt|1;Got2|1	2
organic acid catabolic process	5	GO:0016054	20	Carbon metabolism	rno01200	23	Aldh6a1|1;Acadm|1;Gpt|1;Got2|1	4
organic acid catabolic process	5	GO:0016054	20	Biosynthesis of amino acids	rno01230	13	Gpt|1;Got2|1	2
organic acid catabolic process	5	GO:0016054	20	Metabolic pathways	rno01100	49	Acadvl|1;Csad|1;Bckdhb|1;Acadm|1;Ivd|1;Got2|1;Aldh6a1|1;Gpt|1;Hsd17b4|1	9
organic acid catabolic process	5	GO:0016054	20	Valine, leucine and isoleucine degradation	rno00280	8	Aldh6a1|1;Acadm|1;Ivd|1;Bckdhb|1	4
organic acid catabolic process	5	GO:0016054	20	Propanoate metabolism	rno00640	6	Aldh6a1|1;Acadm|1;Echdc1|1;Bckdhb|1	4
organic acid catabolic process	5	GO:0016054	20	Fatty acid degradation	rno00071	6	Acadvl|1;Acadm|1;Eci2|1	3
organic acid catabolic process	5	GO:0016054	20	2-Oxocarboxylic acid metabolism	rno01210	4	Gpt|1;Got2|1	2
organic acid catabolic process	5	GO:0016054	20	beta-Alanine metabolism	rno00410	5	Aldh6a1|1;Acadm|1	2
organic acid catabolic process	5	GO:0016054	20	Fatty acid metabolism	rno01212	5	Acadvl|1;Acadm|1	2
organic acid catabolic process	5	GO:0016054	20	Alanine, aspartate and glutamate metabolism	rno00250	3	Gpt|1;Got2|1	2
coenzyme metabolic process	5	GO:0006732	24	Carbon metabolism	rno01200	23	Taldo1|1;Pdhb|1;Pgam1|1;Pgd|1;Tpi1|1;Dld|1;Mdh1|1;Hk1|1;Tkt|1;Mdh2|1;Eno3|1;Gapdh|1;Gpi|1;Dlat|1	14
coenzyme metabolic process	5	GO:0006732	24	Glycolysis / Gluconeogenesis	rno00010	13	Dld|1;Pdhb|1;Pgam1|1;Eno3|1;Tpi1|1;Hk1|1;Gapdh|1;Dlat|1;Gpi|1	9
coenzyme metabolic process	5	GO:0006732	24	Pyruvate metabolism	rno00620	10	Dld|1;Pdhb|1;Mdh1|1;Acaca|1;Mdh2|1;Dlat|1	6
coenzyme metabolic process	5	GO:0006732	24	Biosynthesis of amino acids	rno01230	13	Taldo1|1;Pgam1|1;Tpi1|1;Tkt|1;Gapdh|1;Eno3|1	6
coenzyme metabolic process	5	GO:0006732	24	Citrate cycle (TCA cycle)	rno00020	9	Dld|1;Pdhb|1;Mdh1|1;Acly|1;Mdh2|1;Dlat|1	6
coenzyme metabolic process	5	GO:0006732	24	Metabolic pathways	rno01100	49	Taldo1|1;Pdhb|1;Pgam1|1;Pgd|1;Acaca|1;Tpi1|1;Fasn|1;Acsl1|1;Dld|1;Acly|1;Mdh1|1;Hk1|1;Tkt|1;Mdh2|1;Eno3|1;Gapdh|1;Gpi|1;Dlat|1	18
coenzyme metabolic process	5	GO:0006732	24	Valine, leucine and isoleucine degradation	rno00280	8	Dld|1	1
coenzyme metabolic process	5	GO:0006732	24	Propanoate metabolism	rno00640	6	Acaca|1;Dld|1	2
coenzyme metabolic process	5	GO:0006732	24	Glutathione metabolism	rno00480	7	Pgd|1	1
coenzyme metabolic process	5	GO:0006732	24	Pentose phosphate pathway	rno00030	5	Tkt|1;Taldo1|1;Gpi|1;Pgd|1	4
coenzyme metabolic process	5	GO:0006732	24	Fatty acid degradation	rno00071	6	Acsl1|1	1
coenzyme metabolic process	5	GO:0006732	24	Glyoxylate and dicarboxylate metabolism	rno00630	4	Mdh1|1;Mdh2|1;Dld|1	3
coenzyme metabolic process	5	GO:0006732	24	Fatty acid biosynthesis	rno00061	3	Fasn|1;Acaca|1;Acsl1|1	3
coenzyme metabolic process	5	GO:0006732	24	Fatty acid metabolism	rno01212	5	Fasn|1;Acaca|1;Acsl1|1	3
coenzyme metabolic process	5	GO:0006732	24	Proximal tubule bicarbonate reclamation	rno04964	3	Mdh1|1	1
coenzyme metabolic process	5	GO:0006732	24	Galactose metabolism	rno00052	3	Hk1|1	1
coenzyme metabolic process	5	GO:0006732	24	Fructose and mannose metabolism	rno00051	3	Hk1|1;Tpi1|1	2
coenzyme metabolic process	5	GO:0006732	24	Glycine, serine and threonine metabolism	rno00260	3	Pgam1|1;Dld|1	2
coenzyme metabolic process	5	GO:0006732	24	Glucagon signaling pathway	rno04922	5	Pgam1|1;Acaca|1;Pdhb|1	3
metabolic process	2	GO:0008152	211	Carbon metabolism	rno01200	23	Taldo1|1;Pgam1|1;Tpi1|1;Prps1|1;Mdh2|1;Eno3|1;Pgd|1;Acadm|1;Got2|1;Aldh6a1|1;Gpt|1;Idh1|1;Tkt|1;Dlat|1;Pdhb|1;Aco2|1;Phgdh|1;Gapdh|1;Dld|1;Mdh1|1;Hk1|1;Pc|1;Gpi|1	23
metabolic process	2	GO:0008152	211	Glycolysis / Gluconeogenesis	rno00010	13	Dld|1;Pdhb|1;Aldh9a1|1;Pgam1|1;Eno3|1;Aldh3a2|1;Tpi1|1;Galm|1;Hk1|1;Aldh1a3|1;Gapdh|1;Dlat|1;Gpi|1	13
metabolic process	2	GO:0008152	211	Pyruvate metabolism	rno00620	10	Acaca|1;Dld|1;Pdhb|1;Aldh9a1|1;Mdh1|1;Aldh3a2|1;Glo1|1;Pc|1;Dlat|1;Mdh2|1	10
metabolic process	2	GO:0008152	211	Biosynthesis of amino acids	rno01230	13	Taldo1|1;Pgam1|1;Tpi1|1;Got2|1;Gpt|1;Aco2|1;Idh1|1;Tkt|1;Prps1|1;Phgdh|1;Pc|1;Eno3|1;Gapdh|1	13
metabolic process	2	GO:0008152	211	Citrate cycle (TCA cycle)	rno00020	9	Dld|1;Pdhb|1;Mdh1|1;Aco2|1;Idh1|1;Acly|1;Pc|1;Dlat|1;Mdh2|1	9
metabolic process	2	GO:0008152	211	Metabolic pathways	rno01100	49	Acadvl|1;Ak1|1;Csad|1;Cept1|1;Taldo1|1;Atp5j|1;Pgam1|1;Acaca|1;Ddost|1;Tpi1|1;Atp5e|1;Galm|1;Prps1|1;Mdh2|1;Eno3|1;Ampd1|1;Bckdhb|1;Pgd|1;Acadm|1;Got2|1;Aldh6a1|1;Gpt|1;Acsl1|1;Idh1|1;Acly|1;Tkt|1;Dlat|1;Hsd17b10|1;Aldh3a2|1;Pdhb|1;Akr1b1|1;Ivd|1;Fasn|1;Aco2|1;Mgat1|1;Phgdh|1;Dld|1;Gapdh|1;Prdx6|1;Ptgis|1;Aldh1a3|1;Aldh9a1|1;Atp5h|1;Anpep|1;Mdh1|1;Hk1|1;Pc|1;Gpi|1;Hsd17b4|1	49
metabolic process	2	GO:0008152	211	Valine, leucine and isoleucine degradation	rno00280	8	Aldh3a2|1;Dld|1;Aldh9a1|1;Bckdhb|1;Acadm|1;Ivd|1;Aldh6a1|1;Hsd17b10|1	8
metabolic process	2	GO:0008152	211	Propanoate metabolism	rno00640	6	Dld|1;Echdc1|1;Bckdhb|1;Acadm|1;Acaca|1;Aldh6a1|1	6
metabolic process	2	GO:0008152	211	Ribosome	rno03010	12	Rpl23|1;Rpl13|1;Rps20|1;Rpl23a|1;Rps13|1;Rpl27a|1;Rpl11|1;Rpl4|1;Rps21|1;Rpl12|1;Rpl6|1;Rpl18a|1	12
metabolic process	2	GO:0008152	211	Glutathione metabolism	rno00480	7	Gstm2|1;Pgd|1;Mgst1|1;Gpx3|1;Anpep|1;Idh1|1;Gpx1|1	7
metabolic process	2	GO:0008152	211	Pentose phosphate pathway	rno00030	5	Prps1|1;Tkt|1;Taldo1|1;Gpi|1;Pgd|1	5
metabolic process	2	GO:0008152	211	Fatty acid degradation	rno00071	6	Acadvl|1;Aldh9a1|1;Acadm|1;Aldh3a2|1;Acsl1|1;Eci2|1	6
metabolic process	2	GO:0008152	211	Nitrogen metabolism	rno00910	4	Ca1|1;Ca2|1;Ca3|1;Ca5b|1	4
metabolic process	2	GO:0008152	211	2-Oxocarboxylic acid metabolism	rno01210	4	Gpt|1;Aco2|1;Idh1|1;Got2|1	4
metabolic process	2	GO:0008152	211	beta-Alanine metabolism	rno00410	5	Aldh6a1|1;Acadm|1;Aldh3a2|1;Aldh1a3|1;Aldh9a1|1	5
metabolic process	2	GO:0008152	211	Glyoxylate and dicarboxylate metabolism	rno00630	4	Aco2|1;Mdh2|1;Dld|1;Mdh1|1	4
metabolic process	2	GO:0008152	211	Fatty acid biosynthesis	rno00061	3	Fasn|1;Acaca|1;Acsl1|1	3
metabolic process	2	GO:0008152	211	Renin-angiotensin system	rno04614	4	Agt|1;Thop1|1;Anpep|1;Cpa3|1	4
metabolic process	2	GO:0008152	211	Fatty acid metabolism	rno01212	5	Acadvl|1;Acadm|1;Acaca|1;Acsl1|1;Fasn|1	5
metabolic process	2	GO:0008152	211	Hypertrophic cardiomyopathy (HCM)	rno05410	6	Tpm1|1;Actb|1;Itgb1|1	3
metabolic process	2	GO:0008152	211	Dilated cardiomyopathy	rno05414	6	Tpm1|1;Actb|1;Itgb1|1	3
metabolic process	2	GO:0008152	211	Leukocyte transendothelial migration	rno04670	7	Cdc42|1;Mapk12|1;Actb|1;Itgb1|1	4
metabolic process	2	GO:0008152	211	Proximal tubule bicarbonate reclamation	rno04964	3	Mdh1|1;Ca2|1;Atp1a2|1	3
metabolic process	2	GO:0008152	211	Thyroid hormone synthesis	rno04918	5	Creb1|1;Gpx1|1;Gpx3|1;Atp1a2|1;Hsp90b1|1	5
metabolic process	2	GO:0008152	211	Mineral absorption	rno04978	4	Atp2b1|1;Hmox1|1;Atp1a2|1	3
metabolic process	2	GO:0008152	211	Histidine metabolism	rno00340	3	Aldh3a2|1;Aldh1a3|1;Aldh9a1|1	3
metabolic process	2	GO:0008152	211	Arrhythmogenic right ventricular cardiomyopathy (ARVC)	rno05412	5	Actb|1;Itgb1|1	2
metabolic process	2	GO:0008152	211	Huntington's disease	rno05016	9	Creb1|1;Dctn2|1;Atp5h|1;Atp5e|1;Vdac1|1;Atp5j|1;Gpx1|1	7
metabolic process	2	GO:0008152	211	Bacterial invasion of epithelial cells	rno05100	5	Cdc42|1;Sept2|1;Actb|1;Itgb1|1	4
metabolic process	2	GO:0008152	211	Salmonella infection	rno05132	5	Cdc42|1;Mapk12|1;Actb|1	3
metabolic process	2	GO:0008152	211	Galactose metabolism	rno00052	3	Hk1|1;Akr1b1|1;Galm|1	3
metabolic process	2	GO:0008152	211	Staphylococcus aureus infection	rno05150	4	Fgg|1;Krt10|1;Plg|1;C1qa|1	4
metabolic process	2	GO:0008152	211	Regulation of actin cytoskeleton	rno04810	9	Cdc42|1;Actb|1;Itgb1|1	3
metabolic process	2	GO:0008152	211	Parkinson's disease	rno05012	7	Atp5e|1;Atp5h|1;Park7|1;Atp5j|1;Vdac1|1	5
metabolic process	2	GO:0008152	211	Alanine, aspartate and glutamate metabolism	rno00250	3	Gpt|1;Nit2|1;Got2|1	3
metabolic process	2	GO:0008152	211	Platelet activation	rno04611	6	Fgg|1;Mapk12|1;Actb|1;Itgb1|1	4
metabolic process	2	GO:0008152	211	Pancreatic secretion	rno04972	5	Ca2|1;Atp2b1|1;Atp1a2|1;Cpa3|1;Prss1|1	5
metabolic process	2	GO:0008152	211	Fructose and mannose metabolism	rno00051	3	Hk1|1;Akr1b1|1;Tpi1|1	3
metabolic process	2	GO:0008152	211	Glycine, serine and threonine metabolism	rno00260	3	Pgam1|1;Phgdh|1;Dld|1	3
metabolic process	2	GO:0008152	211	Focal adhesion	rno04510	8	Cdc42|1;Actb|1;Itgb1|1	3
metabolic process	2	GO:0008152	211	Influenza A	rno05164	7	Actb|1;Vdac1|1;Ddx39b|1;Plg|1;Mapk12|1;Prss1|1	6
metabolic process	2	GO:0008152	211	Glucagon signaling pathway	rno04922	5	Pgam1|1;Creb1|1;Acaca|1;Pdhb|1;Phka1|1	5
metabolic process	2	GO:0008152	211	Pertussis	rno05133	4	C1qa|1;Mapk12|1;Itgb1|1	3
monocarboxylic acid catabolic process	7	GO:0072329	14	Carbon metabolism	rno01200	23	Acadm|1	1
monocarboxylic acid catabolic process	7	GO:0072329	14	Metabolic pathways	rno01100	49	Acadvl|1;Acadm|1;Ivd|1;Hsd17b4|1	4
monocarboxylic acid catabolic process	7	GO:0072329	14	Valine, leucine and isoleucine degradation	rno00280	8	Acadm|1;Ivd|1	2
monocarboxylic acid catabolic process	7	GO:0072329	14	Propanoate metabolism	rno00640	6	Acadm|1;Echdc1|1	2
monocarboxylic acid catabolic process	7	GO:0072329	14	Fatty acid degradation	rno00071	6	Acadvl|1;Acadm|1;Eci2|1	3
monocarboxylic acid catabolic process	7	GO:0072329	14	beta-Alanine metabolism	rno00410	5	Acadm|1	1
monocarboxylic acid catabolic process	7	GO:0072329	14	Fatty acid metabolism	rno01212	5	Acadvl|1;Acadm|1	2
fatty acid metabolic process	5	GO:0006631	23	Carbon metabolism	rno01200	23	Acadm|1;Dld|1	2
fatty acid metabolic process	5	GO:0006631	23	Glycolysis / Gluconeogenesis	rno00010	13	Aldh3a2|1;Dld|1	2
fatty acid metabolic process	5	GO:0006631	23	Pyruvate metabolism	rno00620	10	Acaca|1;Aldh3a2|1;Dld|1	3
fatty acid metabolic process	5	GO:0006631	23	Citrate cycle (TCA cycle)	rno00020	9	Dld|1;Acly|1	2
fatty acid metabolic process	5	GO:0006631	23	Metabolic pathways	rno01100	49	Acadvl|1;Ptgis|1;Aldh3a2|1;Dld|1;Acadm|1;Acaca|1;Ivd|1;Fasn|1;Acsl1|1;Acly|1;Hsd17b4|1	11
fatty acid metabolic process	5	GO:0006631	23	Valine, leucine and isoleucine degradation	rno00280	8	Acadm|1;Ivd|1;Dld|1;Aldh3a2|1	4
fatty acid metabolic process	5	GO:0006631	23	Propanoate metabolism	rno00640	6	Acadm|1;Acaca|1;Dld|1;Echdc1|1	4
fatty acid metabolic process	5	GO:0006631	23	Fatty acid degradation	rno00071	6	Acadvl|1;Acadm|1;Aldh3a2|1;Acsl1|1;Eci2|1	5
fatty acid metabolic process	5	GO:0006631	23	beta-Alanine metabolism	rno00410	5	Acadm|1;Aldh3a2|1	2
fatty acid metabolic process	5	GO:0006631	23	Glyoxylate and dicarboxylate metabolism	rno00630	4	Dld|1	1
fatty acid metabolic process	5	GO:0006631	23	Fatty acid biosynthesis	rno00061	3	Fasn|1;Acaca|1;Acsl1|1	3
fatty acid metabolic process	5	GO:0006631	23	Renin-angiotensin system	rno04614	4	Agt|1	1
fatty acid metabolic process	5	GO:0006631	23	Fatty acid metabolism	rno01212	5	Acadvl|1;Acadm|1;Acaca|1;Acsl1|1;Fasn|1	5
fatty acid metabolic process	5	GO:0006631	23	Histidine metabolism	rno00340	3	Aldh3a2|1	1
fatty acid metabolic process	5	GO:0006631	23	Glycine, serine and threonine metabolism	rno00260	3	Dld|1	1
fatty acid metabolic process	5	GO:0006631	23	Glucagon signaling pathway	rno04922	5	Acaca|1	1
organic substance metabolic process	3	GO:0071704	190	Carbon metabolism	rno01200	23	Taldo1|1;Pgam1|1;Tpi1|1;Prps1|1;Mdh2|1;Eno3|1;Pgd|1;Acadm|1;Got2|1;Aldh6a1|1;Gpt|1;Idh1|1;Tkt|1;Dlat|1;Pdhb|1;Aco2|1;Phgdh|1;Gapdh|1;Dld|1;Mdh1|1;Hk1|1;Pc|1;Gpi|1	23
organic substance metabolic process	3	GO:0071704	190	Glycolysis / Gluconeogenesis	rno00010	13	Dld|1;Pdhb|1;Aldh9a1|1;Pgam1|1;Eno3|1;Aldh3a2|1;Tpi1|1;Galm|1;Hk1|1;Aldh1a3|1;Gapdh|1;Dlat|1;Gpi|1	13
organic substance metabolic process	3	GO:0071704	190	Pyruvate metabolism	rno00620	10	Acaca|1;Dld|1;Pdhb|1;Aldh9a1|1;Mdh1|1;Aldh3a2|1;Glo1|1;Pc|1;Dlat|1;Mdh2|1	10
organic substance metabolic process	3	GO:0071704	190	Biosynthesis of amino acids	rno01230	13	Taldo1|1;Pgam1|1;Tpi1|1;Got2|1;Gpt|1;Aco2|1;Idh1|1;Tkt|1;Prps1|1;Phgdh|1;Pc|1;Eno3|1;Gapdh|1	13
organic substance metabolic process	3	GO:0071704	190	Citrate cycle (TCA cycle)	rno00020	9	Dld|1;Pdhb|1;Mdh1|1;Aco2|1;Idh1|1;Acly|1;Pc|1;Dlat|1;Mdh2|1	9
organic substance metabolic process	3	GO:0071704	190	Metabolic pathways	rno01100	49	Acadvl|1;Ak1|1;Csad|1;Cept1|1;Taldo1|1;Atp5j|1;Pgam1|1;Acaca|1;Ddost|1;Tpi1|1;Atp5e|1;Galm|1;Prps1|1;Mdh2|1;Eno3|1;Ampd1|1;Bckdhb|1;Pgd|1;Acadm|1;Got2|1;Aldh6a1|1;Gpt|1;Acsl1|1;Idh1|1;Acly|1;Tkt|1;Dlat|1;Hsd17b10|1;Aldh3a2|1;Pdhb|1;Akr1b1|1;Ivd|1;Fasn|1;Aco2|1;Mgat1|1;Phgdh|1;Dld|1;Gapdh|1;Prdx6|1;Ptgis|1;Aldh1a3|1;Aldh9a1|1;Atp5h|1;Anpep|1;Mdh1|1;Hk1|1;Pc|1;Gpi|1;Hsd17b4|1	49
organic substance metabolic process	3	GO:0071704	190	Valine, leucine and isoleucine degradation	rno00280	8	Aldh3a2|1;Dld|1;Aldh9a1|1;Bckdhb|1;Acadm|1;Ivd|1;Aldh6a1|1;Hsd17b10|1	8
organic substance metabolic process	3	GO:0071704	190	Propanoate metabolism	rno00640	6	Dld|1;Echdc1|1;Bckdhb|1;Acadm|1;Acaca|1;Aldh6a1|1	6
organic substance metabolic process	3	GO:0071704	190	Ribosome	rno03010	12	Rpl23|1;Rpl13|1;Rps20|1;Rpl23a|1;Rps13|1;Rpl27a|1;Rpl11|1;Rpl4|1;Rps21|1;Rpl12|1;Rpl6|1;Rpl18a|1	12
organic substance metabolic process	3	GO:0071704	190	Glutathione metabolism	rno00480	7	Gstm2|1;Pgd|1;Mgst1|1;Gpx3|1;Anpep|1;Idh1|1;Gpx1|1	7
organic substance metabolic process	3	GO:0071704	190	Pentose phosphate pathway	rno00030	5	Prps1|1;Tkt|1;Taldo1|1;Gpi|1;Pgd|1	5
organic substance metabolic process	3	GO:0071704	190	Fatty acid degradation	rno00071	6	Acadvl|1;Aldh9a1|1;Acadm|1;Aldh3a2|1;Acsl1|1;Eci2|1	6
organic substance metabolic process	3	GO:0071704	190	2-Oxocarboxylic acid metabolism	rno01210	4	Gpt|1;Aco2|1;Idh1|1;Got2|1	4
organic substance metabolic process	3	GO:0071704	190	beta-Alanine metabolism	rno00410	5	Aldh6a1|1;Acadm|1;Aldh3a2|1;Aldh1a3|1;Aldh9a1|1	5
organic substance metabolic process	3	GO:0071704	190	Glyoxylate and dicarboxylate metabolism	rno00630	4	Aco2|1;Mdh2|1;Dld|1;Mdh1|1	4
organic substance metabolic process	3	GO:0071704	190	Fatty acid biosynthesis	rno00061	3	Fasn|1;Acaca|1;Acsl1|1	3
organic substance metabolic process	3	GO:0071704	190	Renin-angiotensin system	rno04614	4	Agt|1;Thop1|1;Anpep|1;Cpa3|1	4
organic substance metabolic process	3	GO:0071704	190	Fatty acid metabolism	rno01212	5	Acadvl|1;Acadm|1;Acaca|1;Acsl1|1;Fasn|1	5
organic substance metabolic process	3	GO:0071704	190	Hypertrophic cardiomyopathy (HCM)	rno05410	6	Actb|1;Itgb1|1	2
organic substance metabolic process	3	GO:0071704	190	Dilated cardiomyopathy	rno05414	6	Actb|1;Itgb1|1	2
organic substance metabolic process	3	GO:0071704	190	Leukocyte transendothelial migration	rno04670	7	Cdc42|1;Mapk12|1;Actb|1;Itgb1|1	4
organic substance metabolic process	3	GO:0071704	190	Proximal tubule bicarbonate reclamation	rno04964	3	Mdh1|1;Atp1a2|1	2
organic substance metabolic process	3	GO:0071704	190	Thyroid hormone synthesis	rno04918	5	Creb1|1;Gpx1|1;Gpx3|1;Atp1a2|1;Hsp90b1|1	5
organic substance metabolic process	3	GO:0071704	190	Mineral absorption	rno04978	4	Hmox1|1;Atp1a2|1	2
organic substance metabolic process	3	GO:0071704	190	Histidine metabolism	rno00340	3	Aldh3a2|1;Aldh1a3|1;Aldh9a1|1	3
organic substance metabolic process	3	GO:0071704	190	Arrhythmogenic right ventricular cardiomyopathy (ARVC)	rno05412	5	Actb|1;Itgb1|1	2
organic substance metabolic process	3	GO:0071704	190	Huntington's disease	rno05016	9	Creb1|1;Atp5h|1;Atp5j|1;Atp5e|1;Gpx1|1	5
organic substance metabolic process	3	GO:0071704	190	Bacterial invasion of epithelial cells	rno05100	5	Cdc42|1;Actb|1;Itgb1|1	3
organic substance metabolic process	3	GO:0071704	190	Salmonella infection	rno05132	5	Cdc42|1;Mapk12|1;Actb|1	3
organic substance metabolic process	3	GO:0071704	190	Galactose metabolism	rno00052	3	Hk1|1;Akr1b1|1;Galm|1	3
organic substance metabolic process	3	GO:0071704	190	Staphylococcus aureus infection	rno05150	4	Fgg|1;Krt10|1;Plg|1;C1qa|1	4
organic substance metabolic process	3	GO:0071704	190	Regulation of actin cytoskeleton	rno04810	9	Cdc42|1;Actb|1;Itgb1|1	3
organic substance metabolic process	3	GO:0071704	190	Parkinson's disease	rno05012	7	Atp5e|1;Atp5h|1;Park7|1;Atp5j|1	4
organic substance metabolic process	3	GO:0071704	190	Alanine, aspartate and glutamate metabolism	rno00250	3	Gpt|1;Nit2|1;Got2|1	3
organic substance metabolic process	3	GO:0071704	190	Platelet activation	rno04611	6	Fgg|1;Mapk12|1;Actb|1;Itgb1|1	4
organic substance metabolic process	3	GO:0071704	190	Pancreatic secretion	rno04972	5	Atp1a2|1;Cpa3|1;Prss1|1	3
organic substance metabolic process	3	GO:0071704	190	Fructose and mannose metabolism	rno00051	3	Hk1|1;Akr1b1|1;Tpi1|1	3
organic substance metabolic process	3	GO:0071704	190	Glycine, serine and threonine metabolism	rno00260	3	Pgam1|1;Phgdh|1;Dld|1	3
organic substance metabolic process	3	GO:0071704	190	Focal adhesion	rno04510	8	Cdc42|1;Actb|1;Itgb1|1	3
organic substance metabolic process	3	GO:0071704	190	Influenza A	rno05164	7	Plg|1;Mapk12|1;Actb|1;Prss1|1;Ddx39b|1	5
organic substance metabolic process	3	GO:0071704	190	Glucagon signaling pathway	rno04922	5	Pgam1|1;Creb1|1;Acaca|1;Pdhb|1;Phka1|1	5
organic substance metabolic process	3	GO:0071704	190	Pertussis	rno05133	4	C1qa|1;Mapk12|1;Itgb1|1	3
cellular metabolic process	3	GO:0044237	183	Carbon metabolism	rno01200	23	Taldo1|1;Pgam1|1;Tpi1|1;Prps1|1;Mdh2|1;Eno3|1;Pgd|1;Acadm|1;Got2|1;Aldh6a1|1;Gpt|1;Idh1|1;Tkt|1;Dlat|1;Pdhb|1;Aco2|1;Phgdh|1;Gapdh|1;Dld|1;Mdh1|1;Hk1|1;Pc|1;Gpi|1	23
cellular metabolic process	3	GO:0044237	183	Glycolysis / Gluconeogenesis	rno00010	13	Dld|1;Pdhb|1;Aldh9a1|1;Pgam1|1;Eno3|1;Aldh3a2|1;Tpi1|1;Hk1|1;Aldh1a3|1;Gapdh|1;Dlat|1;Gpi|1	12
cellular metabolic process	3	GO:0044237	183	Pyruvate metabolism	rno00620	10	Acaca|1;Dld|1;Pdhb|1;Aldh9a1|1;Mdh1|1;Aldh3a2|1;Glo1|1;Pc|1;Dlat|1;Mdh2|1	10
cellular metabolic process	3	GO:0044237	183	Biosynthesis of amino acids	rno01230	13	Taldo1|1;Pgam1|1;Tpi1|1;Got2|1;Gpt|1;Aco2|1;Idh1|1;Tkt|1;Prps1|1;Phgdh|1;Pc|1;Eno3|1;Gapdh|1	13
cellular metabolic process	3	GO:0044237	183	Citrate cycle (TCA cycle)	rno00020	9	Dld|1;Pdhb|1;Mdh1|1;Aco2|1;Idh1|1;Acly|1;Pc|1;Dlat|1;Mdh2|1	9
cellular metabolic process	3	GO:0044237	183	Metabolic pathways	rno01100	49	Acadvl|1;Ak1|1;Csad|1;Cept1|1;Taldo1|1;Atp5j|1;Pgam1|1;Acaca|1;Ddost|1;Tpi1|1;Atp5e|1;Prps1|1;Mdh2|1;Eno3|1;Ampd1|1;Bckdhb|1;Pgd|1;Acadm|1;Got2|1;Aldh6a1|1;Gpt|1;Acsl1|1;Idh1|1;Acly|1;Tkt|1;Dlat|1;Hsd17b10|1;Aldh3a2|1;Pdhb|1;Akr1b1|1;Ivd|1;Fasn|1;Aco2|1;Mgat1|1;Phgdh|1;Dld|1;Gapdh|1;Prdx6|1;Ptgis|1;Aldh1a3|1;Aldh9a1|1;Atp5h|1;Anpep|1;Mdh1|1;Hk1|1;Pc|1;Gpi|1;Hsd17b4|1	48
cellular metabolic process	3	GO:0044237	183	Valine, leucine and isoleucine degradation	rno00280	8	Aldh3a2|1;Dld|1;Aldh9a1|1;Bckdhb|1;Acadm|1;Ivd|1;Aldh6a1|1;Hsd17b10|1	8
cellular metabolic process	3	GO:0044237	183	Propanoate metabolism	rno00640	6	Dld|1;Echdc1|1;Bckdhb|1;Acadm|1;Acaca|1;Aldh6a1|1	6
cellular metabolic process	3	GO:0044237	183	Ribosome	rno03010	12	Rpl23|1;Rpl13|1;Rps20|1;Rpl23a|1;Rps13|1;Rpl27a|1;Rpl11|1;Rpl4|1;Rps21|1;Rpl12|1;Rpl6|1;Rpl18a|1	12
cellular metabolic process	3	GO:0044237	183	Glutathione metabolism	rno00480	7	Gstm2|1;Pgd|1;Mgst1|1;Gpx3|1;Anpep|1;Idh1|1;Gpx1|1	7
cellular metabolic process	3	GO:0044237	183	Pentose phosphate pathway	rno00030	5	Prps1|1;Tkt|1;Taldo1|1;Gpi|1;Pgd|1	5
cellular metabolic process	3	GO:0044237	183	Fatty acid degradation	rno00071	6	Acadvl|1;Aldh9a1|1;Acadm|1;Aldh3a2|1;Acsl1|1;Eci2|1	6
cellular metabolic process	3	GO:0044237	183	Nitrogen metabolism	rno00910	4	Ca1|1;Ca2|1;Ca3|1;Ca5b|1	4
cellular metabolic process	3	GO:0044237	183	2-Oxocarboxylic acid metabolism	rno01210	4	Gpt|1;Aco2|1;Idh1|1;Got2|1	4
cellular metabolic process	3	GO:0044237	183	beta-Alanine metabolism	rno00410	5	Aldh6a1|1;Acadm|1;Aldh3a2|1;Aldh1a3|1;Aldh9a1|1	5
cellular metabolic process	3	GO:0044237	183	Glyoxylate and dicarboxylate metabolism	rno00630	4	Aco2|1;Mdh2|1;Dld|1;Mdh1|1	4
cellular metabolic process	3	GO:0044237	183	Fatty acid biosynthesis	rno00061	3	Fasn|1;Acaca|1;Acsl1|1	3
cellular metabolic process	3	GO:0044237	183	Renin-angiotensin system	rno04614	4	Agt|1;Thop1|1;Anpep|1	3
cellular metabolic process	3	GO:0044237	183	Fatty acid metabolism	rno01212	5	Acadvl|1;Acadm|1;Acaca|1;Acsl1|1;Fasn|1	5
cellular metabolic process	3	GO:0044237	183	Hypertrophic cardiomyopathy (HCM)	rno05410	6	Actb|1;Itgb1|1	2
cellular metabolic process	3	GO:0044237	183	Dilated cardiomyopathy	rno05414	6	Actb|1;Itgb1|1	2
cellular metabolic process	3	GO:0044237	183	Leukocyte transendothelial migration	rno04670	7	Cdc42|1;Mapk12|1;Actb|1;Itgb1|1	4
cellular metabolic process	3	GO:0044237	183	Proximal tubule bicarbonate reclamation	rno04964	3	Mdh1|1;Ca2|1;Atp1a2|1	3
cellular metabolic process	3	GO:0044237	183	Thyroid hormone synthesis	rno04918	5	Creb1|1;Gpx1|1;Gpx3|1;Atp1a2|1;Hsp90b1|1	5
cellular metabolic process	3	GO:0044237	183	Mineral absorption	rno04978	4	Hmox1|1;Atp1a2|1	2
cellular metabolic process	3	GO:0044237	183	Histidine metabolism	rno00340	3	Aldh3a2|1;Aldh1a3|1;Aldh9a1|1	3
cellular metabolic process	3	GO:0044237	183	Arrhythmogenic right ventricular cardiomyopathy (ARVC)	rno05412	5	Actb|1;Itgb1|1	2
cellular metabolic process	3	GO:0044237	183	Huntington's disease	rno05016	9	Creb1|1;Atp5h|1;Atp5e|1;Vdac1|1;Atp5j|1;Gpx1|1	6
cellular metabolic process	3	GO:0044237	183	Bacterial invasion of epithelial cells	rno05100	5	Cdc42|1;Actb|1;Itgb1|1	3
cellular metabolic process	3	GO:0044237	183	Salmonella infection	rno05132	5	Cdc42|1;Mapk12|1;Actb|1	3
cellular metabolic process	3	GO:0044237	183	Galactose metabolism	rno00052	3	Hk1|1;Akr1b1|1	2
cellular metabolic process	3	GO:0044237	183	Staphylococcus aureus infection	rno05150	4	Fgg|1;Krt10|1;Plg|1	3
cellular metabolic process	3	GO:0044237	183	Regulation of actin cytoskeleton	rno04810	9	Cdc42|1;Actb|1;Itgb1|1	3
cellular metabolic process	3	GO:0044237	183	Parkinson's disease	rno05012	7	Atp5e|1;Atp5h|1;Park7|1;Atp5j|1;Vdac1|1	5
cellular metabolic process	3	GO:0044237	183	Alanine, aspartate and glutamate metabolism	rno00250	3	Gpt|1;Nit2|1;Got2|1	3
cellular metabolic process	3	GO:0044237	183	Platelet activation	rno04611	6	Fgg|1;Mapk12|1;Actb|1;Itgb1|1	4
cellular metabolic process	3	GO:0044237	183	Pancreatic secretion	rno04972	5	Ca2|1;Atp1a2|1	2
cellular metabolic process	3	GO:0044237	183	Fructose and mannose metabolism	rno00051	3	Hk1|1;Akr1b1|1;Tpi1|1	3
cellular metabolic process	3	GO:0044237	183	Glycine, serine and threonine metabolism	rno00260	3	Pgam1|1;Phgdh|1;Dld|1	3
cellular metabolic process	3	GO:0044237	183	Focal adhesion	rno04510	8	Cdc42|1;Actb|1;Itgb1|1	3
cellular metabolic process	3	GO:0044237	183	Influenza A	rno05164	7	Plg|1;Ddx39b|1;Mapk12|1;Actb|1;Vdac1|1	5
cellular metabolic process	3	GO:0044237	183	Glucagon signaling pathway	rno04922	5	Pgam1|1;Creb1|1;Acaca|1;Pdhb|1;Phka1|1	5
cellular metabolic process	3	GO:0044237	183	Pertussis	rno05133	4	Mapk12|1;Itgb1|1	2
response to inorganic substance	4	GO:0010035	31	Carbon metabolism	rno01200	23	Acadm|1;Gpi|1	2
response to inorganic substance	4	GO:0010035	31	Glycolysis / Gluconeogenesis	rno00010	13	Gpi|1	1
response to inorganic substance	4	GO:0010035	31	Metabolic pathways	rno01100	49	Akr1b1|1;Acadm|1;Gpi|1	3
response to inorganic substance	4	GO:0010035	31	Valine, leucine and isoleucine degradation	rno00280	8	Acadm|1	1
response to inorganic substance	4	GO:0010035	31	Propanoate metabolism	rno00640	6	Acadm|1	1
response to inorganic substance	4	GO:0010035	31	Glutathione metabolism	rno00480	7	Gpx1|1;Gstm2|1;Gpx3|1	3
response to inorganic substance	4	GO:0010035	31	Pentose phosphate pathway	rno00030	5	Gpi|1	1
response to inorganic substance	4	GO:0010035	31	Fatty acid degradation	rno00071	6	Acadm|1	1
response to inorganic substance	4	GO:0010035	31	Nitrogen metabolism	rno00910	4	Ca2|1	1
response to inorganic substance	4	GO:0010035	31	beta-Alanine metabolism	rno00410	5	Acadm|1	1
response to inorganic substance	4	GO:0010035	31	Fatty acid metabolism	rno01212	5	Acadm|1	1
response to inorganic substance	4	GO:0010035	31	Hypertrophic cardiomyopathy (HCM)	rno05410	6	Actg1|1	1
response to inorganic substance	4	GO:0010035	31	Dilated cardiomyopathy	rno05414	6	Actg1|1	1
response to inorganic substance	4	GO:0010035	31	Leukocyte transendothelial migration	rno04670	7	Actg1|1	1
response to inorganic substance	4	GO:0010035	31	Proximal tubule bicarbonate reclamation	rno04964	3	Ca2|1	1
response to inorganic substance	4	GO:0010035	31	Thyroid hormone synthesis	rno04918	5	Creb1|1;Gpx1|1;Gpx3|1;Hsp90b1|1	4
response to inorganic substance	4	GO:0010035	31	Mineral absorption	rno04978	4	Ftl1|1;Hmox1|1	2
response to inorganic substance	4	GO:0010035	31	Arrhythmogenic right ventricular cardiomyopathy (ARVC)	rno05412	5	Actg1|1	1
response to inorganic substance	4	GO:0010035	31	Huntington's disease	rno05016	9	Creb1|1;Gpx1|1	2
response to inorganic substance	4	GO:0010035	31	Bacterial invasion of epithelial cells	rno05100	5	Actg1|1	1
response to inorganic substance	4	GO:0010035	31	Salmonella infection	rno05132	5	Actg1|1;Cd14|1	2
response to inorganic substance	4	GO:0010035	31	Galactose metabolism	rno00052	3	Akr1b1|1	1
response to inorganic substance	4	GO:0010035	31	Staphylococcus aureus infection	rno05150	4	Fgg|1;Krt10|1;C1qa|1	3
response to inorganic substance	4	GO:0010035	31	Regulation of actin cytoskeleton	rno04810	9	Actg1|1;Cd14|1	2
response to inorganic substance	4	GO:0010035	31	Parkinson's disease	rno05012	7	Park7|1	1
response to inorganic substance	4	GO:0010035	31	Platelet activation	rno04611	6	Fgg|1;Actg1|1	2
response to inorganic substance	4	GO:0010035	31	Pancreatic secretion	rno04972	5	Ca2|1	1
response to inorganic substance	4	GO:0010035	31	Fructose and mannose metabolism	rno00051	3	Akr1b1|1	1
response to inorganic substance	4	GO:0010035	31	Focal adhesion	rno04510	8	Actg1|1	1
response to inorganic substance	4	GO:0010035	31	Influenza A	rno05164	7	Actg1|1	1
response to inorganic substance	4	GO:0010035	31	Glucagon signaling pathway	rno04922	5	Creb1|1	1
response to inorganic substance	4	GO:0010035	31	Pertussis	rno05133	4	C1qa|1;Cd14|1	2
sulfur compound metabolic process	4	GO:0006790	21	Carbon metabolism	rno01200	23	Dlat|1;Dld|1;Idh1|1;Pdhb|1;Phgdh|1	5
sulfur compound metabolic process	4	GO:0006790	21	Glycolysis / Gluconeogenesis	rno00010	13	Dlat|1;Dld|1;Pdhb|1	3
sulfur compound metabolic process	4	GO:0006790	21	Pyruvate metabolism	rno00620	10	Dlat|1;Acaca|1;Dld|1;Pdhb|1;Glo1|1	5
sulfur compound metabolic process	4	GO:0006790	21	Biosynthesis of amino acids	rno01230	13	Phgdh|1;Idh1|1	2
sulfur compound metabolic process	4	GO:0006790	21	Citrate cycle (TCA cycle)	rno00020	9	Dlat|1;Dld|1;Pdhb|1;Acly|1;Idh1|1	5
sulfur compound metabolic process	4	GO:0006790	21	Metabolic pathways	rno01100	49	Csad|1;Dld|1;Pdhb|1;Acaca|1;Fasn|1;Acsl1|1;Idh1|1;Acly|1;Phgdh|1;Dlat|1	10
sulfur compound metabolic process	4	GO:0006790	21	Valine, leucine and isoleucine degradation	rno00280	8	Dld|1	1
sulfur compound metabolic process	4	GO:0006790	21	Propanoate metabolism	rno00640	6	Acaca|1;Dld|1	2
sulfur compound metabolic process	4	GO:0006790	21	Glutathione metabolism	rno00480	7	Idh1|1;Gpx1|1;Mgst1|1;Gstm2|1;Gpx3|1	5
sulfur compound metabolic process	4	GO:0006790	21	Fatty acid degradation	rno00071	6	Acsl1|1	1
sulfur compound metabolic process	4	GO:0006790	21	2-Oxocarboxylic acid metabolism	rno01210	4	Idh1|1	1
sulfur compound metabolic process	4	GO:0006790	21	Glyoxylate and dicarboxylate metabolism	rno00630	4	Dld|1	1
sulfur compound metabolic process	4	GO:0006790	21	Fatty acid biosynthesis	rno00061	3	Fasn|1;Acaca|1;Acsl1|1	3
sulfur compound metabolic process	4	GO:0006790	21	Fatty acid metabolism	rno01212	5	Fasn|1;Acaca|1;Acsl1|1	3
sulfur compound metabolic process	4	GO:0006790	21	Thyroid hormone synthesis	rno04918	5	Gpx3|1;Gpx1|1	2
sulfur compound metabolic process	4	GO:0006790	21	Huntington's disease	rno05016	9	Gpx1|1	1
sulfur compound metabolic process	4	GO:0006790	21	Glycine, serine and threonine metabolism	rno00260	3	Phgdh|1;Dld|1	2
sulfur compound metabolic process	4	GO:0006790	21	Glucagon signaling pathway	rno04922	5	Acaca|1;Pdhb|1	2
fatty acid beta-oxidation	7	GO:0006635	11	Carbon metabolism	rno01200	23	Acadm|1	1
fatty acid beta-oxidation	7	GO:0006635	11	Metabolic pathways	rno01100	49	Acadvl|1;Acadm|1;Ivd|1;Hsd17b4|1	4
fatty acid beta-oxidation	7	GO:0006635	11	Valine, leucine and isoleucine degradation	rno00280	8	Acadm|1;Ivd|1	2
fatty acid beta-oxidation	7	GO:0006635	11	Propanoate metabolism	rno00640	6	Acadm|1;Echdc1|1	2
fatty acid beta-oxidation	7	GO:0006635	11	Fatty acid degradation	rno00071	6	Acadvl|1;Acadm|1;Eci2|1	3
fatty acid beta-oxidation	7	GO:0006635	11	beta-Alanine metabolism	rno00410	5	Acadm|1	1
fatty acid beta-oxidation	7	GO:0006635	11	Fatty acid metabolism	rno01212	5	Acadvl|1;Acadm|1	2
fatty acid catabolic process	6	GO:0009062	12	Carbon metabolism	rno01200	23	Acadm|1	1
fatty acid catabolic process	6	GO:0009062	12	Metabolic pathways	rno01100	49	Acadvl|1;Acadm|1;Ivd|1;Hsd17b4|1	4
fatty acid catabolic process	6	GO:0009062	12	Valine, leucine and isoleucine degradation	rno00280	8	Acadm|1;Ivd|1	2
fatty acid catabolic process	6	GO:0009062	12	Propanoate metabolism	rno00640	6	Acadm|1;Echdc1|1	2
fatty acid catabolic process	6	GO:0009062	12	Fatty acid degradation	rno00071	6	Acadvl|1;Acadm|1;Eci2|1	3
fatty acid catabolic process	6	GO:0009062	12	beta-Alanine metabolism	rno00410	5	Acadm|1	1
fatty acid catabolic process	6	GO:0009062	12	Fatty acid metabolism	rno01212	5	Acadvl|1;Acadm|1	2
response to organic substance	4	GO:0010033	78	Carbon metabolism	rno01200	23	Hk1|1;Acadm|1;Idh1|1;Gpi|1;Got2|1	5
response to organic substance	4	GO:0010033	78	Glycolysis / Gluconeogenesis	rno00010	13	Hk1|1;Gpi|1	2
response to organic substance	4	GO:0010033	78	Pyruvate metabolism	rno00620	10	Acaca|1	1
response to organic substance	4	GO:0010033	78	Biosynthesis of amino acids	rno01230	13	Idh1|1;Got2|1	2
response to organic substance	4	GO:0010033	78	Citrate cycle (TCA cycle)	rno00020	9	Idh1|1	1
response to organic substance	4	GO:0010033	78	Metabolic pathways	rno01100	49	Ak1|1;Gpi|1;Ampd1|1;Bckdhb|1;Acadm|1;Acaca|1;Ddost|1;Got2|1;Fasn|1;Acsl1|1;Idh1|1;Ptgis|1;Hk1|1;Akr1b1|1;Hsd17b4|1	15
response to organic substance	4	GO:0010033	78	Valine, leucine and isoleucine degradation	rno00280	8	Acadm|1;Bckdhb|1	2
response to organic substance	4	GO:0010033	78	Propanoate metabolism	rno00640	6	Acadm|1;Acaca|1;Bckdhb|1	3
response to organic substance	4	GO:0010033	78	Ribosome	rno03010	12	Rpl23|1;Rpl4|1	2
response to organic substance	4	GO:0010033	78	Glutathione metabolism	rno00480	7	Idh1|1;Gpx1|1;Mgst1|1;Gstm2|1;Gpx3|1	5
response to organic substance	4	GO:0010033	78	Pentose phosphate pathway	rno00030	5	Gpi|1	1
response to organic substance	4	GO:0010033	78	Fatty acid degradation	rno00071	6	Acadm|1;Acsl1|1	2
response to organic substance	4	GO:0010033	78	Nitrogen metabolism	rno00910	4	Ca2|1;Ca3|1	2
response to organic substance	4	GO:0010033	78	2-Oxocarboxylic acid metabolism	rno01210	4	Idh1|1;Got2|1	2
response to organic substance	4	GO:0010033	78	beta-Alanine metabolism	rno00410	5	Acadm|1	1
response to organic substance	4	GO:0010033	78	Fatty acid biosynthesis	rno00061	3	Fasn|1;Acaca|1;Acsl1|1	3
response to organic substance	4	GO:0010033	78	Renin-angiotensin system	rno04614	4	Agt|1	1
response to organic substance	4	GO:0010033	78	Fatty acid metabolism	rno01212	5	Fasn|1;Acadm|1;Acaca|1;Acsl1|1	4
response to organic substance	4	GO:0010033	78	Hypertrophic cardiomyopathy (HCM)	rno05410	6	Actg1|1;Itgb1|1	2
response to organic substance	4	GO:0010033	78	Dilated cardiomyopathy	rno05414	6	Actg1|1;Itgb1|1	2
response to organic substance	4	GO:0010033	78	Leukocyte transendothelial migration	rno04670	7	Cdc42|1;Actg1|1;Itgb1|1	3
response to organic substance	4	GO:0010033	78	Proximal tubule bicarbonate reclamation	rno04964	3	Ca2|1;Atp1a2|1	2
response to organic substance	4	GO:0010033	78	Thyroid hormone synthesis	rno04918	5	Creb1|1;Gpx1|1;Gpx3|1;Atp1a2|1;Hsp90b1|1	5
response to organic substance	4	GO:0010033	78	Mineral absorption	rno04978	4	Atp2b1|1;Hmox1|1;Atp1a2|1	3
response to organic substance	4	GO:0010033	78	Arrhythmogenic right ventricular cardiomyopathy (ARVC)	rno05412	5	Actg1|1;Itgb1|1	2
response to organic substance	4	GO:0010033	78	Huntington's disease	rno05016	9	Creb1|1;Slc25a4|1;Gpx1|1	3
response to organic substance	4	GO:0010033	78	Bacterial invasion of epithelial cells	rno05100	5	Cdc42|1;Actg1|1;Itgb1|1	3
response to organic substance	4	GO:0010033	78	Salmonella infection	rno05132	5	Cdc42|1;Actg1|1;Cd14|1	3
response to organic substance	4	GO:0010033	78	Galactose metabolism	rno00052	3	Hk1|1;Akr1b1|1	2
response to organic substance	4	GO:0010033	78	Staphylococcus aureus infection	rno05150	4	Fgg|1	1
response to organic substance	4	GO:0010033	78	Regulation of actin cytoskeleton	rno04810	9	Cdc42|1;Actg1|1;Cd14|1;Itgb1|1	4
response to organic substance	4	GO:0010033	78	Parkinson's disease	rno05012	7	Slc25a4|1;Park7|1	2
response to organic substance	4	GO:0010033	78	Alanine, aspartate and glutamate metabolism	rno00250	3	Got2|1	1
response to organic substance	4	GO:0010033	78	Platelet activation	rno04611	6	Fgg|1;Actg1|1;Itgb1|1	3
response to organic substance	4	GO:0010033	78	Pancreatic secretion	rno04972	5	Ca2|1;Atp2b1|1;Atp1a2|1;Prss1|1	4
response to organic substance	4	GO:0010033	78	Fructose and mannose metabolism	rno00051	3	Hk1|1;Akr1b1|1	2
response to organic substance	4	GO:0010033	78	Focal adhesion	rno04510	8	Cdc42|1;Actg1|1;Itgb1|1	3
response to organic substance	4	GO:0010033	78	Influenza A	rno05164	7	Actg1|1;Prss1|1	2
response to organic substance	4	GO:0010033	78	Glucagon signaling pathway	rno04922	5	Creb1|1;Acaca|1	2
response to organic substance	4	GO:0010033	78	Pertussis	rno05133	4	Cd14|1;Itgb1|1	2
cellular lipid metabolic process	4	GO:0044255	36	Carbon metabolism	rno01200	23	Acadm|1;Dld|1;Idh1|1;Pc|1	4
cellular lipid metabolic process	4	GO:0044255	36	Glycolysis / Gluconeogenesis	rno00010	13	Aldh1a3|1;Aldh3a2|1;Dld|1	3
cellular lipid metabolic process	4	GO:0044255	36	Pyruvate metabolism	rno00620	10	Acaca|1;Pc|1;Aldh3a2|1;Dld|1	4
cellular lipid metabolic process	4	GO:0044255	36	Biosynthesis of amino acids	rno01230	13	Pc|1;Idh1|1	2
cellular lipid metabolic process	4	GO:0044255	36	Citrate cycle (TCA cycle)	rno00020	9	Pc|1;Dld|1;Idh1|1;Acly|1	4
cellular lipid metabolic process	4	GO:0044255	36	Metabolic pathways	rno01100	49	Acadvl|1;Ptgis|1;Aldh3a2|1;Aldh1a3|1;Acadm|1;Acaca|1;Ivd|1;Fasn|1;Acsl1|1;Idh1|1;Acly|1;Cept1|1;Dld|1;Pc|1;Prdx6|1;Hsd17b4|1	16
cellular lipid metabolic process	4	GO:0044255	36	Valine, leucine and isoleucine degradation	rno00280	8	Acadm|1;Ivd|1;Dld|1;Aldh3a2|1	4
cellular lipid metabolic process	4	GO:0044255	36	Propanoate metabolism	rno00640	6	Acadm|1;Acaca|1;Dld|1;Echdc1|1	4
cellular lipid metabolic process	4	GO:0044255	36	Glutathione metabolism	rno00480	7	Idh1|1	1
cellular lipid metabolic process	4	GO:0044255	36	Fatty acid degradation	rno00071	6	Acadvl|1;Acadm|1;Aldh3a2|1;Acsl1|1;Eci2|1	5
cellular lipid metabolic process	4	GO:0044255	36	2-Oxocarboxylic acid metabolism	rno01210	4	Idh1|1	1
cellular lipid metabolic process	4	GO:0044255	36	beta-Alanine metabolism	rno00410	5	Acadm|1;Aldh3a2|1;Aldh1a3|1	3
cellular lipid metabolic process	4	GO:0044255	36	Glyoxylate and dicarboxylate metabolism	rno00630	4	Dld|1	1
cellular lipid metabolic process	4	GO:0044255	36	Fatty acid biosynthesis	rno00061	3	Fasn|1;Acaca|1;Acsl1|1	3
cellular lipid metabolic process	4	GO:0044255	36	Renin-angiotensin system	rno04614	4	Agt|1	1
cellular lipid metabolic process	4	GO:0044255	36	Fatty acid metabolism	rno01212	5	Acadvl|1;Acadm|1;Acaca|1;Acsl1|1;Fasn|1	5
cellular lipid metabolic process	4	GO:0044255	36	Leukocyte transendothelial migration	rno04670	7	Cdc42|1	1
cellular lipid metabolic process	4	GO:0044255	36	Mineral absorption	rno04978	4	Hmox1|1	1
cellular lipid metabolic process	4	GO:0044255	36	Histidine metabolism	rno00340	3	Aldh3a2|1;Aldh1a3|1	2
cellular lipid metabolic process	4	GO:0044255	36	Bacterial invasion of epithelial cells	rno05100	5	Cdc42|1	1
cellular lipid metabolic process	4	GO:0044255	36	Salmonella infection	rno05132	5	Cdc42|1	1
cellular lipid metabolic process	4	GO:0044255	36	Regulation of actin cytoskeleton	rno04810	9	Cdc42|1	1
cellular lipid metabolic process	4	GO:0044255	36	Glycine, serine and threonine metabolism	rno00260	3	Dld|1	1
cellular lipid metabolic process	4	GO:0044255	36	Focal adhesion	rno04510	8	Cdc42|1	1
cellular lipid metabolic process	4	GO:0044255	36	Glucagon signaling pathway	rno04922	5	Acaca|1;Phka1|1	2
fatty acid oxidation	7	GO:0019395	12	Carbon metabolism	rno01200	23	Acadm|1	1
fatty acid oxidation	7	GO:0019395	12	Metabolic pathways	rno01100	49	Acadvl|1;Acadm|1;Ivd|1;Hsd17b4|1	4
fatty acid oxidation	7	GO:0019395	12	Valine, leucine and isoleucine degradation	rno00280	8	Acadm|1;Ivd|1	2
fatty acid oxidation	7	GO:0019395	12	Propanoate metabolism	rno00640	6	Acadm|1;Echdc1|1	2
fatty acid oxidation	7	GO:0019395	12	Fatty acid degradation	rno00071	6	Acadvl|1;Acadm|1;Eci2|1	3
fatty acid oxidation	7	GO:0019395	12	beta-Alanine metabolism	rno00410	5	Acadm|1	1
fatty acid oxidation	7	GO:0019395	12	Fatty acid metabolism	rno01212	5	Acadvl|1;Acadm|1	2
lipid oxidation	6	GO:0034440	12	Carbon metabolism	rno01200	23	Acadm|1	1
lipid oxidation	6	GO:0034440	12	Metabolic pathways	rno01100	49	Acadvl|1;Acadm|1;Ivd|1;Hsd17b4|1	4
lipid oxidation	6	GO:0034440	12	Valine, leucine and isoleucine degradation	rno00280	8	Acadm|1;Ivd|1	2
lipid oxidation	6	GO:0034440	12	Propanoate metabolism	rno00640	6	Acadm|1;Echdc1|1	2
lipid oxidation	6	GO:0034440	12	Fatty acid degradation	rno00071	6	Acadvl|1;Acadm|1;Eci2|1	3
lipid oxidation	6	GO:0034440	12	beta-Alanine metabolism	rno00410	5	Acadm|1	1
lipid oxidation	6	GO:0034440	12	Fatty acid metabolism	rno01212	5	Acadvl|1;Acadm|1	2
cellular lipid catabolic process	5	GO:0044242	16	Carbon metabolism	rno01200	23	Acadm|1;Idh1|1	2
cellular lipid catabolic process	5	GO:0044242	16	Biosynthesis of amino acids	rno01230	13	Idh1|1	1
cellular lipid catabolic process	5	GO:0044242	16	Citrate cycle (TCA cycle)	rno00020	9	Idh1|1	1
cellular lipid catabolic process	5	GO:0044242	16	Metabolic pathways	rno01100	49	Acadvl|1;Acadm|1;Ivd|1;Idh1|1;Prdx6|1;Hsd17b4|1	6
cellular lipid catabolic process	5	GO:0044242	16	Valine, leucine and isoleucine degradation	rno00280	8	Acadm|1;Ivd|1	2
cellular lipid catabolic process	5	GO:0044242	16	Propanoate metabolism	rno00640	6	Acadm|1;Echdc1|1	2
cellular lipid catabolic process	5	GO:0044242	16	Glutathione metabolism	rno00480	7	Idh1|1	1
cellular lipid catabolic process	5	GO:0044242	16	Fatty acid degradation	rno00071	6	Acadvl|1;Acadm|1;Eci2|1	3
cellular lipid catabolic process	5	GO:0044242	16	2-Oxocarboxylic acid metabolism	rno01210	4	Idh1|1	1
cellular lipid catabolic process	5	GO:0044242	16	beta-Alanine metabolism	rno00410	5	Acadm|1	1
cellular lipid catabolic process	5	GO:0044242	16	Fatty acid metabolism	rno01212	5	Acadvl|1;Acadm|1	2
primary metabolic process	3	GO:0044238	181	Carbon metabolism	rno01200	23	Taldo1|1;Pgam1|1;Tpi1|1;Prps1|1;Mdh2|1;Eno3|1;Pgd|1;Acadm|1;Got2|1;Aldh6a1|1;Gpt|1;Idh1|1;Tkt|1;Dlat|1;Pdhb|1;Aco2|1;Phgdh|1;Gapdh|1;Dld|1;Mdh1|1;Hk1|1;Pc|1;Gpi|1	23
primary metabolic process	3	GO:0044238	181	Glycolysis / Gluconeogenesis	rno00010	13	Dld|1;Pdhb|1;Pgam1|1;Eno3|1;Aldh3a2|1;Tpi1|1;Galm|1;Hk1|1;Aldh1a3|1;Gapdh|1;Dlat|1;Gpi|1	12
primary metabolic process	3	GO:0044238	181	Pyruvate metabolism	rno00620	10	Acaca|1;Dld|1;Pdhb|1;Mdh1|1;Aldh3a2|1;Glo1|1;Pc|1;Dlat|1;Mdh2|1	9
primary metabolic process	3	GO:0044238	181	Biosynthesis of amino acids	rno01230	13	Taldo1|1;Pgam1|1;Tpi1|1;Got2|1;Gpt|1;Aco2|1;Idh1|1;Tkt|1;Prps1|1;Phgdh|1;Pc|1;Eno3|1;Gapdh|1	13
primary metabolic process	3	GO:0044238	181	Citrate cycle (TCA cycle)	rno00020	9	Dld|1;Pdhb|1;Mdh1|1;Aco2|1;Idh1|1;Acly|1;Pc|1;Dlat|1;Mdh2|1	9
primary metabolic process	3	GO:0044238	181	Metabolic pathways	rno01100	49	Acadvl|1;Ak1|1;Csad|1;Cept1|1;Taldo1|1;Atp5j|1;Pgam1|1;Acaca|1;Ddost|1;Tpi1|1;Atp5e|1;Galm|1;Prps1|1;Mdh2|1;Eno3|1;Ampd1|1;Bckdhb|1;Pgd|1;Acadm|1;Got2|1;Aldh6a1|1;Gpt|1;Acsl1|1;Idh1|1;Acly|1;Tkt|1;Dlat|1;Hsd17b10|1;Aldh3a2|1;Pdhb|1;Akr1b1|1;Ivd|1;Fasn|1;Aco2|1;Mgat1|1;Phgdh|1;Dld|1;Gapdh|1;Prdx6|1;Ptgis|1;Aldh1a3|1;Atp5h|1;Anpep|1;Mdh1|1;Hk1|1;Pc|1;Gpi|1;Hsd17b4|1	48
primary metabolic process	3	GO:0044238	181	Valine, leucine and isoleucine degradation	rno00280	8	Aldh3a2|1;Dld|1;Bckdhb|1;Acadm|1;Ivd|1;Aldh6a1|1;Hsd17b10|1	7
primary metabolic process	3	GO:0044238	181	Propanoate metabolism	rno00640	6	Dld|1;Echdc1|1;Bckdhb|1;Acadm|1;Acaca|1;Aldh6a1|1	6
primary metabolic process	3	GO:0044238	181	Ribosome	rno03010	12	Rpl23|1;Rpl13|1;Rps20|1;Rpl23a|1;Rps13|1;Rpl27a|1;Rpl11|1;Rpl4|1;Rps21|1;Rpl12|1;Rpl6|1;Rpl18a|1	12
primary metabolic process	3	GO:0044238	181	Glutathione metabolism	rno00480	7	Pgd|1;Anpep|1;Idh1|1	3
primary metabolic process	3	GO:0044238	181	Pentose phosphate pathway	rno00030	5	Prps1|1;Tkt|1;Taldo1|1;Gpi|1;Pgd|1	5
primary metabolic process	3	GO:0044238	181	Fatty acid degradation	rno00071	6	Acadvl|1;Acadm|1;Aldh3a2|1;Acsl1|1;Eci2|1	5
primary metabolic process	3	GO:0044238	181	2-Oxocarboxylic acid metabolism	rno01210	4	Gpt|1;Aco2|1;Idh1|1;Got2|1	4
primary metabolic process	3	GO:0044238	181	beta-Alanine metabolism	rno00410	5	Aldh6a1|1;Acadm|1;Aldh3a2|1;Aldh1a3|1	4
primary metabolic process	3	GO:0044238	181	Glyoxylate and dicarboxylate metabolism	rno00630	4	Aco2|1;Mdh2|1;Dld|1;Mdh1|1	4
primary metabolic process	3	GO:0044238	181	Fatty acid biosynthesis	rno00061	3	Fasn|1;Acaca|1;Acsl1|1	3
primary metabolic process	3	GO:0044238	181	Renin-angiotensin system	rno04614	4	Agt|1;Thop1|1;Anpep|1;Cpa3|1	4
primary metabolic process	3	GO:0044238	181	Fatty acid metabolism	rno01212	5	Acadvl|1;Acadm|1;Acaca|1;Acsl1|1;Fasn|1	5
primary metabolic process	3	GO:0044238	181	Hypertrophic cardiomyopathy (HCM)	rno05410	6	Actb|1;Itgb1|1	2
primary metabolic process	3	GO:0044238	181	Dilated cardiomyopathy	rno05414	6	Actb|1;Itgb1|1	2
primary metabolic process	3	GO:0044238	181	Leukocyte transendothelial migration	rno04670	7	Cdc42|1;Mapk12|1;Actb|1;Itgb1|1	4
primary metabolic process	3	GO:0044238	181	Proximal tubule bicarbonate reclamation	rno04964	3	Mdh1|1;Atp1a2|1	2
primary metabolic process	3	GO:0044238	181	Thyroid hormone synthesis	rno04918	5	Creb1|1;Hsp90b1|1;Atp1a2|1	3
primary metabolic process	3	GO:0044238	181	Mineral absorption	rno04978	4	Hmox1|1;Atp1a2|1	2
primary metabolic process	3	GO:0044238	181	Histidine metabolism	rno00340	3	Aldh3a2|1;Aldh1a3|1	2
primary metabolic process	3	GO:0044238	181	Arrhythmogenic right ventricular cardiomyopathy (ARVC)	rno05412	5	Actb|1;Itgb1|1	2
primary metabolic process	3	GO:0044238	181	Huntington's disease	rno05016	9	Creb1|1;Atp5h|1;Atp5j|1;Atp5e|1	4
primary metabolic process	3	GO:0044238	181	Bacterial invasion of epithelial cells	rno05100	5	Cdc42|1;Actb|1;Itgb1|1	3
primary metabolic process	3	GO:0044238	181	Salmonella infection	rno05132	5	Cdc42|1;Mapk12|1;Actb|1	3
primary metabolic process	3	GO:0044238	181	Galactose metabolism	rno00052	3	Hk1|1;Akr1b1|1;Galm|1	3
primary metabolic process	3	GO:0044238	181	Staphylococcus aureus infection	rno05150	4	Fgg|1;Krt10|1;Plg|1;C1qa|1	4
primary metabolic process	3	GO:0044238	181	Regulation of actin cytoskeleton	rno04810	9	Cdc42|1;Actb|1;Itgb1|1	3
primary metabolic process	3	GO:0044238	181	Parkinson's disease	rno05012	7	Atp5e|1;Atp5h|1;Park7|1;Atp5j|1	4
primary metabolic process	3	GO:0044238	181	Alanine, aspartate and glutamate metabolism	rno00250	3	Gpt|1;Nit2|1;Got2|1	3
primary metabolic process	3	GO:0044238	181	Platelet activation	rno04611	6	Fgg|1;Mapk12|1;Actb|1;Itgb1|1	4
primary metabolic process	3	GO:0044238	181	Pancreatic secretion	rno04972	5	Atp1a2|1;Cpa3|1;Prss1|1	3
primary metabolic process	3	GO:0044238	181	Fructose and mannose metabolism	rno00051	3	Hk1|1;Akr1b1|1;Tpi1|1	3
primary metabolic process	3	GO:0044238	181	Glycine, serine and threonine metabolism	rno00260	3	Pgam1|1;Phgdh|1;Dld|1	3
primary metabolic process	3	GO:0044238	181	Focal adhesion	rno04510	8	Cdc42|1;Actb|1;Itgb1|1	3
primary metabolic process	3	GO:0044238	181	Influenza A	rno05164	7	Plg|1;Mapk12|1;Actb|1;Prss1|1;Ddx39b|1	5
primary metabolic process	3	GO:0044238	181	Glucagon signaling pathway	rno04922	5	Pgam1|1;Creb1|1;Acaca|1;Pdhb|1;Phka1|1	5
primary metabolic process	3	GO:0044238	181	Pertussis	rno05133	4	C1qa|1;Mapk12|1;Itgb1|1	3
small molecule biosynthetic process	5	GO:0044283	25	Carbon metabolism	rno01200	23	Pgam1|1;Tpi1|1;Got2|1;Prps1|1;Phgdh|1;Gapdh|1;Pc|1;Gpi|1	8
small molecule biosynthetic process	5	GO:0044283	25	Glycolysis / Gluconeogenesis	rno00010	13	Aldh1a3|1;Aldh9a1|1;Pgam1|1;Tpi1|1;Gapdh|1;Gpi|1	6
small molecule biosynthetic process	5	GO:0044283	25	Pyruvate metabolism	rno00620	10	Pc|1;Acaca|1;Aldh9a1|1	3
small molecule biosynthetic process	5	GO:0044283	25	Biosynthesis of amino acids	rno01230	13	Pgam1|1;Tpi1|1;Got2|1;Prps1|1;Phgdh|1;Pc|1;Gapdh|1	7
small molecule biosynthetic process	5	GO:0044283	25	Citrate cycle (TCA cycle)	rno00020	9	Pc|1;Acly|1	2
small molecule biosynthetic process	5	GO:0044283	25	Metabolic pathways	rno01100	49	Ptgis|1;Cept1|1;Aldh1a3|1;Aldh9a1|1;Akr1b1|1;Pgam1|1;Acaca|1;Tpi1|1;Got2|1;Fasn|1;Acly|1;Prps1|1;Phgdh|1;Gapdh|1;Pc|1;Gpi|1	16
small molecule biosynthetic process	5	GO:0044283	25	Valine, leucine and isoleucine degradation	rno00280	8	Aldh9a1|1	1
small molecule biosynthetic process	5	GO:0044283	25	Propanoate metabolism	rno00640	6	Acaca|1	1
small molecule biosynthetic process	5	GO:0044283	25	Pentose phosphate pathway	rno00030	5	Prps1|1;Gpi|1	2
small molecule biosynthetic process	5	GO:0044283	25	Fatty acid degradation	rno00071	6	Aldh9a1|1	1
small molecule biosynthetic process	5	GO:0044283	25	2-Oxocarboxylic acid metabolism	rno01210	4	Got2|1	1
small molecule biosynthetic process	5	GO:0044283	25	beta-Alanine metabolism	rno00410	5	Aldh1a3|1;Aldh9a1|1	2
small molecule biosynthetic process	5	GO:0044283	25	Fatty acid biosynthesis	rno00061	3	Fasn|1;Acaca|1	2
small molecule biosynthetic process	5	GO:0044283	25	Renin-angiotensin system	rno04614	4	Agt|1	1
small molecule biosynthetic process	5	GO:0044283	25	Fatty acid metabolism	rno01212	5	Fasn|1;Acaca|1	2
small molecule biosynthetic process	5	GO:0044283	25	Histidine metabolism	rno00340	3	Aldh1a3|1;Aldh9a1|1	2
small molecule biosynthetic process	5	GO:0044283	25	Galactose metabolism	rno00052	3	Akr1b1|1	1
small molecule biosynthetic process	5	GO:0044283	25	Parkinson's disease	rno05012	7	Park7|1	1
small molecule biosynthetic process	5	GO:0044283	25	Alanine, aspartate and glutamate metabolism	rno00250	3	Got2|1	1
small molecule biosynthetic process	5	GO:0044283	25	Fructose and mannose metabolism	rno00051	3	Akr1b1|1;Tpi1|1	2
small molecule biosynthetic process	5	GO:0044283	25	Glycine, serine and threonine metabolism	rno00260	3	Pgam1|1;Phgdh|1	2
small molecule biosynthetic process	5	GO:0044283	25	Glucagon signaling pathway	rno04922	5	Pgam1|1;Acaca|1;Phka1|1	3
single-organism biosynthetic process	4	GO:0044711	45	Carbon metabolism	rno01200	23	Dld|1;Pdhb|1;Pgam1|1;Tpi1|1;Got2|1;Idh1|1;Prps1|1;Phgdh|1;Gapdh|1;Dlat|1;Pc|1;Gpi|1	12
single-organism biosynthetic process	4	GO:0044711	45	Glycolysis / Gluconeogenesis	rno00010	13	Dld|1;Pdhb|1;Aldh9a1|1;Pgam1|1;Tpi1|1;Aldh1a3|1;Gapdh|1;Dlat|1;Gpi|1	9
single-organism biosynthetic process	4	GO:0044711	45	Pyruvate metabolism	rno00620	10	Dld|1;Pdhb|1;Aldh9a1|1;Acaca|1;Pc|1;Dlat|1	6
single-organism biosynthetic process	4	GO:0044711	45	Biosynthesis of amino acids	rno01230	13	Pgam1|1;Tpi1|1;Got2|1;Idh1|1;Prps1|1;Phgdh|1;Pc|1;Gapdh|1	8
single-organism biosynthetic process	4	GO:0044711	45	Citrate cycle (TCA cycle)	rno00020	9	Dld|1;Pdhb|1;Idh1|1;Acly|1;Pc|1;Dlat|1	6
single-organism biosynthetic process	4	GO:0044711	45	Metabolic pathways	rno01100	49	Ak1|1;Csad|1;Cept1|1;Pgam1|1;Acaca|1;Tpi1|1;Atp5e|1;Prps1|1;Ampd1|1;Got2|1;Acsl1|1;Idh1|1;Acly|1;Phgdh|1;Dlat|1;Pdhb|1;Akr1b1|1;Fasn|1;Atp5j|1;Dld|1;Gapdh|1;Ptgis|1;Aldh1a3|1;Aldh9a1|1;Atp5h|1;Pc|1;Gpi|1	27
single-organism biosynthetic process	4	GO:0044711	45	Valine, leucine and isoleucine degradation	rno00280	8	Dld|1;Aldh9a1|1	2
single-organism biosynthetic process	4	GO:0044711	45	Propanoate metabolism	rno00640	6	Acaca|1;Dld|1	2
single-organism biosynthetic process	4	GO:0044711	45	Glutathione metabolism	rno00480	7	Idh1|1	1
single-organism biosynthetic process	4	GO:0044711	45	Pentose phosphate pathway	rno00030	5	Prps1|1;Gpi|1	2
single-organism biosynthetic process	4	GO:0044711	45	Fatty acid degradation	rno00071	6	Acsl1|1;Aldh9a1|1	2
single-organism biosynthetic process	4	GO:0044711	45	2-Oxocarboxylic acid metabolism	rno01210	4	Idh1|1;Got2|1	2
single-organism biosynthetic process	4	GO:0044711	45	beta-Alanine metabolism	rno00410	5	Aldh1a3|1;Aldh9a1|1	2
single-organism biosynthetic process	4	GO:0044711	45	Glyoxylate and dicarboxylate metabolism	rno00630	4	Dld|1	1
single-organism biosynthetic process	4	GO:0044711	45	Fatty acid biosynthesis	rno00061	3	Fasn|1;Acaca|1;Acsl1|1	3
single-organism biosynthetic process	4	GO:0044711	45	Renin-angiotensin system	rno04614	4	Agt|1	1
single-organism biosynthetic process	4	GO:0044711	45	Fatty acid metabolism	rno01212	5	Fasn|1;Acaca|1;Acsl1|1	3
single-organism biosynthetic process	4	GO:0044711	45	Thyroid hormone synthesis	rno04918	5	Creb1|1	1
single-organism biosynthetic process	4	GO:0044711	45	Histidine metabolism	rno00340	3	Aldh1a3|1;Aldh9a1|1	2
single-organism biosynthetic process	4	GO:0044711	45	Huntington's disease	rno05016	9	Creb1|1;Atp5h|1;Atp5j|1;Atp5e|1	4
single-organism biosynthetic process	4	GO:0044711	45	Galactose metabolism	rno00052	3	Akr1b1|1	1
single-organism biosynthetic process	4	GO:0044711	45	Parkinson's disease	rno05012	7	Atp5e|1;Atp5h|1;Park7|1;Atp5j|1	4
single-organism biosynthetic process	4	GO:0044711	45	Alanine, aspartate and glutamate metabolism	rno00250	3	Got2|1	1
single-organism biosynthetic process	4	GO:0044711	45	Fructose and mannose metabolism	rno00051	3	Akr1b1|1;Tpi1|1	2
single-organism biosynthetic process	4	GO:0044711	45	Glycine, serine and threonine metabolism	rno00260	3	Pgam1|1;Phgdh|1;Dld|1	3
single-organism biosynthetic process	4	GO:0044711	45	Glucagon signaling pathway	rno04922	5	Pgam1|1;Creb1|1;Acaca|1;Pdhb|1;Phka1|1	5
nicotinamide nucleotide metabolic process	8	GO:0046496	15	Carbon metabolism	rno01200	23	Taldo1|1;Pgam1|1;Pgd|1;Tpi1|1;Mdh1|1;Hk1|1;Tkt|1;Mdh2|1;Eno3|1;Gapdh|1;Gpi|1	11
nicotinamide nucleotide metabolic process	8	GO:0046496	15	Glycolysis / Gluconeogenesis	rno00010	13	Pgam1|1;Tpi1|1;Hk1|1;Gapdh|1;Eno3|1;Gpi|1	6
nicotinamide nucleotide metabolic process	8	GO:0046496	15	Pyruvate metabolism	rno00620	10	Mdh1|1;Mdh2|1	2
nicotinamide nucleotide metabolic process	8	GO:0046496	15	Biosynthesis of amino acids	rno01230	13	Taldo1|1;Pgam1|1;Tpi1|1;Tkt|1;Gapdh|1;Eno3|1	6
nicotinamide nucleotide metabolic process	8	GO:0046496	15	Citrate cycle (TCA cycle)	rno00020	9	Mdh1|1;Mdh2|1	2
nicotinamide nucleotide metabolic process	8	GO:0046496	15	Metabolic pathways	rno01100	49	Taldo1|1;Pgam1|1;Pgd|1;Tpi1|1;Mdh1|1;Hk1|1;Tkt|1;Mdh2|1;Eno3|1;Gapdh|1;Gpi|1	11
nicotinamide nucleotide metabolic process	8	GO:0046496	15	Glutathione metabolism	rno00480	7	Pgd|1	1
nicotinamide nucleotide metabolic process	8	GO:0046496	15	Pentose phosphate pathway	rno00030	5	Tkt|1;Taldo1|1;Gpi|1;Pgd|1	4
nicotinamide nucleotide metabolic process	8	GO:0046496	15	Glyoxylate and dicarboxylate metabolism	rno00630	4	Mdh1|1;Mdh2|1	2
nicotinamide nucleotide metabolic process	8	GO:0046496	15	Proximal tubule bicarbonate reclamation	rno04964	3	Mdh1|1	1
nicotinamide nucleotide metabolic process	8	GO:0046496	15	Galactose metabolism	rno00052	3	Hk1|1	1
nicotinamide nucleotide metabolic process	8	GO:0046496	15	Fructose and mannose metabolism	rno00051	3	Hk1|1;Tpi1|1	2
nicotinamide nucleotide metabolic process	8	GO:0046496	15	Glycine, serine and threonine metabolism	rno00260	3	Pgam1|1	1
nicotinamide nucleotide metabolic process	8	GO:0046496	15	Glucagon signaling pathway	rno04922	5	Pgam1|1	1
pyridine nucleotide metabolic process	7	GO:0019362	15	Carbon metabolism	rno01200	23	Taldo1|1;Pgam1|1;Pgd|1;Tpi1|1;Mdh1|1;Hk1|1;Tkt|1;Mdh2|1;Eno3|1;Gapdh|1;Gpi|1	11
pyridine nucleotide metabolic process	7	GO:0019362	15	Glycolysis / Gluconeogenesis	rno00010	13	Pgam1|1;Tpi1|1;Hk1|1;Gapdh|1;Eno3|1;Gpi|1	6
pyridine nucleotide metabolic process	7	GO:0019362	15	Pyruvate metabolism	rno00620	10	Mdh1|1;Mdh2|1	2
pyridine nucleotide metabolic process	7	GO:0019362	15	Biosynthesis of amino acids	rno01230	13	Taldo1|1;Pgam1|1;Tpi1|1;Tkt|1;Gapdh|1;Eno3|1	6
pyridine nucleotide metabolic process	7	GO:0019362	15	Citrate cycle (TCA cycle)	rno00020	9	Mdh1|1;Mdh2|1	2
pyridine nucleotide metabolic process	7	GO:0019362	15	Metabolic pathways	rno01100	49	Taldo1|1;Pgam1|1;Pgd|1;Tpi1|1;Mdh1|1;Hk1|1;Tkt|1;Mdh2|1;Eno3|1;Gapdh|1;Gpi|1	11
pyridine nucleotide metabolic process	7	GO:0019362	15	Glutathione metabolism	rno00480	7	Pgd|1	1
pyridine nucleotide metabolic process	7	GO:0019362	15	Pentose phosphate pathway	rno00030	5	Tkt|1;Taldo1|1;Gpi|1;Pgd|1	4
pyridine nucleotide metabolic process	7	GO:0019362	15	Glyoxylate and dicarboxylate metabolism	rno00630	4	Mdh1|1;Mdh2|1	2
pyridine nucleotide metabolic process	7	GO:0019362	15	Proximal tubule bicarbonate reclamation	rno04964	3	Mdh1|1	1
pyridine nucleotide metabolic process	7	GO:0019362	15	Galactose metabolism	rno00052	3	Hk1|1	1
pyridine nucleotide metabolic process	7	GO:0019362	15	Fructose and mannose metabolism	rno00051	3	Hk1|1;Tpi1|1	2
pyridine nucleotide metabolic process	7	GO:0019362	15	Glycine, serine and threonine metabolism	rno00260	3	Pgam1|1	1
pyridine nucleotide metabolic process	7	GO:0019362	15	Glucagon signaling pathway	rno04922	5	Pgam1|1	1
response to hormone	4	GO:0009725	41	Carbon metabolism	rno01200	23	Hk1|1;Acadm|1;Idh1|1;Gpi|1;Got2|1	5
response to hormone	4	GO:0009725	41	Glycolysis / Gluconeogenesis	rno00010	13	Hk1|1;Gpi|1	2
response to hormone	4	GO:0009725	41	Biosynthesis of amino acids	rno01230	13	Idh1|1;Got2|1	2
response to hormone	4	GO:0009725	41	Citrate cycle (TCA cycle)	rno00020	9	Idh1|1	1
response to hormone	4	GO:0009725	41	Metabolic pathways	rno01100	49	Ak1|1;Bckdhb|1;Acadm|1;Akr1b1|1;Got2|1;Acsl1|1;Idh1|1;Hk1|1;Gpi|1;Hsd17b4|1	10
response to hormone	4	GO:0009725	41	Valine, leucine and isoleucine degradation	rno00280	8	Acadm|1;Bckdhb|1	2
response to hormone	4	GO:0009725	41	Propanoate metabolism	rno00640	6	Acadm|1;Bckdhb|1	2
response to hormone	4	GO:0009725	41	Glutathione metabolism	rno00480	7	Idh1|1;Gpx1|1;Gstm2|1;Gpx3|1	4
response to hormone	4	GO:0009725	41	Pentose phosphate pathway	rno00030	5	Gpi|1	1
response to hormone	4	GO:0009725	41	Fatty acid degradation	rno00071	6	Acadm|1;Acsl1|1	2
response to hormone	4	GO:0009725	41	Nitrogen metabolism	rno00910	4	Ca2|1	1
response to hormone	4	GO:0009725	41	2-Oxocarboxylic acid metabolism	rno01210	4	Idh1|1;Got2|1	2
response to hormone	4	GO:0009725	41	beta-Alanine metabolism	rno00410	5	Acadm|1	1
response to hormone	4	GO:0009725	41	Fatty acid biosynthesis	rno00061	3	Acsl1|1	1
response to hormone	4	GO:0009725	41	Renin-angiotensin system	rno04614	4	Agt|1	1
response to hormone	4	GO:0009725	41	Fatty acid metabolism	rno01212	5	Acadm|1;Acsl1|1	2
response to hormone	4	GO:0009725	41	Hypertrophic cardiomyopathy (HCM)	rno05410	6	Itgb1|1	1
response to hormone	4	GO:0009725	41	Dilated cardiomyopathy	rno05414	6	Itgb1|1	1
response to hormone	4	GO:0009725	41	Leukocyte transendothelial migration	rno04670	7	Itgb1|1	1
response to hormone	4	GO:0009725	41	Proximal tubule bicarbonate reclamation	rno04964	3	Ca2|1;Atp1a2|1	2
response to hormone	4	GO:0009725	41	Thyroid hormone synthesis	rno04918	5	Creb1|1;Gpx3|1;Atp1a2|1;Gpx1|1	4
response to hormone	4	GO:0009725	41	Mineral absorption	rno04978	4	Atp2b1|1;Hmox1|1;Atp1a2|1	3
response to hormone	4	GO:0009725	41	Arrhythmogenic right ventricular cardiomyopathy (ARVC)	rno05412	5	Itgb1|1	1
response to hormone	4	GO:0009725	41	Huntington's disease	rno05016	9	Creb1|1;Gpx1|1	2
response to hormone	4	GO:0009725	41	Bacterial invasion of epithelial cells	rno05100	5	Itgb1|1	1
response to hormone	4	GO:0009725	41	Galactose metabolism	rno00052	3	Hk1|1;Akr1b1|1	2
response to hormone	4	GO:0009725	41	Regulation of actin cytoskeleton	rno04810	9	Itgb1|1	1
response to hormone	4	GO:0009725	41	Parkinson's disease	rno05012	7	Park7|1	1
response to hormone	4	GO:0009725	41	Alanine, aspartate and glutamate metabolism	rno00250	3	Got2|1	1
response to hormone	4	GO:0009725	41	Platelet activation	rno04611	6	Itgb1|1	1
response to hormone	4	GO:0009725	41	Pancreatic secretion	rno04972	5	Ca2|1;Atp2b1|1;Atp1a2|1	3
response to hormone	4	GO:0009725	41	Fructose and mannose metabolism	rno00051	3	Hk1|1;Akr1b1|1	2
response to hormone	4	GO:0009725	41	Focal adhesion	rno04510	8	Itgb1|1	1
response to hormone	4	GO:0009725	41	Glucagon signaling pathway	rno04922	5	Creb1|1	1
response to hormone	4	GO:0009725	41	Pertussis	rno05133	4	Itgb1|1	1
response to metal ion	5	GO:0010038	23	Carbon metabolism	rno01200	23	Acadm|1;Gpi|1	2
response to metal ion	5	GO:0010038	23	Glycolysis / Gluconeogenesis	rno00010	13	Gpi|1	1
response to metal ion	5	GO:0010038	23	Metabolic pathways	rno01100	49	Acadm|1;Gpi|1	2
response to metal ion	5	GO:0010038	23	Valine, leucine and isoleucine degradation	rno00280	8	Acadm|1	1
response to metal ion	5	GO:0010038	23	Propanoate metabolism	rno00640	6	Acadm|1	1
response to metal ion	5	GO:0010038	23	Glutathione metabolism	rno00480	7	Gstm2|1	1
response to metal ion	5	GO:0010038	23	Pentose phosphate pathway	rno00030	5	Gpi|1	1
response to metal ion	5	GO:0010038	23	Fatty acid degradation	rno00071	6	Acadm|1	1
response to metal ion	5	GO:0010038	23	Nitrogen metabolism	rno00910	4	Ca2|1	1
response to metal ion	5	GO:0010038	23	beta-Alanine metabolism	rno00410	5	Acadm|1	1
response to metal ion	5	GO:0010038	23	Fatty acid metabolism	rno01212	5	Acadm|1	1
response to metal ion	5	GO:0010038	23	Hypertrophic cardiomyopathy (HCM)	rno05410	6	Actg1|1	1
response to metal ion	5	GO:0010038	23	Dilated cardiomyopathy	rno05414	6	Actg1|1	1
response to metal ion	5	GO:0010038	23	Leukocyte transendothelial migration	rno04670	7	Actg1|1	1
response to metal ion	5	GO:0010038	23	Proximal tubule bicarbonate reclamation	rno04964	3	Ca2|1	1
response to metal ion	5	GO:0010038	23	Thyroid hormone synthesis	rno04918	5	Creb1|1;Hsp90b1|1	2
response to metal ion	5	GO:0010038	23	Mineral absorption	rno04978	4	Ftl1|1;Hmox1|1	2
response to metal ion	5	GO:0010038	23	Arrhythmogenic right ventricular cardiomyopathy (ARVC)	rno05412	5	Actg1|1	1
response to metal ion	5	GO:0010038	23	Huntington's disease	rno05016	9	Creb1|1	1
response to metal ion	5	GO:0010038	23	Bacterial invasion of epithelial cells	rno05100	5	Actg1|1	1
response to metal ion	5	GO:0010038	23	Salmonella infection	rno05132	5	Actg1|1;Cd14|1	2
response to metal ion	5	GO:0010038	23	Staphylococcus aureus infection	rno05150	4	Fgg|1;Krt10|1;C1qa|1	3
response to metal ion	5	GO:0010038	23	Regulation of actin cytoskeleton	rno04810	9	Actg1|1;Cd14|1	2
response to metal ion	5	GO:0010038	23	Parkinson's disease	rno05012	7	Park7|1	1
response to metal ion	5	GO:0010038	23	Platelet activation	rno04611	6	Fgg|1;Actg1|1	2
response to metal ion	5	GO:0010038	23	Pancreatic secretion	rno04972	5	Ca2|1	1
response to metal ion	5	GO:0010038	23	Focal adhesion	rno04510	8	Actg1|1	1
response to metal ion	5	GO:0010038	23	Influenza A	rno05164	7	Actg1|1	1
response to metal ion	5	GO:0010038	23	Glucagon signaling pathway	rno04922	5	Creb1|1	1
response to metal ion	5	GO:0010038	23	Pertussis	rno05133	4	C1qa|1;Cd14|1	2
pyridine-containing compound metabolic process	5	GO:0072524	15	Carbon metabolism	rno01200	23	Taldo1|1;Pgam1|1;Pgd|1;Tpi1|1;Mdh1|1;Hk1|1;Tkt|1;Mdh2|1;Eno3|1;Gapdh|1;Gpi|1	11
pyridine-containing compound metabolic process	5	GO:0072524	15	Glycolysis / Gluconeogenesis	rno00010	13	Pgam1|1;Tpi1|1;Hk1|1;Gapdh|1;Eno3|1;Gpi|1	6
pyridine-containing compound metabolic process	5	GO:0072524	15	Pyruvate metabolism	rno00620	10	Mdh1|1;Mdh2|1	2
pyridine-containing compound metabolic process	5	GO:0072524	15	Biosynthesis of amino acids	rno01230	13	Taldo1|1;Pgam1|1;Tpi1|1;Tkt|1;Gapdh|1;Eno3|1	6
pyridine-containing compound metabolic process	5	GO:0072524	15	Citrate cycle (TCA cycle)	rno00020	9	Mdh1|1;Mdh2|1	2
pyridine-containing compound metabolic process	5	GO:0072524	15	Metabolic pathways	rno01100	49	Taldo1|1;Pgam1|1;Pgd|1;Tpi1|1;Mdh1|1;Hk1|1;Tkt|1;Mdh2|1;Eno3|1;Gapdh|1;Gpi|1	11
pyridine-containing compound metabolic process	5	GO:0072524	15	Glutathione metabolism	rno00480	7	Pgd|1	1
pyridine-containing compound metabolic process	5	GO:0072524	15	Pentose phosphate pathway	rno00030	5	Tkt|1;Taldo1|1;Gpi|1;Pgd|1	4
pyridine-containing compound metabolic process	5	GO:0072524	15	Glyoxylate and dicarboxylate metabolism	rno00630	4	Mdh1|1;Mdh2|1	2
pyridine-containing compound metabolic process	5	GO:0072524	15	Proximal tubule bicarbonate reclamation	rno04964	3	Mdh1|1	1
pyridine-containing compound metabolic process	5	GO:0072524	15	Galactose metabolism	rno00052	3	Hk1|1	1
pyridine-containing compound metabolic process	5	GO:0072524	15	Fructose and mannose metabolism	rno00051	3	Hk1|1;Tpi1|1	2
pyridine-containing compound metabolic process	5	GO:0072524	15	Glycine, serine and threonine metabolism	rno00260	3	Pgam1|1	1
pyridine-containing compound metabolic process	5	GO:0072524	15	Glucagon signaling pathway	rno04922	5	Pgam1|1	1
response to stress	3	GO:0006950	79	Carbon metabolism	rno01200	23	Mdh1|1;Aco2|1;Idh1|1;Hk1|1;Eno3|1;Gpi|1	6
response to stress	3	GO:0006950	79	Glycolysis / Gluconeogenesis	rno00010	13	Hk1|1;Aldh3a2|1;Eno3|1;Gpi|1	4
response to stress	3	GO:0006950	79	Pyruvate metabolism	rno00620	10	Mdh1|1;Aldh3a2|1	2
response to stress	3	GO:0006950	79	Biosynthesis of amino acids	rno01230	13	Eno3|1;Aco2|1;Idh1|1	3
response to stress	3	GO:0006950	79	Citrate cycle (TCA cycle)	rno00020	9	Mdh1|1;Aco2|1;Idh1|1	3
response to stress	3	GO:0006950	79	Metabolic pathways	rno01100	49	Ptgis|1;Gpi|1;Akr1b1|1;Mdh1|1;Aldh3a2|1;Aco2|1;Idh1|1;Hk1|1;Eno3|1;Prdx6|1	10
response to stress	3	GO:0006950	79	Valine, leucine and isoleucine degradation	rno00280	8	Aldh3a2|1	1
response to stress	3	GO:0006950	79	Glutathione metabolism	rno00480	7	Gpx1|1;Mgst1|1;Gpx3|1;Idh1|1	4
response to stress	3	GO:0006950	79	Pentose phosphate pathway	rno00030	5	Gpi|1	1
response to stress	3	GO:0006950	79	Fatty acid degradation	rno00071	6	Aldh3a2|1	1
response to stress	3	GO:0006950	79	Nitrogen metabolism	rno00910	4	Ca2|1;Ca3|1	2
response to stress	3	GO:0006950	79	2-Oxocarboxylic acid metabolism	rno01210	4	Aco2|1;Idh1|1	2
response to stress	3	GO:0006950	79	beta-Alanine metabolism	rno00410	5	Aldh3a2|1	1
response to stress	3	GO:0006950	79	Glyoxylate and dicarboxylate metabolism	rno00630	4	Mdh1|1;Aco2|1	2
response to stress	3	GO:0006950	79	Renin-angiotensin system	rno04614	4	Agt|1	1
response to stress	3	GO:0006950	79	Hypertrophic cardiomyopathy (HCM)	rno05410	6	Tpm1|1;Actg1|1;Actb|1	3
response to stress	3	GO:0006950	79	Dilated cardiomyopathy	rno05414	6	Tpm1|1;Actg1|1;Actb|1	3
response to stress	3	GO:0006950	79	Leukocyte transendothelial migration	rno04670	7	Cdc42|1;Actg1|1;Actb|1;Rlc-a|1	4
response to stress	3	GO:0006950	79	Proximal tubule bicarbonate reclamation	rno04964	3	Mdh1|1;Ca2|1	2
response to stress	3	GO:0006950	79	Thyroid hormone synthesis	rno04918	5	Creb1|1;Gpx1|1;Gpx3|1;Hsp90b1|1	4
response to stress	3	GO:0006950	79	Mineral absorption	rno04978	4	Atp2b1|1;Hmox1|1	2
response to stress	3	GO:0006950	79	Histidine metabolism	rno00340	3	Aldh3a2|1	1
response to stress	3	GO:0006950	79	Arrhythmogenic right ventricular cardiomyopathy (ARVC)	rno05412	5	Actg1|1;Actb|1	2
response to stress	3	GO:0006950	79	Huntington's disease	rno05016	9	Creb1|1;Vdac1|1;Gpx1|1	3
response to stress	3	GO:0006950	79	Bacterial invasion of epithelial cells	rno05100	5	Cdc42|1;Actg1|1;Actb|1	3
response to stress	3	GO:0006950	79	Salmonella infection	rno05132	5	Cdc42|1;Actg1|1;Actb|1;Cd14|1	4
response to stress	3	GO:0006950	79	Galactose metabolism	rno00052	3	Hk1|1;Akr1b1|1	2
response to stress	3	GO:0006950	79	Staphylococcus aureus infection	rno05150	4	Fgg|1;C1qa|1;Plg|1	3
response to stress	3	GO:0006950	79	Regulation of actin cytoskeleton	rno04810	9	Cdc42|1;Actg1|1;Rlc-a|1;Actb|1;Cd14|1	5
response to stress	3	GO:0006950	79	Parkinson's disease	rno05012	7	Park7|1;Vdac1|1	2
response to stress	3	GO:0006950	79	Platelet activation	rno04611	6	Fgg|1;Actg1|1;Actb|1;Rlc-a|1	4
response to stress	3	GO:0006950	79	Pancreatic secretion	rno04972	5	Ca2|1;Atp2b1|1	2
response to stress	3	GO:0006950	79	Fructose and mannose metabolism	rno00051	3	Hk1|1;Akr1b1|1	2
response to stress	3	GO:0006950	79	Focal adhesion	rno04510	8	Cdc42|1;Actg1|1;Actb|1;Rlc-a|1	4
response to stress	3	GO:0006950	79	Influenza A	rno05164	7	Plg|1;Actg1|1;Ddx39b|1;Actb|1;Vdac1|1	5
response to stress	3	GO:0006950	79	Glucagon signaling pathway	rno04922	5	Creb1|1	1
response to stress	3	GO:0006950	79	Pertussis	rno05133	4	C1qa|1;Cd14|1	2
oxidoreduction coenzyme metabolic process	6	GO:0006733	15	Carbon metabolism	rno01200	23	Taldo1|1;Pgam1|1;Pgd|1;Tpi1|1;Mdh1|1;Hk1|1;Tkt|1;Mdh2|1;Eno3|1;Gapdh|1;Gpi|1	11
oxidoreduction coenzyme metabolic process	6	GO:0006733	15	Glycolysis / Gluconeogenesis	rno00010	13	Pgam1|1;Tpi1|1;Hk1|1;Gapdh|1;Eno3|1;Gpi|1	6
oxidoreduction coenzyme metabolic process	6	GO:0006733	15	Pyruvate metabolism	rno00620	10	Mdh1|1;Mdh2|1	2
oxidoreduction coenzyme metabolic process	6	GO:0006733	15	Biosynthesis of amino acids	rno01230	13	Taldo1|1;Pgam1|1;Tpi1|1;Tkt|1;Gapdh|1;Eno3|1	6
oxidoreduction coenzyme metabolic process	6	GO:0006733	15	Citrate cycle (TCA cycle)	rno00020	9	Mdh1|1;Mdh2|1	2
oxidoreduction coenzyme metabolic process	6	GO:0006733	15	Metabolic pathways	rno01100	49	Taldo1|1;Pgam1|1;Pgd|1;Tpi1|1;Mdh1|1;Hk1|1;Tkt|1;Mdh2|1;Eno3|1;Gapdh|1;Gpi|1	11
oxidoreduction coenzyme metabolic process	6	GO:0006733	15	Glutathione metabolism	rno00480	7	Pgd|1	1
oxidoreduction coenzyme metabolic process	6	GO:0006733	15	Pentose phosphate pathway	rno00030	5	Tkt|1;Taldo1|1;Gpi|1;Pgd|1	4
oxidoreduction coenzyme metabolic process	6	GO:0006733	15	Glyoxylate and dicarboxylate metabolism	rno00630	4	Mdh1|1;Mdh2|1	2
oxidoreduction coenzyme metabolic process	6	GO:0006733	15	Proximal tubule bicarbonate reclamation	rno04964	3	Mdh1|1	1
oxidoreduction coenzyme metabolic process	6	GO:0006733	15	Galactose metabolism	rno00052	3	Hk1|1	1
oxidoreduction coenzyme metabolic process	6	GO:0006733	15	Fructose and mannose metabolism	rno00051	3	Hk1|1;Tpi1|1	2
oxidoreduction coenzyme metabolic process	6	GO:0006733	15	Glycine, serine and threonine metabolism	rno00260	3	Pgam1|1	1
oxidoreduction coenzyme metabolic process	6	GO:0006733	15	Glucagon signaling pathway	rno04922	5	Pgam1|1	1
cellular aldehyde metabolic process	4	GO:0006081	10	Carbon metabolism	rno01200	23	Taldo1|1;Pgam1|1;Pgd|1;Tpi1|1;Idh1|1;Tkt|1;Gpi|1	7
cellular aldehyde metabolic process	4	GO:0006081	10	Glycolysis / Gluconeogenesis	rno00010	13	Pgam1|1;Aldh3a2|1;Tpi1|1;Gpi|1	4
cellular aldehyde metabolic process	4	GO:0006081	10	Pyruvate metabolism	rno00620	10	Aldh3a2|1;Glo1|1	2
cellular aldehyde metabolic process	4	GO:0006081	10	Biosynthesis of amino acids	rno01230	13	Pgam1|1;Tkt|1;Taldo1|1;Tpi1|1;Idh1|1	5
cellular aldehyde metabolic process	4	GO:0006081	10	Citrate cycle (TCA cycle)	rno00020	9	Idh1|1	1
cellular aldehyde metabolic process	4	GO:0006081	10	Metabolic pathways	rno01100	49	Taldo1|1;Pgam1|1;Pgd|1;Aldh3a2|1;Tpi1|1;Idh1|1;Tkt|1;Gpi|1	8
cellular aldehyde metabolic process	4	GO:0006081	10	Valine, leucine and isoleucine degradation	rno00280	8	Aldh3a2|1	1
cellular aldehyde metabolic process	4	GO:0006081	10	Glutathione metabolism	rno00480	7	Pgd|1;Idh1|1	2
cellular aldehyde metabolic process	4	GO:0006081	10	Pentose phosphate pathway	rno00030	5	Tkt|1;Taldo1|1;Gpi|1;Pgd|1	4
cellular aldehyde metabolic process	4	GO:0006081	10	Fatty acid degradation	rno00071	6	Aldh3a2|1	1
cellular aldehyde metabolic process	4	GO:0006081	10	2-Oxocarboxylic acid metabolism	rno01210	4	Idh1|1	1
cellular aldehyde metabolic process	4	GO:0006081	10	beta-Alanine metabolism	rno00410	5	Aldh3a2|1	1
cellular aldehyde metabolic process	4	GO:0006081	10	Histidine metabolism	rno00340	3	Aldh3a2|1	1
cellular aldehyde metabolic process	4	GO:0006081	10	Parkinson's disease	rno05012	7	Park7|1	1
cellular aldehyde metabolic process	4	GO:0006081	10	Fructose and mannose metabolism	rno00051	3	Tpi1|1	1
cellular aldehyde metabolic process	4	GO:0006081	10	Glycine, serine and threonine metabolism	rno00260	3	Pgam1|1	1
cellular aldehyde metabolic process	4	GO:0006081	10	Glucagon signaling pathway	rno04922	5	Pgam1|1	1
lipid metabolic process	4	GO:0006629	40	Carbon metabolism	rno01200	23	Acadm|1;Dld|1;Idh1|1;Pc|1	4
lipid metabolic process	4	GO:0006629	40	Glycolysis / Gluconeogenesis	rno00010	13	Aldh1a3|1;Aldh3a2|1;Dld|1	3
lipid metabolic process	4	GO:0006629	40	Pyruvate metabolism	rno00620	10	Acaca|1;Pc|1;Aldh3a2|1;Dld|1	4
lipid metabolic process	4	GO:0006629	40	Biosynthesis of amino acids	rno01230	13	Pc|1;Idh1|1	2
lipid metabolic process	4	GO:0006629	40	Citrate cycle (TCA cycle)	rno00020	9	Pc|1;Dld|1;Idh1|1;Acly|1	4
lipid metabolic process	4	GO:0006629	40	Metabolic pathways	rno01100	49	Acadvl|1;Ptgis|1;Aldh3a2|1;Aldh1a3|1;Acadm|1;Acaca|1;Ivd|1;Fasn|1;Acsl1|1;Idh1|1;Acly|1;Cept1|1;Dld|1;Pc|1;Prdx6|1;Hsd17b4|1	16
lipid metabolic process	4	GO:0006629	40	Valine, leucine and isoleucine degradation	rno00280	8	Acadm|1;Ivd|1;Dld|1;Aldh3a2|1	4
lipid metabolic process	4	GO:0006629	40	Propanoate metabolism	rno00640	6	Acadm|1;Acaca|1;Dld|1;Echdc1|1	4
lipid metabolic process	4	GO:0006629	40	Glutathione metabolism	rno00480	7	Idh1|1	1
lipid metabolic process	4	GO:0006629	40	Fatty acid degradation	rno00071	6	Acadvl|1;Acadm|1;Aldh3a2|1;Acsl1|1;Eci2|1	5
lipid metabolic process	4	GO:0006629	40	2-Oxocarboxylic acid metabolism	rno01210	4	Idh1|1	1
lipid metabolic process	4	GO:0006629	40	beta-Alanine metabolism	rno00410	5	Acadm|1;Aldh3a2|1;Aldh1a3|1	3
lipid metabolic process	4	GO:0006629	40	Glyoxylate and dicarboxylate metabolism	rno00630	4	Dld|1	1
lipid metabolic process	4	GO:0006629	40	Fatty acid biosynthesis	rno00061	3	Fasn|1;Acaca|1;Acsl1|1	3
lipid metabolic process	4	GO:0006629	40	Renin-angiotensin system	rno04614	4	Agt|1	1
lipid metabolic process	4	GO:0006629	40	Fatty acid metabolism	rno01212	5	Acadvl|1;Acadm|1;Acaca|1;Acsl1|1;Fasn|1	5
lipid metabolic process	4	GO:0006629	40	Leukocyte transendothelial migration	rno04670	7	Cdc42|1	1
lipid metabolic process	4	GO:0006629	40	Thyroid hormone synthesis	rno04918	5	Creb1|1	1
lipid metabolic process	4	GO:0006629	40	Mineral absorption	rno04978	4	Hmox1|1	1
lipid metabolic process	4	GO:0006629	40	Histidine metabolism	rno00340	3	Aldh3a2|1;Aldh1a3|1	2
lipid metabolic process	4	GO:0006629	40	Huntington's disease	rno05016	9	Creb1|1	1
lipid metabolic process	4	GO:0006629	40	Bacterial invasion of epithelial cells	rno05100	5	Cdc42|1	1
lipid metabolic process	4	GO:0006629	40	Salmonella infection	rno05132	5	Cdc42|1	1
lipid metabolic process	4	GO:0006629	40	Regulation of actin cytoskeleton	rno04810	9	Cdc42|1	1
lipid metabolic process	4	GO:0006629	40	Glycine, serine and threonine metabolism	rno00260	3	Dld|1	1
lipid metabolic process	4	GO:0006629	40	Focal adhesion	rno04510	8	Cdc42|1	1
lipid metabolic process	4	GO:0006629	40	Glucagon signaling pathway	rno04922	5	Creb1|1;Acaca|1;Phka1|1	3
glucose 6-phosphate metabolic process	5	GO:0051156	7	Carbon metabolism	rno01200	23	Taldo1|1;Pgam1|1;Pgd|1;Tpi1|1;Hk1|1;Tkt|1;Gpi|1	7
glucose 6-phosphate metabolic process	5	GO:0051156	7	Glycolysis / Gluconeogenesis	rno00010	13	Pgam1|1;Hk1|1;Tpi1|1;Gpi|1	4
glucose 6-phosphate metabolic process	5	GO:0051156	7	Biosynthesis of amino acids	rno01230	13	Pgam1|1;Tkt|1;Taldo1|1;Tpi1|1	4
glucose 6-phosphate metabolic process	5	GO:0051156	7	Metabolic pathways	rno01100	49	Taldo1|1;Pgam1|1;Pgd|1;Tpi1|1;Hk1|1;Tkt|1;Gpi|1	7
glucose 6-phosphate metabolic process	5	GO:0051156	7	Glutathione metabolism	rno00480	7	Pgd|1	1
glucose 6-phosphate metabolic process	5	GO:0051156	7	Pentose phosphate pathway	rno00030	5	Tkt|1;Taldo1|1;Gpi|1;Pgd|1	4
glucose 6-phosphate metabolic process	5	GO:0051156	7	Galactose metabolism	rno00052	3	Hk1|1	1
glucose 6-phosphate metabolic process	5	GO:0051156	7	Fructose and mannose metabolism	rno00051	3	Hk1|1;Tpi1|1	2
glucose 6-phosphate metabolic process	5	GO:0051156	7	Glycine, serine and threonine metabolism	rno00260	3	Pgam1|1	1
glucose 6-phosphate metabolic process	5	GO:0051156	7	Glucagon signaling pathway	rno04922	5	Pgam1|1	1
response to endogenous stimulus	3	GO:0009719	52	Carbon metabolism	rno01200	23	Hk1|1;Acadm|1;Idh1|1;Gpi|1;Got2|1	5
response to endogenous stimulus	3	GO:0009719	52	Glycolysis / Gluconeogenesis	rno00010	13	Hk1|1;Gpi|1	2
response to endogenous stimulus	3	GO:0009719	52	Biosynthesis of amino acids	rno01230	13	Idh1|1;Got2|1	2
response to endogenous stimulus	3	GO:0009719	52	Citrate cycle (TCA cycle)	rno00020	9	Idh1|1	1
response to endogenous stimulus	3	GO:0009719	52	Metabolic pathways	rno01100	49	Ak1|1;Bckdhb|1;Acadm|1;Akr1b1|1;Got2|1;Acsl1|1;Idh1|1;Hk1|1;Gpi|1;Hsd17b4|1	10
response to endogenous stimulus	3	GO:0009719	52	Valine, leucine and isoleucine degradation	rno00280	8	Acadm|1;Bckdhb|1	2
response to endogenous stimulus	3	GO:0009719	52	Propanoate metabolism	rno00640	6	Acadm|1;Bckdhb|1	2
response to endogenous stimulus	3	GO:0009719	52	Ribosome	rno03010	12	Rpl23|1;Rpl4|1	2
response to endogenous stimulus	3	GO:0009719	52	Glutathione metabolism	rno00480	7	Idh1|1;Gpx1|1;Mgst1|1;Gstm2|1;Gpx3|1	5
response to endogenous stimulus	3	GO:0009719	52	Pentose phosphate pathway	rno00030	5	Gpi|1	1
response to endogenous stimulus	3	GO:0009719	52	Fatty acid degradation	rno00071	6	Acadm|1;Acsl1|1	2
response to endogenous stimulus	3	GO:0009719	52	Nitrogen metabolism	rno00910	4	Ca2|1	1
response to endogenous stimulus	3	GO:0009719	52	2-Oxocarboxylic acid metabolism	rno01210	4	Idh1|1;Got2|1	2
response to endogenous stimulus	3	GO:0009719	52	beta-Alanine metabolism	rno00410	5	Acadm|1	1
response to endogenous stimulus	3	GO:0009719	52	Fatty acid biosynthesis	rno00061	3	Acsl1|1	1
response to endogenous stimulus	3	GO:0009719	52	Renin-angiotensin system	rno04614	4	Agt|1	1
response to endogenous stimulus	3	GO:0009719	52	Fatty acid metabolism	rno01212	5	Acadm|1;Acsl1|1	2
response to endogenous stimulus	3	GO:0009719	52	Hypertrophic cardiomyopathy (HCM)	rno05410	6	Itgb1|1	1
response to endogenous stimulus	3	GO:0009719	52	Dilated cardiomyopathy	rno05414	6	Itgb1|1	1
response to endogenous stimulus	3	GO:0009719	52	Leukocyte transendothelial migration	rno04670	7	Itgb1|1	1
response to endogenous stimulus	3	GO:0009719	52	Proximal tubule bicarbonate reclamation	rno04964	3	Ca2|1;Atp1a2|1	2
response to endogenous stimulus	3	GO:0009719	52	Thyroid hormone synthesis	rno04918	5	Creb1|1;Gpx3|1;Atp1a2|1;Gpx1|1	4
response to endogenous stimulus	3	GO:0009719	52	Mineral absorption	rno04978	4	Atp2b1|1;Hmox1|1;Atp1a2|1	3
response to endogenous stimulus	3	GO:0009719	52	Arrhythmogenic right ventricular cardiomyopathy (ARVC)	rno05412	5	Itgb1|1	1
response to endogenous stimulus	3	GO:0009719	52	Huntington's disease	rno05016	9	Creb1|1;Gpx1|1	2
response to endogenous stimulus	3	GO:0009719	52	Bacterial invasion of epithelial cells	rno05100	5	Itgb1|1	1
response to endogenous stimulus	3	GO:0009719	52	Galactose metabolism	rno00052	3	Hk1|1;Akr1b1|1	2
response to endogenous stimulus	3	GO:0009719	52	Regulation of actin cytoskeleton	rno04810	9	Itgb1|1	1
response to endogenous stimulus	3	GO:0009719	52	Parkinson's disease	rno05012	7	Park7|1	1
response to endogenous stimulus	3	GO:0009719	52	Alanine, aspartate and glutamate metabolism	rno00250	3	Got2|1	1
response to endogenous stimulus	3	GO:0009719	52	Platelet activation	rno04611	6	Itgb1|1	1
response to endogenous stimulus	3	GO:0009719	52	Pancreatic secretion	rno04972	5	Ca2|1;Atp2b1|1;Atp1a2|1;Prss1|1	4
response to endogenous stimulus	3	GO:0009719	52	Fructose and mannose metabolism	rno00051	3	Hk1|1;Akr1b1|1	2
response to endogenous stimulus	3	GO:0009719	52	Focal adhesion	rno04510	8	Itgb1|1	1
response to endogenous stimulus	3	GO:0009719	52	Influenza A	rno05164	7	Prss1|1	1
response to endogenous stimulus	3	GO:0009719	52	Glucagon signaling pathway	rno04922	5	Creb1|1	1
response to endogenous stimulus	3	GO:0009719	52	Pertussis	rno05133	4	Itgb1|1	1
organophosphate metabolic process	4	GO:0019637	39	Carbon metabolism	rno01200	23	Pc|1;Taldo1|1;Dld|1;Pgam1|1;Pgd|1;Tpi1|1;Hk1|1;Idh1|1;Mdh1|1;Prps1|1;Tkt|1;Mdh2|1;Eno3|1;Gapdh|1;Gpi|1	15
organophosphate metabolic process	4	GO:0019637	39	Glycolysis / Gluconeogenesis	rno00010	13	Dld|1;Pgam1|1;Tpi1|1;Hk1|1;Gapdh|1;Eno3|1;Gpi|1	7
organophosphate metabolic process	4	GO:0019637	39	Pyruvate metabolism	rno00620	10	Mdh1|1;Pc|1;Acaca|1;Dld|1;Mdh2|1	5
organophosphate metabolic process	4	GO:0019637	39	Biosynthesis of amino acids	rno01230	13	Taldo1|1;Pgam1|1;Tpi1|1;Idh1|1;Prps1|1;Tkt|1;Pc|1;Eno3|1;Gapdh|1	9
organophosphate metabolic process	4	GO:0019637	39	Citrate cycle (TCA cycle)	rno00020	9	Mdh1|1;Pc|1;Dld|1;Idh1|1;Mdh2|1	5
organophosphate metabolic process	4	GO:0019637	39	Metabolic pathways	rno01100	49	Ak1|1;Cept1|1;Taldo1|1;Pgam1|1;Acaca|1;Tpi1|1;Atp5e|1;Prps1|1;Mdh2|1;Eno3|1;Ampd1|1;Pgd|1;Idh1|1;Tkt|1;Atp5j|1;Gapdh|1;Prdx6|1;Dld|1;Atp5h|1;Mdh1|1;Hk1|1;Pc|1;Gpi|1	23
organophosphate metabolic process	4	GO:0019637	39	Valine, leucine and isoleucine degradation	rno00280	8	Dld|1	1
organophosphate metabolic process	4	GO:0019637	39	Propanoate metabolism	rno00640	6	Acaca|1;Dld|1	2
organophosphate metabolic process	4	GO:0019637	39	Glutathione metabolism	rno00480	7	Pgd|1;Idh1|1	2
organophosphate metabolic process	4	GO:0019637	39	Pentose phosphate pathway	rno00030	5	Prps1|1;Tkt|1;Taldo1|1;Gpi|1;Pgd|1	5
organophosphate metabolic process	4	GO:0019637	39	2-Oxocarboxylic acid metabolism	rno01210	4	Idh1|1	1
organophosphate metabolic process	4	GO:0019637	39	Glyoxylate and dicarboxylate metabolism	rno00630	4	Mdh1|1;Mdh2|1;Dld|1	3
organophosphate metabolic process	4	GO:0019637	39	Fatty acid biosynthesis	rno00061	3	Acaca|1	1
organophosphate metabolic process	4	GO:0019637	39	Fatty acid metabolism	rno01212	5	Acaca|1	1
organophosphate metabolic process	4	GO:0019637	39	Leukocyte transendothelial migration	rno04670	7	Cdc42|1	1
organophosphate metabolic process	4	GO:0019637	39	Proximal tubule bicarbonate reclamation	rno04964	3	Mdh1|1;Atp1a2|1	2
organophosphate metabolic process	4	GO:0019637	39	Thyroid hormone synthesis	rno04918	5	Atp1a2|1	1
organophosphate metabolic process	4	GO:0019637	39	Mineral absorption	rno04978	4	Hmox1|1;Atp1a2|1	2
organophosphate metabolic process	4	GO:0019637	39	Huntington's disease	rno05016	9	Atp5e|1;Atp5h|1;Atp5j|1	3
organophosphate metabolic process	4	GO:0019637	39	Bacterial invasion of epithelial cells	rno05100	5	Cdc42|1	1
organophosphate metabolic process	4	GO:0019637	39	Salmonella infection	rno05132	5	Cdc42|1	1
organophosphate metabolic process	4	GO:0019637	39	Galactose metabolism	rno00052	3	Hk1|1	1
organophosphate metabolic process	4	GO:0019637	39	Regulation of actin cytoskeleton	rno04810	9	Cdc42|1	1
organophosphate metabolic process	4	GO:0019637	39	Parkinson's disease	rno05012	7	Atp5e|1;Atp5h|1;Park7|1;Atp5j|1	4
organophosphate metabolic process	4	GO:0019637	39	Pancreatic secretion	rno04972	5	Atp1a2|1	1
organophosphate metabolic process	4	GO:0019637	39	Fructose and mannose metabolism	rno00051	3	Hk1|1;Tpi1|1	2
organophosphate metabolic process	4	GO:0019637	39	Glycine, serine and threonine metabolism	rno00260	3	Pgam1|1;Dld|1	2
organophosphate metabolic process	4	GO:0019637	39	Focal adhesion	rno04510	8	Cdc42|1	1
organophosphate metabolic process	4	GO:0019637	39	Glucagon signaling pathway	rno04922	5	Pgam1|1;Acaca|1;Phka1|1	3
cellular amide metabolic process	5	GO:0043603	39	Carbon metabolism	rno01200	23	Pgam1|1;Gapdh|1;Dld|1;Idh1|1	4
cellular amide metabolic process	5	GO:0043603	39	Glycolysis / Gluconeogenesis	rno00010	13	Pgam1|1;Gapdh|1;Dld|1	3
cellular amide metabolic process	5	GO:0043603	39	Pyruvate metabolism	rno00620	10	Dld|1;Glo1|1	2
cellular amide metabolic process	5	GO:0043603	39	Biosynthesis of amino acids	rno01230	13	Pgam1|1;Gapdh|1;Idh1|1	3
cellular amide metabolic process	5	GO:0043603	39	Citrate cycle (TCA cycle)	rno00020	9	Dld|1;Idh1|1	2
cellular amide metabolic process	5	GO:0043603	39	Metabolic pathways	rno01100	49	Pgam1|1;Gapdh|1;Dld|1;Idh1|1;Anpep|1	5
cellular amide metabolic process	5	GO:0043603	39	Valine, leucine and isoleucine degradation	rno00280	8	Dld|1	1
cellular amide metabolic process	5	GO:0043603	39	Propanoate metabolism	rno00640	6	Dld|1	1
cellular amide metabolic process	5	GO:0043603	39	Ribosome	rno03010	12	Rpl23|1;Rpl13|1;Rps20|1;Rpl23a|1;Rps13|1;Rpl27a|1;Rpl11|1;Rpl4|1;Rps21|1;Rpl12|1;Rpl6|1;Rpl18a|1	12
cellular amide metabolic process	5	GO:0043603	39	Glutathione metabolism	rno00480	7	Gstm2|1;Mgst1|1;Gpx3|1;Anpep|1;Idh1|1;Gpx1|1	6
cellular amide metabolic process	5	GO:0043603	39	2-Oxocarboxylic acid metabolism	rno01210	4	Idh1|1	1
cellular amide metabolic process	5	GO:0043603	39	Glyoxylate and dicarboxylate metabolism	rno00630	4	Dld|1	1
cellular amide metabolic process	5	GO:0043603	39	Renin-angiotensin system	rno04614	4	Thop1|1;Anpep|1	2
cellular amide metabolic process	5	GO:0043603	39	Thyroid hormone synthesis	rno04918	5	Gpx3|1;Gpx1|1	2
cellular amide metabolic process	5	GO:0043603	39	Huntington's disease	rno05016	9	Gpx1|1	1
cellular amide metabolic process	5	GO:0043603	39	Alanine, aspartate and glutamate metabolism	rno00250	3	Nit2|1	1
cellular amide metabolic process	5	GO:0043603	39	Glycine, serine and threonine metabolism	rno00260	3	Pgam1|1;Dld|1	2
cellular amide metabolic process	5	GO:0043603	39	Influenza A	rno05164	7	Ddx39b|1	1
cellular amide metabolic process	5	GO:0043603	39	Glucagon signaling pathway	rno04922	5	Pgam1|1	1
citrate metabolic process	8	GO:0006101	8	Carbon metabolism	rno01200	23	Pdhb|1;Mdh1|1;Aco2|1;Idh1|1;Mdh2|1;Dlat|1	6
citrate metabolic process	8	GO:0006101	8	Glycolysis / Gluconeogenesis	rno00010	13	Dlat|1;Pdhb|1	2
citrate metabolic process	8	GO:0006101	8	Pyruvate metabolism	rno00620	10	Mdh1|1;Mdh2|1;Dlat|1;Pdhb|1	4
citrate metabolic process	8	GO:0006101	8	Biosynthesis of amino acids	rno01230	13	Aco2|1;Idh1|1	2
citrate metabolic process	8	GO:0006101	8	Citrate cycle (TCA cycle)	rno00020	9	Pdhb|1;Mdh1|1;Aco2|1;Idh1|1;Acly|1;Mdh2|1;Dlat|1	7
citrate metabolic process	8	GO:0006101	8	Metabolic pathways	rno01100	49	Pdhb|1;Mdh1|1;Aco2|1;Idh1|1;Acly|1;Mdh2|1;Dlat|1	7
citrate metabolic process	8	GO:0006101	8	Glutathione metabolism	rno00480	7	Idh1|1	1
citrate metabolic process	8	GO:0006101	8	2-Oxocarboxylic acid metabolism	rno01210	4	Aco2|1;Idh1|1	2
citrate metabolic process	8	GO:0006101	8	Glyoxylate and dicarboxylate metabolism	rno00630	4	Mdh1|1;Mdh2|1;Aco2|1	3
citrate metabolic process	8	GO:0006101	8	Proximal tubule bicarbonate reclamation	rno04964	3	Mdh1|1	1
citrate metabolic process	8	GO:0006101	8	Glucagon signaling pathway	rno04922	5	Pdhb|1	1
nucleotide metabolic process	6	GO:0009117	30	Carbon metabolism	rno01200	23	Taldo1|1;Pgam1|1;Pgd|1;Tpi1|1;Hk1|1;Dld|1;Mdh1|1;Prps1|1;Tkt|1;Mdh2|1;Eno3|1;Gapdh|1;Gpi|1	13
nucleotide metabolic process	6	GO:0009117	30	Glycolysis / Gluconeogenesis	rno00010	13	Dld|1;Pgam1|1;Tpi1|1;Hk1|1;Gapdh|1;Eno3|1;Gpi|1	7
nucleotide metabolic process	6	GO:0009117	30	Pyruvate metabolism	rno00620	10	Mdh1|1;Mdh2|1;Acaca|1;Dld|1	4
nucleotide metabolic process	6	GO:0009117	30	Biosynthesis of amino acids	rno01230	13	Taldo1|1;Pgam1|1;Tpi1|1;Prps1|1;Tkt|1;Gapdh|1;Eno3|1	7
nucleotide metabolic process	6	GO:0009117	30	Citrate cycle (TCA cycle)	rno00020	9	Mdh1|1;Mdh2|1;Dld|1	3
nucleotide metabolic process	6	GO:0009117	30	Metabolic pathways	rno01100	49	Ak1|1;Taldo1|1;Ampd1|1;Pgam1|1;Pgd|1;Acaca|1;Atp5h|1;Tpi1|1;Atp5e|1;Dld|1;Atp5j|1;Mdh1|1;Prps1|1;Tkt|1;Mdh2|1;Hk1|1;Eno3|1;Gapdh|1;Gpi|1	19
nucleotide metabolic process	6	GO:0009117	30	Valine, leucine and isoleucine degradation	rno00280	8	Dld|1	1
nucleotide metabolic process	6	GO:0009117	30	Propanoate metabolism	rno00640	6	Acaca|1;Dld|1	2
nucleotide metabolic process	6	GO:0009117	30	Glutathione metabolism	rno00480	7	Pgd|1	1
nucleotide metabolic process	6	GO:0009117	30	Pentose phosphate pathway	rno00030	5	Prps1|1;Tkt|1;Taldo1|1;Gpi|1;Pgd|1	5
nucleotide metabolic process	6	GO:0009117	30	Glyoxylate and dicarboxylate metabolism	rno00630	4	Mdh1|1;Mdh2|1;Dld|1	3
nucleotide metabolic process	6	GO:0009117	30	Fatty acid biosynthesis	rno00061	3	Acaca|1	1
nucleotide metabolic process	6	GO:0009117	30	Fatty acid metabolism	rno01212	5	Acaca|1	1
nucleotide metabolic process	6	GO:0009117	30	Proximal tubule bicarbonate reclamation	rno04964	3	Mdh1|1;Atp1a2|1	2
nucleotide metabolic process	6	GO:0009117	30	Thyroid hormone synthesis	rno04918	5	Atp1a2|1	1
nucleotide metabolic process	6	GO:0009117	30	Mineral absorption	rno04978	4	Atp1a2|1	1
nucleotide metabolic process	6	GO:0009117	30	Huntington's disease	rno05016	9	Atp5e|1;Atp5h|1;Atp5j|1	3
nucleotide metabolic process	6	GO:0009117	30	Galactose metabolism	rno00052	3	Hk1|1	1
nucleotide metabolic process	6	GO:0009117	30	Parkinson's disease	rno05012	7	Atp5e|1;Atp5h|1;Park7|1;Atp5j|1	4
nucleotide metabolic process	6	GO:0009117	30	Pancreatic secretion	rno04972	5	Atp1a2|1	1
nucleotide metabolic process	6	GO:0009117	30	Fructose and mannose metabolism	rno00051	3	Hk1|1;Tpi1|1	2
nucleotide metabolic process	6	GO:0009117	30	Glycine, serine and threonine metabolism	rno00260	3	Pgam1|1;Dld|1	2
nucleotide metabolic process	6	GO:0009117	30	Glucagon signaling pathway	rno04922	5	Pgam1|1;Acaca|1	2
oxaloacetate metabolic process	8	GO:0006107	5	Carbon metabolism	rno01200	23	Mdh1|1;Pc|1;Mdh2|1;Got2|1	4
oxaloacetate metabolic process	8	GO:0006107	5	Pyruvate metabolism	rno00620	10	Mdh1|1;Pc|1;Mdh2|1	3
oxaloacetate metabolic process	8	GO:0006107	5	Biosynthesis of amino acids	rno01230	13	Pc|1;Got2|1	2
oxaloacetate metabolic process	8	GO:0006107	5	Citrate cycle (TCA cycle)	rno00020	9	Mdh1|1;Pc|1;Mdh2|1	3
oxaloacetate metabolic process	8	GO:0006107	5	Metabolic pathways	rno01100	49	Mdh1|1;Pc|1;Mdh2|1;Got2|1	4
oxaloacetate metabolic process	8	GO:0006107	5	2-Oxocarboxylic acid metabolism	rno01210	4	Got2|1	1
oxaloacetate metabolic process	8	GO:0006107	5	Glyoxylate and dicarboxylate metabolism	rno00630	4	Mdh1|1;Mdh2|1	2
oxaloacetate metabolic process	8	GO:0006107	5	Proximal tubule bicarbonate reclamation	rno04964	3	Mdh1|1	1
oxaloacetate metabolic process	8	GO:0006107	5	Alanine, aspartate and glutamate metabolism	rno00250	3	Nit2|1;Got2|1	2
pyruvate metabolic process	8	GO:0006090	12	Carbon metabolism	rno01200	23	Dld|1;Pdhb|1;Pgam1|1;Eno3|1;Tpi1|1;Hk1|1;Pc|1;Dlat|1;Gapdh|1;Gpi|1	10
pyruvate metabolic process	8	GO:0006090	12	Glycolysis / Gluconeogenesis	rno00010	13	Dld|1;Pdhb|1;Pgam1|1;Eno3|1;Tpi1|1;Hk1|1;Gapdh|1;Dlat|1;Gpi|1	9
pyruvate metabolic process	8	GO:0006090	12	Pyruvate metabolism	rno00620	10	Dlat|1;Pc|1;Dld|1;Pdhb|1	4
pyruvate metabolic process	8	GO:0006090	12	Biosynthesis of amino acids	rno01230	13	Pgam1|1;Gapdh|1;Pc|1;Eno3|1;Tpi1|1	5
pyruvate metabolic process	8	GO:0006090	12	Citrate cycle (TCA cycle)	rno00020	9	Dlat|1;Pc|1;Dld|1;Pdhb|1	4
pyruvate metabolic process	8	GO:0006090	12	Metabolic pathways	rno01100	49	Dld|1;Pdhb|1;Pgam1|1;Eno3|1;Tpi1|1;Hk1|1;Pc|1;Dlat|1;Gapdh|1;Gpi|1	10
pyruvate metabolic process	8	GO:0006090	12	Valine, leucine and isoleucine degradation	rno00280	8	Dld|1	1
pyruvate metabolic process	8	GO:0006090	12	Propanoate metabolism	rno00640	6	Dld|1	1
pyruvate metabolic process	8	GO:0006090	12	Pentose phosphate pathway	rno00030	5	Gpi|1	1
pyruvate metabolic process	8	GO:0006090	12	Glyoxylate and dicarboxylate metabolism	rno00630	4	Dld|1	1
pyruvate metabolic process	8	GO:0006090	12	Galactose metabolism	rno00052	3	Hk1|1	1
pyruvate metabolic process	8	GO:0006090	12	Fructose and mannose metabolism	rno00051	3	Hk1|1;Tpi1|1	2
pyruvate metabolic process	8	GO:0006090	12	Glycine, serine and threonine metabolism	rno00260	3	Pgam1|1;Dld|1	2
pyruvate metabolic process	8	GO:0006090	12	Glucagon signaling pathway	rno04922	5	Pgam1|1;Pdhb|1	2
acyl-CoA biosynthetic process	7	GO:0071616	7	Carbon metabolism	rno01200	23	Dlat|1;Dld|1;Pdhb|1	3
acyl-CoA biosynthetic process	7	GO:0071616	7	Glycolysis / Gluconeogenesis	rno00010	13	Dlat|1;Dld|1;Pdhb|1	3
acyl-CoA biosynthetic process	7	GO:0071616	7	Pyruvate metabolism	rno00620	10	Dlat|1;Acaca|1;Dld|1;Pdhb|1	4
acyl-CoA biosynthetic process	7	GO:0071616	7	Citrate cycle (TCA cycle)	rno00020	9	Dlat|1;Dld|1;Pdhb|1;Acly|1	4
acyl-CoA biosynthetic process	7	GO:0071616	7	Metabolic pathways	rno01100	49	Dld|1;Pdhb|1;Acaca|1;Fasn|1;Acsl1|1;Acly|1;Dlat|1	7
acyl-CoA biosynthetic process	7	GO:0071616	7	Valine, leucine and isoleucine degradation	rno00280	8	Dld|1	1
acyl-CoA biosynthetic process	7	GO:0071616	7	Propanoate metabolism	rno00640	6	Acaca|1;Dld|1	2
acyl-CoA biosynthetic process	7	GO:0071616	7	Fatty acid degradation	rno00071	6	Acsl1|1	1
acyl-CoA biosynthetic process	7	GO:0071616	7	Glyoxylate and dicarboxylate metabolism	rno00630	4	Dld|1	1
acyl-CoA biosynthetic process	7	GO:0071616	7	Fatty acid biosynthesis	rno00061	3	Fasn|1;Acaca|1;Acsl1|1	3
acyl-CoA biosynthetic process	7	GO:0071616	7	Fatty acid metabolism	rno01212	5	Fasn|1;Acaca|1;Acsl1|1	3
acyl-CoA biosynthetic process	7	GO:0071616	7	Glycine, serine and threonine metabolism	rno00260	3	Dld|1	1
acyl-CoA biosynthetic process	7	GO:0071616	7	Glucagon signaling pathway	rno04922	5	Acaca|1;Pdhb|1	2
thioester biosynthetic process	5	GO:0035384	7	Carbon metabolism	rno01200	23	Dlat|1;Dld|1;Pdhb|1	3
thioester biosynthetic process	5	GO:0035384	7	Glycolysis / Gluconeogenesis	rno00010	13	Dlat|1;Dld|1;Pdhb|1	3
thioester biosynthetic process	5	GO:0035384	7	Pyruvate metabolism	rno00620	10	Dlat|1;Acaca|1;Dld|1;Pdhb|1	4
thioester biosynthetic process	5	GO:0035384	7	Citrate cycle (TCA cycle)	rno00020	9	Dlat|1;Dld|1;Pdhb|1;Acly|1	4
thioester biosynthetic process	5	GO:0035384	7	Metabolic pathways	rno01100	49	Dld|1;Pdhb|1;Acaca|1;Fasn|1;Acsl1|1;Acly|1;Dlat|1	7
thioester biosynthetic process	5	GO:0035384	7	Valine, leucine and isoleucine degradation	rno00280	8	Dld|1	1
thioester biosynthetic process	5	GO:0035384	7	Propanoate metabolism	rno00640	6	Acaca|1;Dld|1	2
thioester biosynthetic process	5	GO:0035384	7	Fatty acid degradation	rno00071	6	Acsl1|1	1
thioester biosynthetic process	5	GO:0035384	7	Glyoxylate and dicarboxylate metabolism	rno00630	4	Dld|1	1
thioester biosynthetic process	5	GO:0035384	7	Fatty acid biosynthesis	rno00061	3	Fasn|1;Acaca|1;Acsl1|1	3
thioester biosynthetic process	5	GO:0035384	7	Fatty acid metabolism	rno01212	5	Fasn|1;Acaca|1;Acsl1|1	3
thioester biosynthetic process	5	GO:0035384	7	Glycine, serine and threonine metabolism	rno00260	3	Dld|1	1
thioester biosynthetic process	5	GO:0035384	7	Glucagon signaling pathway	rno04922	5	Acaca|1;Pdhb|1	2
nucleoside phosphate metabolic process	5	GO:0006753	30	Carbon metabolism	rno01200	23	Taldo1|1;Pgam1|1;Pgd|1;Tpi1|1;Hk1|1;Dld|1;Mdh1|1;Prps1|1;Tkt|1;Mdh2|1;Eno3|1;Gapdh|1;Gpi|1	13
nucleoside phosphate metabolic process	5	GO:0006753	30	Glycolysis / Gluconeogenesis	rno00010	13	Dld|1;Pgam1|1;Tpi1|1;Hk1|1;Gapdh|1;Eno3|1;Gpi|1	7
nucleoside phosphate metabolic process	5	GO:0006753	30	Pyruvate metabolism	rno00620	10	Mdh1|1;Mdh2|1;Acaca|1;Dld|1	4
nucleoside phosphate metabolic process	5	GO:0006753	30	Biosynthesis of amino acids	rno01230	13	Taldo1|1;Pgam1|1;Tpi1|1;Prps1|1;Tkt|1;Gapdh|1;Eno3|1	7
nucleoside phosphate metabolic process	5	GO:0006753	30	Citrate cycle (TCA cycle)	rno00020	9	Mdh1|1;Mdh2|1;Dld|1	3
nucleoside phosphate metabolic process	5	GO:0006753	30	Metabolic pathways	rno01100	49	Ak1|1;Taldo1|1;Ampd1|1;Pgam1|1;Pgd|1;Acaca|1;Atp5h|1;Tpi1|1;Atp5e|1;Dld|1;Atp5j|1;Mdh1|1;Prps1|1;Tkt|1;Mdh2|1;Hk1|1;Eno3|1;Gapdh|1;Gpi|1	19
nucleoside phosphate metabolic process	5	GO:0006753	30	Valine, leucine and isoleucine degradation	rno00280	8	Dld|1	1
nucleoside phosphate metabolic process	5	GO:0006753	30	Propanoate metabolism	rno00640	6	Acaca|1;Dld|1	2
nucleoside phosphate metabolic process	5	GO:0006753	30	Glutathione metabolism	rno00480	7	Pgd|1	1
nucleoside phosphate metabolic process	5	GO:0006753	30	Pentose phosphate pathway	rno00030	5	Prps1|1;Tkt|1;Taldo1|1;Gpi|1;Pgd|1	5
nucleoside phosphate metabolic process	5	GO:0006753	30	Glyoxylate and dicarboxylate metabolism	rno00630	4	Mdh1|1;Mdh2|1;Dld|1	3
nucleoside phosphate metabolic process	5	GO:0006753	30	Fatty acid biosynthesis	rno00061	3	Acaca|1	1
nucleoside phosphate metabolic process	5	GO:0006753	30	Fatty acid metabolism	rno01212	5	Acaca|1	1
nucleoside phosphate metabolic process	5	GO:0006753	30	Proximal tubule bicarbonate reclamation	rno04964	3	Mdh1|1;Atp1a2|1	2
nucleoside phosphate metabolic process	5	GO:0006753	30	Thyroid hormone synthesis	rno04918	5	Atp1a2|1	1
nucleoside phosphate metabolic process	5	GO:0006753	30	Mineral absorption	rno04978	4	Atp1a2|1	1
nucleoside phosphate metabolic process	5	GO:0006753	30	Huntington's disease	rno05016	9	Atp5e|1;Atp5h|1;Atp5j|1	3
nucleoside phosphate metabolic process	5	GO:0006753	30	Galactose metabolism	rno00052	3	Hk1|1	1
nucleoside phosphate metabolic process	5	GO:0006753	30	Parkinson's disease	rno05012	7	Atp5e|1;Atp5h|1;Park7|1;Atp5j|1	4
nucleoside phosphate metabolic process	5	GO:0006753	30	Pancreatic secretion	rno04972	5	Atp1a2|1	1
nucleoside phosphate metabolic process	5	GO:0006753	30	Fructose and mannose metabolism	rno00051	3	Hk1|1;Tpi1|1	2
nucleoside phosphate metabolic process	5	GO:0006753	30	Glycine, serine and threonine metabolism	rno00260	3	Pgam1|1;Dld|1	2
nucleoside phosphate metabolic process	5	GO:0006753	30	Glucagon signaling pathway	rno04922	5	Pgam1|1;Acaca|1	2
response to organic cyclic compound	5	GO:0014070	40	Carbon metabolism	rno01200	23	Hk1|1;Acadm|1;Idh1|1;Gpi|1;Got2|1	5
response to organic cyclic compound	5	GO:0014070	40	Glycolysis / Gluconeogenesis	rno00010	13	Hk1|1;Gpi|1	2
response to organic cyclic compound	5	GO:0014070	40	Pyruvate metabolism	rno00620	10	Acaca|1	1
response to organic cyclic compound	5	GO:0014070	40	Biosynthesis of amino acids	rno01230	13	Idh1|1;Got2|1	2
response to organic cyclic compound	5	GO:0014070	40	Citrate cycle (TCA cycle)	rno00020	9	Idh1|1	1
response to organic cyclic compound	5	GO:0014070	40	Metabolic pathways	rno01100	49	Ak1|1;Bckdhb|1;Acadm|1;Acaca|1;Got2|1;Acsl1|1;Idh1|1;Hk1|1;Gpi|1;Hsd17b4|1	10
response to organic cyclic compound	5	GO:0014070	40	Valine, leucine and isoleucine degradation	rno00280	8	Acadm|1;Bckdhb|1	2
response to organic cyclic compound	5	GO:0014070	40	Propanoate metabolism	rno00640	6	Acadm|1;Acaca|1;Bckdhb|1	3
response to organic cyclic compound	5	GO:0014070	40	Glutathione metabolism	rno00480	7	Idh1|1;Gpx1|1;Gstm2|1;Gpx3|1	4
response to organic cyclic compound	5	GO:0014070	40	Pentose phosphate pathway	rno00030	5	Gpi|1	1
response to organic cyclic compound	5	GO:0014070	40	Fatty acid degradation	rno00071	6	Acadm|1;Acsl1|1	2
response to organic cyclic compound	5	GO:0014070	40	Nitrogen metabolism	rno00910	4	Ca2|1	1
response to organic cyclic compound	5	GO:0014070	40	2-Oxocarboxylic acid metabolism	rno01210	4	Idh1|1;Got2|1	2
response to organic cyclic compound	5	GO:0014070	40	beta-Alanine metabolism	rno00410	5	Acadm|1	1
response to organic cyclic compound	5	GO:0014070	40	Fatty acid biosynthesis	rno00061	3	Acaca|1;Acsl1|1	2
response to organic cyclic compound	5	GO:0014070	40	Renin-angiotensin system	rno04614	4	Agt|1	1
response to organic cyclic compound	5	GO:0014070	40	Fatty acid metabolism	rno01212	5	Acadm|1;Acaca|1;Acsl1|1	3
response to organic cyclic compound	5	GO:0014070	40	Hypertrophic cardiomyopathy (HCM)	rno05410	6	Itgb1|1	1
response to organic cyclic compound	5	GO:0014070	40	Dilated cardiomyopathy	rno05414	6	Itgb1|1	1
response to organic cyclic compound	5	GO:0014070	40	Leukocyte transendothelial migration	rno04670	7	Itgb1|1	1
response to organic cyclic compound	5	GO:0014070	40	Proximal tubule bicarbonate reclamation	rno04964	3	Ca2|1;Atp1a2|1	2
response to organic cyclic compound	5	GO:0014070	40	Thyroid hormone synthesis	rno04918	5	Creb1|1;Gpx3|1;Atp1a2|1;Gpx1|1	4
response to organic cyclic compound	5	GO:0014070	40	Mineral absorption	rno04978	4	Atp2b1|1;Hmox1|1;Atp1a2|1	3
response to organic cyclic compound	5	GO:0014070	40	Arrhythmogenic right ventricular cardiomyopathy (ARVC)	rno05412	5	Itgb1|1	1
response to organic cyclic compound	5	GO:0014070	40	Huntington's disease	rno05016	9	Creb1|1;Gpx1|1	2
response to organic cyclic compound	5	GO:0014070	40	Bacterial invasion of epithelial cells	rno05100	5	Itgb1|1	1
response to organic cyclic compound	5	GO:0014070	40	Galactose metabolism	rno00052	3	Hk1|1	1
response to organic cyclic compound	5	GO:0014070	40	Regulation of actin cytoskeleton	rno04810	9	Itgb1|1	1
response to organic cyclic compound	5	GO:0014070	40	Parkinson's disease	rno05012	7	Park7|1	1
response to organic cyclic compound	5	GO:0014070	40	Alanine, aspartate and glutamate metabolism	rno00250	3	Got2|1	1
response to organic cyclic compound	5	GO:0014070	40	Platelet activation	rno04611	6	Itgb1|1	1
response to organic cyclic compound	5	GO:0014070	40	Pancreatic secretion	rno04972	5	Ca2|1;Atp2b1|1;Atp1a2|1;Prss1|1	4
response to organic cyclic compound	5	GO:0014070	40	Fructose and mannose metabolism	rno00051	3	Hk1|1	1
response to organic cyclic compound	5	GO:0014070	40	Focal adhesion	rno04510	8	Itgb1|1	1
response to organic cyclic compound	5	GO:0014070	40	Influenza A	rno05164	7	Prss1|1	1
response to organic cyclic compound	5	GO:0014070	40	Glucagon signaling pathway	rno04922	5	Creb1|1;Acaca|1	2
response to organic cyclic compound	5	GO:0014070	40	Pertussis	rno05133	4	Itgb1|1	1
nucleobase-containing small molecule metabolic process	5	GO:0055086	31	Carbon metabolism	rno01200	23	Hk1|1;Taldo1|1;Pgam1|1;Pgd|1;Tpi1|1;Aldh6a1|1;Dld|1;Mdh1|1;Prps1|1;Tkt|1;Mdh2|1;Eno3|1;Gapdh|1;Gpi|1	14
nucleobase-containing small molecule metabolic process	5	GO:0055086	31	Glycolysis / Gluconeogenesis	rno00010	13	Dld|1;Pgam1|1;Tpi1|1;Hk1|1;Gapdh|1;Eno3|1;Gpi|1	7
nucleobase-containing small molecule metabolic process	5	GO:0055086	31	Pyruvate metabolism	rno00620	10	Mdh1|1;Mdh2|1;Acaca|1;Dld|1	4
nucleobase-containing small molecule metabolic process	5	GO:0055086	31	Biosynthesis of amino acids	rno01230	13	Taldo1|1;Pgam1|1;Tpi1|1;Prps1|1;Tkt|1;Gapdh|1;Eno3|1	7
nucleobase-containing small molecule metabolic process	5	GO:0055086	31	Citrate cycle (TCA cycle)	rno00020	9	Mdh1|1;Mdh2|1;Dld|1	3
nucleobase-containing small molecule metabolic process	5	GO:0055086	31	Metabolic pathways	rno01100	49	Ak1|1;Taldo1|1;Ampd1|1;Aldh6a1|1;Pgam1|1;Pgd|1;Acaca|1;Atp5h|1;Tpi1|1;Atp5e|1;Dld|1;Atp5j|1;Mdh1|1;Prps1|1;Tkt|1;Mdh2|1;Hk1|1;Eno3|1;Gapdh|1;Gpi|1	20
nucleobase-containing small molecule metabolic process	5	GO:0055086	31	Valine, leucine and isoleucine degradation	rno00280	8	Aldh6a1|1;Dld|1	2
nucleobase-containing small molecule metabolic process	5	GO:0055086	31	Propanoate metabolism	rno00640	6	Aldh6a1|1;Acaca|1;Dld|1	3
nucleobase-containing small molecule metabolic process	5	GO:0055086	31	Glutathione metabolism	rno00480	7	Pgd|1	1
nucleobase-containing small molecule metabolic process	5	GO:0055086	31	Pentose phosphate pathway	rno00030	5	Prps1|1;Tkt|1;Taldo1|1;Gpi|1;Pgd|1	5
nucleobase-containing small molecule metabolic process	5	GO:0055086	31	beta-Alanine metabolism	rno00410	5	Aldh6a1|1	1
nucleobase-containing small molecule metabolic process	5	GO:0055086	31	Glyoxylate and dicarboxylate metabolism	rno00630	4	Mdh1|1;Mdh2|1;Dld|1	3
nucleobase-containing small molecule metabolic process	5	GO:0055086	31	Fatty acid biosynthesis	rno00061	3	Acaca|1	1
nucleobase-containing small molecule metabolic process	5	GO:0055086	31	Fatty acid metabolism	rno01212	5	Acaca|1	1
nucleobase-containing small molecule metabolic process	5	GO:0055086	31	Proximal tubule bicarbonate reclamation	rno04964	3	Mdh1|1;Atp1a2|1	2
nucleobase-containing small molecule metabolic process	5	GO:0055086	31	Thyroid hormone synthesis	rno04918	5	Atp1a2|1	1
nucleobase-containing small molecule metabolic process	5	GO:0055086	31	Mineral absorption	rno04978	4	Atp1a2|1	1
nucleobase-containing small molecule metabolic process	5	GO:0055086	31	Huntington's disease	rno05016	9	Atp5e|1;Atp5h|1;Atp5j|1	3
nucleobase-containing small molecule metabolic process	5	GO:0055086	31	Galactose metabolism	rno00052	3	Hk1|1	1
nucleobase-containing small molecule metabolic process	5	GO:0055086	31	Parkinson's disease	rno05012	7	Atp5e|1;Atp5h|1;Park7|1;Atp5j|1	4
nucleobase-containing small molecule metabolic process	5	GO:0055086	31	Pancreatic secretion	rno04972	5	Atp1a2|1	1
nucleobase-containing small molecule metabolic process	5	GO:0055086	31	Fructose and mannose metabolism	rno00051	3	Hk1|1;Tpi1|1	2
nucleobase-containing small molecule metabolic process	5	GO:0055086	31	Glycine, serine and threonine metabolism	rno00260	3	Pgam1|1;Dld|1	2
nucleobase-containing small molecule metabolic process	5	GO:0055086	31	Glucagon signaling pathway	rno04922	5	Pgam1|1;Acaca|1	2
NADH metabolic process	10	GO:0006734	6	Carbon metabolism	rno01200	23	Mdh1|1;Mdh2|1	2
NADH metabolic process	10	GO:0006734	6	Pyruvate metabolism	rno00620	10	Mdh1|1;Mdh2|1	2
NADH metabolic process	10	GO:0006734	6	Citrate cycle (TCA cycle)	rno00020	9	Mdh1|1;Mdh2|1	2
NADH metabolic process	10	GO:0006734	6	Metabolic pathways	rno01100	49	Mdh1|1;Mdh2|1	2
NADH metabolic process	10	GO:0006734	6	Glyoxylate and dicarboxylate metabolism	rno00630	4	Mdh1|1;Mdh2|1	2
NADH metabolic process	10	GO:0006734	6	Proximal tubule bicarbonate reclamation	rno04964	3	Mdh1|1	1
tricarboxylic acid metabolic process	7	GO:0072350	8	Carbon metabolism	rno01200	23	Pdhb|1;Mdh1|1;Aco2|1;Idh1|1;Mdh2|1;Dlat|1	6
tricarboxylic acid metabolic process	7	GO:0072350	8	Glycolysis / Gluconeogenesis	rno00010	13	Dlat|1;Pdhb|1	2
tricarboxylic acid metabolic process	7	GO:0072350	8	Pyruvate metabolism	rno00620	10	Mdh1|1;Mdh2|1;Dlat|1;Pdhb|1	4
tricarboxylic acid metabolic process	7	GO:0072350	8	Biosynthesis of amino acids	rno01230	13	Aco2|1;Idh1|1	2
tricarboxylic acid metabolic process	7	GO:0072350	8	Citrate cycle (TCA cycle)	rno00020	9	Pdhb|1;Mdh1|1;Aco2|1;Idh1|1;Acly|1;Mdh2|1;Dlat|1	7
tricarboxylic acid metabolic process	7	GO:0072350	8	Metabolic pathways	rno01100	49	Pdhb|1;Mdh1|1;Aco2|1;Idh1|1;Acly|1;Mdh2|1;Dlat|1	7
tricarboxylic acid metabolic process	7	GO:0072350	8	Glutathione metabolism	rno00480	7	Idh1|1	1
tricarboxylic acid metabolic process	7	GO:0072350	8	2-Oxocarboxylic acid metabolism	rno01210	4	Aco2|1;Idh1|1	2
tricarboxylic acid metabolic process	7	GO:0072350	8	Glyoxylate and dicarboxylate metabolism	rno00630	4	Mdh1|1;Mdh2|1;Aco2|1	3
tricarboxylic acid metabolic process	7	GO:0072350	8	Proximal tubule bicarbonate reclamation	rno04964	3	Mdh1|1	1
tricarboxylic acid metabolic process	7	GO:0072350	8	Glucagon signaling pathway	rno04922	5	Pdhb|1	1
aging	4	GO:0007568	20	Carbon metabolism	rno01200	23	Eno3|1;Dld|1	2
aging	4	GO:0007568	20	Glycolysis / Gluconeogenesis	rno00010	13	Eno3|1;Dld|1	2
aging	4	GO:0007568	20	Pyruvate metabolism	rno00620	10	Dld|1	1
aging	4	GO:0007568	20	Biosynthesis of amino acids	rno01230	13	Eno3|1	1
aging	4	GO:0007568	20	Citrate cycle (TCA cycle)	rno00020	9	Dld|1	1
aging	4	GO:0007568	20	Metabolic pathways	rno01100	49	Eno3|1;Dld|1;Hsd17b10|1;Hsd17b4|1	4
aging	4	GO:0007568	20	Valine, leucine and isoleucine degradation	rno00280	8	Dld|1;Hsd17b10|1	2
aging	4	GO:0007568	20	Propanoate metabolism	rno00640	6	Dld|1	1
aging	4	GO:0007568	20	Glutathione metabolism	rno00480	7	Gstm2|1;Gpx1|1	2
aging	4	GO:0007568	20	Glyoxylate and dicarboxylate metabolism	rno00630	4	Dld|1	1
aging	4	GO:0007568	20	Renin-angiotensin system	rno04614	4	Agt|1	1
aging	4	GO:0007568	20	Thyroid hormone synthesis	rno04918	5	Creb1|1;Gpx1|1	2
aging	4	GO:0007568	20	Mineral absorption	rno04978	4	Atp2b1|1	1
aging	4	GO:0007568	20	Huntington's disease	rno05016	9	Creb1|1;Slc25a4|1;Gpx1|1	3
aging	4	GO:0007568	20	Parkinson's disease	rno05012	7	Slc25a4|1;Park7|1	2
aging	4	GO:0007568	20	Pancreatic secretion	rno04972	5	Atp2b1|1	1
aging	4	GO:0007568	20	Glycine, serine and threonine metabolism	rno00260	3	Dld|1	1
aging	4	GO:0007568	20	Glucagon signaling pathway	rno04922	5	Creb1|1	1
response to organonitrogen compound	5	GO:0010243	36	Carbon metabolism	rno01200	23	Hk1|1;Gpi|1;Got2|1	3
response to organonitrogen compound	5	GO:0010243	36	Glycolysis / Gluconeogenesis	rno00010	13	Hk1|1;Gpi|1	2
response to organonitrogen compound	5	GO:0010243	36	Biosynthesis of amino acids	rno01230	13	Got2|1	1
response to organonitrogen compound	5	GO:0010243	36	Metabolic pathways	rno01100	49	Hk1|1;Akr1b1|1;Got2|1;Gpi|1;Bckdhb|1	5
response to organonitrogen compound	5	GO:0010243	36	Valine, leucine and isoleucine degradation	rno00280	8	Bckdhb|1	1
response to organonitrogen compound	5	GO:0010243	36	Propanoate metabolism	rno00640	6	Bckdhb|1	1
response to organonitrogen compound	5	GO:0010243	36	Ribosome	rno03010	12	Rpl23|1;Rpl4|1	2
response to organonitrogen compound	5	GO:0010243	36	Glutathione metabolism	rno00480	7	Mgst1|1;Gpx1|1	2
response to organonitrogen compound	5	GO:0010243	36	Pentose phosphate pathway	rno00030	5	Gpi|1	1
response to organonitrogen compound	5	GO:0010243	36	Nitrogen metabolism	rno00910	4	Ca2|1	1
response to organonitrogen compound	5	GO:0010243	36	2-Oxocarboxylic acid metabolism	rno01210	4	Got2|1	1
response to organonitrogen compound	5	GO:0010243	36	Renin-angiotensin system	rno04614	4	Agt|1	1
response to organonitrogen compound	5	GO:0010243	36	Proximal tubule bicarbonate reclamation	rno04964	3	Ca2|1;Atp1a2|1	2
response to organonitrogen compound	5	GO:0010243	36	Thyroid hormone synthesis	rno04918	5	Creb1|1;Hsp90b1|1;Atp1a2|1;Gpx1|1	4
response to organonitrogen compound	5	GO:0010243	36	Mineral absorption	rno04978	4	Hmox1|1;Atp1a2|1	2
response to organonitrogen compound	5	GO:0010243	36	Huntington's disease	rno05016	9	Creb1|1;Gpx1|1	2
response to organonitrogen compound	5	GO:0010243	36	Galactose metabolism	rno00052	3	Hk1|1;Akr1b1|1	2
response to organonitrogen compound	5	GO:0010243	36	Alanine, aspartate and glutamate metabolism	rno00250	3	Got2|1	1
response to organonitrogen compound	5	GO:0010243	36	Pancreatic secretion	rno04972	5	Ca2|1;Atp1a2|1;Prss1|1	3
response to organonitrogen compound	5	GO:0010243	36	Fructose and mannose metabolism	rno00051	3	Hk1|1;Akr1b1|1	2
response to organonitrogen compound	5	GO:0010243	36	Influenza A	rno05164	7	Prss1|1	1
response to organonitrogen compound	5	GO:0010243	36	Glucagon signaling pathway	rno04922	5	Creb1|1	1
response to wounding	4	GO:0009611	28	Carbon metabolism	rno01200	23	Eno3|1	1
response to wounding	4	GO:0009611	28	Glycolysis / Gluconeogenesis	rno00010	13	Eno3|1	1
response to wounding	4	GO:0009611	28	Biosynthesis of amino acids	rno01230	13	Eno3|1	1
response to wounding	4	GO:0009611	28	Metabolic pathways	rno01100	49	Ptgis|1;Eno3|1	2
response to wounding	4	GO:0009611	28	Renin-angiotensin system	rno04614	4	Agt|1	1
response to wounding	4	GO:0009611	28	Hypertrophic cardiomyopathy (HCM)	rno05410	6	Tpm1|1;Actg1|1	2
response to wounding	4	GO:0009611	28	Dilated cardiomyopathy	rno05414	6	Tpm1|1;Actg1|1	2
response to wounding	4	GO:0009611	28	Leukocyte transendothelial migration	rno04670	7	Actg1|1;Rlc-a|1	2
response to wounding	4	GO:0009611	28	Mineral absorption	rno04978	4	Hmox1|1	1
response to wounding	4	GO:0009611	28	Arrhythmogenic right ventricular cardiomyopathy (ARVC)	rno05412	5	Actg1|1	1
response to wounding	4	GO:0009611	28	Bacterial invasion of epithelial cells	rno05100	5	Actg1|1	1
response to wounding	4	GO:0009611	28	Salmonella infection	rno05132	5	Actg1|1	1
response to wounding	4	GO:0009611	28	Staphylococcus aureus infection	rno05150	4	Fgg|1;Plg|1	2
response to wounding	4	GO:0009611	28	Regulation of actin cytoskeleton	rno04810	9	Actg1|1;Rlc-a|1	2
response to wounding	4	GO:0009611	28	Parkinson's disease	rno05012	7	Park7|1	1
response to wounding	4	GO:0009611	28	Platelet activation	rno04611	6	Fgg|1;Actg1|1;Rlc-a|1	3
response to wounding	4	GO:0009611	28	Focal adhesion	rno04510	8	Actg1|1;Rlc-a|1	2
response to wounding	4	GO:0009611	28	Influenza A	rno05164	7	Actg1|1;Plg|1	2
nitrogen compound metabolic process	3	GO:0006807	161	Carbon metabolism	rno01200	23	Hk1|1;Taldo1|1;Dld|1;Pgam1|1;Pgd|1;Tpi1|1;Got2|1;Aldh6a1|1;Mdh1|1;Gpt|1;Idh1|1;Tkt|1;Prps1|1;Phgdh|1;Mdh2|1;Eno3|1;Gapdh|1;Gpi|1	18
nitrogen compound metabolic process	3	GO:0006807	161	Glycolysis / Gluconeogenesis	rno00010	13	Dld|1;Aldh9a1|1;Pgam1|1;Tpi1|1;Hk1|1;Gapdh|1;Eno3|1;Gpi|1	8
nitrogen compound metabolic process	3	GO:0006807	161	Pyruvate metabolism	rno00620	10	Dld|1;Aldh9a1|1;Mdh1|1;Acaca|1;Glo1|1;Mdh2|1	6
nitrogen compound metabolic process	3	GO:0006807	161	Biosynthesis of amino acids	rno01230	13	Taldo1|1;Pgam1|1;Tpi1|1;Got2|1;Gpt|1;Idh1|1;Tkt|1;Prps1|1;Phgdh|1;Gapdh|1;Eno3|1	11
nitrogen compound metabolic process	3	GO:0006807	161	Citrate cycle (TCA cycle)	rno00020	9	Mdh1|1;Mdh2|1;Dld|1;Idh1|1	4
nitrogen compound metabolic process	3	GO:0006807	161	Metabolic pathways	rno01100	49	Ak1|1;Csad|1;Cept1|1;Taldo1|1;Atp5j|1;Pgam1|1;Acaca|1;Ddost|1;Tpi1|1;Atp5e|1;Prps1|1;Mdh2|1;Eno3|1;Ampd1|1;Bckdhb|1;Pgd|1;Got2|1;Aldh6a1|1;Gpt|1;Acsl1|1;Idh1|1;Tkt|1;Hsd17b10|1;Akr1b1|1;Ivd|1;Mgat1|1;Phgdh|1;Gapdh|1;Prdx6|1;Ptgis|1;Dld|1;Aldh9a1|1;Atp5h|1;Anpep|1;Mdh1|1;Hk1|1;Gpi|1	37
nitrogen compound metabolic process	3	GO:0006807	161	Valine, leucine and isoleucine degradation	rno00280	8	Dld|1;Aldh9a1|1;Bckdhb|1;Ivd|1;Aldh6a1|1;Hsd17b10|1	6
nitrogen compound metabolic process	3	GO:0006807	161	Propanoate metabolism	rno00640	6	Aldh6a1|1;Acaca|1;Dld|1;Bckdhb|1	4
nitrogen compound metabolic process	3	GO:0006807	161	Ribosome	rno03010	12	Rpl23|1;Rpl13|1;Rps20|1;Rpl23a|1;Rps13|1;Rpl27a|1;Rpl11|1;Rpl4|1;Rps21|1;Rpl12|1;Rpl6|1;Rpl18a|1	12
nitrogen compound metabolic process	3	GO:0006807	161	Glutathione metabolism	rno00480	7	Gstm2|1;Pgd|1;Mgst1|1;Gpx3|1;Anpep|1;Idh1|1;Gpx1|1	7
nitrogen compound metabolic process	3	GO:0006807	161	Pentose phosphate pathway	rno00030	5	Prps1|1;Tkt|1;Taldo1|1;Gpi|1;Pgd|1	5
nitrogen compound metabolic process	3	GO:0006807	161	Fatty acid degradation	rno00071	6	Acsl1|1;Aldh9a1|1	2
nitrogen compound metabolic process	3	GO:0006807	161	2-Oxocarboxylic acid metabolism	rno01210	4	Gpt|1;Idh1|1;Got2|1	3
nitrogen compound metabolic process	3	GO:0006807	161	beta-Alanine metabolism	rno00410	5	Aldh6a1|1;Aldh9a1|1	2
nitrogen compound metabolic process	3	GO:0006807	161	Glyoxylate and dicarboxylate metabolism	rno00630	4	Mdh1|1;Mdh2|1;Dld|1	3
nitrogen compound metabolic process	3	GO:0006807	161	Fatty acid biosynthesis	rno00061	3	Acaca|1;Acsl1|1	2
nitrogen compound metabolic process	3	GO:0006807	161	Renin-angiotensin system	rno04614	4	Agt|1;Thop1|1;Anpep|1;Cpa3|1	4
nitrogen compound metabolic process	3	GO:0006807	161	Fatty acid metabolism	rno01212	5	Acaca|1;Acsl1|1	2
nitrogen compound metabolic process	3	GO:0006807	161	Hypertrophic cardiomyopathy (HCM)	rno05410	6	Actb|1;Itgb1|1	2
nitrogen compound metabolic process	3	GO:0006807	161	Dilated cardiomyopathy	rno05414	6	Actb|1;Itgb1|1	2
nitrogen compound metabolic process	3	GO:0006807	161	Leukocyte transendothelial migration	rno04670	7	Cdc42|1;Mapk12|1;Actb|1;Itgb1|1	4
nitrogen compound metabolic process	3	GO:0006807	161	Proximal tubule bicarbonate reclamation	rno04964	3	Mdh1|1;Atp1a2|1	2
nitrogen compound metabolic process	3	GO:0006807	161	Thyroid hormone synthesis	rno04918	5	Creb1|1;Gpx1|1;Gpx3|1;Atp1a2|1;Hsp90b1|1	5
nitrogen compound metabolic process	3	GO:0006807	161	Mineral absorption	rno04978	4	Hmox1|1;Atp1a2|1	2
nitrogen compound metabolic process	3	GO:0006807	161	Histidine metabolism	rno00340	3	Aldh9a1|1	1
nitrogen compound metabolic process	3	GO:0006807	161	Arrhythmogenic right ventricular cardiomyopathy (ARVC)	rno05412	5	Actb|1;Itgb1|1	2
nitrogen compound metabolic process	3	GO:0006807	161	Huntington's disease	rno05016	9	Creb1|1;Atp5h|1;Atp5j|1;Atp5e|1;Gpx1|1	5
nitrogen compound metabolic process	3	GO:0006807	161	Bacterial invasion of epithelial cells	rno05100	5	Cdc42|1;Actb|1;Itgb1|1	3
nitrogen compound metabolic process	3	GO:0006807	161	Salmonella infection	rno05132	5	Cdc42|1;Mapk12|1;Actb|1	3
nitrogen compound metabolic process	3	GO:0006807	161	Galactose metabolism	rno00052	3	Hk1|1;Akr1b1|1	2
nitrogen compound metabolic process	3	GO:0006807	161	Staphylococcus aureus infection	rno05150	4	Fgg|1;Krt10|1;Plg|1;C1qa|1	4
nitrogen compound metabolic process	3	GO:0006807	161	Regulation of actin cytoskeleton	rno04810	9	Cdc42|1;Actb|1;Itgb1|1	3
nitrogen compound metabolic process	3	GO:0006807	161	Parkinson's disease	rno05012	7	Atp5e|1;Atp5h|1;Park7|1;Atp5j|1	4
nitrogen compound metabolic process	3	GO:0006807	161	Alanine, aspartate and glutamate metabolism	rno00250	3	Gpt|1;Nit2|1;Got2|1	3
nitrogen compound metabolic process	3	GO:0006807	161	Platelet activation	rno04611	6	Fgg|1;Mapk12|1;Actb|1;Itgb1|1	4
nitrogen compound metabolic process	3	GO:0006807	161	Pancreatic secretion	rno04972	5	Atp1a2|1;Cpa3|1;Prss1|1	3
nitrogen compound metabolic process	3	GO:0006807	161	Fructose and mannose metabolism	rno00051	3	Hk1|1;Akr1b1|1;Tpi1|1	3
nitrogen compound metabolic process	3	GO:0006807	161	Glycine, serine and threonine metabolism	rno00260	3	Pgam1|1;Phgdh|1;Dld|1	3
nitrogen compound metabolic process	3	GO:0006807	161	Focal adhesion	rno04510	8	Cdc42|1;Actb|1;Itgb1|1	3
nitrogen compound metabolic process	3	GO:0006807	161	Influenza A	rno05164	7	Plg|1;Mapk12|1;Actb|1;Prss1|1;Ddx39b|1	5
nitrogen compound metabolic process	3	GO:0006807	161	Glucagon signaling pathway	rno04922	5	Pgam1|1;Creb1|1;Acaca|1;Phka1|1	4
nitrogen compound metabolic process	3	GO:0006807	161	Pertussis	rno05133	4	C1qa|1;Mapk12|1;Itgb1|1	3
dicarboxylic acid metabolic process	7	GO:0043648	10	Carbon metabolism	rno01200	23	Dld|1;Mdh1|1;Got2|1;Idh1|1;Pc|1;Mdh2|1	6
dicarboxylic acid metabolic process	7	GO:0043648	10	Glycolysis / Gluconeogenesis	rno00010	13	Dld|1	1
dicarboxylic acid metabolic process	7	GO:0043648	10	Pyruvate metabolism	rno00620	10	Mdh1|1;Pc|1;Dld|1;Mdh2|1	4
dicarboxylic acid metabolic process	7	GO:0043648	10	Biosynthesis of amino acids	rno01230	13	Pc|1;Idh1|1;Got2|1	3
dicarboxylic acid metabolic process	7	GO:0043648	10	Citrate cycle (TCA cycle)	rno00020	9	Mdh1|1;Pc|1;Dld|1;Idh1|1;Mdh2|1	5
dicarboxylic acid metabolic process	7	GO:0043648	10	Metabolic pathways	rno01100	49	Dld|1;Mdh1|1;Got2|1;Idh1|1;Pc|1;Mdh2|1	6
dicarboxylic acid metabolic process	7	GO:0043648	10	Valine, leucine and isoleucine degradation	rno00280	8	Dld|1	1
dicarboxylic acid metabolic process	7	GO:0043648	10	Propanoate metabolism	rno00640	6	Dld|1	1
dicarboxylic acid metabolic process	7	GO:0043648	10	Glutathione metabolism	rno00480	7	Idh1|1	1
dicarboxylic acid metabolic process	7	GO:0043648	10	2-Oxocarboxylic acid metabolism	rno01210	4	Idh1|1;Got2|1	2
dicarboxylic acid metabolic process	7	GO:0043648	10	Glyoxylate and dicarboxylate metabolism	rno00630	4	Mdh1|1;Mdh2|1;Dld|1	3
dicarboxylic acid metabolic process	7	GO:0043648	10	Proximal tubule bicarbonate reclamation	rno04964	3	Mdh1|1	1
dicarboxylic acid metabolic process	7	GO:0043648	10	Alanine, aspartate and glutamate metabolism	rno00250	3	Nit2|1;Got2|1	2
dicarboxylic acid metabolic process	7	GO:0043648	10	Glycine, serine and threonine metabolism	rno00260	3	Dld|1	1
tricarboxylic acid cycle	4	GO:0006099	7	Carbon metabolism	rno01200	23	Pdhb|1;Mdh1|1;Aco2|1;Idh1|1;Mdh2|1;Dlat|1	6
tricarboxylic acid cycle	4	GO:0006099	7	Glycolysis / Gluconeogenesis	rno00010	13	Dlat|1;Pdhb|1	2
tricarboxylic acid cycle	4	GO:0006099	7	Pyruvate metabolism	rno00620	10	Mdh1|1;Mdh2|1;Dlat|1;Pdhb|1	4
tricarboxylic acid cycle	4	GO:0006099	7	Biosynthesis of amino acids	rno01230	13	Aco2|1;Idh1|1	2
tricarboxylic acid cycle	4	GO:0006099	7	Citrate cycle (TCA cycle)	rno00020	9	Pdhb|1;Mdh1|1;Aco2|1;Idh1|1;Mdh2|1;Dlat|1	6
tricarboxylic acid cycle	4	GO:0006099	7	Metabolic pathways	rno01100	49	Pdhb|1;Mdh1|1;Aco2|1;Idh1|1;Mdh2|1;Dlat|1	6
tricarboxylic acid cycle	4	GO:0006099	7	Glutathione metabolism	rno00480	7	Idh1|1	1
tricarboxylic acid cycle	4	GO:0006099	7	2-Oxocarboxylic acid metabolism	rno01210	4	Aco2|1;Idh1|1	2
tricarboxylic acid cycle	4	GO:0006099	7	Glyoxylate and dicarboxylate metabolism	rno00630	4	Mdh1|1;Mdh2|1;Aco2|1	3
tricarboxylic acid cycle	4	GO:0006099	7	Proximal tubule bicarbonate reclamation	rno04964	3	Mdh1|1	1
tricarboxylic acid cycle	4	GO:0006099	7	Glucagon signaling pathway	rno04922	5	Pdhb|1	1
macromolecular complex assembly	5	GO:0065003	44	Carbon metabolism	rno01200	23	Acadm|1	1
macromolecular complex assembly	5	GO:0065003	44	Glycolysis / Gluconeogenesis	rno00010	13	Aldh1a3|1	1
macromolecular complex assembly	5	GO:0065003	44	Pyruvate metabolism	rno00620	10	Acaca|1	1
macromolecular complex assembly	5	GO:0065003	44	Metabolic pathways	rno01100	49	Acadm|1;Acaca|1;Aldh1a3|1;Hsd17b10|1;Ivd|1	5
macromolecular complex assembly	5	GO:0065003	44	Valine, leucine and isoleucine degradation	rno00280	8	Acadm|1;Ivd|1;Hsd17b10|1	3
macromolecular complex assembly	5	GO:0065003	44	Propanoate metabolism	rno00640	6	Acadm|1;Acaca|1	2
macromolecular complex assembly	5	GO:0065003	44	Ribosome	rno03010	12	Rpl12|1;Rpl11|1;Rpl23a|1;Rpl6|1	4
macromolecular complex assembly	5	GO:0065003	44	Glutathione metabolism	rno00480	7	Mgst1|1;Gpx3|1	2
macromolecular complex assembly	5	GO:0065003	44	Fatty acid degradation	rno00071	6	Acadm|1	1
macromolecular complex assembly	5	GO:0065003	44	beta-Alanine metabolism	rno00410	5	Acadm|1;Aldh1a3|1	2
macromolecular complex assembly	5	GO:0065003	44	Fatty acid biosynthesis	rno00061	3	Acaca|1	1
macromolecular complex assembly	5	GO:0065003	44	Fatty acid metabolism	rno01212	5	Acadm|1;Acaca|1	2
macromolecular complex assembly	5	GO:0065003	44	Hypertrophic cardiomyopathy (HCM)	rno05410	6	Tpm1|1	1
macromolecular complex assembly	5	GO:0065003	44	Dilated cardiomyopathy	rno05414	6	Tpm1|1	1
macromolecular complex assembly	5	GO:0065003	44	Leukocyte transendothelial migration	rno04670	7	Cdc42|1	1
macromolecular complex assembly	5	GO:0065003	44	Thyroid hormone synthesis	rno04918	5	Creb1|1;Gpx3|1	2
macromolecular complex assembly	5	GO:0065003	44	Mineral absorption	rno04978	4	Hmox1|1	1
macromolecular complex assembly	5	GO:0065003	44	Histidine metabolism	rno00340	3	Aldh1a3|1	1
macromolecular complex assembly	5	GO:0065003	44	Huntington's disease	rno05016	9	Creb1|1	1
macromolecular complex assembly	5	GO:0065003	44	Bacterial invasion of epithelial cells	rno05100	5	Cdc42|1	1
macromolecular complex assembly	5	GO:0065003	44	Salmonella infection	rno05132	5	Cdc42|1	1
macromolecular complex assembly	5	GO:0065003	44	Staphylococcus aureus infection	rno05150	4	Fgg|1;Krt10|1	2
macromolecular complex assembly	5	GO:0065003	44	Regulation of actin cytoskeleton	rno04810	9	Cdc42|1	1
macromolecular complex assembly	5	GO:0065003	44	Platelet activation	rno04611	6	Fgg|1	1
macromolecular complex assembly	5	GO:0065003	44	Focal adhesion	rno04510	8	Cdc42|1	1
macromolecular complex assembly	5	GO:0065003	44	Influenza A	rno05164	7	Ddx39b|1	1
macromolecular complex assembly	5	GO:0065003	44	Glucagon signaling pathway	rno04922	5	Creb1|1;Acaca|1	2
response to oxygen-containing compound	4	GO:1901700	48	Carbon metabolism	rno01200	23	Hk1|1;Gpi|1;Got2|1	3
response to oxygen-containing compound	4	GO:1901700	48	Glycolysis / Gluconeogenesis	rno00010	13	Hk1|1;Aldh3a2|1;Gpi|1	3
response to oxygen-containing compound	4	GO:1901700	48	Pyruvate metabolism	rno00620	10	Aldh3a2|1	1
response to oxygen-containing compound	4	GO:1901700	48	Biosynthesis of amino acids	rno01230	13	Got2|1	1
response to oxygen-containing compound	4	GO:1901700	48	Metabolic pathways	rno01100	49	Ak1|1;Bckdhb|1;Akr1b1|1;Aldh3a2|1;Got2|1;Acsl1|1;Hk1|1;Gpi|1	8
response to oxygen-containing compound	4	GO:1901700	48	Valine, leucine and isoleucine degradation	rno00280	8	Aldh3a2|1;Bckdhb|1	2
response to oxygen-containing compound	4	GO:1901700	48	Propanoate metabolism	rno00640	6	Bckdhb|1	1
response to oxygen-containing compound	4	GO:1901700	48	Ribosome	rno03010	12	Rpl23|1	1
response to oxygen-containing compound	4	GO:1901700	48	Glutathione metabolism	rno00480	7	Gpx1|1;Mgst1|1;Gstm2|1;Gpx3|1	4
response to oxygen-containing compound	4	GO:1901700	48	Pentose phosphate pathway	rno00030	5	Gpi|1	1
response to oxygen-containing compound	4	GO:1901700	48	Fatty acid degradation	rno00071	6	Aldh3a2|1;Acsl1|1	2
response to oxygen-containing compound	4	GO:1901700	48	Nitrogen metabolism	rno00910	4	Ca2|1;Ca3|1	2
response to oxygen-containing compound	4	GO:1901700	48	2-Oxocarboxylic acid metabolism	rno01210	4	Got2|1	1
response to oxygen-containing compound	4	GO:1901700	48	beta-Alanine metabolism	rno00410	5	Aldh3a2|1	1
response to oxygen-containing compound	4	GO:1901700	48	Fatty acid biosynthesis	rno00061	3	Acsl1|1	1
response to oxygen-containing compound	4	GO:1901700	48	Renin-angiotensin system	rno04614	4	Agt|1	1
response to oxygen-containing compound	4	GO:1901700	48	Fatty acid metabolism	rno01212	5	Acsl1|1	1
response to oxygen-containing compound	4	GO:1901700	48	Hypertrophic cardiomyopathy (HCM)	rno05410	6	Itgb1|1	1
response to oxygen-containing compound	4	GO:1901700	48	Dilated cardiomyopathy	rno05414	6	Itgb1|1	1
response to oxygen-containing compound	4	GO:1901700	48	Leukocyte transendothelial migration	rno04670	7	Cdc42|1;Itgb1|1	2
response to oxygen-containing compound	4	GO:1901700	48	Proximal tubule bicarbonate reclamation	rno04964	3	Ca2|1;Atp1a2|1	2
response to oxygen-containing compound	4	GO:1901700	48	Thyroid hormone synthesis	rno04918	5	Creb1|1;Gpx3|1;Atp1a2|1;Gpx1|1	4
response to oxygen-containing compound	4	GO:1901700	48	Mineral absorption	rno04978	4	Atp2b1|1;Hmox1|1;Atp1a2|1	3
response to oxygen-containing compound	4	GO:1901700	48	Histidine metabolism	rno00340	3	Aldh3a2|1	1
response to oxygen-containing compound	4	GO:1901700	48	Arrhythmogenic right ventricular cardiomyopathy (ARVC)	rno05412	5	Itgb1|1	1
response to oxygen-containing compound	4	GO:1901700	48	Huntington's disease	rno05016	9	Creb1|1;Gpx1|1	2
response to oxygen-containing compound	4	GO:1901700	48	Bacterial invasion of epithelial cells	rno05100	5	Cdc42|1;Itgb1|1	2
response to oxygen-containing compound	4	GO:1901700	48	Salmonella infection	rno05132	5	Cdc42|1;Cd14|1	2
response to oxygen-containing compound	4	GO:1901700	48	Galactose metabolism	rno00052	3	Hk1|1;Akr1b1|1	2
response to oxygen-containing compound	4	GO:1901700	48	Regulation of actin cytoskeleton	rno04810	9	Cdc42|1;Cd14|1;Itgb1|1	3
response to oxygen-containing compound	4	GO:1901700	48	Parkinson's disease	rno05012	7	Park7|1	1
response to oxygen-containing compound	4	GO:1901700	48	Alanine, aspartate and glutamate metabolism	rno00250	3	Got2|1	1
response to oxygen-containing compound	4	GO:1901700	48	Platelet activation	rno04611	6	Itgb1|1	1
response to oxygen-containing compound	4	GO:1901700	48	Pancreatic secretion	rno04972	5	Ca2|1;Atp2b1|1;Atp1a2|1	3
response to oxygen-containing compound	4	GO:1901700	48	Fructose and mannose metabolism	rno00051	3	Hk1|1;Akr1b1|1	2
response to oxygen-containing compound	4	GO:1901700	48	Focal adhesion	rno04510	8	Cdc42|1;Itgb1|1	2
response to oxygen-containing compound	4	GO:1901700	48	Glucagon signaling pathway	rno04922	5	Creb1|1	1
response to oxygen-containing compound	4	GO:1901700	48	Pertussis	rno05133	4	Cd14|1;Itgb1|1	2
response to nitrogen compound	4	GO:1901698	37	Carbon metabolism	rno01200	23	Hk1|1;Gapdh|1;Gpi|1;Got2|1	4
response to nitrogen compound	4	GO:1901698	37	Glycolysis / Gluconeogenesis	rno00010	13	Hk1|1;Gapdh|1;Gpi|1	3
response to nitrogen compound	4	GO:1901698	37	Biosynthesis of amino acids	rno01230	13	Gapdh|1;Got2|1	2
response to nitrogen compound	4	GO:1901698	37	Metabolic pathways	rno01100	49	Akr1b1|1;Bckdhb|1;Got2|1;Hk1|1;Gapdh|1;Gpi|1	6
response to nitrogen compound	4	GO:1901698	37	Valine, leucine and isoleucine degradation	rno00280	8	Bckdhb|1	1
response to nitrogen compound	4	GO:1901698	37	Propanoate metabolism	rno00640	6	Bckdhb|1	1
response to nitrogen compound	4	GO:1901698	37	Ribosome	rno03010	12	Rpl23|1;Rpl4|1	2
response to nitrogen compound	4	GO:1901698	37	Glutathione metabolism	rno00480	7	Mgst1|1;Gpx1|1	2
response to nitrogen compound	4	GO:1901698	37	Pentose phosphate pathway	rno00030	5	Gpi|1	1
response to nitrogen compound	4	GO:1901698	37	Nitrogen metabolism	rno00910	4	Ca2|1	1
response to nitrogen compound	4	GO:1901698	37	2-Oxocarboxylic acid metabolism	rno01210	4	Got2|1	1
response to nitrogen compound	4	GO:1901698	37	Renin-angiotensin system	rno04614	4	Agt|1	1
response to nitrogen compound	4	GO:1901698	37	Proximal tubule bicarbonate reclamation	rno04964	3	Ca2|1;Atp1a2|1	2
response to nitrogen compound	4	GO:1901698	37	Thyroid hormone synthesis	rno04918	5	Creb1|1;Hsp90b1|1;Atp1a2|1;Gpx1|1	4
response to nitrogen compound	4	GO:1901698	37	Mineral absorption	rno04978	4	Hmox1|1;Atp1a2|1	2
response to nitrogen compound	4	GO:1901698	37	Huntington's disease	rno05016	9	Creb1|1;Gpx1|1	2
response to nitrogen compound	4	GO:1901698	37	Galactose metabolism	rno00052	3	Hk1|1;Akr1b1|1	2
response to nitrogen compound	4	GO:1901698	37	Alanine, aspartate and glutamate metabolism	rno00250	3	Got2|1	1
response to nitrogen compound	4	GO:1901698	37	Pancreatic secretion	rno04972	5	Ca2|1;Atp1a2|1;Prss1|1	3
response to nitrogen compound	4	GO:1901698	37	Fructose and mannose metabolism	rno00051	3	Hk1|1;Akr1b1|1	2
response to nitrogen compound	4	GO:1901698	37	Influenza A	rno05164	7	Prss1|1	1
response to nitrogen compound	4	GO:1901698	37	Glucagon signaling pathway	rno04922	5	Creb1|1	1
response to lipid	5	GO:0033993	36	Carbon metabolism	rno01200	23	Hk1|1;Acadm|1;Idh1|1;Gpi|1	4
response to lipid	5	GO:0033993	36	Glycolysis / Gluconeogenesis	rno00010	13	Hk1|1;Gpi|1	2
response to lipid	5	GO:0033993	36	Biosynthesis of amino acids	rno01230	13	Idh1|1	1
response to lipid	5	GO:0033993	36	Citrate cycle (TCA cycle)	rno00020	9	Idh1|1	1
response to lipid	5	GO:0033993	36	Metabolic pathways	rno01100	49	Ak1|1;Bckdhb|1;Acadm|1;Acsl1|1;Idh1|1;Hk1|1;Gpi|1;Hsd17b4|1	8
response to lipid	5	GO:0033993	36	Valine, leucine and isoleucine degradation	rno00280	8	Acadm|1;Bckdhb|1	2
response to lipid	5	GO:0033993	36	Propanoate metabolism	rno00640	6	Acadm|1;Bckdhb|1	2
response to lipid	5	GO:0033993	36	Glutathione metabolism	rno00480	7	Idh1|1;Gpx1|1;Mgst1|1;Gstm2|1;Gpx3|1	5
response to lipid	5	GO:0033993	36	Pentose phosphate pathway	rno00030	5	Gpi|1	1
response to lipid	5	GO:0033993	36	Fatty acid degradation	rno00071	6	Acadm|1;Acsl1|1	2
response to lipid	5	GO:0033993	36	Nitrogen metabolism	rno00910	4	Ca2|1	1
response to lipid	5	GO:0033993	36	2-Oxocarboxylic acid metabolism	rno01210	4	Idh1|1	1
response to lipid	5	GO:0033993	36	beta-Alanine metabolism	rno00410	5	Acadm|1	1
response to lipid	5	GO:0033993	36	Fatty acid biosynthesis	rno00061	3	Acsl1|1	1
response to lipid	5	GO:0033993	36	Renin-angiotensin system	rno04614	4	Agt|1	1
response to lipid	5	GO:0033993	36	Fatty acid metabolism	rno01212	5	Acadm|1;Acsl1|1	2
response to lipid	5	GO:0033993	36	Hypertrophic cardiomyopathy (HCM)	rno05410	6	Itgb1|1	1
response to lipid	5	GO:0033993	36	Dilated cardiomyopathy	rno05414	6	Itgb1|1	1
response to lipid	5	GO:0033993	36	Leukocyte transendothelial migration	rno04670	7	Itgb1|1	1
response to lipid	5	GO:0033993	36	Proximal tubule bicarbonate reclamation	rno04964	3	Ca2|1;Atp1a2|1	2
response to lipid	5	GO:0033993	36	Thyroid hormone synthesis	rno04918	5	Creb1|1;Gpx3|1;Atp1a2|1;Gpx1|1	4
response to lipid	5	GO:0033993	36	Mineral absorption	rno04978	4	Atp2b1|1;Hmox1|1;Atp1a2|1	3
response to lipid	5	GO:0033993	36	Arrhythmogenic right ventricular cardiomyopathy (ARVC)	rno05412	5	Itgb1|1	1
response to lipid	5	GO:0033993	36	Huntington's disease	rno05016	9	Creb1|1;Gpx1|1	2
response to lipid	5	GO:0033993	36	Bacterial invasion of epithelial cells	rno05100	5	Itgb1|1	1
response to lipid	5	GO:0033993	36	Salmonella infection	rno05132	5	Cd14|1	1
response to lipid	5	GO:0033993	36	Galactose metabolism	rno00052	3	Hk1|1	1
response to lipid	5	GO:0033993	36	Regulation of actin cytoskeleton	rno04810	9	Cd14|1;Itgb1|1	2
response to lipid	5	GO:0033993	36	Parkinson's disease	rno05012	7	Park7|1	1
response to lipid	5	GO:0033993	36	Platelet activation	rno04611	6	Itgb1|1	1
response to lipid	5	GO:0033993	36	Pancreatic secretion	rno04972	5	Ca2|1;Atp2b1|1;Atp1a2|1	3
response to lipid	5	GO:0033993	36	Fructose and mannose metabolism	rno00051	3	Hk1|1	1
response to lipid	5	GO:0033993	36	Focal adhesion	rno04510	8	Itgb1|1	1
response to lipid	5	GO:0033993	36	Glucagon signaling pathway	rno04922	5	Creb1|1	1
response to lipid	5	GO:0033993	36	Pertussis	rno05133	4	Cd14|1;Itgb1|1	2
glutathione metabolic process	6	GO:0006749	8	Carbon metabolism	rno01200	23	Idh1|1	1
glutathione metabolic process	6	GO:0006749	8	Pyruvate metabolism	rno00620	10	Glo1|1	1
glutathione metabolic process	6	GO:0006749	8	Biosynthesis of amino acids	rno01230	13	Idh1|1	1
glutathione metabolic process	6	GO:0006749	8	Citrate cycle (TCA cycle)	rno00020	9	Idh1|1	1
glutathione metabolic process	6	GO:0006749	8	Metabolic pathways	rno01100	49	Idh1|1	1
glutathione metabolic process	6	GO:0006749	8	Glutathione metabolism	rno00480	7	Idh1|1;Gpx1|1;Mgst1|1;Gstm2|1;Gpx3|1	5
glutathione metabolic process	6	GO:0006749	8	2-Oxocarboxylic acid metabolism	rno01210	4	Idh1|1	1
glutathione metabolic process	6	GO:0006749	8	Thyroid hormone synthesis	rno04918	5	Gpx3|1;Gpx1|1	2
glutathione metabolic process	6	GO:0006749	8	Huntington's disease	rno05016	9	Gpx1|1	1
fatty acid beta-oxidation using acyl-CoA dehydrogenase	8	GO:0033539	5	Carbon metabolism	rno01200	23	Acadm|1	1
fatty acid beta-oxidation using acyl-CoA dehydrogenase	8	GO:0033539	5	Metabolic pathways	rno01100	49	Acadvl|1;Acadm|1;Ivd|1	3
fatty acid beta-oxidation using acyl-CoA dehydrogenase	8	GO:0033539	5	Valine, leucine and isoleucine degradation	rno00280	8	Acadm|1;Ivd|1	2
fatty acid beta-oxidation using acyl-CoA dehydrogenase	8	GO:0033539	5	Propanoate metabolism	rno00640	6	Acadm|1	1
fatty acid beta-oxidation using acyl-CoA dehydrogenase	8	GO:0033539	5	Fatty acid degradation	rno00071	6	Acadvl|1;Acadm|1	2
fatty acid beta-oxidation using acyl-CoA dehydrogenase	8	GO:0033539	5	beta-Alanine metabolism	rno00410	5	Acadm|1	1
fatty acid beta-oxidation using acyl-CoA dehydrogenase	8	GO:0033539	5	Fatty acid metabolism	rno01212	5	Acadvl|1;Acadm|1	2
peptide metabolic process	5	GO:0006518	34	Carbon metabolism	rno01200	23	Gapdh|1;Idh1|1	2
peptide metabolic process	5	GO:0006518	34	Glycolysis / Gluconeogenesis	rno00010	13	Gapdh|1	1
peptide metabolic process	5	GO:0006518	34	Pyruvate metabolism	rno00620	10	Glo1|1	1
peptide metabolic process	5	GO:0006518	34	Biosynthesis of amino acids	rno01230	13	Gapdh|1;Idh1|1	2
peptide metabolic process	5	GO:0006518	34	Citrate cycle (TCA cycle)	rno00020	9	Idh1|1	1
peptide metabolic process	5	GO:0006518	34	Metabolic pathways	rno01100	49	Anpep|1;Gapdh|1;Idh1|1	3
peptide metabolic process	5	GO:0006518	34	Ribosome	rno03010	12	Rpl23|1;Rpl13|1;Rps20|1;Rpl23a|1;Rps13|1;Rpl27a|1;Rpl11|1;Rpl4|1;Rps21|1;Rpl12|1;Rpl6|1;Rpl18a|1	12
peptide metabolic process	5	GO:0006518	34	Glutathione metabolism	rno00480	7	Gstm2|1;Mgst1|1;Gpx3|1;Anpep|1;Idh1|1;Gpx1|1	6
peptide metabolic process	5	GO:0006518	34	2-Oxocarboxylic acid metabolism	rno01210	4	Idh1|1	1
peptide metabolic process	5	GO:0006518	34	Renin-angiotensin system	rno04614	4	Thop1|1;Anpep|1	2
peptide metabolic process	5	GO:0006518	34	Thyroid hormone synthesis	rno04918	5	Gpx3|1;Gpx1|1	2
peptide metabolic process	5	GO:0006518	34	Huntington's disease	rno05016	9	Gpx1|1	1
peptide metabolic process	5	GO:0006518	34	Influenza A	rno05164	7	Ddx39b|1	1
generation of precursor metabolites and energy	4	GO:0006091	20	Carbon metabolism	rno01200	23	Dld|1;Pdhb|1;Pgam1|1;Mdh1|1;Tpi1|1;Eno3|1;Aco2|1;Idh1|1;Hk1|1;Mdh2|1;Dlat|1;Gapdh|1;Gpi|1	13
generation of precursor metabolites and energy	4	GO:0006091	20	Glycolysis / Gluconeogenesis	rno00010	13	Dld|1;Pdhb|1;Pgam1|1;Eno3|1;Tpi1|1;Hk1|1;Gapdh|1;Dlat|1;Gpi|1	9
generation of precursor metabolites and energy	4	GO:0006091	20	Pyruvate metabolism	rno00620	10	Mdh1|1;Mdh2|1;Dld|1;Pdhb|1;Dlat|1	5
generation of precursor metabolites and energy	4	GO:0006091	20	Biosynthesis of amino acids	rno01230	13	Pgam1|1;Tpi1|1;Aco2|1;Idh1|1;Gapdh|1;Eno3|1	6
generation of precursor metabolites and energy	4	GO:0006091	20	Citrate cycle (TCA cycle)	rno00020	9	Dld|1;Pdhb|1;Mdh1|1;Aco2|1;Idh1|1;Mdh2|1;Dlat|1	7
generation of precursor metabolites and energy	4	GO:0006091	20	Metabolic pathways	rno01100	49	Dld|1;Pdhb|1;Pgam1|1;Mdh1|1;Tpi1|1;Eno3|1;Aco2|1;Idh1|1;Hk1|1;Mdh2|1;Dlat|1;Gapdh|1;Gpi|1	13
generation of precursor metabolites and energy	4	GO:0006091	20	Valine, leucine and isoleucine degradation	rno00280	8	Dld|1	1
generation of precursor metabolites and energy	4	GO:0006091	20	Propanoate metabolism	rno00640	6	Dld|1	1
generation of precursor metabolites and energy	4	GO:0006091	20	Glutathione metabolism	rno00480	7	Idh1|1	1
generation of precursor metabolites and energy	4	GO:0006091	20	Pentose phosphate pathway	rno00030	5	Gpi|1	1
generation of precursor metabolites and energy	4	GO:0006091	20	2-Oxocarboxylic acid metabolism	rno01210	4	Aco2|1;Idh1|1	2
generation of precursor metabolites and energy	4	GO:0006091	20	Glyoxylate and dicarboxylate metabolism	rno00630	4	Aco2|1;Mdh2|1;Dld|1;Mdh1|1	4
generation of precursor metabolites and energy	4	GO:0006091	20	Proximal tubule bicarbonate reclamation	rno04964	3	Mdh1|1	1
generation of precursor metabolites and energy	4	GO:0006091	20	Galactose metabolism	rno00052	3	Hk1|1	1
generation of precursor metabolites and energy	4	GO:0006091	20	Parkinson's disease	rno05012	7	Park7|1	1
generation of precursor metabolites and energy	4	GO:0006091	20	Fructose and mannose metabolism	rno00051	3	Hk1|1;Tpi1|1	2
generation of precursor metabolites and energy	4	GO:0006091	20	Glycine, serine and threonine metabolism	rno00260	3	Pgam1|1;Dld|1	2
generation of precursor metabolites and energy	4	GO:0006091	20	Glucagon signaling pathway	rno04922	5	Pgam1|1;Phka1|1;Pdhb|1	3
lipid catabolic process	5	GO:0016042	16	Carbon metabolism	rno01200	23	Acadm|1;Idh1|1	2
lipid catabolic process	5	GO:0016042	16	Biosynthesis of amino acids	rno01230	13	Idh1|1	1
lipid catabolic process	5	GO:0016042	16	Citrate cycle (TCA cycle)	rno00020	9	Idh1|1	1
lipid catabolic process	5	GO:0016042	16	Metabolic pathways	rno01100	49	Acadvl|1;Acadm|1;Ivd|1;Idh1|1;Prdx6|1;Hsd17b4|1	6
lipid catabolic process	5	GO:0016042	16	Valine, leucine and isoleucine degradation	rno00280	8	Acadm|1;Ivd|1	2
lipid catabolic process	5	GO:0016042	16	Propanoate metabolism	rno00640	6	Acadm|1;Echdc1|1	2
lipid catabolic process	5	GO:0016042	16	Glutathione metabolism	rno00480	7	Idh1|1	1
lipid catabolic process	5	GO:0016042	16	Fatty acid degradation	rno00071	6	Acadvl|1;Acadm|1;Eci2|1	3
lipid catabolic process	5	GO:0016042	16	2-Oxocarboxylic acid metabolism	rno01210	4	Idh1|1	1
lipid catabolic process	5	GO:0016042	16	beta-Alanine metabolism	rno00410	5	Acadm|1	1
lipid catabolic process	5	GO:0016042	16	Fatty acid metabolism	rno01212	5	Acadvl|1;Acadm|1	2
muscle structure development	4	GO:0061061	22	Metabolic pathways	rno01100	49	Ak1|1	1
muscle structure development	4	GO:0061061	22	Renin-angiotensin system	rno04614	4	Agt|1	1
muscle structure development	4	GO:0061061	22	Hypertrophic cardiomyopathy (HCM)	rno05410	6	Itga7|1;Actg1|1	2
muscle structure development	4	GO:0061061	22	Dilated cardiomyopathy	rno05414	6	Itga7|1;Actg1|1	2
muscle structure development	4	GO:0061061	22	Leukocyte transendothelial migration	rno04670	7	Actg1|1;Mylpf|1;Mapk12|1	3
muscle structure development	4	GO:0061061	22	Thyroid hormone synthesis	rno04918	5	Creb1|1	1
muscle structure development	4	GO:0061061	22	Arrhythmogenic right ventricular cardiomyopathy (ARVC)	rno05412	5	Itga7|1;Actg1|1	2
muscle structure development	4	GO:0061061	22	Huntington's disease	rno05016	9	Creb1|1;Slc25a4|1	2
muscle structure development	4	GO:0061061	22	Bacterial invasion of epithelial cells	rno05100	5	Actg1|1	1
muscle structure development	4	GO:0061061	22	Salmonella infection	rno05132	5	Actg1|1;Mapk12|1	2
muscle structure development	4	GO:0061061	22	Staphylococcus aureus infection	rno05150	4	Plg|1	1
muscle structure development	4	GO:0061061	22	Regulation of actin cytoskeleton	rno04810	9	Itga7|1;Actg1|1;Mylpf|1	3
muscle structure development	4	GO:0061061	22	Parkinson's disease	rno05012	7	Slc25a4|1	1
muscle structure development	4	GO:0061061	22	Platelet activation	rno04611	6	Actg1|1;Mapk12|1	2
muscle structure development	4	GO:0061061	22	Focal adhesion	rno04510	8	Itga7|1;Actg1|1;Mylpf|1	3
muscle structure development	4	GO:0061061	22	Influenza A	rno05164	7	Actg1|1;Plg|1;Mapk12|1;Ddx39b|1	4
muscle structure development	4	GO:0061061	22	Glucagon signaling pathway	rno04922	5	Creb1|1	1
muscle structure development	4	GO:0061061	22	Pertussis	rno05133	4	Mapk12|1	1
ribose phosphate metabolic process	5	GO:0019693	25	Carbon metabolism	rno01200	23	Taldo1|1;Pgam1|1;Pgd|1;Tpi1|1;Hk1|1;Dld|1;Prps1|1;Tkt|1;Gapdh|1;Eno3|1;Gpi|1	11
ribose phosphate metabolic process	5	GO:0019693	25	Glycolysis / Gluconeogenesis	rno00010	13	Dld|1;Pgam1|1;Tpi1|1;Hk1|1;Gapdh|1;Eno3|1;Gpi|1	7
ribose phosphate metabolic process	5	GO:0019693	25	Pyruvate metabolism	rno00620	10	Acaca|1;Dld|1	2
ribose phosphate metabolic process	5	GO:0019693	25	Biosynthesis of amino acids	rno01230	13	Taldo1|1;Pgam1|1;Tpi1|1;Prps1|1;Tkt|1;Gapdh|1;Eno3|1	7
ribose phosphate metabolic process	5	GO:0019693	25	Citrate cycle (TCA cycle)	rno00020	9	Dld|1	1
ribose phosphate metabolic process	5	GO:0019693	25	Metabolic pathways	rno01100	49	Ak1|1;Taldo1|1;Ampd1|1;Pgam1|1;Pgd|1;Acaca|1;Atp5h|1;Tpi1|1;Atp5e|1;Dld|1;Atp5j|1;Prps1|1;Tkt|1;Gapdh|1;Hk1|1;Eno3|1;Gpi|1	17
ribose phosphate metabolic process	5	GO:0019693	25	Valine, leucine and isoleucine degradation	rno00280	8	Dld|1	1
ribose phosphate metabolic process	5	GO:0019693	25	Propanoate metabolism	rno00640	6	Acaca|1;Dld|1	2
ribose phosphate metabolic process	5	GO:0019693	25	Glutathione metabolism	rno00480	7	Pgd|1	1
ribose phosphate metabolic process	5	GO:0019693	25	Pentose phosphate pathway	rno00030	5	Prps1|1;Tkt|1;Taldo1|1;Gpi|1;Pgd|1	5
ribose phosphate metabolic process	5	GO:0019693	25	Glyoxylate and dicarboxylate metabolism	rno00630	4	Dld|1	1
ribose phosphate metabolic process	5	GO:0019693	25	Fatty acid biosynthesis	rno00061	3	Acaca|1	1
ribose phosphate metabolic process	5	GO:0019693	25	Fatty acid metabolism	rno01212	5	Acaca|1	1
ribose phosphate metabolic process	5	GO:0019693	25	Proximal tubule bicarbonate reclamation	rno04964	3	Atp1a2|1	1
ribose phosphate metabolic process	5	GO:0019693	25	Thyroid hormone synthesis	rno04918	5	Atp1a2|1	1
ribose phosphate metabolic process	5	GO:0019693	25	Mineral absorption	rno04978	4	Atp1a2|1	1
ribose phosphate metabolic process	5	GO:0019693	25	Huntington's disease	rno05016	9	Atp5e|1;Atp5h|1;Atp5j|1	3
ribose phosphate metabolic process	5	GO:0019693	25	Galactose metabolism	rno00052	3	Hk1|1	1
ribose phosphate metabolic process	5	GO:0019693	25	Parkinson's disease	rno05012	7	Atp5e|1;Atp5h|1;Park7|1;Atp5j|1	4
ribose phosphate metabolic process	5	GO:0019693	25	Pancreatic secretion	rno04972	5	Atp1a2|1	1
ribose phosphate metabolic process	5	GO:0019693	25	Fructose and mannose metabolism	rno00051	3	Hk1|1;Tpi1|1	2
ribose phosphate metabolic process	5	GO:0019693	25	Glycine, serine and threonine metabolism	rno00260	3	Pgam1|1;Dld|1	2
ribose phosphate metabolic process	5	GO:0019693	25	Glucagon signaling pathway	rno04922	5	Pgam1|1;Acaca|1	2
protein complex subunit organization	5	GO:0071822	42	Carbon metabolism	rno01200	23	Acadm|1	1
protein complex subunit organization	5	GO:0071822	42	Glycolysis / Gluconeogenesis	rno00010	13	Aldh1a3|1	1
protein complex subunit organization	5	GO:0071822	42	Pyruvate metabolism	rno00620	10	Acaca|1	1
protein complex subunit organization	5	GO:0071822	42	Metabolic pathways	rno01100	49	Acadm|1;Acaca|1;Aldh1a3|1;Hsd17b10|1;Ivd|1	5
protein complex subunit organization	5	GO:0071822	42	Valine, leucine and isoleucine degradation	rno00280	8	Acadm|1;Ivd|1;Hsd17b10|1	3
protein complex subunit organization	5	GO:0071822	42	Propanoate metabolism	rno00640	6	Acadm|1;Acaca|1	2
protein complex subunit organization	5	GO:0071822	42	Glutathione metabolism	rno00480	7	Mgst1|1;Gpx3|1	2
protein complex subunit organization	5	GO:0071822	42	Fatty acid degradation	rno00071	6	Acadm|1	1
protein complex subunit organization	5	GO:0071822	42	beta-Alanine metabolism	rno00410	5	Acadm|1;Aldh1a3|1	2
protein complex subunit organization	5	GO:0071822	42	Fatty acid biosynthesis	rno00061	3	Acaca|1	1
protein complex subunit organization	5	GO:0071822	42	Fatty acid metabolism	rno01212	5	Acadm|1;Acaca|1	2
protein complex subunit organization	5	GO:0071822	42	Hypertrophic cardiomyopathy (HCM)	rno05410	6	Tpm1|1	1
protein complex subunit organization	5	GO:0071822	42	Dilated cardiomyopathy	rno05414	6	Tpm1|1	1
protein complex subunit organization	5	GO:0071822	42	Leukocyte transendothelial migration	rno04670	7	Cdc42|1	1
protein complex subunit organization	5	GO:0071822	42	Thyroid hormone synthesis	rno04918	5	Creb1|1;Gpx3|1	2
protein complex subunit organization	5	GO:0071822	42	Mineral absorption	rno04978	4	Hmox1|1	1
protein complex subunit organization	5	GO:0071822	42	Histidine metabolism	rno00340	3	Aldh1a3|1	1
protein complex subunit organization	5	GO:0071822	42	Huntington's disease	rno05016	9	Creb1|1;Dctn2|1	2
protein complex subunit organization	5	GO:0071822	42	Bacterial invasion of epithelial cells	rno05100	5	Cdc42|1	1
protein complex subunit organization	5	GO:0071822	42	Salmonella infection	rno05132	5	Cdc42|1	1
protein complex subunit organization	5	GO:0071822	42	Staphylococcus aureus infection	rno05150	4	Fgg|1;Krt10|1	2
protein complex subunit organization	5	GO:0071822	42	Regulation of actin cytoskeleton	rno04810	9	Cdc42|1	1
protein complex subunit organization	5	GO:0071822	42	Platelet activation	rno04611	6	Fgg|1	1
protein complex subunit organization	5	GO:0071822	42	Focal adhesion	rno04510	8	Cdc42|1	1
protein complex subunit organization	5	GO:0071822	42	Glucagon signaling pathway	rno04922	5	Creb1|1;Acaca|1	2
regulation of biological quality	3	GO:0065008	72	Carbon metabolism	rno01200	23	Hk1|1;Gapdh|1;Dld|1;Gpi|1;Got2|1	5
regulation of biological quality	3	GO:0065008	72	Glycolysis / Gluconeogenesis	rno00010	13	Hk1|1;Aldh1a3|1;Gapdh|1;Dld|1;Gpi|1	5
regulation of biological quality	3	GO:0065008	72	Pyruvate metabolism	rno00620	10	Dld|1	1
regulation of biological quality	3	GO:0065008	72	Biosynthesis of amino acids	rno01230	13	Gapdh|1;Got2|1	2
regulation of biological quality	3	GO:0065008	72	Citrate cycle (TCA cycle)	rno00020	9	Dld|1	1
regulation of biological quality	3	GO:0065008	72	Metabolic pathways	rno01100	49	Akr1b1|1;Aldh1a3|1;Got2|1;Anpep|1;Gpi|1;Hk1|1;Dld|1;Gapdh|1;Prdx6|1	9
regulation of biological quality	3	GO:0065008	72	Valine, leucine and isoleucine degradation	rno00280	8	Dld|1	1
regulation of biological quality	3	GO:0065008	72	Propanoate metabolism	rno00640	6	Dld|1	1
regulation of biological quality	3	GO:0065008	72	Ribosome	rno03010	12	Rpl23|1;Rpl4|1	2
regulation of biological quality	3	GO:0065008	72	Glutathione metabolism	rno00480	7	Anpep|1;Gpx1|1	2
regulation of biological quality	3	GO:0065008	72	Pentose phosphate pathway	rno00030	5	Gpi|1	1
regulation of biological quality	3	GO:0065008	72	Nitrogen metabolism	rno00910	4	Ca2|1	1
regulation of biological quality	3	GO:0065008	72	2-Oxocarboxylic acid metabolism	rno01210	4	Got2|1	1
regulation of biological quality	3	GO:0065008	72	beta-Alanine metabolism	rno00410	5	Aldh1a3|1	1
regulation of biological quality	3	GO:0065008	72	Glyoxylate and dicarboxylate metabolism	rno00630	4	Dld|1	1
regulation of biological quality	3	GO:0065008	72	Renin-angiotensin system	rno04614	4	Agt|1;Anpep|1	2
regulation of biological quality	3	GO:0065008	72	Hypertrophic cardiomyopathy (HCM)	rno05410	6	Itga7|1;Tpm1|1;Actg1|1;Actb|1;Itgb1|1	5
regulation of biological quality	3	GO:0065008	72	Dilated cardiomyopathy	rno05414	6	Itga7|1;Tpm1|1;Actg1|1;Actb|1;Itgb1|1	5
regulation of biological quality	3	GO:0065008	72	Leukocyte transendothelial migration	rno04670	7	Cdc42|1;Actg1|1;Rlc-a|1;Actb|1;Itgb1|1	5
regulation of biological quality	3	GO:0065008	72	Proximal tubule bicarbonate reclamation	rno04964	3	Ca2|1;Atp1a2|1	2
regulation of biological quality	3	GO:0065008	72	Thyroid hormone synthesis	rno04918	5	Creb1|1;Atp1a2|1;Gpx1|1	3
regulation of biological quality	3	GO:0065008	72	Mineral absorption	rno04978	4	Ftl1|1;Atp2b1|1;Hmox1|1;Atp1a2|1	4
regulation of biological quality	3	GO:0065008	72	Histidine metabolism	rno00340	3	Aldh1a3|1	1
regulation of biological quality	3	GO:0065008	72	Arrhythmogenic right ventricular cardiomyopathy (ARVC)	rno05412	5	Itga7|1;Actg1|1;Actb|1;Itgb1|1	4
regulation of biological quality	3	GO:0065008	72	Huntington's disease	rno05016	9	Creb1|1;Slc25a4|1;Gpx1|1	3
regulation of biological quality	3	GO:0065008	72	Bacterial invasion of epithelial cells	rno05100	5	Cdc42|1;Actg1|1;Actb|1;Itgb1|1	4
regulation of biological quality	3	GO:0065008	72	Salmonella infection	rno05132	5	Cdc42|1;Actg1|1;Actb|1	3
regulation of biological quality	3	GO:0065008	72	Galactose metabolism	rno00052	3	Hk1|1;Akr1b1|1	2
regulation of biological quality	3	GO:0065008	72	Staphylococcus aureus infection	rno05150	4	Fgg|1;Plg|1	2
regulation of biological quality	3	GO:0065008	72	Regulation of actin cytoskeleton	rno04810	9	Cdc42|1;Actg1|1;Actb|1;Itgb1|1;Itga7|1;Rlc-a|1	6
regulation of biological quality	3	GO:0065008	72	Parkinson's disease	rno05012	7	Slc25a4|1;Park7|1	2
regulation of biological quality	3	GO:0065008	72	Alanine, aspartate and glutamate metabolism	rno00250	3	Got2|1	1
regulation of biological quality	3	GO:0065008	72	Platelet activation	rno04611	6	Fgg|1;Actg1|1;Rlc-a|1;Actb|1;Itgb1|1	5
regulation of biological quality	3	GO:0065008	72	Pancreatic secretion	rno04972	5	Ca2|1;Atp2b1|1;Atp1a2|1	3
regulation of biological quality	3	GO:0065008	72	Fructose and mannose metabolism	rno00051	3	Hk1|1;Akr1b1|1	2
regulation of biological quality	3	GO:0065008	72	Glycine, serine and threonine metabolism	rno00260	3	Dld|1	1
regulation of biological quality	3	GO:0065008	72	Focal adhesion	rno04510	8	Cdc42|1;Actg1|1;Actb|1;Itgb1|1;Itga7|1;Rlc-a|1	6
regulation of biological quality	3	GO:0065008	72	Influenza A	rno05164	7	Actg1|1;Plg|1;Actb|1	3
regulation of biological quality	3	GO:0065008	72	Glucagon signaling pathway	rno04922	5	Creb1|1	1
regulation of biological quality	3	GO:0065008	72	Pertussis	rno05133	4	Itgb1|1	1
regulation of transmembrane transporter activity	6	GO:0022898	13	Carbon metabolism	rno01200	23	Hk1|1	1
regulation of transmembrane transporter activity	6	GO:0022898	13	Glycolysis / Gluconeogenesis	rno00010	13	Hk1|1	1
regulation of transmembrane transporter activity	6	GO:0022898	13	Metabolic pathways	rno01100	49	Hk1|1	1
regulation of transmembrane transporter activity	6	GO:0022898	13	Hypertrophic cardiomyopathy (HCM)	rno05410	6	Cacnb1|1;Actb|1	2
regulation of transmembrane transporter activity	6	GO:0022898	13	Dilated cardiomyopathy	rno05414	6	Cacnb1|1;Actb|1	2
regulation of transmembrane transporter activity	6	GO:0022898	13	Leukocyte transendothelial migration	rno04670	7	Actb|1	1
regulation of transmembrane transporter activity	6	GO:0022898	13	Proximal tubule bicarbonate reclamation	rno04964	3	Atp1a2|1	1
regulation of transmembrane transporter activity	6	GO:0022898	13	Thyroid hormone synthesis	rno04918	5	Atp1a2|1	1
regulation of transmembrane transporter activity	6	GO:0022898	13	Mineral absorption	rno04978	4	Atp1a2|1	1
regulation of transmembrane transporter activity	6	GO:0022898	13	Arrhythmogenic right ventricular cardiomyopathy (ARVC)	rno05412	5	Cacnb1|1;Actb|1	2
regulation of transmembrane transporter activity	6	GO:0022898	13	Huntington's disease	rno05016	9	Slc25a4|1	1
regulation of transmembrane transporter activity	6	GO:0022898	13	Bacterial invasion of epithelial cells	rno05100	5	Actb|1	1
regulation of transmembrane transporter activity	6	GO:0022898	13	Salmonella infection	rno05132	5	Actb|1	1
regulation of transmembrane transporter activity	6	GO:0022898	13	Galactose metabolism	rno00052	3	Hk1|1	1
regulation of transmembrane transporter activity	6	GO:0022898	13	Regulation of actin cytoskeleton	rno04810	9	Actb|1	1
regulation of transmembrane transporter activity	6	GO:0022898	13	Parkinson's disease	rno05012	7	Slc25a4|1;Park7|1	2
regulation of transmembrane transporter activity	6	GO:0022898	13	Platelet activation	rno04611	6	Actb|1	1
regulation of transmembrane transporter activity	6	GO:0022898	13	Pancreatic secretion	rno04972	5	Atp1a2|1	1
regulation of transmembrane transporter activity	6	GO:0022898	13	Fructose and mannose metabolism	rno00051	3	Hk1|1	1
regulation of transmembrane transporter activity	6	GO:0022898	13	Focal adhesion	rno04510	8	Actb|1	1
regulation of transmembrane transporter activity	6	GO:0022898	13	Influenza A	rno05164	7	Actb|1	1
purine ribonucleoside metabolic process	7	GO:0046128	15	Carbon metabolism	rno01200	23	Dld|1;Pgam1|1;Tpi1|1;Hk1|1;Prps1|1;Gapdh|1;Eno3|1;Gpi|1	8
purine ribonucleoside metabolic process	7	GO:0046128	15	Glycolysis / Gluconeogenesis	rno00010	13	Dld|1;Pgam1|1;Tpi1|1;Hk1|1;Gapdh|1;Eno3|1;Gpi|1	7
purine ribonucleoside metabolic process	7	GO:0046128	15	Pyruvate metabolism	rno00620	10	Acaca|1;Dld|1	2
purine ribonucleoside metabolic process	7	GO:0046128	15	Biosynthesis of amino acids	rno01230	13	Pgam1|1;Prps1|1;Gapdh|1;Eno3|1;Tpi1|1	5
purine ribonucleoside metabolic process	7	GO:0046128	15	Citrate cycle (TCA cycle)	rno00020	9	Dld|1	1
purine ribonucleoside metabolic process	7	GO:0046128	15	Metabolic pathways	rno01100	49	Ak1|1;Dld|1;Pgam1|1;Acaca|1;Atp5h|1;Tpi1|1;Atp5e|1;Atp5j|1;Prps1|1;Gapdh|1;Hk1|1;Eno3|1;Gpi|1	13
purine ribonucleoside metabolic process	7	GO:0046128	15	Valine, leucine and isoleucine degradation	rno00280	8	Dld|1	1
purine ribonucleoside metabolic process	7	GO:0046128	15	Propanoate metabolism	rno00640	6	Acaca|1;Dld|1	2
purine ribonucleoside metabolic process	7	GO:0046128	15	Pentose phosphate pathway	rno00030	5	Prps1|1;Gpi|1	2
purine ribonucleoside metabolic process	7	GO:0046128	15	Glyoxylate and dicarboxylate metabolism	rno00630	4	Dld|1	1
purine ribonucleoside metabolic process	7	GO:0046128	15	Fatty acid biosynthesis	rno00061	3	Acaca|1	1
purine ribonucleoside metabolic process	7	GO:0046128	15	Fatty acid metabolism	rno01212	5	Acaca|1	1
purine ribonucleoside metabolic process	7	GO:0046128	15	Huntington's disease	rno05016	9	Atp5e|1;Atp5h|1;Atp5j|1	3
purine ribonucleoside metabolic process	7	GO:0046128	15	Galactose metabolism	rno00052	3	Hk1|1	1
purine ribonucleoside metabolic process	7	GO:0046128	15	Parkinson's disease	rno05012	7	Atp5e|1;Atp5h|1;Park7|1;Atp5j|1	4
purine ribonucleoside metabolic process	7	GO:0046128	15	Fructose and mannose metabolism	rno00051	3	Hk1|1;Tpi1|1	2
purine ribonucleoside metabolic process	7	GO:0046128	15	Glycine, serine and threonine metabolism	rno00260	3	Pgam1|1;Dld|1	2
purine ribonucleoside metabolic process	7	GO:0046128	15	Glucagon signaling pathway	rno04922	5	Pgam1|1;Acaca|1	2
glycosyl compound metabolic process	4	GO:1901657	17	Carbon metabolism	rno01200	23	Dld|1;Pgam1|1;Tpi1|1;Hk1|1;Prps1|1;Gapdh|1;Eno3|1;Gpi|1	8
glycosyl compound metabolic process	4	GO:1901657	17	Glycolysis / Gluconeogenesis	rno00010	13	Dld|1;Pgam1|1;Tpi1|1;Hk1|1;Gapdh|1;Eno3|1;Gpi|1	7
glycosyl compound metabolic process	4	GO:1901657	17	Pyruvate metabolism	rno00620	10	Acaca|1;Dld|1	2
glycosyl compound metabolic process	4	GO:1901657	17	Biosynthesis of amino acids	rno01230	13	Pgam1|1;Prps1|1;Gapdh|1;Eno3|1;Tpi1|1	5
glycosyl compound metabolic process	4	GO:1901657	17	Citrate cycle (TCA cycle)	rno00020	9	Dld|1	1
glycosyl compound metabolic process	4	GO:1901657	17	Metabolic pathways	rno01100	49	Akr1b1|1;Dld|1;Ak1|1;Pgam1|1;Acaca|1;Atp5h|1;Tpi1|1;Atp5e|1;Atp5j|1;Prps1|1;Gapdh|1;Hk1|1;Eno3|1;Gpi|1	14
glycosyl compound metabolic process	4	GO:1901657	17	Valine, leucine and isoleucine degradation	rno00280	8	Dld|1	1
glycosyl compound metabolic process	4	GO:1901657	17	Propanoate metabolism	rno00640	6	Acaca|1;Dld|1	2
glycosyl compound metabolic process	4	GO:1901657	17	Pentose phosphate pathway	rno00030	5	Prps1|1;Gpi|1	2
glycosyl compound metabolic process	4	GO:1901657	17	Glyoxylate and dicarboxylate metabolism	rno00630	4	Dld|1	1
glycosyl compound metabolic process	4	GO:1901657	17	Fatty acid biosynthesis	rno00061	3	Acaca|1	1
glycosyl compound metabolic process	4	GO:1901657	17	Fatty acid metabolism	rno01212	5	Acaca|1	1
glycosyl compound metabolic process	4	GO:1901657	17	Huntington's disease	rno05016	9	Atp5e|1;Atp5h|1;Atp5j|1	3
glycosyl compound metabolic process	4	GO:1901657	17	Galactose metabolism	rno00052	3	Hk1|1;Akr1b1|1	2
glycosyl compound metabolic process	4	GO:1901657	17	Parkinson's disease	rno05012	7	Atp5e|1;Atp5h|1;Park7|1;Atp5j|1	4
glycosyl compound metabolic process	4	GO:1901657	17	Fructose and mannose metabolism	rno00051	3	Hk1|1;Akr1b1|1;Tpi1|1	3
glycosyl compound metabolic process	4	GO:1901657	17	Glycine, serine and threonine metabolism	rno00260	3	Pgam1|1;Dld|1	2
glycosyl compound metabolic process	4	GO:1901657	17	Glucagon signaling pathway	rno04922	5	Pgam1|1;Acaca|1	2
purine nucleoside metabolic process	6	GO:0042278	15	Carbon metabolism	rno01200	23	Dld|1;Pgam1|1;Tpi1|1;Hk1|1;Prps1|1;Gapdh|1;Eno3|1;Gpi|1	8
purine nucleoside metabolic process	6	GO:0042278	15	Glycolysis / Gluconeogenesis	rno00010	13	Dld|1;Pgam1|1;Tpi1|1;Hk1|1;Gapdh|1;Eno3|1;Gpi|1	7
purine nucleoside metabolic process	6	GO:0042278	15	Pyruvate metabolism	rno00620	10	Acaca|1;Dld|1	2
purine nucleoside metabolic process	6	GO:0042278	15	Biosynthesis of amino acids	rno01230	13	Pgam1|1;Prps1|1;Gapdh|1;Eno3|1;Tpi1|1	5
purine nucleoside metabolic process	6	GO:0042278	15	Citrate cycle (TCA cycle)	rno00020	9	Dld|1	1
purine nucleoside metabolic process	6	GO:0042278	15	Metabolic pathways	rno01100	49	Ak1|1;Dld|1;Pgam1|1;Acaca|1;Atp5h|1;Tpi1|1;Atp5e|1;Atp5j|1;Prps1|1;Gapdh|1;Hk1|1;Eno3|1;Gpi|1	13
purine nucleoside metabolic process	6	GO:0042278	15	Valine, leucine and isoleucine degradation	rno00280	8	Dld|1	1
purine nucleoside metabolic process	6	GO:0042278	15	Propanoate metabolism	rno00640	6	Acaca|1;Dld|1	2
purine nucleoside metabolic process	6	GO:0042278	15	Pentose phosphate pathway	rno00030	5	Prps1|1;Gpi|1	2
purine nucleoside metabolic process	6	GO:0042278	15	Glyoxylate and dicarboxylate metabolism	rno00630	4	Dld|1	1
purine nucleoside metabolic process	6	GO:0042278	15	Fatty acid biosynthesis	rno00061	3	Acaca|1	1
purine nucleoside metabolic process	6	GO:0042278	15	Fatty acid metabolism	rno01212	5	Acaca|1	1
purine nucleoside metabolic process	6	GO:0042278	15	Huntington's disease	rno05016	9	Atp5e|1;Atp5h|1;Atp5j|1	3
purine nucleoside metabolic process	6	GO:0042278	15	Galactose metabolism	rno00052	3	Hk1|1	1
purine nucleoside metabolic process	6	GO:0042278	15	Parkinson's disease	rno05012	7	Atp5e|1;Atp5h|1;Park7|1;Atp5j|1	4
purine nucleoside metabolic process	6	GO:0042278	15	Fructose and mannose metabolism	rno00051	3	Hk1|1;Tpi1|1	2
purine nucleoside metabolic process	6	GO:0042278	15	Glycine, serine and threonine metabolism	rno00260	3	Pgam1|1;Dld|1	2
purine nucleoside metabolic process	6	GO:0042278	15	Glucagon signaling pathway	rno04922	5	Pgam1|1;Acaca|1	2
purine ribonucleoside monophosphate metabolic process	8	GO:0009167	18	Carbon metabolism	rno01200	23	Dld|1;Pgam1|1;Tpi1|1;Hk1|1;Prps1|1;Gapdh|1;Eno3|1;Gpi|1	8
purine ribonucleoside monophosphate metabolic process	8	GO:0009167	18	Glycolysis / Gluconeogenesis	rno00010	13	Dld|1;Pgam1|1;Tpi1|1;Hk1|1;Gapdh|1;Eno3|1;Gpi|1	7
purine ribonucleoside monophosphate metabolic process	8	GO:0009167	18	Pyruvate metabolism	rno00620	10	Dld|1	1
purine ribonucleoside monophosphate metabolic process	8	GO:0009167	18	Biosynthesis of amino acids	rno01230	13	Pgam1|1;Prps1|1;Gapdh|1;Eno3|1;Tpi1|1	5
purine ribonucleoside monophosphate metabolic process	8	GO:0009167	18	Citrate cycle (TCA cycle)	rno00020	9	Dld|1	1
purine ribonucleoside monophosphate metabolic process	8	GO:0009167	18	Metabolic pathways	rno01100	49	Ak1|1;Dld|1;Ampd1|1;Pgam1|1;Hk1|1;Atp5h|1;Tpi1|1;Atp5e|1;Atp5j|1;Prps1|1;Gapdh|1;Eno3|1;Gpi|1	13
purine ribonucleoside monophosphate metabolic process	8	GO:0009167	18	Valine, leucine and isoleucine degradation	rno00280	8	Dld|1	1
purine ribonucleoside monophosphate metabolic process	8	GO:0009167	18	Propanoate metabolism	rno00640	6	Dld|1	1
purine ribonucleoside monophosphate metabolic process	8	GO:0009167	18	Pentose phosphate pathway	rno00030	5	Prps1|1;Gpi|1	2
purine ribonucleoside monophosphate metabolic process	8	GO:0009167	18	Glyoxylate and dicarboxylate metabolism	rno00630	4	Dld|1	1
purine ribonucleoside monophosphate metabolic process	8	GO:0009167	18	Proximal tubule bicarbonate reclamation	rno04964	3	Atp1a2|1	1
purine ribonucleoside monophosphate metabolic process	8	GO:0009167	18	Thyroid hormone synthesis	rno04918	5	Atp1a2|1	1
purine ribonucleoside monophosphate metabolic process	8	GO:0009167	18	Mineral absorption	rno04978	4	Atp1a2|1	1
purine ribonucleoside monophosphate metabolic process	8	GO:0009167	18	Huntington's disease	rno05016	9	Atp5e|1;Atp5h|1;Atp5j|1	3
purine ribonucleoside monophosphate metabolic process	8	GO:0009167	18	Galactose metabolism	rno00052	3	Hk1|1	1
purine ribonucleoside monophosphate metabolic process	8	GO:0009167	18	Parkinson's disease	rno05012	7	Atp5e|1;Atp5h|1;Park7|1;Atp5j|1	4
purine ribonucleoside monophosphate metabolic process	8	GO:0009167	18	Pancreatic secretion	rno04972	5	Atp1a2|1	1
purine ribonucleoside monophosphate metabolic process	8	GO:0009167	18	Fructose and mannose metabolism	rno00051	3	Hk1|1;Tpi1|1	2
purine ribonucleoside monophosphate metabolic process	8	GO:0009167	18	Glycine, serine and threonine metabolism	rno00260	3	Pgam1|1;Dld|1	2
purine ribonucleoside monophosphate metabolic process	8	GO:0009167	18	Glucagon signaling pathway	rno04922	5	Pgam1|1	1
protein complex assembly	6	GO:0006461	37	Carbon metabolism	rno01200	23	Acadm|1	1
protein complex assembly	6	GO:0006461	37	Glycolysis / Gluconeogenesis	rno00010	13	Aldh1a3|1	1
protein complex assembly	6	GO:0006461	37	Pyruvate metabolism	rno00620	10	Acaca|1	1
protein complex assembly	6	GO:0006461	37	Metabolic pathways	rno01100	49	Acadm|1;Acaca|1;Aldh1a3|1;Hsd17b10|1;Ivd|1	5
protein complex assembly	6	GO:0006461	37	Valine, leucine and isoleucine degradation	rno00280	8	Acadm|1;Ivd|1;Hsd17b10|1	3
protein complex assembly	6	GO:0006461	37	Propanoate metabolism	rno00640	6	Acadm|1;Acaca|1	2
protein complex assembly	6	GO:0006461	37	Glutathione metabolism	rno00480	7	Mgst1|1;Gpx3|1	2
protein complex assembly	6	GO:0006461	37	Fatty acid degradation	rno00071	6	Acadm|1	1
protein complex assembly	6	GO:0006461	37	beta-Alanine metabolism	rno00410	5	Acadm|1;Aldh1a3|1	2
protein complex assembly	6	GO:0006461	37	Fatty acid biosynthesis	rno00061	3	Acaca|1	1
protein complex assembly	6	GO:0006461	37	Fatty acid metabolism	rno01212	5	Acadm|1;Acaca|1	2
protein complex assembly	6	GO:0006461	37	Hypertrophic cardiomyopathy (HCM)	rno05410	6	Tpm1|1	1
protein complex assembly	6	GO:0006461	37	Dilated cardiomyopathy	rno05414	6	Tpm1|1	1
protein complex assembly	6	GO:0006461	37	Leukocyte transendothelial migration	rno04670	7	Cdc42|1	1
protein complex assembly	6	GO:0006461	37	Thyroid hormone synthesis	rno04918	5	Creb1|1;Gpx3|1	2
protein complex assembly	6	GO:0006461	37	Mineral absorption	rno04978	4	Hmox1|1	1
protein complex assembly	6	GO:0006461	37	Histidine metabolism	rno00340	3	Aldh1a3|1	1
protein complex assembly	6	GO:0006461	37	Huntington's disease	rno05016	9	Creb1|1	1
protein complex assembly	6	GO:0006461	37	Bacterial invasion of epithelial cells	rno05100	5	Cdc42|1	1
protein complex assembly	6	GO:0006461	37	Salmonella infection	rno05132	5	Cdc42|1	1
protein complex assembly	6	GO:0006461	37	Staphylococcus aureus infection	rno05150	4	Fgg|1;Krt10|1	2
protein complex assembly	6	GO:0006461	37	Regulation of actin cytoskeleton	rno04810	9	Cdc42|1	1
protein complex assembly	6	GO:0006461	37	Platelet activation	rno04611	6	Fgg|1	1
protein complex assembly	6	GO:0006461	37	Focal adhesion	rno04510	8	Cdc42|1	1
protein complex assembly	6	GO:0006461	37	Glucagon signaling pathway	rno04922	5	Creb1|1;Acaca|1	2
purine nucleoside monophosphate metabolic process	7	GO:0009126	18	Carbon metabolism	rno01200	23	Dld|1;Pgam1|1;Tpi1|1;Hk1|1;Prps1|1;Gapdh|1;Eno3|1;Gpi|1	8
purine nucleoside monophosphate metabolic process	7	GO:0009126	18	Glycolysis / Gluconeogenesis	rno00010	13	Dld|1;Pgam1|1;Tpi1|1;Hk1|1;Gapdh|1;Eno3|1;Gpi|1	7
purine nucleoside monophosphate metabolic process	7	GO:0009126	18	Pyruvate metabolism	rno00620	10	Dld|1	1
purine nucleoside monophosphate metabolic process	7	GO:0009126	18	Biosynthesis of amino acids	rno01230	13	Pgam1|1;Prps1|1;Gapdh|1;Eno3|1;Tpi1|1	5
purine nucleoside monophosphate metabolic process	7	GO:0009126	18	Citrate cycle (TCA cycle)	rno00020	9	Dld|1	1
purine nucleoside monophosphate metabolic process	7	GO:0009126	18	Metabolic pathways	rno01100	49	Ak1|1;Dld|1;Ampd1|1;Pgam1|1;Hk1|1;Atp5h|1;Tpi1|1;Atp5e|1;Atp5j|1;Prps1|1;Gapdh|1;Eno3|1;Gpi|1	13
purine nucleoside monophosphate metabolic process	7	GO:0009126	18	Valine, leucine and isoleucine degradation	rno00280	8	Dld|1	1
purine nucleoside monophosphate metabolic process	7	GO:0009126	18	Propanoate metabolism	rno00640	6	Dld|1	1
purine nucleoside monophosphate metabolic process	7	GO:0009126	18	Pentose phosphate pathway	rno00030	5	Prps1|1;Gpi|1	2
purine nucleoside monophosphate metabolic process	7	GO:0009126	18	Glyoxylate and dicarboxylate metabolism	rno00630	4	Dld|1	1
purine nucleoside monophosphate metabolic process	7	GO:0009126	18	Proximal tubule bicarbonate reclamation	rno04964	3	Atp1a2|1	1
purine nucleoside monophosphate metabolic process	7	GO:0009126	18	Thyroid hormone synthesis	rno04918	5	Atp1a2|1	1
purine nucleoside monophosphate metabolic process	7	GO:0009126	18	Mineral absorption	rno04978	4	Atp1a2|1	1
purine nucleoside monophosphate metabolic process	7	GO:0009126	18	Huntington's disease	rno05016	9	Atp5e|1;Atp5h|1;Atp5j|1	3
purine nucleoside monophosphate metabolic process	7	GO:0009126	18	Galactose metabolism	rno00052	3	Hk1|1	1
purine nucleoside monophosphate metabolic process	7	GO:0009126	18	Parkinson's disease	rno05012	7	Atp5e|1;Atp5h|1;Park7|1;Atp5j|1	4
purine nucleoside monophosphate metabolic process	7	GO:0009126	18	Pancreatic secretion	rno04972	5	Atp1a2|1	1
purine nucleoside monophosphate metabolic process	7	GO:0009126	18	Fructose and mannose metabolism	rno00051	3	Hk1|1;Tpi1|1	2
purine nucleoside monophosphate metabolic process	7	GO:0009126	18	Glycine, serine and threonine metabolism	rno00260	3	Pgam1|1;Dld|1	2
purine nucleoside monophosphate metabolic process	7	GO:0009126	18	Glucagon signaling pathway	rno04922	5	Pgam1|1	1
protein complex biogenesis	4	GO:0070271	37	Carbon metabolism	rno01200	23	Acadm|1	1
protein complex biogenesis	4	GO:0070271	37	Glycolysis / Gluconeogenesis	rno00010	13	Aldh1a3|1	1
protein complex biogenesis	4	GO:0070271	37	Pyruvate metabolism	rno00620	10	Acaca|1	1
protein complex biogenesis	4	GO:0070271	37	Metabolic pathways	rno01100	49	Acadm|1;Acaca|1;Aldh1a3|1;Hsd17b10|1;Ivd|1	5
protein complex biogenesis	4	GO:0070271	37	Valine, leucine and isoleucine degradation	rno00280	8	Acadm|1;Ivd|1;Hsd17b10|1	3
protein complex biogenesis	4	GO:0070271	37	Propanoate metabolism	rno00640	6	Acadm|1;Acaca|1	2
protein complex biogenesis	4	GO:0070271	37	Glutathione metabolism	rno00480	7	Mgst1|1;Gpx3|1	2
protein complex biogenesis	4	GO:0070271	37	Fatty acid degradation	rno00071	6	Acadm|1	1
protein complex biogenesis	4	GO:0070271	37	beta-Alanine metabolism	rno00410	5	Acadm|1;Aldh1a3|1	2
protein complex biogenesis	4	GO:0070271	37	Fatty acid biosynthesis	rno00061	3	Acaca|1	1
protein complex biogenesis	4	GO:0070271	37	Fatty acid metabolism	rno01212	5	Acadm|1;Acaca|1	2
protein complex biogenesis	4	GO:0070271	37	Hypertrophic cardiomyopathy (HCM)	rno05410	6	Tpm1|1	1
protein complex biogenesis	4	GO:0070271	37	Dilated cardiomyopathy	rno05414	6	Tpm1|1	1
protein complex biogenesis	4	GO:0070271	37	Leukocyte transendothelial migration	rno04670	7	Cdc42|1	1
protein complex biogenesis	4	GO:0070271	37	Thyroid hormone synthesis	rno04918	5	Creb1|1;Gpx3|1	2
protein complex biogenesis	4	GO:0070271	37	Mineral absorption	rno04978	4	Hmox1|1	1
protein complex biogenesis	4	GO:0070271	37	Histidine metabolism	rno00340	3	Aldh1a3|1	1
protein complex biogenesis	4	GO:0070271	37	Huntington's disease	rno05016	9	Creb1|1	1
protein complex biogenesis	4	GO:0070271	37	Bacterial invasion of epithelial cells	rno05100	5	Cdc42|1	1
protein complex biogenesis	4	GO:0070271	37	Salmonella infection	rno05132	5	Cdc42|1	1
protein complex biogenesis	4	GO:0070271	37	Staphylococcus aureus infection	rno05150	4	Fgg|1;Krt10|1	2
protein complex biogenesis	4	GO:0070271	37	Regulation of actin cytoskeleton	rno04810	9	Cdc42|1	1
protein complex biogenesis	4	GO:0070271	37	Platelet activation	rno04611	6	Fgg|1	1
protein complex biogenesis	4	GO:0070271	37	Focal adhesion	rno04510	8	Cdc42|1	1
protein complex biogenesis	4	GO:0070271	37	Glucagon signaling pathway	rno04922	5	Creb1|1;Acaca|1	2
pentose-phosphate shunt	6	GO:0006098	5	Carbon metabolism	rno01200	23	Pgam1|1;Tkt|1;Taldo1|1;Tpi1|1;Pgd|1	5
pentose-phosphate shunt	6	GO:0006098	5	Glycolysis / Gluconeogenesis	rno00010	13	Pgam1|1;Tpi1|1	2
pentose-phosphate shunt	6	GO:0006098	5	Biosynthesis of amino acids	rno01230	13	Pgam1|1;Tkt|1;Taldo1|1;Tpi1|1	4
pentose-phosphate shunt	6	GO:0006098	5	Metabolic pathways	rno01100	49	Pgam1|1;Tkt|1;Taldo1|1;Tpi1|1;Pgd|1	5
pentose-phosphate shunt	6	GO:0006098	5	Glutathione metabolism	rno00480	7	Pgd|1	1
pentose-phosphate shunt	6	GO:0006098	5	Pentose phosphate pathway	rno00030	5	Tkt|1;Taldo1|1;Pgd|1	3
pentose-phosphate shunt	6	GO:0006098	5	Fructose and mannose metabolism	rno00051	3	Tpi1|1	1
pentose-phosphate shunt	6	GO:0006098	5	Glycine, serine and threonine metabolism	rno00260	3	Pgam1|1	1
pentose-phosphate shunt	6	GO:0006098	5	Glucagon signaling pathway	rno04922	5	Pgam1|1	1
ribonucleoside monophosphate metabolic process	7	GO:0009161	18	Carbon metabolism	rno01200	23	Dld|1;Pgam1|1;Tpi1|1;Hk1|1;Prps1|1;Gapdh|1;Eno3|1;Gpi|1	8
ribonucleoside monophosphate metabolic process	7	GO:0009161	18	Glycolysis / Gluconeogenesis	rno00010	13	Dld|1;Pgam1|1;Tpi1|1;Hk1|1;Gapdh|1;Eno3|1;Gpi|1	7
ribonucleoside monophosphate metabolic process	7	GO:0009161	18	Pyruvate metabolism	rno00620	10	Dld|1	1
ribonucleoside monophosphate metabolic process	7	GO:0009161	18	Biosynthesis of amino acids	rno01230	13	Pgam1|1;Prps1|1;Gapdh|1;Eno3|1;Tpi1|1	5
ribonucleoside monophosphate metabolic process	7	GO:0009161	18	Citrate cycle (TCA cycle)	rno00020	9	Dld|1	1
ribonucleoside monophosphate metabolic process	7	GO:0009161	18	Metabolic pathways	rno01100	49	Ak1|1;Dld|1;Ampd1|1;Pgam1|1;Hk1|1;Atp5h|1;Tpi1|1;Atp5e|1;Atp5j|1;Prps1|1;Gapdh|1;Eno3|1;Gpi|1	13
ribonucleoside monophosphate metabolic process	7	GO:0009161	18	Valine, leucine and isoleucine degradation	rno00280	8	Dld|1	1
ribonucleoside monophosphate metabolic process	7	GO:0009161	18	Propanoate metabolism	rno00640	6	Dld|1	1
ribonucleoside monophosphate metabolic process	7	GO:0009161	18	Pentose phosphate pathway	rno00030	5	Prps1|1;Gpi|1	2
ribonucleoside monophosphate metabolic process	7	GO:0009161	18	Glyoxylate and dicarboxylate metabolism	rno00630	4	Dld|1	1
ribonucleoside monophosphate metabolic process	7	GO:0009161	18	Proximal tubule bicarbonate reclamation	rno04964	3	Atp1a2|1	1
ribonucleoside monophosphate metabolic process	7	GO:0009161	18	Thyroid hormone synthesis	rno04918	5	Atp1a2|1	1
ribonucleoside monophosphate metabolic process	7	GO:0009161	18	Mineral absorption	rno04978	4	Atp1a2|1	1
ribonucleoside monophosphate metabolic process	7	GO:0009161	18	Huntington's disease	rno05016	9	Atp5e|1;Atp5h|1;Atp5j|1	3
ribonucleoside monophosphate metabolic process	7	GO:0009161	18	Galactose metabolism	rno00052	3	Hk1|1	1
ribonucleoside monophosphate metabolic process	7	GO:0009161	18	Parkinson's disease	rno05012	7	Atp5e|1;Atp5h|1;Park7|1;Atp5j|1	4
ribonucleoside monophosphate metabolic process	7	GO:0009161	18	Pancreatic secretion	rno04972	5	Atp1a2|1	1
ribonucleoside monophosphate metabolic process	7	GO:0009161	18	Fructose and mannose metabolism	rno00051	3	Hk1|1;Tpi1|1	2
ribonucleoside monophosphate metabolic process	7	GO:0009161	18	Glycine, serine and threonine metabolism	rno00260	3	Pgam1|1;Dld|1	2
ribonucleoside monophosphate metabolic process	7	GO:0009161	18	Glucagon signaling pathway	rno04922	5	Pgam1|1	1
glyceraldehyde-3-phosphate metabolic process	5	GO:0019682	5	Carbon metabolism	rno01200	23	Pgam1|1;Tkt|1;Taldo1|1;Tpi1|1;Pgd|1	5
glyceraldehyde-3-phosphate metabolic process	5	GO:0019682	5	Glycolysis / Gluconeogenesis	rno00010	13	Pgam1|1;Tpi1|1	2
glyceraldehyde-3-phosphate metabolic process	5	GO:0019682	5	Biosynthesis of amino acids	rno01230	13	Pgam1|1;Tkt|1;Taldo1|1;Tpi1|1	4
glyceraldehyde-3-phosphate metabolic process	5	GO:0019682	5	Metabolic pathways	rno01100	49	Pgam1|1;Tkt|1;Taldo1|1;Tpi1|1;Pgd|1	5
glyceraldehyde-3-phosphate metabolic process	5	GO:0019682	5	Glutathione metabolism	rno00480	7	Pgd|1	1
glyceraldehyde-3-phosphate metabolic process	5	GO:0019682	5	Pentose phosphate pathway	rno00030	5	Tkt|1;Taldo1|1;Pgd|1	3
glyceraldehyde-3-phosphate metabolic process	5	GO:0019682	5	Fructose and mannose metabolism	rno00051	3	Tpi1|1	1
glyceraldehyde-3-phosphate metabolic process	5	GO:0019682	5	Glycine, serine and threonine metabolism	rno00260	3	Pgam1|1	1
glyceraldehyde-3-phosphate metabolic process	5	GO:0019682	5	Glucagon signaling pathway	rno04922	5	Pgam1|1	1
regulation of transporter activity	5	GO:0032409	13	Carbon metabolism	rno01200	23	Hk1|1	1
regulation of transporter activity	5	GO:0032409	13	Glycolysis / Gluconeogenesis	rno00010	13	Hk1|1	1
regulation of transporter activity	5	GO:0032409	13	Metabolic pathways	rno01100	49	Hk1|1	1
regulation of transporter activity	5	GO:0032409	13	Hypertrophic cardiomyopathy (HCM)	rno05410	6	Cacnb1|1;Actb|1	2
regulation of transporter activity	5	GO:0032409	13	Dilated cardiomyopathy	rno05414	6	Cacnb1|1;Actb|1	2
regulation of transporter activity	5	GO:0032409	13	Leukocyte transendothelial migration	rno04670	7	Actb|1	1
regulation of transporter activity	5	GO:0032409	13	Proximal tubule bicarbonate reclamation	rno04964	3	Atp1a2|1	1
regulation of transporter activity	5	GO:0032409	13	Thyroid hormone synthesis	rno04918	5	Atp1a2|1	1
regulation of transporter activity	5	GO:0032409	13	Mineral absorption	rno04978	4	Atp1a2|1	1
regulation of transporter activity	5	GO:0032409	13	Arrhythmogenic right ventricular cardiomyopathy (ARVC)	rno05412	5	Cacnb1|1;Actb|1	2
regulation of transporter activity	5	GO:0032409	13	Huntington's disease	rno05016	9	Slc25a4|1	1
regulation of transporter activity	5	GO:0032409	13	Bacterial invasion of epithelial cells	rno05100	5	Actb|1	1
regulation of transporter activity	5	GO:0032409	13	Salmonella infection	rno05132	5	Actb|1	1
regulation of transporter activity	5	GO:0032409	13	Galactose metabolism	rno00052	3	Hk1|1	1
regulation of transporter activity	5	GO:0032409	13	Regulation of actin cytoskeleton	rno04810	9	Actb|1	1
regulation of transporter activity	5	GO:0032409	13	Parkinson's disease	rno05012	7	Slc25a4|1;Park7|1	2
regulation of transporter activity	5	GO:0032409	13	Platelet activation	rno04611	6	Actb|1	1
regulation of transporter activity	5	GO:0032409	13	Pancreatic secretion	rno04972	5	Atp1a2|1	1
regulation of transporter activity	5	GO:0032409	13	Fructose and mannose metabolism	rno00051	3	Hk1|1	1
regulation of transporter activity	5	GO:0032409	13	Focal adhesion	rno04510	8	Actb|1	1
regulation of transporter activity	5	GO:0032409	13	Influenza A	rno05164	7	Actb|1	1
cellular homeostasis	5	GO:0019725	29	Carbon metabolism	rno01200	23	Hk1|1;Dld|1	2
cellular homeostasis	5	GO:0019725	29	Glycolysis / Gluconeogenesis	rno00010	13	Hk1|1;Dld|1	2
cellular homeostasis	5	GO:0019725	29	Pyruvate metabolism	rno00620	10	Dld|1	1
cellular homeostasis	5	GO:0019725	29	Citrate cycle (TCA cycle)	rno00020	9	Dld|1	1
cellular homeostasis	5	GO:0019725	29	Metabolic pathways	rno01100	49	Hk1|1;Dld|1;Prdx6|1	3
cellular homeostasis	5	GO:0019725	29	Valine, leucine and isoleucine degradation	rno00280	8	Dld|1	1
cellular homeostasis	5	GO:0019725	29	Propanoate metabolism	rno00640	6	Dld|1	1
cellular homeostasis	5	GO:0019725	29	Glutathione metabolism	rno00480	7	Gpx1|1	1
cellular homeostasis	5	GO:0019725	29	Nitrogen metabolism	rno00910	4	Ca2|1	1
cellular homeostasis	5	GO:0019725	29	Glyoxylate and dicarboxylate metabolism	rno00630	4	Dld|1	1
cellular homeostasis	5	GO:0019725	29	Renin-angiotensin system	rno04614	4	Agt|1	1
cellular homeostasis	5	GO:0019725	29	Hypertrophic cardiomyopathy (HCM)	rno05410	6	Itgb1|1	1
cellular homeostasis	5	GO:0019725	29	Dilated cardiomyopathy	rno05414	6	Itgb1|1	1
cellular homeostasis	5	GO:0019725	29	Leukocyte transendothelial migration	rno04670	7	Itgb1|1	1
cellular homeostasis	5	GO:0019725	29	Proximal tubule bicarbonate reclamation	rno04964	3	Ca2|1;Atp1a2|1	2
cellular homeostasis	5	GO:0019725	29	Thyroid hormone synthesis	rno04918	5	Atp1a2|1;Gpx1|1	2
cellular homeostasis	5	GO:0019725	29	Mineral absorption	rno04978	4	Ftl1|1;Atp2b1|1;Hmox1|1;Atp1a2|1	4
cellular homeostasis	5	GO:0019725	29	Arrhythmogenic right ventricular cardiomyopathy (ARVC)	rno05412	5	Itgb1|1	1
cellular homeostasis	5	GO:0019725	29	Huntington's disease	rno05016	9	Gpx1|1	1
cellular homeostasis	5	GO:0019725	29	Bacterial invasion of epithelial cells	rno05100	5	Itgb1|1	1
cellular homeostasis	5	GO:0019725	29	Galactose metabolism	rno00052	3	Hk1|1	1
cellular homeostasis	5	GO:0019725	29	Staphylococcus aureus infection	rno05150	4	Plg|1	1
cellular homeostasis	5	GO:0019725	29	Regulation of actin cytoskeleton	rno04810	9	Itgb1|1	1
cellular homeostasis	5	GO:0019725	29	Platelet activation	rno04611	6	Itgb1|1	1
cellular homeostasis	5	GO:0019725	29	Pancreatic secretion	rno04972	5	Ca2|1;Atp2b1|1;Atp1a2|1	3
cellular homeostasis	5	GO:0019725	29	Fructose and mannose metabolism	rno00051	3	Hk1|1	1
cellular homeostasis	5	GO:0019725	29	Glycine, serine and threonine metabolism	rno00260	3	Dld|1	1
cellular homeostasis	5	GO:0019725	29	Focal adhesion	rno04510	8	Itgb1|1	1
cellular homeostasis	5	GO:0019725	29	Influenza A	rno05164	7	Plg|1	1
cellular homeostasis	5	GO:0019725	29	Pertussis	rno05133	4	Itgb1|1	1
carbohydrate metabolic process	4	GO:0005975	27	Carbon metabolism	rno01200	23	Taldo1|1;Pdhb|1;Pc|1;Pgam1|1;Pgd|1;Tpi1|1;Idh1|1;Mdh1|1;Hk1|1;Mdh2|1;Eno3|1;Gapdh|1;Gpi|1;Dlat|1	14
carbohydrate metabolic process	4	GO:0005975	27	Glycolysis / Gluconeogenesis	rno00010	13	Pdhb|1;Pgam1|1;Eno3|1;Tpi1|1;Galm|1;Hk1|1;Gapdh|1;Dlat|1;Gpi|1	9
carbohydrate metabolic process	4	GO:0005975	27	Pyruvate metabolism	rno00620	10	Pdhb|1;Mdh1|1;Glo1|1;Mdh2|1;Dlat|1;Pc|1	6
carbohydrate metabolic process	4	GO:0005975	27	Biosynthesis of amino acids	rno01230	13	Taldo1|1;Pgam1|1;Tpi1|1;Idh1|1;Pc|1;Eno3|1;Gapdh|1	7
carbohydrate metabolic process	4	GO:0005975	27	Citrate cycle (TCA cycle)	rno00020	9	Pdhb|1;Mdh1|1;Idh1|1;Acly|1;Pc|1;Dlat|1;Mdh2|1	7
carbohydrate metabolic process	4	GO:0005975	27	Metabolic pathways	rno01100	49	Akr1b1|1;Taldo1|1;Acly|1;Pdhb|1;Pc|1;Pgam1|1;Pgd|1;Ddost|1;Tpi1|1;Mdh1|1;Idh1|1;Galm|1;Mgat1|1;Hk1|1;Mdh2|1;Eno3|1;Gapdh|1;Gpi|1;Dlat|1	19
carbohydrate metabolic process	4	GO:0005975	27	Glutathione metabolism	rno00480	7	Pgd|1;Idh1|1	2
carbohydrate metabolic process	4	GO:0005975	27	Pentose phosphate pathway	rno00030	5	Pgd|1;Taldo1|1;Gpi|1	3
carbohydrate metabolic process	4	GO:0005975	27	2-Oxocarboxylic acid metabolism	rno01210	4	Idh1|1	1
carbohydrate metabolic process	4	GO:0005975	27	Glyoxylate and dicarboxylate metabolism	rno00630	4	Mdh1|1;Mdh2|1	2
carbohydrate metabolic process	4	GO:0005975	27	Proximal tubule bicarbonate reclamation	rno04964	3	Mdh1|1	1
carbohydrate metabolic process	4	GO:0005975	27	Galactose metabolism	rno00052	3	Hk1|1;Akr1b1|1;Galm|1	3
[truncated: 8,643 more rows]
